# Supplementary material for: Demultiplexing and barcode-specific adaptive sampling for nanopore direct RNA sequencing
Source: Nat Commun. 2025 Apr 21;16:3742. doi: 10.1038/s41467-025-59102-9 (PMC12012114; doi:10.1038/s41467-025-59102-9)
Supplement: Supplementary file 4 — Source Data [file 41467_2025_59102_MOESM4_ESM.zip]

Archive with 17 entries (16 files):
- source_data/
- source_data/fig1c.csv
- source_data/fig1d.csv
- source_data/fig1e.csv
- source_data/fig1f.csv
- source_data/fig2c.csv
- source_data/fig2d.csv
- source_data/fig2e.csv
- source_data/fig2f.csv
- source_data/fig3b.csv
- source_data/fig3c.csv
- source_data/fig3d.csv
- source_data/fig3e-g.csv
- source_data/fig4c-e.csv
- source_data/fig4f.csv
- source_data/fig5a.csv
- source_data/fig5b.csv
