# Supplementary material for: Demultiplexing and barcode-specific adaptive sampling for nanopore direct RNA sequencing
Source: Nat Commun. 2025 Apr 21;16:3742. doi: 10.1038/s41467-025-59102-9 (PMC12012114; doi:10.1038/s41467-025-59102-9)
Supplement: Supplementary file 4 — Source Data [file 41467_2025_59102_MOESM4_ESM.zip › source_data/fig1c.csv]

-5.305330536498937821e-01 -5.436806847242938723e-01 -6.921052761029795608e-01 -4.525660171593999803e-01 -4.870706645179926908e-01 -5.895793950817922457e-01 -7.218561630917689209e-01 -3.330843612134545273e-01 2.185802858287385908e-01 -2.797284792433070155e-01 1.916843848951471363e-01 2.035825883007902348e-01 2.530233783689069260e-01 -1.097158970239340281e-01 1.946489076552452568e-01 -2.14845026703…
5.670742823824690415e-01 -5.652885907885739636e-01 -3.502191129468816277e-01 4.861151703271922031e-01 -2.068253884350771399e-01 3.719573515211930387e-02 3.590435466230076367e-01 2.053432139612527407e-01 6.029775185970591700e-01 1.184903959639823645e+00 2.472787072381623374e-01 4.861726679760211556e-01 -6.359146409059519833e-02 -2.429965670528692612e-01 -7.398700632901670238e-01 4.1793967964763245…
-4.528740391895254569e-01 2.010334470472072144e-02 -4.761531511225523122e-02 -7.694185146756231664e-01 -1.167664479483673912e+00 1.118898223931368563e-01 -2.710023601085493339e-01 -7.208290719883204689e-01 -2.947212479671781349e-01 -4.317707098463108815e-03 -6.552779135234529199e-03 9.591957044068485372e-01 4.972991303946897590e-01 -2.383649768270113267e-01 -7.225597640893753892e-01 -3.5551748296…
