# Supplementary material for: Demultiplexing and barcode-specific adaptive sampling for nanopore direct RNA sequencing
Source: Nat Commun. 2025 Apr 21;16:3742. doi: 10.1038/s41467-025-59102-9 (PMC12012114; doi:10.1038/s41467-025-59102-9)
Supplement: Supplementary file 4 — Source Data [file 41467_2025_59102_MOESM4_ESM.zip › source_data/fig1d.csv]

4.237519949674606323e-02 0.000000000000000000e+00 0.000000000000000000e+00 0.000000000000000000e+00 0.000000000000000000e+00 0.000000000000000000e+00 0.000000000000000000e+00 0.000000000000000000e+00 0.000000000000000000e+00 0.000000000000000000e+00 0.000000000000000000e+00 0.000000000000000000e+00
3.946047276258468628e-02 4.248744994401931763e-02 0.000000000000000000e+00 0.000000000000000000e+00 0.000000000000000000e+00 0.000000000000000000e+00 0.000000000000000000e+00 0.000000000000000000e+00 0.000000000000000000e+00 0.000000000000000000e+00 0.000000000000000000e+00 0.000000000000000000e+00
3.923186659812927246e-02 3.930233791470527649e-02 4.198878258466720581e-02 0.000000000000000000e+00 0.000000000000000000e+00 0.000000000000000000e+00 0.000000000000000000e+00 0.000000000000000000e+00 0.000000000000000000e+00 0.000000000000000000e+00 0.000000000000000000e+00 0.000000000000000000e+00
3.855710476636886597e-02 3.859132900834083557e-02 3.833961859345436096e-02 4.083361849188804626e-02 0.000000000000000000e+00 0.000000000000000000e+00 0.000000000000000000e+00 0.000000000000000000e+00 0.000000000000000000e+00 0.000000000000000000e+00 0.000000000000000000e+00 0.000000000000000000e+00
3.950245305895805359e-02 3.947506472468376160e-02 3.929564356803894043e-02 3.867219388484954834e-02 4.241952672600746155e-02 0.000000000000000000e+00 0.000000000000000000e+00 0.000000000000000000e+00 0.000000000000000000e+00 0.000000000000000000e+00 0.000000000000000000e+00 0.000000000000000000e+00
3.903616964817047119e-02 3.909007832407951355e-02 3.889433667063713074e-02 3.826595097780227661e-02 3.924676403403282166e-02 4.164674878120422363e-02 0.000000000000000000e+00 0.000000000000000000e+00 0.000000000000000000e+00 0.000000000000000000e+00 0.000000000000000000e+00 0.000000000000000000e+00
3.960156813263893127e-02 3.985530510544776917e-02 3.944637253880500793e-02 3.884372487664222717e-02 3.965609148144721985e-02 3.935895487666130066e-02 4.284708201885223389e-02 0.000000000000000000e+00 0.000000000000000000e+00 0.000000000000000000e+00 0.000000000000000000e+00 0.000000000000000000e+00
4.067502915859222412e-02 4.073113203048706055e-02 4.059958085417747498e-02 3.987851366400718689e-02 4.081365093588829041e-02 4.044472053647041321e-02 4.093740135431289673e-02 4.505139961838722229e-02 0.000000000000000000e+00 0.000000000000000000e+00 0.000000000000000000e+00 0.000000000000000000e+00
3.877577558159828186e-02 3.872705250978469849e-02 3.863446414470672607e-02 3.807491809129714966e-02 3.890334814786911011e-02 3.848259150981903076e-02 3.893137350678443909e-02 4.016540199518203735e-02 4.130940139293670654e-02 0.000000000000000000e+00 0.000000000000000000e+00 0.000000000000000000e+00
3.994171693921089172e-02 3.985170647501945496e-02 3.988669812679290771e-02 3.908395022153854370e-02 4.003741964697837830e-02 3.961269557476043701e-02 4.010359942913055420e-02 4.126522317528724670e-02 3.952654451131820679e-02 4.356344044208526611e-02 0.000000000000000000e+00 0.000000000000000000e+00
4.017195105552673340e-02 4.033596813678741455e-02 4.012469202280044556e-02 3.940252959728240967e-02 4.034590721130371094e-02 3.985456749796867371e-02 4.049183428287506104e-02 4.168957099318504333e-02 3.978494182229042053e-02 4.093100130558013916e-02 4.426326230168342590e-02 0.000000000000000000e+00
3.887359425425529480e-02 3.868609666824340820e-02 3.867689892649650574e-02 3.815531730651855469e-02 3.899893537163734436e-02 3.858500346541404724e-02 3.891596943140029907e-02 4.012910276651382446e-02 3.846879303455352783e-02 3.954678028821945190e-02 3.975836560130119324e-02 4.148629307746887207e-02
