# Supplementary material for: Demultiplexing and barcode-specific adaptive sampling for nanopore direct RNA sequencing
Source: Nat Commun. 2025 Apr 21;16:3742. doi: 10.1038/s41467-025-59102-9 (PMC12012114; doi:10.1038/s41467-025-59102-9)
Supplement: Supplementary file 4 — Source Data [file 41467_2025_59102_MOESM4_ESM.zip › source_data/fig1e.csv]

DPC	RTA	P_bc_1	P_bc_2	P_bc_3	P_bc_4	confidence_score
1	1	0.99996	3e-05	0.0	1e-05	0.99993
2	2	5e-05	0.9997	0.00023	2e-05	0.9994700000000001
3	3	0.0417	0.00546	0.53827	0.41458	0.12369000000000002
2	2	0.0	1.0	0.0	0.0	1.0
3	3	4e-05	2e-05	0.99994	0.0	0.9999
2	2	0.00012	0.98785	0.01108	0.00095	0.97677
2	2	0.01278	0.98549	0.00125	0.00049	0.97271
1	1	0.84689	0.00158	0.14944	0.00208	0.69745
1	1	0.79487	0.01389	9e-05	0.19115	0.60372
4	4	0.00163	4e-05	8e-05	0.99825	0.99662
2	2	0.0103	0.98964	0.0	6e-05	0.97934
4	4	5e-05	0.00072	0.0	0.99923	0.9985099999999999
3	3	0.02946	0.03098	0.93792	0.00164	0.90694
3	3	0.0003	0.01523	0.96818	0.0163	0.9518800000000001
3	3	0.00727	0.00208	0.98912	0.00153	0.98185
3	3	1e-05	0.0	0.99999	0.0	0.9999800000000001
2	2	0.08901	0.90867	0.00064	0.00168	0.8196599999999999
4	4	0.12392	0.01097	0.04765	0.81746	0.6935399999999999
3	3	9e-05	1e-05	0.9999	0.0	0.99981
2	2	9e-05	0.99935	0.0001	0.00046	0.99889
2	2	0.01042	0.93745	0.00715	0.04498	0.89247
3	3	0.00093	0.00182	0.99723	2e-05	0.9954099999999999
3	3	0.21502	0.17104	0.60601	0.00793	0.39099000000000006
3	3	3e-05	0.00143	0.99793	0.00061	0.9964999999999999
1	1	0.99948	0.0	0.00052	0.0	0.9989600000000001
2	4	0.01259	0.5055	0.07147	0.41045	0.09504999999999997
2	2	0.0	0.99999	0.0	0.0	0.99999
2	2	0.00013	0.65142	0.3464	0.00204	0.30502
3	3	0.0077	0.00029	0.99029	0.00172	0.98259
1	1	0.99792	0.00204	1e-05	3e-05	0.99588
1	1	0.99994	0.0	4e-05	1e-05	0.9999
3	3	0.00963	0.00113	0.98913	0.00011	0.9794999999999999
2	2	0.07712	0.79877	0.05887	0.06524	0.72165
2	3	0.03651	0.56201	0.03071	0.37077	0.19124000000000002
1	1	0.99873	0.00069	0.00057	2e-05	0.99804
1	1	0.99999	1e-05	0.0	0.0	0.9999800000000001
3	3	0.00017	0.0	0.99937	0.00046	0.99891
1	1	0.9955	0.00107	0.00322	0.00021	0.99228
unknown	1	0.21884	0.49648	0.00046	0.28422	0.21226
2	2	5e-05	0.99561	0.0039	0.00044	0.99171
1	1	0.98453	0.00183	0.01251	0.00113	0.97202
3	3	0.0	0.005	0.995	0.0	0.99
2	2	0.0	0.99955	1e-05	0.00044	0.99911
1	4	0.52639	0.00183	0.01201	0.45976	0.06663000000000002
3	3	0.05221	0.01022	0.9285	0.00907	0.87629
1	1	0.96452	0.00897	0.00196	0.02456	0.93996
3	3	0.0	0.0	1.0	0.0	1.0
3	3	4e-05	0.00052	0.99931	0.00013	0.9987900000000001
3	3	0.0	0.0017	0.99824	7e-05	0.99654
2	2	2e-05	0.99998	0.0	0.0	0.99996
2	2	0.0	1.0	0.0	0.0	1.0
2	2	0.0	1.0	0.0	0.0	1.0
1	1	1.0	0.0	0.0	0.0	1.0
3	3	0.00039	0.00109	0.99851	1e-05	0.99742
2	2	0.00253	0.98908	0.00776	0.00063	0.98132
2	2	9e-05	0.99892	0.00092	7e-05	0.998
2	2	0.02215	0.97524	0.0014	0.0012	0.95309
1	1	0.99975	1e-05	6e-05	0.00018	0.9995700000000001
4	4	0.00203	0.0	1e-05	0.99796	0.99593
1	1	0.88487	0.00151	0.06765	0.04597	0.8172200000000001
2	2	0.0	1.0	0.0	0.0	1.0
1	1	0.93301	0.02123	0.00218	0.04359	0.88942
4	4	0.04054	0.01961	0.0186	0.92126	0.88072
1	1	0.99996	0.0	0.0	4e-05	0.9999199999999999
2	3	0.01445	0.58823	0.15442	0.24289	0.34534000000000004
3	3	0.01778	0.00199	0.95966	0.02058	0.9390799999999999
2	2	0.0	1.0	0.0	0.0	1.0
3	3	0.0348	0.00724	0.95796	0.0	0.92316
2	2	0.00023	0.99935	0.00014	0.00028	0.99907
1	1	1.0	0.0	0.0	0.0	1.0
3	3	1e-05	2e-05	0.99988	9e-05	0.99979
3	3	0.0	0.00242	0.99708	0.00051	0.99466
1	1	0.81879	0.03056	0.00201	0.14865	0.67014
1	1	0.99794	0.00134	0.00071	1e-05	0.9966
3	3	5e-05	0.00181	0.99807	7e-05	0.99626
3	3	0.00018	0.31715	0.68174	0.00093	0.36459
3	3	0.01107	0.02517	0.96137	0.00239	0.9361999999999999
1	1	0.99997	1e-05	1e-05	0.0	0.9999600000000001
3	1	0.23536	0.00677	0.58777	0.17011	0.35241
3	3	0.00017	0.00073	0.99875	0.00035	0.99802
1	4	0.95988	0.00016	0.00019	0.03977	0.92011
4	4	0.04437	0.00527	0.00261	0.94775	0.90338
2	2	7e-05	0.99991	2e-05	0.0	0.99984
2	2	0.00163	0.98979	0.00685	0.00173	0.9829399999999999
3	3	6e-05	1e-05	0.9999	3e-05	0.9998400000000001
3	3	0.21542	0.06645	0.66647	0.05167	0.45105
3	3	2e-05	0.00023	0.99975	0.0	0.9995200000000001
1	1	1.0	0.0	0.0	0.0	1.0
3	3	0.02193	0.00018	0.91564	0.06225	0.85339
2	2	0.00016	0.9993	0.00024	0.00029	0.99901
3	3	0.0	0.0	1.0	0.0	1.0
1	3	0.80688	0.00282	0.15217	0.03813	0.65471
1	1	0.95001	0.00042	0.01403	0.03553	0.9144800000000001
3	3	0.00023	0.00368	0.99597	0.00012	0.99229
1	1	0.94846	0.0	0.05152	2e-05	0.89694
2	2	2e-05	0.99999	0.0	0.0	0.99997
unknown	3	0.26825	0.42976	0.113	0.189	0.16151
4	4	2e-05	1e-05	0.0	0.99997	0.99995
1	1	0.99455	0.00025	4e-05	0.00517	0.98938
4	4	0.0	0.0	0.0	0.99999	0.99999
1	1	0.69483	0.01186	0.26032	0.03299	0.43450999999999995
3	3	3e-05	0.0	0.99997	0.0	0.99994
3	3	1e-05	6e-05	0.99989	4e-05	0.99983
3	4	0.03402	0.0019	0.96016	0.00392	0.92614
unknown	1	0.38367	0.14474	0.46401	0.00758	0.08033999999999997
2	2	0.00015	0.99662	0.00312	0.00011	0.9934999999999999
3	3	4e-05	0.49025	0.50962	9e-05	0.019369999999999943
2	2	0.0	0.99998	0.0	2e-05	0.99996
2	2	0.00075	0.99359	0.00563	3e-05	0.98796
2	2	0.00021	0.99979	0.0	0.0	0.9995799999999999
1	1	0.99999	0.0	0.0	1e-05	0.9999800000000001
2	2	0.00031	0.62977	0.36991	0.0	0.25986000000000004
1	1	0.99733	0.00265	1e-05	1e-05	0.99468
2	2	0.0	0.99996	4e-05	0.0	0.9999199999999999
3	3	0.00917	0.00121	0.95776	0.03186	0.9259
unknown	4	0.2485	0.32311	0.40397	0.02442	0.08085999999999999
3	2	0.10078	0.14178	0.70023	0.05722	0.55845
3	3	0.00259	0.00123	0.98959	0.00659	0.983
3	3	0.00219	3e-05	0.99774	4e-05	0.9955499999999999
2	2	0.00145	0.94175	0.01696	0.03984	0.90191
3	3	2e-05	0.0	0.99998	0.0	0.99996
1	1	1.0	0.0	0.0	0.0	1.0
4	4	3e-05	0.0	1e-05	0.99995	0.99992
1	1	0.9993	1e-05	0.00028	0.00042	0.99888
1	1	0.99989	0.0	0.00011	0.0	0.9997799999999999
3	3	0.00551	0.00143	0.98906	0.004	0.98355
1	1	0.76501	0.10177	0.10009	0.03312	0.6632399999999999
2	2	0.00439	0.99456	0.00065	0.0004	0.99017
3	3	1e-05	0.0	0.99999	1e-05	0.9999800000000001
4	4	0.0	0.0	0.0	1.0	1.0
3	3	2e-05	0.0	0.99998	0.0	0.99996
unknown	2	0.1522	0.47918	0.35939	0.00923	0.11979000000000001
2	2	4e-05	0.99995	0.0	0.0	0.99991
2	2	0.0	0.99992	6e-05	2e-05	0.9998600000000001
4	4	0.00273	0.0	0.00034	0.99693	0.9942
2	2	1e-05	0.99987	0.00011	0.0	0.99976
3	3	0.041	0.00432	0.93549	0.01919	0.89449
2	2	3e-05	0.99859	2e-05	0.00137	0.99722
2	2	0.0	0.99692	0.00308	1e-05	0.9938400000000001
2	2	0.00041	0.9991	7e-05	0.00043	0.99867
1	2	0.58357	0.32028	0.07931	0.01683	0.26329
4	4	0.05193	0.00272	0.0014	0.94395	0.8920199999999999
3	3	0.00049	0.00057	0.99894	0.0	0.9983700000000001
3	3	0.00214	0.00056	0.99686	0.00044	0.9947199999999999
4	4	2e-05	0.00233	0.0003	0.99735	0.9950199999999999
3	3	0.05708	0.00105	0.93966	0.00222	0.88258
1	1	0.99994	1e-05	1e-05	4e-05	0.9999
3	3	0.00011	3e-05	0.99986	1e-05	0.9997499999999999
unknown	4	0.33692	0.02649	0.47709	0.15951	0.14017000000000002
2	2	2e-05	0.99996	0.0	2e-05	0.9999399999999999
1	1	0.99084	0.00013	0.00038	0.00865	0.98219
2	2	0.0	0.99998	1e-05	0.0	0.99997
3	3	0.0	3e-05	0.99993	3e-05	0.9999
3	4	0.20313	0.0192	0.77505	0.00262	0.57192
3	3	0.00143	0.00099	0.99722	0.00036	0.99579
2	2	4e-05	0.9999	1e-05	6e-05	0.9998400000000001
3	3	0.06172	0.00121	0.9354	0.00167	0.87368
3	3	5e-05	0.0	0.99887	0.00109	0.99778
3	3	0.0	0.0	1.0	0.0	1.0
1	1	0.97937	0.00065	0.01996	1e-05	0.95941
2	4	0.0304	0.67851	0.17106	0.12002	0.50745
3	4	0.28196	0.0022	0.66475	0.05109	0.38278999999999996
1	1	0.9999	0.0	3e-05	7e-05	0.99983
2	1	0.0259	0.92	0.04792	0.00618	0.8720800000000001
2	2	0.00067	0.9965	0.0	0.00283	0.99367
1	1	0.99766	0.00046	0.00047	0.00141	0.99625
2	1	0.05361	0.86091	0.07367	0.01181	0.7872399999999999
2	2	0.02918	0.96159	0.0	0.00923	0.93241
unknown	1	0.2452	0.22414	0.44753	0.08314	0.20232999999999998
3	3	0.0	0.01016	0.98979	5e-05	0.97963
3	3	0.0011	0.00464	0.99426	0.0	0.98962
4	4	1e-05	1e-05	0.00011	0.99988	0.9997699999999999
3	3	0.0101	0.00363	0.98327	0.003	0.97317
1	1	0.99997	0.0	1e-05	1e-05	0.9999600000000001
3	3	0.01792	0.00033	0.98114	0.00061	0.96322
2	2	0.00015	0.99378	2e-05	0.00605	0.98773
4	4	0.00213	1e-05	0.0	0.99786	0.99573
2	2	0.02464	0.90274	0.05418	0.01844	0.84856
3	3	0.00033	2e-05	0.99942	0.00023	0.9990899999999999
unknown	3	0.43524	0.24188	0.31944	0.00344	0.11580000000000001
3	3	0.0018	0.00135	0.97306	0.02379	0.9492700000000001
3	3	2e-05	5e-05	0.99991	2e-05	0.99986
3	2	0.00455	0.00238	0.98259	0.01048	0.9721099999999999
2	2	2e-05	0.99984	0.00014	1e-05	0.9996999999999999
4	1	0.21817	0.03095	0.01086	0.74001	0.52184
4	4	0.00011	3e-05	0.0	0.99986	0.9997499999999999
1	1	1.0	0.0	0.0	0.0	1.0
2	2	0.00044	0.99951	3e-05	2e-05	0.99907
1	1	0.78967	0.20948	0.00085	0.0	0.58019
3	3	0.00848	0.00015	0.99131	5e-05	0.98283
3	3	0.02567	0.00689	0.93831	0.02913	0.90918
2	2	4e-05	0.99452	0.005	0.00045	0.98952
unknown	3	0.15501	0.04508	0.40622	0.39369	0.012530000000000041
3	3	0.00017	1e-05	0.99981	2e-05	0.99964
2	2	1e-05	0.99209	0.00789	1e-05	0.9842000000000001
3	1	0.07633	0.08971	0.79316	0.0408	0.70345
3	3	0.0	0.0	1.0	0.0	1.0
3	3	0.0	1e-05	0.99999	0.0	0.9999800000000001
4	2	0.06639	0.00877	0.02641	0.89844	0.83205
3	3	0.00089	0.01008	0.98883	0.00021	0.97875
1	1	1.0	0.0	0.0	0.0	1.0
4	4	0.04559	0.00285	0.00013	0.95144	0.9058499999999999
1	1	0.99998	1e-05	1e-05	0.0	0.99997
3	3	0.00012	4e-05	0.99984	0.0	0.9997199999999999
3	3	0.0	0.0	1.0	0.0	1.0
3	3	0.00182	0.00018	0.99644	0.00155	0.99462
2	2	0.0	1.0	0.0	0.0	1.0
3	3	1e-05	2e-05	0.99997	0.0	0.99995
1	1	0.99999	0.0	0.0	1e-05	0.9999800000000001
2	2	6e-05	0.99988	0.0	5e-05	0.99982
2	2	0.00064	0.99296	0.00618	0.00022	0.98678
3	2	0.03171	0.00242	0.96478	0.00109	0.93307
3	3	0.00153	0.00298	0.99477	0.00072	0.9917900000000001
3	3	0.0	0.0	1.0	0.0	1.0
3	3	0.0053	1e-05	0.99438	0.00032	0.9890800000000001
3	3	0.00054	7e-05	0.99931	8e-05	0.99877
3	3	1e-05	1e-05	0.99998	1e-05	0.99997
3	3	0.00012	1e-05	0.99952	0.00035	0.99917
3	3	0.0	0.0	1.0	0.0	1.0
3	3	0.0	0.0	1.0	0.0	1.0
4	4	0.0	1e-05	0.0	0.99999	0.9999800000000001
2	2	0.01131	0.93402	0.00414	0.05053	0.88349
3	3	1e-05	0.00156	0.99658	0.00185	0.99473
3	3	0.0	0.0	1.0	0.0	1.0
2	2	1e-05	0.99709	0.00289	0.0	0.9942000000000001
3	3	0.00281	0.00177	0.81759	0.17783	0.6397600000000001
1	1	0.99999	0.0	0.0	1e-05	0.9999800000000001
2	2	0.00195	0.98432	0.00441	0.00932	0.975
1	1	0.99996	0.0	3e-05	1e-05	0.99993
2	2	0.28341	0.70608	0.01014	0.00037	0.42267000000000005
2	2	0.00102	0.99862	0.00034	3e-05	0.9975999999999999
1	1	0.79427	0.20502	0.0	0.00071	0.58925
1	1	0.99698	5e-05	0.0025	0.00047	0.99448
1	1	1.0	0.0	0.0	0.0	1.0
3	3	0.00042	0.0017	0.99757	0.00031	0.9958699999999999
4	4	1e-05	0.01342	0.00353	0.98304	0.96962
1	1	0.89289	0.08182	0.01747	0.00782	0.81107
1	1	0.99202	0.0	6e-05	0.00792	0.9841
4	4	0.17084	0.03999	0.03046	0.75871	0.58787
1	1	0.99991	1e-05	5e-05	4e-05	0.99986
4	4	0.0	2e-05	1e-05	0.99997	0.99995
4	4	0.0	0.0	0.00074	0.99925	0.99851
2	2	0.00506	0.99039	0.00068	0.00387	0.98533
4	4	0.01012	0.03266	0.00037	0.95685	0.92419
4	4	0.0	0.0	0.0	0.99999	0.99999
3	3	0.00042	0.0	0.9961	0.00348	0.99262
2	3	0.00129	0.70456	0.29142	0.00272	0.41313999999999995
1	1	0.97225	7e-05	0.01268	0.015	0.9572499999999999
1	3	0.98194	0.00851	0.00935	0.0002	0.9725900000000001
2	2	0.0	1.0	0.0	0.0	1.0
unknown	2	0.41836	0.00452	0.16575	0.41137	0.006989999999999996
1	1	0.84039	0.04878	0.10322	0.00761	0.73717
2	2	0.00022	0.9952	0.00355	0.00103	0.9916499999999999
4	4	4e-05	0.00097	0.00908	0.98992	0.98084
3	3	0.03378	0.01106	0.81716	0.138	0.67916
2	2	1e-05	0.99994	4e-05	2e-05	0.9999
4	2	0.03846	0.31505	0.02389	0.6226	0.30755000000000005
2	2	0.02429	0.97462	3e-05	0.00105	0.95033
4	4	2e-05	0.0	0.0	0.99998	0.99996
3	3	0.0008	4e-05	0.99915	0.0	0.99835
2	2	0.00021	0.99536	0.0008	0.00364	0.99172
3	3	0.00999	0.0309	0.9056	0.05351	0.85209
3	3	0.00849	0.00879	0.9803	0.00241	0.97151
3	3	4e-05	0.00207	0.96492	0.03297	0.9319500000000001
1	1	0.97558	7e-05	0.02434	1e-05	0.95124
1	2	0.7	0.23408	0.022	0.04392	0.46591999999999995
3	2	0.04858	0.00065	0.95073	4e-05	0.90215
2	2	0.00011	0.99985	2e-05	3e-05	0.99974
4	1	0.35968	0.08533	0.00875	0.54623	0.18655
2	2	1e-05	0.99624	2e-05	0.00374	0.9925
4	4	1e-05	0.0	1e-05	0.99998	0.99997
2	2	0.0	0.99975	0.00011	0.00014	0.99961
3	3	5e-05	3e-05	0.99981	0.00012	0.99969
2	2	3e-05	0.99991	6e-05	0.0	0.99985
3	3	3e-05	1e-05	0.99996	0.0	0.99993
1	1	1.0	0.0	0.0	0.0	1.0
3	3	0.00964	0.00278	0.97003	0.01755	0.95248
3	3	0.00179	0.00155	0.99655	0.00011	0.9947600000000001
1	1	1.0	0.0	0.0	0.0	1.0
3	3	0.00962	0.01508	0.77738	0.19792	0.57946
1	1	0.81498	0.0864	0.00064	0.09798	0.7170000000000001
2	2	0.00094	0.9674	0.03144	0.00022	0.93596
4	2	0.11109	0.02223	0.07067	0.79602	0.6849299999999999
1	1	1.0	0.0	0.0	0.0	1.0
3	3	1e-05	1e-05	0.99998	1e-05	0.99997
2	2	1e-05	0.9993	0.00065	3e-05	0.9986499999999999
2	2	0.0	1.0	0.0	0.0	1.0
3	4	0.00713	0.01	0.91664	0.06623	0.85041
1	1	0.99996	0.0	3e-05	1e-05	0.99993
1	1	0.99978	0.0	3e-05	0.00018	0.9996
1	2	0.68922	0.20867	0.08862	0.0135	0.48055000000000003
2	2	0.0	0.99996	0.0	3e-05	0.99993
2	2	0.00576	0.99354	0.0	0.00071	0.98778
2	2	0.02027	0.74477	0.23489	8e-05	0.5098800000000001
3	3	0.00246	1e-05	0.99752	0.0	0.99506
1	1	0.98185	0.00131	0.01645	0.00039	0.9654
2	2	0.00015	0.99981	4e-05	0.0	0.99966
2	2	0.00043	0.99907	0.00041	8e-05	0.99864
3	3	0.00108	0.0	0.99819	0.00073	0.99711
2	2	0.49276	0.50627	0.00096	0.0	0.013510000000000022
3	2	0.00064	0.00026	0.99094	0.00817	0.98277
2	3	0.00023	0.79146	0.20811	0.00021	0.58335
1	1	0.9669	0.0	0.0331	0.0	0.9338
1	1	0.89839	0.00056	0.10089	0.00016	0.7975
1	2	0.97136	0.02803	0.00033	0.00028	0.94333
2	2	0.0	0.99999	0.0	0.0	0.99999
1	1	0.99392	9e-05	0.00276	0.00322	0.9907
2	2	7e-05	0.99993	0.0	0.0	0.99986
2	2	9e-05	0.99432	0.00011	0.00549	0.98883
3	3	0.0	0.0	1.0	0.0	1.0
2	2	6e-05	0.99989	5e-05	0.0	0.99983
2	2	0.00263	0.90504	0.04889	0.04344	0.85615
2	2	0.00738	0.99237	0.00024	1e-05	0.9849899999999999
1	1	0.9899	0.00056	0.00516	0.00438	0.98474
2	2	0.0	1.0	0.0	0.0	1.0
1	2	0.54724	0.42499	0.02754	0.00023	0.12224999999999997
1	3	0.50612	0.39463	0.00037	0.09889	0.11149000000000003
2	2	0.00169	0.99722	0.0001	0.00099	0.99553
2	2	0.00419	0.99574	0.0	6e-05	0.9915499999999999
3	3	0.01464	0.00067	0.98357	0.00111	0.9689300000000001
2	2	0.0	1.0	0.0	0.0	1.0
2	2	0.00363	0.95741	0.03896	0.0	0.91845
3	3	1e-05	1e-05	0.99998	0.0	0.99997
2	2	1e-05	0.77978	0.21839	0.00182	0.5613900000000001
4	4	0.00023	0.45848	0.02068	0.52061	0.06213000000000002
4	4	0.00186	0.0	0.0	0.99814	0.99628
4	4	0.0	0.0	0.0	0.99999	0.99999
3	3	0.0	0.0	1.0	0.0	1.0
2	1	0.08264	0.75216	0.10127	0.06393	0.6508900000000001
3	3	0.09101	0.00013	0.90642	0.00245	0.81541
1	1	0.99974	0.0002	4e-05	2e-05	0.99954
2	2	0.01216	0.98308	3e-05	0.00473	0.97092
4	4	0.0	0.0	1e-05	0.99999	0.9999800000000001
1	4	0.70406	0.00026	0.00139	0.29429	0.40977
2	2	0.00841	0.98707	0.00261	0.00191	0.97866
2	2	0.0045	0.99512	0.00036	3e-05	0.9906200000000001
2	2	0.0	1.0	0.0	0.0	1.0
3	3	0.0	0.0	0.99999	0.0	0.99999
1	1	0.99995	0.0	5e-05	0.0	0.9999
3	3	1e-05	0.0	0.99999	0.0	0.9999800000000001
4	4	0.00032	0.00064	0.00755	0.99149	0.98394
3	3	0.00031	0.00021	0.99948	0.0	0.99917
4	4	0.00035	0.01069	1e-05	0.98896	0.97827
3	3	0.00014	6e-05	0.9998	0.0	0.99966
3	3	1e-05	4e-05	0.99995	0.0	0.99991
3	3	1e-05	0.00051	0.99947	1e-05	0.99896
2	2	0.00933	0.97864	0.0011	0.01094	0.9677
1	4	0.75112	0.00038	0.00049	0.24801	0.50311
3	3	6e-05	0.00081	0.99894	0.00018	0.9981300000000001
1	3	0.9104	0.00215	0.08718	0.00027	0.82322
3	3	0.00321	0.00011	0.99666	2e-05	0.9934499999999999
3	3	9e-05	0.00589	0.99399	3e-05	0.9881000000000001
4	4	0.01365	0.18607	0.00493	0.79536	0.6092899999999999
3	3	0.01822	0.01958	0.95185	0.01035	0.9322699999999999
1	2	0.67937	0.27481	0.00211	0.04371	0.40456000000000003
1	3	0.84701	0.01064	0.1126	0.02974	0.73441
1	1	1.0	0.0	0.0	0.0	1.0
3	3	0.00015	0.0	0.99984	1e-05	0.99969
3	2	0.07123	0.06272	0.79289	0.07315	0.7197399999999999
3	3	1e-05	0.0	0.99999	0.0	0.9999800000000001
1	1	0.93634	0.0002	0.00285	0.06061	0.8757299999999999
1	1	0.87719	0.00078	0.0088	0.11323	0.76396
3	3	0.00045	8e-05	0.99918	0.00028	0.99873
4	4	0.00053	0.00034	0.00171	0.99743	0.99572
2	2	0.0	1.0	0.0	0.0	1.0
1	1	0.9918	0.0	0.00109	0.00711	0.9846900000000001
3	3	7e-05	6e-05	0.99711	0.00276	0.9943500000000001
2	2	0.00068	0.99499	0.00019	0.00415	0.99084
4	4	0.0012	0.0	3e-05	0.99878	0.99758
4	4	0.02596	0.00062	0.00037	0.97305	0.94709
2	2	0.00392	0.99324	3e-05	0.00281	0.98932
3	3	0.00218	0.00085	0.9956	0.00138	0.9934200000000001
3	3	0.0	0.0	1.0	0.0	1.0
2	2	0.0	0.99999	1e-05	0.0	0.9999800000000001
1	1	1.0	0.0	0.0	0.0	1.0
2	2	1e-05	0.99998	0.0	1e-05	0.99997
2	2	0.00039	0.98951	0.00471	0.00539	0.98412
1	3	0.61033	0.00013	0.00328	0.38626	0.22407000000000005
3	3	0.0	0.0	1.0	0.0	1.0
1	1	1.0	0.0	0.0	0.0	1.0
3	3	0.00083	2e-05	0.99914	0.0	0.99831
1	1	0.99997	0.0	1e-05	1e-05	0.9999600000000001
1	1	0.99718	3e-05	2e-05	0.00277	0.9944099999999999
1	1	0.99535	0.00199	0.00207	0.00059	0.9932799999999999
1	3	0.85087	0.00205	0.09827	0.04881	0.7526
1	1	0.99973	0.0	0.0	0.00027	0.99946
3	3	0.00906	8e-05	0.99055	0.00031	0.9814900000000001
3	3	0.00144	2e-05	0.9985	5e-05	0.9970600000000001
2	2	0.00241	0.99701	0.00058	0.0	0.9945999999999999
4	4	6e-05	1e-05	0.0	0.99993	0.99987
3	3	3e-05	0.00293	0.99461	0.00243	0.99168
2	2	0.00184	0.99794	0.0	0.00022	0.9961000000000001
2	2	0.01931	0.60785	0.37243	0.00041	0.23542000000000002
3	3	1e-05	0.0	0.99999	0.0	0.9999800000000001
2	2	0.00339	0.89807	0.09071	0.00783	0.8073600000000001
2	2	0.0008	0.99435	0.00479	6e-05	0.98956
3	3	0.00296	0.00174	0.99302	0.00228	0.99006
2	2	0.0	0.99995	5e-05	0.0	0.9999
2	2	0.05668	0.91207	0.03116	0.0001	0.8553900000000001
2	2	0.0	1.0	0.0	0.0	1.0
2	3	0.00013	0.9944	0.00128	0.00419	0.9902099999999999
2	2	0.0	0.99999	0.0	0.0	0.99999
1	1	0.95194	0.00105	0.00951	0.0375	0.91444
1	1	0.99998	1e-05	0.0	1e-05	0.99997
4	4	0.00656	0.0	8e-05	0.99335	0.98679
2	2	0.0	0.99567	0.00121	0.00312	0.99255
3	3	0.00028	0.00152	0.99809	0.00012	0.9965700000000001
3	3	0.0076	0.00047	0.98159	0.01034	0.97125
3	3	0.0	0.0	0.99999	0.0	0.99999
3	3	0.40256	0.04498	0.54646	0.006	0.14389999999999997
2	2	1e-05	0.99999	0.0	0.0	0.9999800000000001
2	2	2e-05	0.99989	8e-05	2e-05	0.99981
1	1	0.72309	0.1452	0.05753	0.07418	0.57789
3	3	0.0546	0.00327	0.94054	0.00159	0.8859400000000001
1	1	0.93161	0.01231	0.00038	0.0557	0.8759100000000001
3	3	5e-05	0.00014	0.99979	2e-05	0.9996499999999999
3	3	0.00045	1e-05	0.99948	6e-05	0.9990300000000001
2	2	0.0	1.0	0.0	0.0	1.0
1	1	0.99998	2e-05	0.0	0.0	0.99996
2	2	9e-05	0.99991	1e-05	0.0	0.9998199999999999
2	2	0.00159	0.97847	0.00422	0.01572	0.96275
4	4	0.00016	0.00419	0.00015	0.99549	0.9913
1	1	0.99997	0.0	0.0	3e-05	0.99994
3	3	0.02664	0.02423	0.94793	0.0012	0.92129
2	2	0.0	1.0	0.0	0.0	1.0
1	1	1.0	0.0	0.0	0.0	1.0
3	3	9e-05	0.00221	0.9977	0.0	0.99549
1	2	0.82226	0.17579	0.00169	0.00026	0.64647
2	2	0.00013	0.99851	4e-05	0.00132	0.99719
1	3	0.95308	0.00754	0.03218	0.0072	0.9209
3	3	2e-05	0.0	0.99997	0.0	0.99995
4	4	0.00017	0.00018	0.00028	0.99938	0.9991000000000001
2	2	0.00039	0.99603	0.00334	0.00024	0.99269
3	3	3e-05	2e-05	0.99994	1e-05	0.9999100000000001
1	3	0.59953	0.00045	0.00829	0.39174	0.20779000000000003
2	2	1e-05	0.99712	0.00109	0.00178	0.99534
3	3	2e-05	4e-05	0.99988	6e-05	0.99982
3	3	2e-05	0.00055	0.99943	0.0	0.99888
1	1	0.99352	0.00101	0.0053	0.00016	0.98822
3	3	0.00136	0.20472	0.79222	0.0017	0.5875
2	2	0.00026	0.99966	8e-05	1e-05	0.9994
1	1	0.95688	0.04305	1e-05	5e-05	0.9138299999999999
4	4	0.34833	0.00053	1e-05	0.65114	0.3028100000000001
3	3	2e-05	0.0	0.99996	2e-05	0.9999399999999999
2	2	0.00415	0.97473	0.01948	0.00164	0.9552499999999999
2	2	0.00523	0.99474	1e-05	2e-05	0.98951
2	2	0.0	1.0	0.0	0.0	1.0
3	2	0.12779	0.20264	0.64356	0.02601	0.44092000000000003
3	3	0.00149	0.45871	0.53316	0.00664	0.07444999999999996
3	3	0.02497	0.00287	0.97206	0.0001	0.94709
3	3	0.00127	2e-05	0.99867	4e-05	0.9974
2	2	0.00011	0.99809	0.00166	0.00014	0.99643
3	3	0.00034	0.0001	0.99948	8e-05	0.99914
2	2	0.29095	0.70658	0.00208	0.0004	0.41563
4	4	0.00888	0.00402	7e-05	0.98703	0.97815
2	2	0.0	1.0	0.0	0.0	1.0
3	3	0.00908	0.00359	0.9726	0.01473	0.95787
3	3	0.05273	4e-05	0.94095	0.00628	0.88822
3	3	1e-05	0.0001	0.99989	0.0	0.99979
2	2	0.00355	0.97217	0.00019	0.02409	0.94808
1	3	0.90773	0.02975	0.0409	0.02162	0.86683
2	2	0.00013	0.99896	5e-05	0.00086	0.9981
3	3	0.00042	0.00128	0.99816	0.00014	0.9968800000000001
3	3	0.02918	0.12109	0.84243	0.0073	0.72134
2	2	0.0	0.99992	7e-05	0.0	0.99985
1	1	0.993	0.00251	0.00159	0.0029	0.9901
2	2	0.00381	0.95247	0.00432	0.03941	0.91306
3	3	5e-05	1e-05	0.99994	0.0	0.9998900000000001
2	2	0.0	0.99999	0.0	0.0	0.99999
4	4	0.00958	0.00047	0.00206	0.98789	0.97831
1	1	1.0	0.0	0.0	0.0	1.0
3	3	0.00436	5e-05	0.99353	0.00205	0.98917
3	3	4e-05	0.00028	0.99967	2e-05	0.99939
3	3	0.21132	0.00079	0.72342	0.06447	0.5121
2	2	0.0	1.0	0.0	0.0	1.0
3	3	7e-05	8e-05	0.9994	0.00044	0.99896
3	3	0.00033	0.00022	0.99945	0.0	0.9991199999999999
3	3	0.0	0.0	1.0	0.0	1.0
3	3	1e-05	0.0	0.99995	4e-05	0.99991
4	4	1e-05	1e-05	2e-05	0.99996	0.9999399999999999
2	2	0.01725	0.97051	0.00266	0.00957	0.95326
3	3	0.00055	0.00769	0.98802	0.00373	0.98033
2	2	1e-05	0.95316	9e-05	0.04674	0.90642
3	3	5e-05	0.0	0.99994	1e-05	0.9998900000000001
1	1	0.99797	0.0	1e-05	0.00203	0.99594
3	3	0.00032	0.00019	0.99947	2e-05	0.99915
3	3	0.00781	0.04383	0.94832	3e-05	0.90449
3	3	0.00011	0.00108	0.99815	0.00066	0.99707
3	4	0.03631	0.01939	0.9032	0.04111	0.86209
3	1	0.05856	0.00093	0.86035	0.08016	0.7801899999999999
2	2	0.034	0.91185	0.04178	0.01238	0.87007
1	1	1.0	0.0	0.0	0.0	1.0
2	2	0.0308	0.96894	3e-05	0.00023	0.93814
3	3	2e-05	1e-05	0.99987	0.0001	0.99977
1	3	0.94582	1e-05	0.05395	0.00022	0.8918699999999999
2	3	0.07903	0.8312	0.01872	0.07105	0.75217
2	2	8e-05	0.9893	0.01047	0.00016	0.97883
2	2	1e-05	0.99998	1e-05	0.0	0.99997
1	1	0.99564	0.00025	0.00019	0.00392	0.9917199999999999
3	3	0.00036	0.00043	0.99909	0.00013	0.99866
1	1	0.51038	0.13387	0.34209	0.01365	0.16828999999999994
3	3	0.00107	0.00025	0.99865	2e-05	0.99758
2	2	0.00201	0.99758	1e-05	0.0004	0.9955700000000001
3	3	6e-05	0.00124	0.9986	0.0001	0.99736
3	3	0.01672	0.01215	0.97103	0.0001	0.95431
2	1	0.19597	0.57171	0.04	0.19232	0.3757400000000001
1	1	0.99986	2e-05	0.00012	0.0	0.99974
2	1	0.35705	0.5244	0.1185	5e-05	0.16735
2	2	0.0	0.99997	3e-05	1e-05	0.99994
1	1	0.95277	8e-05	0.00782	0.03933	0.91344
3	3	0.00058	3e-05	0.99845	0.00094	0.9975099999999999
1	1	0.99999	0.0	1e-05	0.0	0.9999800000000001
2	2	0.00029	0.99955	4e-05	0.00012	0.99926
3	3	0.05713	0.15413	0.74117	0.04757	0.58704
2	2	0.00039	0.99928	0.00032	2e-05	0.99889
2	2	1e-05	0.99902	2e-05	0.00096	0.9980600000000001
1	1	0.99998	0.0	2e-05	0.0	0.99996
3	3	0.0	1e-05	0.99998	0.0	0.99997
1	3	0.59815	1e-05	0.40184	0.0	0.19630999999999998
3	3	0.00033	0.00027	0.99695	0.00245	0.9945
2	2	2e-05	0.90956	0.0	0.09042	0.81914
4	4	0.2033	0.00346	0.00049	0.79275	0.5894499999999999
3	3	0.0	0.00222	0.99617	0.0016	0.99395
3	3	0.02176	0.17489	0.78636	0.01699	0.61147
3	4	0.00045	0.02189	0.91319	0.06447	0.8487199999999999
2	2	2e-05	0.99996	3e-05	0.0	0.99993
1	1	0.85249	0.00037	0.14698	0.00017	0.70551
3	3	0.00153	0.00208	0.99632	7e-05	0.99424
unknown	2	0.35157	0.26848	0.03908	0.34086	0.010709999999999997
3	3	0.00627	0.00112	0.98386	0.00876	0.9751
3	3	2e-05	9e-05	0.99986	3e-05	0.9997699999999999
1	2	0.82658	0.13377	0.002	0.03765	0.6928099999999999
1	1	0.87618	0.00102	0.11802	0.00479	0.75816
1	1	0.97708	0.00056	0.00614	0.01622	0.9608599999999999
3	3	0.00034	0.00203	0.99429	0.00334	0.99095
2	2	1e-05	0.99999	0.0	0.0	0.9999800000000001
3	3	0.0	1e-05	0.99999	0.0	0.9999800000000001
3	4	0.31532	0.02118	0.55025	0.11324	0.23493000000000003
3	3	3e-05	3e-05	0.99993	2e-05	0.9999
2	2	0.0	0.99802	0.00197	1e-05	0.99605
2	2	0.00519	0.99476	0.0	5e-05	0.98957
2	2	1e-05	0.99999	0.0	0.0	0.9999800000000001
3	3	1e-05	5e-05	0.99994	1e-05	0.9998900000000001
2	2	0.0	1.0	0.0	0.0	1.0
1	1	0.99864	0.0001	0.00126	0.0	0.9973799999999999
4	4	0.00016	0.00015	0.01339	0.9863	0.9729099999999999
3	3	1e-05	5e-05	0.99982	0.00012	0.9997
3	3	1e-05	2e-05	0.99977	0.0002	0.9995700000000001
1	4	0.82537	0.00076	0.03883	0.13504	0.6903300000000001
3	3	0.00061	1e-05	0.99938	0.0	0.99877
3	3	0.32903	0.00033	0.59718	0.07346	0.26815000000000005
2	2	0.0	0.99986	0.00014	0.0	0.9997199999999999
2	2	0.0005	0.99922	3e-05	0.00024	0.99872
3	4	0.10251	0.03521	0.78	0.08228	0.67749
1	1	0.99963	8e-05	3e-05	0.00025	0.99938
2	2	0.0021	0.99744	2e-05	0.00044	0.99534
4	4	0.0405	0.00014	1e-05	0.95935	0.9188500000000001
2	2	0.00029	0.97341	0.00063	0.02567	0.94774
3	3	1e-05	0.0	0.99999	0.0	0.9999800000000001
3	3	0.0	2e-05	0.99997	0.0	0.99995
2	2	0.0	0.99999	1e-05	0.0	0.9999800000000001
3	3	5e-05	1e-05	0.99994	0.0	0.9998900000000001
1	2	0.94084	0.00254	0.00603	0.0506	0.89024
2	2	0.0002	0.99929	0.0005	0.0	0.9987900000000001
4	4	0.04263	0.14087	0.11307	0.70343	0.56256
4	4	0.00126	0.0004	0.00378	0.99456	0.99078
4	4	2e-05	0.0	0.0	0.99998	0.99996
1	1	0.99892	2e-05	0.00031	0.00075	0.99817
3	3	2e-05	0.00111	0.99887	0.0	0.99776
2	2	0.00011	0.99924	7e-05	0.00058	0.99866
3	3	0.00182	0.00014	0.99804	0.0	0.99622
1	1	0.99918	2e-05	8e-05	0.00071	0.99847
1	2	0.89419	0.00446	0.09035	0.01101	0.80384
2	2	0.00084	0.99489	0.00355	0.00072	0.99134
1	1	0.98531	0.00017	0.0001	0.01442	0.97089
3	3	2e-05	0.0	0.99997	0.0	0.99995
1	1	0.86911	0.03086	0.09408	0.00596	0.7750300000000001
2	2	1e-05	0.99999	0.0	0.0	0.9999800000000001
1	1	0.95221	0.0	4e-05	0.04775	0.90446
4	4	1e-05	9e-05	0.0	0.99989	0.9997999999999999
unknown	3	0.06109	0.35128	0.46597	0.12167	0.11469000000000001
2	2	0.0	1.0	0.0	0.0	1.0
3	3	0.00273	0.00417	0.99247	0.00063	0.9883
2	2	0.04761	0.93724	0.01514	1e-05	0.8896299999999999
3	3	0.00309	3e-05	0.99687	1e-05	0.99378
2	2	0.05937	0.57121	0.36931	0.00012	0.20189999999999997
2	2	0.0	1.0	0.0	0.0	1.0
2	2	0.0295	0.90707	0.06185	0.00158	0.8452200000000001
3	3	0.15989	0.00742	0.77377	0.05892	0.61388
2	3	0.04278	0.85607	0.03707	0.06408	0.79199
3	3	0.0	0.0	1.0	0.0	1.0
3	3	0.0	4e-05	0.99994	1e-05	0.9999
2	2	0.0039	0.76196	0.10283	0.13131	0.6306499999999999
2	2	0.0	1.0	0.0	0.0	1.0
3	4	0.09635	0.01751	0.84693	0.03921	0.7505799999999999
2	3	0.00023	0.99487	0.00483	7e-05	0.99004
2	2	0.00052	0.99938	8e-05	2e-05	0.9988600000000001
3	3	0.00203	2e-05	0.9979	4e-05	0.99587
3	3	2e-05	0.00957	0.98905	0.00136	0.97948
2	2	0.00015	0.99619	0.0	0.00366	0.99253
3	3	2e-05	0.0	0.99983	0.00015	0.99968
4	4	5e-05	3e-05	2e-05	0.9999	0.99985
2	2	0.0	0.99998	1e-05	1e-05	0.99997
1	1	0.99999	0.0	0.0	1e-05	0.9999800000000001
4	4	0.01719	0.00284	0.00431	0.97565	0.95846
4	4	0.0	0.0	0.00011	0.99989	0.9997799999999999
3	3	0.00807	0.00037	0.99114	0.00042	0.98307
2	2	2e-05	0.99992	4e-05	2e-05	0.99988
1	1	0.90773	0.00125	0.06668	0.02433	0.8410500000000001
4	4	0.00022	0.0	1e-05	0.99977	0.99955
4	4	0.0	0.0	0.0	1.0	1.0
2	2	0.0	0.99996	0.0	4e-05	0.9999199999999999
1	1	0.99941	0.00012	0.00042	4e-05	0.99899
3	3	0.00029	5e-05	0.99962	5e-05	0.9993299999999999
3	3	0.0	0.0	1.0	0.0	1.0
2	2	0.00559	0.9892	0.0052	1e-05	0.98361
3	3	4e-05	0.00029	0.93121	0.06847	0.86274
3	3	0.01094	0.00064	0.98804	0.00038	0.9771000000000001
1	1	1.0	0.0	0.0	0.0	1.0
1	3	0.67593	0.25598	0.00731	0.06077	0.41995000000000005
unknown	1	0.40343	0.10536	0.17174	0.31947	0.08396000000000003
4	4	0.03586	0.00109	0.02872	0.93433	0.89847
2	2	0.0	0.99999	1e-05	0.0	0.9999800000000001
3	3	0.00084	0.0058	0.9922	0.00117	0.9863999999999999
3	2	0.03695	0.33092	0.62769	0.00444	0.29677
2	2	0.0	1.0	0.0	0.0	1.0
2	2	0.0	1.0	0.0	0.0	1.0
1	3	0.97399	0.02365	0.00086	0.00151	0.9503400000000001
3	3	0.00131	0.00015	0.99647	0.00206	0.99441
1	1	0.99908	0.00048	5e-05	0.00039	0.9985999999999999
2	2	0.0	1.0	0.0	0.0	1.0
1	1	0.92167	0.00034	0.07628	0.00172	0.84539
3	3	0.00029	0.00023	0.99639	0.00309	0.9933
2	2	1e-05	0.99992	2e-05	6e-05	0.9998600000000001
3	3	0.0545	0.00392	0.9406	0.00097	0.8861
4	4	1e-05	1e-05	2e-05	0.99996	0.9999399999999999
1	1	0.99963	0.0	0.0	0.00037	0.99926
3	3	5e-05	0.0	0.99995	0.0	0.9999
2	2	4e-05	0.99996	0.0	0.0	0.9999199999999999
2	2	0.00012	0.99987	1e-05	0.0	0.99975
4	4	0.00038	0.00911	7e-05	0.99044	0.98133
1	1	0.99982	3e-05	3e-05	0.00013	0.9996900000000001
1	1	0.99952	0.00018	0.00013	0.00016	0.99934
3	3	0.01396	0.00159	0.97873	0.00572	0.96477
2	2	0.0	1.0	0.0	0.0	1.0
1	1	0.99999	0.0	0.0	1e-05	0.9999800000000001
2	2	0.03365	0.9249	0.03184	0.00962	0.8912500000000001
3	3	0.0	5e-05	0.99872	0.00123	0.9974900000000001
2	2	0.0	0.99927	0.00073	0.0	0.99854
3	3	0.00022	0.00094	0.98837	0.01048	0.9778899999999999
3	3	0.00765	0.0179	0.95324	0.02122	0.93202
3	3	3e-05	2e-05	0.99995	0.0	0.99992
2	3	0.01377	0.97596	0.00152	0.00875	0.9621900000000001
3	3	0.0	0.0	0.99997	2e-05	0.99995
2	2	0.00061	0.99781	0.00088	0.00069	0.99693
3	3	0.06071	0.09579	0.84257	0.00093	0.74678
3	3	4e-05	0.0	0.99996	0.0	0.9999199999999999
3	3	0.04174	0.26276	0.60518	0.09031	0.34242000000000006
2	2	0.0891	0.89955	0.00134	0.01002	0.81045
1	1	0.87414	0.07248	0.05337	0.0	0.80166
2	2	7e-05	0.99993	0.0	0.0	0.99986
3	3	0.0007	0.00047	0.9988	2e-05	0.9981
3	3	0.00048	1e-05	0.9995	0.0	0.99902
1	1	0.99159	2e-05	0.0083	9e-05	0.98329
1	1	0.89994	0.05701	0.03968	0.00337	0.84293
4	4	0.21669	0.00048	0.00046	0.78237	0.56568
2	2	0.0018	0.96411	0.02619	0.00789	0.93792
2	2	0.0	0.99999	1e-05	0.0	0.9999800000000001
2	2	1e-05	0.99998	1e-05	0.0	0.99997
1	1	0.99515	0.00018	0.00179	0.00288	0.99227
2	2	0.0	1.0	0.0	0.0	1.0
3	4	0.00256	0.0023	0.83821	0.15692	0.68129
2	2	0.0	1.0	0.0	0.0	1.0
3	3	3e-05	1e-05	0.99953	0.00043	0.9991
3	3	0.03814	0.01193	0.87813	0.07181	0.8063199999999999
3	3	0.00081	5e-05	0.99912	1e-05	0.99831
3	4	0.07597	0.01652	0.89061	0.0169	0.81464
4	4	0.01034	0.0	0.00033	0.98932	0.97898
3	3	3e-05	0.0	0.99996	0.0	0.99993
3	3	0.0	0.0	1.0	0.0	1.0
2	2	0.0	1.0	0.0	0.0	1.0
3	3	2e-05	0.00035	0.9996	3e-05	0.9992500000000001
1	1	0.96615	0.00153	0.02878	0.00354	0.9373699999999999
2	2	4e-05	0.99692	2e-05	0.00301	0.9939100000000001
4	4	6e-05	1e-05	4e-05	0.99989	0.99983
2	2	0.0	0.99954	0.00034	0.00012	0.9992
3	3	1e-05	0.00569	0.99424	5e-05	0.98855
3	3	0.00073	0.00044	0.99878	5e-05	0.99805
1	1	0.99327	0.0	0.00672	0.0	0.98655
1	3	0.55648	0.00537	0.41387	0.02429	0.14260999999999996
1	1	0.99994	0.0	6e-05	1e-05	0.9998800000000001
4	4	0.0	1e-05	0.0	0.99999	0.9999800000000001
3	3	0.00018	0.00011	0.99964	7e-05	0.99946
3	3	0.00402	4e-05	0.99589	5e-05	0.99187
1	1	0.99943	0.00016	0.00039	2e-05	0.99904
2	2	0.00098	0.96021	0.02247	0.01634	0.93774
2	3	0.05831	0.75186	0.18706	0.00276	0.5648
3	3	0.00147	0.00296	0.99483	0.00074	0.99187
2	2	0.0	1.0	0.0	0.0	1.0
3	3	1e-05	0.00028	0.99964	8e-05	0.99936
3	3	0.03947	0.09517	0.86474	0.00062	0.76957
2	2	0.0	1.0	0.0	0.0	1.0
3	3	0.00087	0.01051	0.96447	0.02414	0.94033
2	2	0.0	0.99864	0.00136	0.0	0.9972799999999999
2	2	0.0	1.0	0.0	0.0	1.0
3	1	0.05661	0.01967	0.85465	0.06907	0.7855800000000001
unknown	3	0.00896	0.48095	0.47647	0.03363	0.004479999999999984
4	3	0.18671	0.0174	0.007	0.78889	0.6021799999999999
3	3	2e-05	0.00111	0.99887	0.0	0.99776
3	4	0.02712	0.0622	0.67797	0.2327	0.44526999999999994
2	2	0.00033	0.99954	3e-05	0.0001	0.9992099999999999
3	3	0.0	0.00423	0.99573	4e-05	0.9915
1	1	0.82651	0.17314	6e-05	0.00028	0.65337
4	4	0.00073	0.00233	0.00288	0.99406	0.9911800000000001
3	3	0.0004	0.00354	0.98702	0.00904	0.97798
3	3	0.0029	0.00199	0.99508	3e-05	0.99218
1	1	0.8907	0.04588	0.04845	0.01497	0.84225
3	3	0.00018	0.00108	0.99662	0.00212	0.9944999999999999
3	3	0.07783	0.00879	0.81366	0.09972	0.71394
1	1	0.99522	0.0	7e-05	0.00471	0.99051
2	2	0.0	0.99997	0.0	3e-05	0.99994
3	3	4e-05	1e-05	0.99996	0.0	0.9999199999999999
4	4	0.0	0.0	3e-05	0.99997	0.99994
3	3	0.07294	0.00065	0.92638	4e-05	0.85344
3	3	0.00028	0.0253	0.745	0.22943	0.51557
1	1	0.85418	0.0	0.14582	0.0	0.7083600000000001
2	2	0.00472	0.99485	2e-05	0.00041	0.9901300000000001
2	2	0.0006	0.99922	0.0	0.00018	0.99862
2	2	0.00025	0.99974	0.0	0.0	0.99949
2	2	5e-05	0.99993	3e-05	0.0	0.99988
3	3	0.00061	0.00694	0.99073	0.00172	0.98379
3	3	0.26514	0.00151	0.72925	0.0041	0.46410999999999997
1	4	0.8217	0.00063	0.07485	0.10282	0.71888
3	3	0.02641	0.02694	0.93922	0.00743	0.9122800000000001
3	3	0.00825	0.01333	0.94641	0.03201	0.9144
2	2	0.00117	0.99227	0.00534	0.00122	0.98693
4	3	0.00658	0.36976	0.01372	0.60994	0.24018000000000006
1	1	0.99918	3e-05	5e-05	0.00075	0.9984299999999999
2	2	0.00349	0.99439	0.002	0.00012	0.9909
3	3	3e-05	0.0	0.99996	1e-05	0.99993
4	4	2e-05	3e-05	0.0	0.99995	0.99992
2	2	0.0	1.0	0.0	0.0	1.0
1	1	0.99999	0.0	1e-05	0.0	0.9999800000000001
3	3	0.0079	0.01538	0.97636	0.00036	0.9609800000000001
2	2	0.01816	0.96232	0.0008	0.01871	0.94361
3	3	0.0004	0.00251	0.99708	0.0	0.99457
2	2	0.0	0.99999	0.0	1e-05	0.9999800000000001
1	1	0.99111	0.00794	0.00086	8e-05	0.9831700000000001
3	3	0.03161	0.00279	0.69602	0.26958	0.42644
unknown	3	0.15688	0.13565	0.39078	0.31668	0.0741
1	1	0.99999	0.0	1e-05	0.0	0.9999800000000001
3	3	0.0038	0.00198	0.99275	0.00148	0.98895
4	2	0.02435	0.00034	0.23953	0.73578	0.49624999999999997
1	1	0.9998	0.0001	0.0	0.00011	0.99969
3	3	1e-05	0.0	0.99999	0.0	0.9999800000000001
3	3	0.00525	0.00057	0.96834	0.02585	0.9424899999999999
2	2	0.08283	0.80801	0.08351	0.02566	0.7245
4	4	0.00013	0.00023	0.00047	0.99917	0.9987
2	2	5e-05	0.99995	0.0	0.0	0.9999
unknown	1	0.30854	0.16672	0.49215	0.03259	0.18361
1	1	0.99137	0.00081	0.00771	0.00011	0.98366
4	4	0.05298	0.00563	0.04797	0.89343	0.8404499999999999
2	2	2e-05	0.99901	1e-05	0.00097	0.9980399999999999
3	3	0.00011	0.0	0.99989	0.0	0.9997799999999999
1	1	1.0	0.0	0.0	0.0	1.0
1	1	0.96843	8e-05	0.03149	0.0	0.93694
2	2	0.04137	0.80749	0.14906	0.00208	0.6584300000000001
2	2	0.00523	0.99472	3e-05	3e-05	0.9894900000000001
3	3	0.4135	1e-05	0.58621	0.00028	0.17271000000000003
3	3	0.00834	0.13753	0.85171	0.00242	0.7141799999999999
3	2	0.0985	0.00075	0.88448	0.01627	0.78598
3	3	2e-05	0.0	0.99997	0.0	0.99995
3	3	0.13009	0.01755	0.84533	0.00703	0.71524
3	3	0.0	0.0	1.0	0.0	1.0
1	1	0.99997	3e-05	0.0	0.0	0.99994
2	2	5e-05	0.99929	0.00033	0.00033	0.99896
4	4	2e-05	1e-05	0.00012	0.99985	0.99973
unknown	4	0.18834	0.0182	0.40011	0.39335	0.006760000000000044
1	1	0.99808	0.00191	1e-05	0.0	0.99617
3	3	8e-05	0.00017	0.99975	0.0	0.99958
3	3	0.00037	0.00011	0.99952	1e-05	0.99915
1	1	0.9994	2e-05	0.00056	1e-05	0.99884
1	1	0.91577	0.07888	0.00221	0.00314	0.8368899999999999
1	1	0.52438	0.38189	0.06034	0.03339	0.14248999999999995
3	1	0.00922	0.01366	0.97711	0.0	0.96345
2	2	0.0	0.99917	1e-05	0.00082	0.99835
2	2	0.01655	0.98336	5e-05	4e-05	0.9668100000000001
4	4	0.00284	0.00596	0.00015	0.99105	0.98509
unknown	1	0.47251	0.19587	0.03317	0.29844	0.17407
2	2	0.00204	0.94949	0.00078	0.04769	0.9017999999999999
1	1	0.9977	0.0	0.00229	1e-05	0.99541
3	3	0.0	3e-05	0.99997	0.0	0.99994
4	4	7e-05	0.00013	0.00044	0.99936	0.99892
3	3	6e-05	0.00255	0.9662	0.03119	0.9350099999999999
1	1	0.99997	0.0	1e-05	2e-05	0.99995
2	2	0.00233	0.99597	0.0002	0.0015	0.99364
3	2	0.00026	0.00374	0.97354	0.02246	0.9510799999999999
2	2	0.00083	0.99143	0.00069	0.00705	0.98438
2	2	0.0	1.0	0.0	0.0	1.0
3	3	0.0	1e-05	0.99999	0.0	0.9999800000000001
2	4	0.00322	0.95602	0.04036	0.00041	0.91566
1	1	0.99506	0.0	0.00492	2e-05	0.9901399999999999
1	1	0.99513	0.00418	0.00014	0.00055	0.99095
3	3	1e-05	3e-05	0.99996	0.0	0.99993
3	3	0.0	0.00055	0.99944	1e-05	0.99889
2	2	0.00945	0.9904	4e-05	0.00011	0.98095
3	3	0.01149	0.05628	0.50163	0.4306	0.07103000000000004
1	1	0.99991	1e-05	8e-05	0.0	0.99983
1	1	0.98147	0.00049	0.00033	0.0177	0.9637699999999999
3	3	0.00027	6e-05	0.98774	0.01192	0.9758199999999999
2	2	1e-05	0.99851	0.00148	0.0	0.99703
3	3	6e-05	0.00025	0.99876	0.00093	0.99783
2	2	0.00055	0.99841	0.00099	4e-05	0.99742
2	2	3e-05	0.9997	0.00026	1e-05	0.99944
1	1	0.98609	0.01343	0.00021	0.00027	0.97266
3	4	0.00831	0.01126	0.9776	0.00283	0.96634
3	3	0.13766	0.04273	0.81202	0.00759	0.67436
3	1	0.17414	0.00045	0.81883	0.00659	0.64469
2	2	0.01434	0.5506	0.41127	0.02379	0.13932999999999995
2	2	0.032	0.96799	1e-05	0.0	0.93599
4	4	0.00461	0.00185	0.06875	0.92479	0.85604
2	2	0.0	1.0	0.0	0.0	1.0
3	3	3e-05	1e-05	0.99996	0.0	0.99993
4	4	0.00685	0.00328	0.00543	0.98444	0.97759
3	3	0.00054	1e-05	0.99944	1e-05	0.9989
3	3	1e-05	0.0	0.99999	0.0	0.9999800000000001
3	3	0.00075	0.00018	0.99906	0.0	0.9983099999999999
2	2	0.00023	0.9965	0.003	0.00027	0.9935
3	3	0.00144	2e-05	0.99854	1e-05	0.9971
3	4	0.02341	0.00704	0.72389	0.24566	0.47823000000000004
2	2	3e-05	0.99997	0.0	0.0	0.99994
3	4	9e-05	0.00174	0.99767	0.00051	0.99593
3	3	0.00161	0.0034	0.99345	0.00154	0.9900500000000001
2	2	8e-05	0.99547	0.0003	0.00416	0.9913099999999999
4	4	1e-05	0.0	0.0	0.99999	0.9999800000000001
4	4	0.0011	0.0	0.0	0.9989	0.9978
1	1	0.99996	0.0	4e-05	0.0	0.9999199999999999
1	1	0.99921	0.0	0.00033	0.00046	0.99875
3	3	0.0	0.0	1.0	0.0	1.0
3	3	0.0003	0.0	0.99969	1e-05	0.99939
1	3	0.78427	0.00763	0.20344	0.00466	0.58083
unknown	1	0.40848	0.09916	0.24036	0.252	0.15648
1	2	0.60028	0.30009	0.06624	0.03339	0.30019
4	4	0.0	0.0	0.0	1.0	1.0
1	1	0.95698	0.0	0.0	0.04302	0.9139600000000001
2	2	0.47365	0.5262	0.00014	1e-05	0.052549999999999986
1	1	0.94221	0.02697	0.02476	0.00606	0.9152399999999999
2	2	0.00034	0.99822	0.00031	0.00113	0.99709
3	3	0.00848	0.00035	0.98738	0.0038	0.9789
1	4	0.62666	0.12985	0.09916	0.14433	0.48233
1	1	0.99966	0.0	0.00011	0.00023	0.99943
2	3	0.04902	0.5684	0.36959	0.01299	0.19881000000000004
1	4	0.62831	0.33899	0.00344	0.02926	0.28932
2	2	0.00071	0.97578	0.01267	0.01085	0.96311
3	3	0.23122	0.23644	0.52983	0.00251	0.29339000000000004
3	3	3e-05	0.00212	0.99785	0.0	0.99573
4	4	0.03377	0.00012	0.0034	0.96271	0.92894
3	3	8e-05	0.00124	0.99856	0.00012	0.99732
2	2	1e-05	0.99999	0.0	0.0	0.9999800000000001
3	3	0.0	2e-05	0.99997	0.0	0.99995
2	2	0.00079	0.99916	2e-05	3e-05	0.9983700000000001
3	3	0.07348	0.15499	0.63583	0.1357	0.48084000000000005
1	1	0.99986	0.0	2e-05	0.00012	0.99974
1	1	0.99757	1e-05	0.0	0.00242	0.99515
3	3	0.0	1e-05	0.99998	1e-05	0.99997
3	3	0.00092	0.00088	0.99363	0.00457	0.98906
2	2	0.0	0.99997	2e-05	0.0	0.99995
2	2	0.00931	0.88392	0.02587	0.0809	0.8030200000000001
3	3	0.00032	0.04415	0.94854	0.00699	0.90439
2	2	7e-05	0.99891	0.00031	0.00071	0.9982
3	3	0.00217	0.00013	0.9977	0.0	0.99553
1	1	0.89755	0.00041	0.00112	0.10092	0.79663
3	3	2e-05	0.00399	0.99573	0.00026	0.99174
3	3	0.0002	0.0001	0.99969	0.0	0.99949
unknown	2	0.04353	0.33006	0.2447	0.3817	0.051639999999999964
2	2	0.10524	0.89333	0.00107	0.00036	0.78809
2	2	0.00023	0.99952	6e-05	0.0002	0.99929
2	2	0.00016	0.99862	0.0007	0.00053	0.9979199999999999
2	2	0.0	1.0	0.0	0.0	1.0
4	4	0.00072	0.0	3e-05	0.99926	0.99854
2	2	1e-05	0.99928	0.00066	5e-05	0.99862
2	2	2e-05	0.99985	0.0	0.00013	0.99972
3	3	0.00491	0.43436	0.53034	0.03039	0.09598000000000001
1	1	0.99991	1e-05	8e-05	0.0	0.99983
2	2	0.0	1.0	0.0	0.0	1.0
3	3	0.00426	0.00142	0.99211	0.00221	0.98785
2	2	0.41896	0.57577	2e-05	0.00525	0.15681
3	2	0.0	3e-05	0.99997	0.0	0.99994
1	1	1.0	0.0	0.0	0.0	1.0
4	4	0.00068	0.05747	0.02472	0.91713	0.85966
1	1	0.74541	0.02331	0.19257	0.03871	0.55284
1	1	1.0	0.0	0.0	0.0	1.0
unknown	2	0.43752	0.21115	0.33023	0.0211	0.10729
2	3	0.00086	0.53437	0.45927	0.00551	0.0751
unknown	2	0.29429	0.32744	0.05939	0.31889	0.008550000000000002
1	2	0.51967	0.01587	0.3281	0.13636	0.19156999999999996
3	3	6e-05	8e-05	0.99296	0.00691	0.98605
3	3	0.05107	0.0	0.94606	0.00287	0.8949900000000001
3	3	0.00603	0.09181	0.9019	0.00027	0.81009
3	4	0.03884	0.0001	0.9604	0.00066	0.92156
4	4	0.0	5e-05	5e-05	0.99989	0.99984
3	3	0.0235	0.01107	0.87163	0.09379	0.77784
3	3	0.00087	2e-05	0.99911	0.0	0.99824
1	1	0.99998	0.0	1e-05	1e-05	0.99997
3	3	0.0	0.0	0.99984	0.00015	0.99969
3	3	0.00956	0.00079	0.98837	0.00128	0.97881
unknown	3	0.42035	0.01765	0.07082	0.49117	0.07082
2	2	0.0	0.99999	0.0	1e-05	0.9999800000000001
3	3	0.0	0.0	0.99999	0.0	0.99999
2	2	0.0	0.99996	0.0	3e-05	0.99993
4	4	0.00621	1e-05	3e-05	0.99376	0.9875499999999999
2	2	1e-05	0.99999	0.0	0.0	0.9999800000000001
1	4	0.964	9e-05	0.01231	0.0236	0.9404
3	3	2e-05	0.00278	0.99696	0.00025	0.99418
1	1	0.99989	0.0	0.00011	1e-05	0.9997799999999999
1	1	0.99986	1e-05	0.00013	0.0	0.99973
1	1	1.0	0.0	0.0	0.0	1.0
1	1	1.0	0.0	0.0	0.0	1.0
3	3	0.00081	0.00022	0.99828	0.00069	0.99747
4	3	0.00189	0.00346	0.45018	0.54447	0.09428999999999998
3	3	0.00148	0.0008	0.96876	0.02896	0.9398
3	4	0.21416	0.02015	0.76398	0.0017	0.54982
3	3	1e-05	0.0	0.99998	1e-05	0.99997
3	3	0.0	0.00029	0.9997	0.0	0.99941
2	2	5e-05	0.99994	0.0	1e-05	0.9998900000000001
3	3	0.01057	0.00307	0.98505	0.0013	0.97448
2	2	0.00057	0.99897	2e-05	0.00044	0.9984000000000001
2	2	0.00011	0.99685	0.00303	1e-05	0.99382
3	3	0.38849	0.00567	0.58968	0.01616	0.20118999999999998
2	2	0.00023	0.99977	0.0	0.0	0.9995400000000001
2	2	0.00118	0.99653	0.00186	0.00044	0.99467
2	2	0.00076	0.99922	0.0	2e-05	0.99846
1	3	0.94688	0.00275	0.03064	0.01973	0.91624
2	2	0.00043	0.99907	0.0002	0.0003	0.99864
2	2	2e-05	0.99998	0.0	0.0	0.99996
1	3	0.58297	0.02213	0.39343	0.00147	0.18954
3	3	2e-05	0.0	0.99998	0.0	0.99996
1	1	0.99489	0.00098	0.00308	0.00105	0.9918100000000001
2	2	1e-05	0.99993	5e-05	2e-05	0.99988
1	1	0.99998	0.0	2e-05	0.0	0.99996
3	3	0.05628	0.06254	0.84124	0.03993	0.7787
3	3	0.0043	0.00029	0.99501	0.0004	0.99071
4	4	0.42667	0.0016	0.00023	0.5715	0.14483000000000001
unknown	4	0.43466	0.06524	0.47901	0.02109	0.04435
1	1	0.99997	0.0	3e-05	0.0	0.99994
1	1	1.0	0.0	0.0	0.0	1.0
1	1	0.99984	0.0	3e-05	0.00013	0.99971
3	3	1e-05	1e-05	0.99998	0.0	0.99997
3	3	1e-05	3e-05	0.99995	2e-05	0.99992
1	1	0.89023	1e-05	0.01071	0.09905	0.79118
2	2	0.0	1.0	0.0	0.0	1.0
3	3	1e-05	0.00011	0.99989	0.0	0.9997799999999999
1	1	0.97086	0.00094	0.00845	0.01976	0.9511
2	2	5e-05	0.99992	2e-05	1e-05	0.99987
2	2	0.34869	0.55106	0.01366	0.08659	0.20237
2	1	0.09548	0.7279	0.14927	0.02734	0.57863
3	3	0.04227	0.00153	0.94464	0.01155	0.90237
4	4	3e-05	3e-05	0.0	0.99994	0.9999100000000001
3	3	0.48027	3e-05	0.51968	1e-05	0.039410000000000056
3	3	0.00019	0.02654	0.97325	1e-05	0.9467099999999999
3	3	0.00063	0.00028	0.99879	0.0003	0.9981599999999999
2	2	0.01448	0.98482	4e-05	0.00065	0.97034
1	1	0.99827	4e-05	0.00015	0.00154	0.99673
3	3	0.0	0.0	1.0	0.0	1.0
2	2	0.00055	0.99942	0.0	2e-05	0.9988699999999999
4	4	0.00032	0.0	0.0	0.99967	0.99935
1	1	0.99996	0.0	3e-05	1e-05	0.99993
unknown	3	0.11503	0.01599	0.48635	0.38262	0.10372999999999999
2	2	9e-05	0.99907	0.0	0.00084	0.9982300000000001
2	2	0.0	1.0	0.0	0.0	1.0
1	1	0.79981	0.01277	0.15132	0.0361	0.64849
4	4	0.0	1e-05	0.0	0.99999	0.9999800000000001
3	3	0.002	0.00328	0.99395	0.00077	0.99067
3	3	0.00014	0.00601	0.9807	0.01315	0.96755
3	3	3e-05	1e-05	0.99994	2e-05	0.9999100000000001
3	3	0.00011	2e-05	0.99987	0.0	0.99976
1	1	1.0	0.0	0.0	0.0	1.0
2	2	0.00084	0.97324	0.00082	0.0251	0.94814
4	4	0.00061	0.00167	0.01359	0.98413	0.97054
2	2	0.0	1.0	0.0	0.0	1.0
2	2	0.0	1.0	0.0	0.0	1.0
1	1	0.99983	0.0	5e-05	0.00012	0.99971
3	3	0.00011	7e-05	0.99971	0.0001	0.9995999999999999
1	1	0.98414	0.00017	0.00747	0.00822	0.97592
2	2	3e-05	0.99997	1e-05	0.0	0.99994
2	2	9e-05	0.99438	0.00167	0.00387	0.99051
3	3	0.41701	0.01381	0.53891	0.03028	0.12190000000000001
3	3	0.12442	0.00045	0.87365	0.00148	0.7492300000000001
2	2	0.0	0.99999	0.0	1e-05	0.9999800000000001
2	2	1e-05	0.99988	9e-05	2e-05	0.99979
4	4	0.00106	2e-05	0.00013	0.99879	0.99773
unknown	3	0.12775	0.0342	0.47457	0.36349	0.11108000000000001
3	3	0.0	0.00017	0.99982	0.0	0.99965
4	4	0.01572	0.0003	0.00087	0.98311	0.9673900000000001
2	2	0.0019	0.95907	0.03835	0.00067	0.92072
2	2	2e-05	0.78647	0.21304	0.00047	0.57343
3	3	0.00485	5e-05	0.98213	0.01296	0.96917
3	3	1e-05	0.06304	0.93694	1e-05	0.8739
1	1	0.99989	6e-05	4e-05	1e-05	0.99983
1	1	1.0	0.0	0.0	0.0	1.0
3	3	0.00039	1e-05	0.99933	0.00027	0.99894
2	2	0.0003	0.9997	0.0	0.0	0.9994000000000001
1	1	1.0	0.0	0.0	0.0	1.0
2	2	0.00017	0.99947	0.00035	1e-05	0.99912
3	3	0.0	0.0	1.0	0.0	1.0
1	1	0.99991	0.0	5e-05	4e-05	0.99986
3	3	0.00026	4e-05	0.99935	0.00035	0.999
3	3	2e-05	0.0	0.99997	0.0	0.99995
3	3	0.00375	0.00092	0.99501	0.00032	0.9912599999999999
3	3	0.0399	0.00139	0.95512	0.0036	0.9152199999999999
2	2	1e-05	0.99999	0.0	0.0	0.9999800000000001
3	1	0.05885	0.03103	0.8215	0.08863	0.73287
4	4	0.00218	1e-05	0.0	0.99781	0.99563
3	3	0.01473	0.00338	0.97645	0.00544	0.96172
1	1	0.99997	0.0	3e-05	0.0	0.99994
2	2	0.00021	0.99317	0.00553	0.00109	0.98764
3	3	0.00773	0.03656	0.62341	0.33229	0.29112000000000005
3	2	0.03941	0.35318	0.6066	0.00082	0.25342000000000003
3	3	0.0	0.0	0.99999	1e-05	0.9999800000000001
3	4	0.00908	0.14691	0.83556	0.00845	0.68865
3	3	0.0	0.00061	0.99939	0.0	0.99878
1	1	0.99542	0.0	3e-05	0.00456	0.99086
1	1	0.9974	0.0026	1e-05	0.0	0.9947999999999999
1	1	0.99791	1e-05	8e-05	0.00201	0.9959
4	4	0.0	0.0	0.0	1.0	1.0
3	3	0.00785	0.00067	0.9914	8e-05	0.9835499999999999
1	4	0.5273	0.00062	0.22303	0.24905	0.27825
1	1	0.99833	3e-05	0.00014	0.0015	0.9968300000000001
3	3	0.00037	2e-05	0.99959	2e-05	0.99922
1	1	0.99916	0.0008	4e-05	0.0	0.99836
4	4	0.0003	0.00011	4e-05	0.99955	0.9992500000000001
3	3	1e-05	0.0	0.99999	0.0	0.9999800000000001
1	1	0.99991	0.0	8e-05	1e-05	0.99983
3	3	0.0003	0.00882	0.93634	0.05454	0.8817999999999999
3	3	0.0	0.00247	0.99747	6e-05	0.995
2	2	0.00679	0.93327	0.03761	0.02233	0.89566
1	1	0.99999	0.0	0.0	0.0	0.99999
3	2	0.01013	0.11242	0.72335	0.15411	0.5692400000000001
1	1	0.99974	0.00024	0.0	1e-05	0.9994999999999999
3	3	0.00092	0.00879	0.98769	0.00261	0.9789
unknown	3	0.05397	0.44046	0.42589	0.07968	0.014570000000000027
3	4	0.03607	0.03018	0.87739	0.05636	0.82103
3	3	0.00022	0.00011	0.99963	4e-05	0.99941
3	3	0.0	0.0	1.0	0.0	1.0
3	3	0.00021	4e-05	0.99973	2e-05	0.99952
2	2	3e-05	0.99996	0.0	0.0	0.99993
1	1	0.99999	0.0	1e-05	0.0	0.9999800000000001
1	1	0.99648	0.00244	0.0002	0.00088	0.99404
3	3	4e-05	0.00022	0.99935	0.00039	0.99896
4	4	0.00024	0.00029	9e-05	0.99939	0.9991
2	2	2e-05	0.99969	0.0001	0.00019	0.9994999999999999
3	3	3e-05	0.00247	0.99749	1e-05	0.99502
4	4	0.0	0.0	0.0	1.0	1.0
3	3	2e-05	1e-05	0.99996	1e-05	0.9999399999999999
1	1	0.64052	0.00026	0.35919	3e-05	0.28132999999999997
1	1	0.99979	0.0	0.0002	0.0	0.99959
3	3	0.02585	0.00073	0.97328	0.00014	0.94743
2	2	0.0	0.99999	0.0	1e-05	0.9999800000000001
2	2	0.0	0.99997	0.0	3e-05	0.99994
1	1	0.99488	0.00061	3e-05	0.00448	0.9904
2	2	0.00131	0.99857	0.00011	2e-05	0.9972599999999999
4	4	0.01282	0.00313	0.00959	0.97446	0.9616399999999999
3	3	1e-05	0.00048	0.99947	4e-05	0.9989899999999999
3	3	0.00042	1e-05	0.99958	0.0	0.99916
3	2	0.04548	0.16959	0.74289	0.04205	0.5733
1	1	1.0	0.0	0.0	0.0	1.0
4	4	0.01637	0.04312	0.00308	0.93744	0.89432
3	3	0.00011	0.06012	0.93976	0.0	0.8796400000000001
3	3	0.01688	0.0047	0.97612	0.0023	0.95924
1	1	0.59113	0.00144	0.39486	0.01257	0.19627000000000006
2	2	1e-05	0.99984	1e-05	0.00014	0.9996999999999999
1	1	0.99763	7e-05	0.00227	3e-05	0.99536
3	3	4e-05	0.0	0.99995	1e-05	0.99991
4	4	0.0	0.0	0.0	0.99999	0.99999
unknown	1	0.4889	0.30377	0.05141	0.15591	0.18513000000000002
3	3	6e-05	5e-05	0.86153	0.13837	0.72316
3	2	0.05277	0.01867	0.92239	0.00617	0.8696200000000001
2	2	0.01866	0.97952	0.00137	0.00044	0.9608599999999999
2	2	0.0	1.0	0.0	0.0	1.0
2	2	0.00593	0.99124	0.00197	0.00086	0.98531
1	1	0.79756	0.13499	0.06609	0.00137	0.6625700000000001
3	3	0.00324	9e-05	0.99198	0.00469	0.98729
2	2	0.00019	0.99597	0.00239	0.00145	0.99358
4	4	0.0007	0.0	0.0	0.99929	0.99859
3	3	0.03678	3e-05	0.96313	7e-05	0.92635
2	2	0.01317	0.97984	0.00653	0.00046	0.96667
1	1	0.99995	3e-05	0.0	2e-05	0.99992
2	2	0.0001	0.99987	2e-05	1e-05	0.99977
unknown	2	0.3587	0.37596	0.25498	0.01036	0.017259999999999998
4	4	0.0	2e-05	0.0	0.99997	0.99995
3	3	0.0	0.00074	0.99899	0.00027	0.9982500000000001
2	2	0.02775	0.89938	0.01171	0.06116	0.83822
4	4	0.0063	1e-05	0.00027	0.99342	0.98712
3	3	0.0006	1e-05	0.99917	0.00023	0.99857
2	2	0.0003	0.99967	0.0	3e-05	0.99937
1	1	0.76075	0.00929	0.02911	0.20085	0.5599000000000001
3	3	0.01681	8e-05	0.98304	6e-05	0.96623
4	4	0.17076	0.00084	0.0833	0.7451	0.57434
1	1	0.99874	0.0011	0.00016	0.0	0.99764
3	1	0.08341	0.06589	0.63076	0.21994	0.41081999999999996
3	3	0.00028	0.00095	0.99877	0.0	0.99782
2	2	0.01132	0.5058	0.09691	0.38597	0.11983000000000005
2	2	0.01213	0.83788	0.14871	0.00127	0.68917
2	2	0.12466	0.87052	2e-05	0.0048	0.74586
1	1	1.0	0.0	0.0	0.0	1.0
1	4	0.75337	0.01926	0.00034	0.22703	0.52634
3	3	0.02193	0.01477	0.9632	0.00011	0.9412699999999999
3	3	0.0	0.0004	0.99959	1e-05	0.99919
4	4	0.00237	0.00378	0.01252	0.98133	0.9688100000000001
1	3	0.88198	0.00094	0.1079	0.00918	0.77408
3	3	0.0	0.0	1.0	0.0	1.0
3	3	0.00019	6e-05	0.99974	1e-05	0.9995499999999999
4	1	0.01506	0.01879	0.07017	0.89598	0.82581
1	1	0.99996	2e-05	0.0	3e-05	0.99993
4	4	0.01449	0.0003	4e-05	0.98517	0.97068
3	3	1e-05	1e-05	0.99998	0.0	0.99997
3	3	3e-05	1e-05	0.99996	0.0	0.99993
3	3	0.00297	0.0	0.99703	0.0	0.9940599999999999
2	2	0.0	0.99999	1e-05	0.0	0.9999800000000001
2	2	0.00011	0.99988	1e-05	0.0	0.9997699999999999
2	3	0.04226	0.62996	0.26753	0.06026	0.36243
2	2	0.0	0.99991	7e-05	2e-05	0.99984
3	3	1e-05	0.00027	0.99924	0.00048	0.99876
3	3	0.00227	0.0006	0.99689	0.00025	0.9946200000000001
1	1	0.99984	0.0	2e-05	0.00014	0.9996999999999999
2	2	0.00206	0.90437	0.09297	0.0006	0.8114
2	2	0.00082	0.9988	0.00025	0.00013	0.99798
2	2	0.0	1.0	0.0	0.0	1.0
3	3	0.32892	0.00348	0.64871	0.01888	0.31979
2	2	0.16241	0.82933	0.00646	0.00179	0.66692
4	4	0.01001	0.00104	0.00106	0.98789	0.9778800000000001
3	3	0.03756	0.00045	0.95964	0.00235	0.92208
2	2	0.00184	0.96417	0.0337	0.00029	0.93047
3	3	0.00099	0.0017	0.99673	0.00058	0.99503
4	4	0.21257	0.00236	0.00325	0.78181	0.56924
3	3	0.02043	0.00741	0.95103	0.02113	0.9299000000000001
3	3	0.00011	0.00014	0.98585	0.0139	0.97195
unknown	1	0.08338	0.08232	0.34183	0.49247	0.15064
3	3	0.00698	0.0	0.99301	1e-05	0.98603
1	1	1.0	0.0	0.0	0.0	1.0
2	2	0.00045	0.97315	0.02634	6e-05	0.9468099999999999
1	2	0.66605	0.11077	0.21667	0.00651	0.44938
3	3	0.00024	0.00013	0.99964	0.0	0.9994
3	3	0.0	0.00018	0.99982	0.0	0.9996400000000001
2	2	0.0026	0.9914	0.00014	0.00587	0.9855299999999999
3	3	0.00013	0.0	0.9998	6e-05	0.9996700000000001
3	3	0.00493	0.00033	0.99472	3e-05	0.9897900000000001
3	3	0.0	1e-05	0.99992	7e-05	0.99985
2	2	0.00738	0.98769	0.00493	0.0	0.9803099999999999
3	3	0.00014	0.0	0.99964	0.00022	0.99942
1	1	0.99997	0.0	2e-05	0.0	0.99995
2	2	1e-05	0.99998	0.0	0.0	0.99997
2	2	1e-05	0.99999	1e-05	0.0	0.9999800000000001
2	4	0.016	0.97518	0.00379	0.00503	0.95918
3	3	5e-05	9e-05	0.99969	0.00017	0.99952
2	2	1e-05	0.99999	0.0	0.0	0.9999800000000001
2	2	0.00021	0.99974	4e-05	2e-05	0.9995299999999999
2	2	0.00072	0.99314	0.00609	4e-05	0.98705
2	2	0.01193	0.97314	0.00515	0.00978	0.96121
4	2	0.00456	0.45482	0.0002	0.54043	0.08560999999999996
1	2	0.99932	0.00045	0.00021	2e-05	0.99887
2	2	0.00079	0.99759	0.0	0.00161	0.99598
2	2	2e-05	0.99998	0.0	0.0	0.99996
2	2	2e-05	0.99846	0.00121	0.00031	0.99725
1	1	0.99998	0.0	0.0	2e-05	0.99996
3	3	0.05336	0.01505	0.87202	0.05958	0.81244
2	2	0.0	0.99959	1e-05	0.0004	0.99919
1	1	0.9989	0.00099	2e-05	9e-05	0.99791
2	2	0.0003	0.99962	1e-05	7e-05	0.99932
1	1	0.99999	0.0	0.0	0.0	0.99999
1	3	0.62591	0.00102	0.37299	9e-05	0.25292
3	3	1e-05	0.0	0.99998	1e-05	0.99997
2	2	2e-05	0.99998	0.0	0.0	0.99996
4	3	0.01666	0.03473	0.18528	0.76333	0.57805
1	1	0.99906	0.00093	0.0	0.0	0.99813
3	3	0.29213	0.025	0.67196	0.01091	0.37983
3	3	0.03382	0.05678	0.90885	0.00055	0.8520700000000001
2	3	0.00093	0.6287	0.36272	0.00764	0.26598000000000005
3	3	4e-05	8e-05	0.99987	0.0	0.9997900000000001
3	3	0.00027	0.00481	0.99476	0.00016	0.98995
3	3	3e-05	1e-05	0.99996	1e-05	0.99993
3	1	0.09489	0.02067	0.84181	0.04263	0.7469199999999999
2	4	0.10891	0.88875	0.00013	0.00222	0.7798400000000001
3	3	0.0	0.0	1.0	0.0	1.0
2	2	0.02235	0.96544	0.01099	0.00122	0.94309
3	3	0.0	0.00011	0.99969	0.00019	0.9994999999999999
3	3	0.00049	1e-05	0.99924	0.00026	0.99875
4	4	2e-05	0.0	1e-05	0.99997	0.99995
2	2	0.01579	0.92169	0.05449	0.00804	0.8672
3	3	0.01039	1e-05	0.98956	3e-05	0.97917
1	1	0.99992	0.0	4e-05	4e-05	0.99988
3	3	0.00861	0.00037	0.99085	0.00017	0.98224
2	2	0.00071	0.99877	5e-05	0.00048	0.9980600000000001
4	4	7e-05	0.00449	0.0	0.99543	0.99094
3	3	2e-05	0.00022	0.99964	0.00013	0.99942
3	3	0.02438	0.09337	0.87181	0.01044	0.77844
1	1	0.99887	0.00113	0.0	0.0	0.9977400000000001
2	2	0.00916	0.99084	0.0	0.0	0.9816800000000001
1	1	0.72911	0.01018	0.01767	0.24305	0.48606000000000005
2	2	0.00021	0.99167	6e-05	0.00806	0.9836100000000001
3	3	0.01334	0.24293	0.50131	0.24242	0.25838000000000005
4	4	1e-05	0.0	0.0	0.99998	0.99997
2	4	0.11133	0.83297	0.03297	0.02273	0.72164
3	3	0.00012	1e-05	0.99955	0.00032	0.9992300000000001
4	4	0.05416	0.13416	0.01878	0.7929	0.6587400000000001
3	3	0.00058	5e-05	0.99602	0.00334	0.99268
2	2	0.0	1.0	0.0	0.0	1.0
3	3	0.0	4e-05	0.99996	0.0	0.9999199999999999
3	3	0.00204	0.00125	0.9961	0.00061	0.9940599999999999
4	3	0.23355	0.04516	0.13867	0.58261	0.3490599999999999
3	3	0.0	0.0	1.0	0.0	1.0
2	2	7e-05	0.99987	1e-05	5e-05	0.9998
2	2	0.00329	0.91223	0.08433	0.00014	0.8279
3	3	0.00412	0.0001	0.9943	0.00148	0.99018
3	1	0.09331	0.00765	0.89671	0.00232	0.8034
2	2	2e-05	0.99999	0.0	0.0	0.99997
3	3	0.00051	0.00081	0.99836	0.00032	0.99755
4	4	0.08208	0.05241	0.34516	0.52036	0.17520000000000002
2	2	0.00144	0.99828	2e-05	0.00027	0.99684
unknown	2	0.01617	0.47574	0.27396	0.23413	0.20178000000000001
1	1	0.99767	0.00184	0.00049	1e-05	0.99583
2	2	0.01196	0.98724	0.00064	0.00016	0.97528
3	3	0.00016	0.00012	0.99968	4e-05	0.99952
3	3	9e-05	0.0	0.99991	0.0	0.9998199999999999
4	4	0.0	1e-05	0.00044	0.99955	0.99911
2	2	9e-05	0.99985	1e-05	6e-05	0.99976
3	3	0.0003	0.00027	0.99922	0.00021	0.99892
3	4	0.27208	0.01185	0.67226	0.04381	0.40018
4	4	0.00265	0.03853	0.05284	0.90598	0.85314
4	4	0.0	0.0	0.0	1.0	1.0
3	3	0.0	0.0	0.99999	1e-05	0.9999800000000001
3	3	2e-05	0.0	0.99998	0.0	0.99996
4	4	0.00639	0.00314	0.00575	0.98471	0.97832
2	2	2e-05	0.99997	0.0	1e-05	0.99995
2	2	0.0	1.0	0.0	0.0	1.0
4	4	0.00011	0.00108	1e-05	0.9988	0.99772
3	3	0.0	0.0	0.99999	1e-05	0.9999800000000001
unknown	1	0.08021	0.43036	0.09895	0.39048	0.03988000000000003
2	4	0.00015	0.87783	0.0004	0.12162	0.75621
4	4	0.0	1e-05	0.0	0.99999	0.9999800000000001
1	1	0.64772	0.01673	0.00242	0.33313	0.31459
3	3	0.00026	0.0	0.99962	0.00013	0.9993599999999999
2	2	0.0	0.99995	5e-05	0.0	0.9999
4	4	0.17933	2e-05	0.00233	0.81832	0.6389900000000001
3	3	0.01931	1e-05	0.96884	0.01184	0.94953
4	4	0.0712	0.01345	0.01269	0.90267	0.8314699999999999
unknown	3	0.28078	0.00641	0.42669	0.28613	0.14056000000000002
3	3	0.00013	0.00011	0.99957	0.00019	0.9993799999999999
3	3	4e-05	0.0	0.9997	0.00025	0.9994500000000001
3	3	0.01061	3e-05	0.98836	0.00099	0.97775
3	3	0.00655	0.05193	0.93819	0.00334	0.8862599999999999
1	1	0.99806	0.00072	0.00085	0.00038	0.9972099999999999
3	3	2e-05	0.0	0.99996	2e-05	0.9999399999999999
4	4	0.00049	3e-05	6e-05	0.99942	0.99893
2	2	0.0	0.99959	0.0	0.00041	0.99918
3	3	0.07076	0.01083	0.83881	0.07961	0.7592
3	3	0.00067	0.00028	0.99804	0.00101	0.9970300000000001
3	2	0.14226	0.19976	0.56113	0.09685	0.36137
2	2	0.0	0.99999	0.0	1e-05	0.9999800000000001
3	3	0.0015	0.0073	0.99117	3e-05	0.98387
1	1	0.99969	7e-05	0.00023	0.0	0.99946
2	2	0.10651	0.79085	0.0	0.10264	0.6843400000000001
3	1	0.29192	0.00169	0.70351	0.00288	0.41158999999999996
2	3	0.0058	0.96414	0.02958	0.00048	0.93456
3	3	0.0	0.00042	0.99958	0.0	0.99916
unknown	3	0.38267	0.11121	0.4794	0.02672	0.09672999999999998
2	2	0.00011	0.99982	0.0	7e-05	0.99971
2	2	0.00352	0.99648	0.0	1e-05	0.9929600000000001
3	3	0.00103	8e-05	0.99888	0.0	0.99785
3	3	0.00018	0.00089	0.99887	5e-05	0.9979800000000001
3	3	0.0	0.0	1.0	0.0	1.0
3	3	0.06675	0.00225	0.91554	0.01546	0.84879
2	2	5e-05	0.99994	0.0	1e-05	0.9998900000000001
2	3	0.0095	0.60674	0.36687	0.01689	0.23986999999999997
3	3	3e-05	2e-05	0.99995	0.0	0.99992
4	4	3e-05	6e-05	0.0001	0.99981	0.99971
3	3	0.00296	0.00424	0.98866	0.00414	0.98442
4	3	0.01379	0.02034	0.26915	0.69672	0.42757
2	2	3e-05	0.99994	3e-05	0.0	0.9999100000000001
1	1	0.99997	2e-05	2e-05	0.0	0.99995
2	2	1e-05	0.99998	1e-05	0.0	0.99997
1	1	0.98068	5e-05	3e-05	0.01924	0.96144
3	3	0.00029	0.0082	0.99134	0.00017	0.98314
1	1	0.99942	0.00041	2e-05	0.00015	0.99901
3	3	0.00893	0.05744	0.68661	0.24701	0.43960000000000005
2	2	8e-05	0.95894	0.03974	0.00124	0.9192
2	3	0.01198	0.92905	0.05548	0.0035	0.8735700000000001
2	2	0.0	1.0	0.0	0.0	1.0
3	4	0.00815	0.00321	0.77688	0.21175	0.56513
3	4	0.01382	0.02067	0.64324	0.32228	0.32096
2	2	0.0	0.99997	0.0	3e-05	0.99994
2	2	0.01425	0.97921	0.00234	0.0042	0.96496
2	2	3e-05	0.99994	1e-05	2e-05	0.9999100000000001
4	4	0.0	0.0	0.0	1.0	1.0
1	4	0.90683	0.073	1e-05	0.02017	0.8338300000000001
3	2	0.00043	0.32799	0.67138	0.00021	0.34339
1	1	0.9686	0.0	0.00014	0.03125	0.93735
1	1	0.9998	0.0	0.0002	0.0	0.9996
4	2	0.00486	1e-05	0.00853	0.98659	0.9780599999999999
4	4	0.0001	0.00089	0.00031	0.9987	0.9978100000000001
3	4	0.01152	0.0056	0.98235	0.00053	0.97083
4	1	0.39842	0.00057	0.04523	0.55578	0.15736000000000006
4	4	0.00089	0.00415	0.00072	0.99424	0.99009
3	3	0.02841	0.00514	0.96631	0.00014	0.9379
2	3	0.00129	0.89697	0.10075	0.001	0.79622
1	1	0.99996	0.0	4e-05	0.0	0.9999199999999999
2	2	0.0007	0.998	0.0	0.0013	0.9967
2	2	0.05956	0.56664	0.01304	0.36077	0.20587000000000005
2	2	0.00012	0.99988	0.0	0.0	0.99976
3	3	3e-05	0.00315	0.9967	0.00012	0.99355
3	3	0.0	0.0	1.0	0.0	1.0
3	3	1e-05	9e-05	0.99991	0.0	0.9998199999999999
3	3	0.04997	0.00123	0.94815	0.00065	0.8981800000000001
4	4	0.00104	8e-05	0.00059	0.99828	0.9972399999999999
4	4	0.00029	6e-05	2e-05	0.99964	0.99935
2	2	0.0	1.0	0.0	0.0	1.0
2	2	0.00051	0.99943	1e-05	5e-05	0.99892
4	4	3e-05	1e-05	0.00099	0.99898	0.9979899999999999
4	4	0.00084	0.00646	0.00018	0.99252	0.9860599999999999
2	1	0.3169	0.65383	0.02898	0.0003	0.33693
1	3	0.51858	0.36707	0.09028	0.02406	0.15151000000000003
3	3	0.0	0.0	0.99999	1e-05	0.9999800000000001
3	3	0.01758	0.00977	0.97055	0.0021	0.95297
1	1	0.94014	0.00036	0.05506	0.00444	0.88508
1	2	0.62358	0.30921	0.06673	0.00047	0.31437000000000004
1	1	1.0	0.0	0.0	0.0	1.0
3	3	3e-05	0.00014	0.99983	0.0	0.99969
4	4	0.07249	0.15655	0.12734	0.64362	0.48707
3	3	0.00354	0.00385	0.98632	0.00629	0.98003
3	1	0.34554	0.13264	0.52037	0.00145	0.17482999999999999
2	2	0.06903	0.75635	0.02434	0.15027	0.60608
2	2	0.0001	0.99961	0.00024	5e-05	0.99937
1	1	0.99938	1e-05	0.0006	0.0	0.99878
3	3	1e-05	2e-05	0.99998	0.0	0.99996
3	2	0.00745	0.15226	0.81973	0.02055	0.66747
1	1	0.7194	0.00024	0.20116	0.0792	0.51824
3	3	0.0	2e-05	0.99998	0.0	0.99996
1	1	0.99974	0.00025	0.0	0.0	0.99949
3	3	0.0037	0.00194	0.9941	0.00026	0.9904
3	3	0.03114	0.06971	0.89735	0.0018	0.8276399999999999
2	2	1e-05	0.98431	0.01486	0.00081	0.96945
3	3	0.00791	0.03903	0.94954	0.00351	0.91051
2	2	0.0	0.99964	0.00036	0.0	0.99928
3	3	1e-05	0.00018	0.99966	0.00016	0.99948
2	2	0.01097	0.98591	0.00051	0.00261	0.9749399999999999
2	2	0.47866	0.50261	0.01873	0.0	0.023950000000000027
1	1	0.99999	0.0	1e-05	0.0	0.9999800000000001
3	3	0.00029	0.01292	0.98669	0.0001	0.9737699999999999
2	2	0.0	0.99919	0.00077	4e-05	0.99842
3	4	0.35226	0.02784	0.59182	0.02808	0.23956
3	3	0.0	0.0	1.0	0.0	1.0
3	3	4e-05	0.00045	0.99933	0.00018	0.9988800000000001
3	3	0.0	0.00027	0.99973	0.0	0.99946
2	2	0.0	0.9998	0.0	0.0002	0.9996
3	3	0.0	0.00012	0.99988	0.0	0.99976
1	1	0.99998	0.0	1e-05	1e-05	0.99997
3	3	1e-05	1e-05	0.99996	2e-05	0.9999399999999999
3	2	0.00293	0.20168	0.65699	0.1384	0.45531
3	3	0.00018	1e-05	0.99981	0.0	0.99963
4	4	0.48891	0.00207	0.00028	0.50873	0.019820000000000004
1	1	0.99915	0.0	0.00031	0.00054	0.99861
1	1	0.99993	0.0	6e-05	1e-05	0.99987
3	3	0.04144	0.08503	0.86399	0.00954	0.7789600000000001
2	2	0.13747	0.79988	0.05975	0.0029	0.66241
2	2	0.00031	0.99956	0.00013	1e-05	0.99925
1	1	1.0	0.0	0.0	0.0	1.0
3	3	0.00011	0.00043	0.9943	0.00516	0.9891399999999999
2	2	0.29826	0.60828	0.00432	0.08915	0.31002
2	2	0.00055	0.99945	0.0	0.0	0.9988999999999999
3	3	0.00549	0.00582	0.95949	0.0292	0.93029
2	2	0.0	0.99999	1e-05	0.0	0.9999800000000001
1	1	1.0	0.0	0.0	0.0	1.0
1	1	0.99999	0.0	0.0	0.0	0.99999
2	2	0.00095	0.99863	0.0	0.00042	0.99768
3	3	0.01707	0.00558	0.9636	0.01375	0.94653
4	2	0.02821	0.19219	0.00917	0.77043	0.57824
3	3	0.0	0.0	1.0	0.0	1.0
3	3	0.0	1e-05	0.99998	1e-05	0.99997
3	3	0.0176	0.3909	0.58959	0.00191	0.19868999999999992
4	4	0.00882	0.01697	0.02085	0.95336	0.93251
3	3	0.24621	0.02698	0.70774	0.01907	0.46153
1	1	0.99583	4e-05	3e-05	0.00411	0.99172
2	2	0.0	0.99999	0.0	1e-05	0.9999800000000001
3	3	1e-05	0.0	0.99999	0.0	0.9999800000000001
4	4	0.0002	3e-05	0.0	0.99977	0.9995700000000001
4	2	0.09509	0.1725	0.17836	0.55405	0.3756900000000001
1	1	0.99301	1e-05	0.00043	0.00654	0.98647
2	2	0.46753	0.52939	0.0023	0.00078	0.061860000000000026
2	2	0.00013	0.99978	6e-05	2e-05	0.99965
2	3	0.01313	0.88119	0.09425	0.01143	0.78694
4	4	0.00274	2e-05	1e-05	0.99724	0.9945
1	1	0.99999	0.0	0.0	0.0	0.99999
1	1	0.99993	0.0	6e-05	1e-05	0.99987
3	3	0.0	0.00011	0.99989	0.0	0.9997799999999999
4	4	0.03488	1e-05	0.02579	0.93932	0.90444
1	1	0.99226	0.00112	0.00651	0.00011	0.98575
3	3	6e-05	0.00018	0.99962	0.00014	0.99944
2	2	0.00332	0.77498	0.19795	0.02375	0.57703
3	3	0.00152	0.00016	0.99827	6e-05	0.99675
4	4	8e-05	0.0	0.00051	0.99941	0.9989
3	3	0.00035	1e-05	0.99964	0.0	0.99929
1	1	0.9681	0.00059	0.03035	0.00096	0.93775
2	2	0.0	0.99994	0.0	6e-05	0.9998800000000001
3	3	0.00028	5e-05	0.99966	0.0	0.99938
3	3	0.0	1e-05	0.99999	0.0	0.9999800000000001
1	1	0.99859	0.00018	0.00031	0.00091	0.99768
2	1	0.24388	0.72562	0.02829	0.00222	0.48174000000000006
2	3	0.00572	0.88135	0.05297	0.05996	0.82139
3	3	0.00011	0.03742	0.95739	0.00508	0.91997
3	1	4e-05	0.01874	0.98036	0.00086	0.96162
3	3	0.21734	0.00172	0.77717	0.00377	0.55983
3	3	0.00113	0.01231	0.98652	4e-05	0.9742099999999999
3	3	0.00136	0.0021	0.99643	0.00012	0.99433
1	1	0.99452	4e-05	2e-05	0.00542	0.9891
2	2	0.00061	0.99934	1e-05	4e-05	0.99873
3	1	0.03932	0.33303	0.55829	0.06937	0.22525999999999996
3	1	0.07836	0.13188	0.74847	0.04129	0.61659
2	2	0.00055	0.99912	6e-05	0.00028	0.99857
2	2	0.0	0.99996	2e-05	2e-05	0.9999399999999999
unknown	4	0.47393	0.03902	0.00141	0.48565	0.011720000000000008
2	2	1e-05	0.99999	0.0	0.0	0.9999800000000001
3	3	0.0	0.0	1.0	0.0	1.0
2	2	5e-05	0.99995	1e-05	0.0	0.9999
3	3	0.00015	8e-05	0.99973	4e-05	0.99958
3	3	0.01038	0.04398	0.8227	0.12295	0.69975
2	2	0.04527	0.95349	0.00021	0.00103	0.9082199999999999
1	1	0.99854	0.00146	0.0	0.0	0.99708
2	2	1e-05	0.99999	0.0	0.0	0.9999800000000001
2	2	0.0	1.0	0.0	0.0	1.0
3	3	9e-05	0.0039	0.99601	0.0	0.9921099999999999
3	3	0.0	0.0	1.0	0.0	1.0
2	2	0.00098	0.9172	0.07848	0.00333	0.83872
2	2	0.003	0.99673	1e-05	0.00025	0.99373
4	4	0.0	0.0	0.0	1.0	1.0
1	1	0.99999	0.0	1e-05	0.0	0.9999800000000001
4	4	0.01323	0.0006	0.00071	0.98545	0.9722200000000001
unknown	2	0.04084	0.49769	0.46124	0.00023	0.03645000000000004
1	4	0.51478	0.01109	0.22562	0.2485	0.26628
3	3	4e-05	0.0	0.99995	1e-05	0.99991
3	3	0.00733	0.00064	0.90185	0.09018	0.81167
3	3	0.00056	0.0789	0.91961	0.00093	0.8407100000000001
4	1	0.02438	0.08091	0.09839	0.79632	0.69793
4	4	2e-05	2e-05	1e-05	0.99995	0.99993
2	2	1e-05	0.99988	0.0	0.00011	0.9997699999999999
3	3	0.00028	0.0	0.99969	2e-05	0.99941
2	2	0.00016	0.99735	0.00246	3e-05	0.9948899999999999
2	2	0.00036	0.99477	0.00409	0.00079	0.99068
1	1	1.0	0.0	0.0	0.0	1.0
2	2	9e-05	0.99958	5e-05	0.00028	0.9993000000000001
3	3	0.00033	0.00647	0.99317	2e-05	0.9867
2	2	0.0018	0.98669	0.00944	0.00207	0.97725
3	3	0.01822	1e-05	0.98168	0.0001	0.96346
1	1	1.0	0.0	0.0	0.0	1.0
3	3	0.0	0.0	1.0	0.0	1.0
3	3	0.00646	0.059	0.86577	0.06876	0.79701
1	3	0.97065	0.00067	0.01435	0.01433	0.9563
3	3	0.00597	0.00035	0.99354	0.00014	0.98757
1	1	0.99857	0.0	0.00022	0.00121	0.9973599999999999
1	4	0.91971	0.0279	0.04295	0.00944	0.87676
2	2	0.00052	0.999	2e-05	0.00045	0.99848
2	2	0.0	1.0	0.0	0.0	1.0
unknown	1	0.48718	0.4823	0.02766	0.00287	0.0048799999999999955
4	3	0.04743	0.04659	0.03052	0.87546	0.82803
3	3	0.00012	0.00014	0.99872	0.00103	0.9976900000000001
3	3	0.00021	0.00042	0.99926	0.00012	0.9988400000000001
1	1	0.98329	0.01573	0.00098	0.0	0.96756
1	1	1.0	0.0	0.0	0.0	1.0
2	2	0.10907	0.60515	0.28512	0.00065	0.32003
3	3	0.00233	0.0047	0.99291	6e-05	0.9882099999999999
3	3	1e-05	3e-05	0.99992	4e-05	0.99988
3	3	1e-05	1e-05	0.96829	0.0317	0.93659
4	4	0.00024	0.00103	0.00391	0.99483	0.99092
3	3	0.00141	0.02208	0.97651	0.0	0.95443
2	2	0.00032	0.99903	0.0	0.00065	0.9983799999999999
3	3	0.00604	0.00025	0.9902	0.00351	0.9841599999999999
3	3	0.00286	0.00088	0.99414	0.00211	0.99128
3	3	0.01749	0.00018	0.98228	5e-05	0.96479
2	2	0.00289	0.9971	0.0	1e-05	0.99421
3	3	0.00026	5e-05	0.99959	0.0001	0.9993299999999999
2	2	0.00017	0.99628	0.00326	0.00029	0.99302
1	1	0.98649	1e-05	0.0135	0.0	0.97299
3	2	0.26821	0.14291	0.56022	0.02867	0.29201000000000005
3	3	0.0548	0.01709	0.92342	0.00469	0.8686200000000001
2	2	0.0004	0.99094	2e-05	0.00863	0.98231
1	3	0.809	0.0006	0.18952	0.00088	0.61948
1	2	0.87158	0.12717	0.0001	0.00115	0.74441
1	1	0.99963	0.0	4e-05	0.00033	0.9993
2	3	0.00197	0.71433	0.24893	0.03477	0.46540000000000004
3	3	0.00061	0.32658	0.66676	0.00605	0.34018000000000004
3	1	0.00822	0.0096	0.98136	0.00082	0.97176
3	3	0.00062	0.00674	0.98796	0.00468	0.98122
3	3	0.02722	0.17865	0.79394	0.00019	0.61529
3	3	0.0	0.0002	0.99975	4e-05	0.99955
1	1	0.53876	0.08937	0.18116	0.19071	0.34805
2	2	0.0	1.0	0.0	0.0	1.0
1	1	0.84952	0.05289	0.09692	0.00067	0.7526
1	1	0.99938	4e-05	3e-05	0.00055	0.99883
2	2	0.0	0.99888	1e-05	0.00111	0.9977699999999999
unknown	4	0.02675	0.46039	0.1119	0.40096	0.05943000000000004
1	1	0.98944	0.00041	0.00472	0.00543	0.9840099999999999
2	2	0.00818	0.98981	0.00091	0.0011	0.98163
3	3	0.23492	0.1686	0.58338	0.01311	0.34846
1	1	0.99978	6e-05	6e-05	0.0001	0.99968
3	3	0.00011	0.0018	0.99759	0.0005	0.99579
3	3	3e-05	5e-05	0.98477	0.01515	0.96962
3	3	6e-05	0.0	0.99994	0.0	0.9998800000000001
1	1	0.92597	1e-05	0.07384	0.00018	0.8521299999999999
3	3	0.07849	0.04605	0.76287	0.11258	0.65029
4	4	0.09728	0.02252	0.00133	0.87886	0.7815799999999999
4	4	0.00425	0.00181	2e-05	0.99392	0.98967
2	2	0.0	0.99797	0.00201	1e-05	0.9959600000000001
3	3	0.00026	0.0032	0.99457	0.00197	0.99137
3	4	0.00418	0.10941	0.65618	0.23023	0.42595
3	3	0.28586	0.07158	0.63734	0.00522	0.35148
1	1	0.99974	0.00025	1e-05	0.0	0.99949
3	3	0.00019	0.00324	0.99639	0.00019	0.99315
3	3	0.01451	0.00091	0.98177	0.00281	0.96726
2	4	0.0009	0.53063	0.07837	0.3901	0.14053000000000004
1	2	0.8388	0.00117	0.00699	0.15304	0.6857599999999999
3	3	2e-05	0.00024	0.99974	0.0	0.9994999999999999
2	2	0.0001	0.99853	0.0008	0.00058	0.99773
2	2	0.0	1.0	0.0	0.0	1.0
1	1	1.0	0.0	0.0	0.0	1.0
2	2	0.00088	0.99792	0.00022	0.00097	0.99695
1	2	0.50334	0.06524	0.40445	0.02697	0.09889000000000003
1	1	0.99939	0.00021	3e-05	0.00037	0.99902
2	2	0.0	1.0	0.0	0.0	1.0
3	3	0.00049	0.00013	0.99928	0.0001	0.99879
3	3	0.00029	1e-05	0.99957	0.00013	0.99928
1	1	0.99969	0.0	0.0	0.0003	0.99939
4	4	0.0	0.0	0.0	1.0	1.0
2	2	0.0	1.0	0.0	0.0	1.0
2	2	0.0	0.99996	3e-05	2e-05	0.99993
1	1	0.79155	0.00467	1e-05	0.20377	0.58778
3	3	0.0	0.0	0.99999	0.0	0.99999
2	2	0.00121	0.99855	0.00016	7e-05	0.99734
1	1	0.99995	4e-05	1e-05	0.0	0.99991
1	1	0.9997	0.00013	9e-05	8e-05	0.9995700000000001
2	2	0.00503	0.99223	0.00273	0.0	0.9872
2	2	0.01057	0.97862	0.00221	0.0086	0.9680500000000001
3	3	0.00015	0.01679	0.98018	0.00288	0.9633900000000001
3	3	0.00039	0.00041	0.99913	7e-05	0.9987199999999999
4	4	0.00032	4e-05	0.00013	0.99951	0.99919
1	1	0.88293	0.02751	0.00017	0.0894	0.79353
4	4	0.26687	0.00076	0.04688	0.68549	0.41862000000000005
3	3	1e-05	0.0	0.99999	0.0	0.9999800000000001
3	3	1e-05	3e-05	0.99993	3e-05	0.9999
3	3	0.00268	0.0007	0.99207	0.00455	0.98752
2	2	7e-05	0.99951	0.0004	1e-05	0.99911
3	3	0.10947	0.00482	0.8769	0.00882	0.7674300000000001
3	3	0.0817	0.0031	0.91131	0.0039	0.82961
3	3	0.00217	3e-05	0.9978	0.0	0.99563
2	2	0.0	1.0	0.0	0.0	1.0
3	3	0.00015	0.0	0.99984	1e-05	0.99969
2	2	0.00442	0.98114	0.00823	0.0062	0.97291
1	1	0.99794	0.00012	0.00192	3e-05	0.99602
3	3	0.04781	0.00568	0.94642	8e-05	0.89861
2	2	0.0	1.0	0.0	0.0	1.0
3	3	1e-05	0.0	0.99999	0.0	0.9999800000000001
3	3	1e-05	0.00366	0.99587	0.00046	0.99221
1	1	0.99999	1e-05	0.0	0.0	0.9999800000000001
2	2	1e-05	0.99998	1e-05	0.0	0.99997
4	4	0.073	0.00089	0.00021	0.9259	0.8529
3	3	3e-05	2e-05	0.99993	1e-05	0.9999
2	2	0.0	0.99999	1e-05	0.0	0.9999800000000001
1	1	0.90436	0.02253	8e-05	0.07303	0.83133
2	2	0.00028	0.9929	0.0	0.00682	0.98608
1	1	0.99083	0.00725	0.00191	1e-05	0.98358
1	1	0.99986	3e-05	3e-05	7e-05	0.99979
2	2	0.0028	0.93077	0.06568	0.00074	0.86509
2	2	0.00012	0.99984	2e-05	2e-05	0.9997199999999999
1	3	0.87774	0.00065	0.1216	1e-05	0.7561399999999999
3	3	0.01118	0.03164	0.95672	0.00046	0.92508
3	3	0.03061	0.08581	0.84859	0.03499	0.76278
1	1	1.0	0.0	0.0	0.0	1.0
2	2	0.0	0.99999	1e-05	0.0	0.9999800000000001
2	2	0.00244	0.98168	0.01257	0.00332	0.96911
3	3	8e-05	0.0	0.99991	1e-05	0.99983
2	2	0.00022	0.72609	0.00157	0.27212	0.45397000000000004
2	2	2e-05	0.99998	0.0	0.0	0.99996
4	4	0.0	1e-05	1e-05	0.99998	0.99997
2	2	0.00038	0.9979	0.00172	0.0	0.99618
4	4	0.0	0.0	8e-05	0.99991	0.99983
2	2	0.0	1.0	0.0	0.0	1.0
1	1	0.99998	0.0	0.0	2e-05	0.99996
1	1	0.99935	4e-05	0.0002	0.00041	0.9989399999999999
3	3	0.0	0.0	1.0	0.0	1.0
3	3	0.0	1e-05	0.99999	0.0	0.9999800000000001
3	3	0.0	0.00049	0.99938	0.00012	0.9988900000000001
3	3	0.0	2e-05	0.99997	1e-05	0.99995
3	3	0.00655	0.0002	0.99322	3e-05	0.9866699999999999
3	3	0.00044	0.00215	0.99533	0.00208	0.9931800000000001
4	4	7e-05	0.00071	0.0	0.99922	0.99851
2	2	0.2724	0.72677	2e-05	0.00081	0.45437000000000005
3	3	1e-05	0.0	0.99986	0.00012	0.99974
2	2	0.00642	0.99231	0.00106	0.00021	0.98589
1	1	1.0	0.0	0.0	0.0	1.0
4	4	1e-05	0.00015	0.00034	0.9995	0.99916
1	1	0.99898	0.0	0.00101	0.0	0.99797
2	2	0.00023	0.99974	2e-05	0.0	0.99951
1	1	0.99198	0.00432	0.00173	0.00198	0.98766
3	3	0.0005	0.00022	0.99926	2e-05	0.9987600000000001
2	2	0.00037	0.99949	2e-05	0.00012	0.99912
2	2	0.0	1.0	0.0	0.0	1.0
3	3	0.00071	1e-05	0.99928	0.0	0.99857
3	3	0.00011	0.00083	0.99905	1e-05	0.99822
2	2	0.00021	0.99936	0.00043	0.0	0.99893
2	2	1e-05	0.99979	0.0002	1e-05	0.99959
3	2	0.00028	0.00089	0.99854	0.00029	0.99765
4	4	0.00016	2e-05	0.00011	0.99971	0.9995499999999999
unknown	4	0.22837	0.48155	0.21934	0.07074	0.25317999999999996
4	4	0.00142	0.00092	0.00396	0.9937	0.9897400000000001
2	2	8e-05	0.99981	0.00011	0.0	0.9996999999999999
2	3	0.0156	0.75861	0.22167	0.00412	0.53694
4	4	0.00172	0.02088	0.00989	0.9675	0.94662
2	2	1e-05	0.99972	0.00011	0.00016	0.99956
3	3	0.0	0.0	0.99999	1e-05	0.9999800000000001
2	2	0.00073	0.99846	0.0008	1e-05	0.99766
1	1	0.99336	0.00392	0.00243	0.00028	0.98944
3	3	1e-05	0.0	0.99999	0.0	0.9999800000000001
3	3	2e-05	0.00039	0.99959	0.0	0.9992
4	4	1e-05	0.0	0.0	0.99999	0.9999800000000001
1	1	0.99984	0.0	0.0	0.00016	0.9996799999999999
4	4	0.12206	0.00023	0.00258	0.87513	0.7530699999999999
3	3	0.14804	9e-05	0.73567	0.1162	0.5876300000000001
1	1	0.9891	0.00045	0.00105	0.00941	0.97969
1	1	0.99806	0.00194	0.0	0.0	0.9961199999999999
3	3	1e-05	0.0	0.99999	0.0	0.9999800000000001
4	4	0.45725	0.00215	0.02937	0.51122	0.05397000000000002
unknown	2	0.14901	0.37589	0.45822	0.01687	0.08233000000000001
3	3	0.00793	0.0655	0.92619	0.00038	0.86069
1	1	0.99989	0.0	0.0001	0.0	0.99979
4	4	0.00031	0.00159	0.0313	0.96681	0.93551
2	2	0.00328	0.99665	6e-05	1e-05	0.9933700000000001
2	2	9e-05	0.97007	0.02916	0.00067	0.94091
2	2	0.0478	0.51367	0.36394	0.07458	0.14972999999999997
3	3	0.00022	0.0	0.99965	0.00013	0.99943
2	2	0.00413	0.81712	0.03397	0.14478	0.6723399999999999
4	4	0.00747	0.00028	5e-05	0.9922	0.98473
3	3	0.0	0.0	0.99999	0.0	0.99999
3	3	0.00326	1e-05	0.99324	0.0035	0.9897400000000001
3	3	0.02177	0.00016	0.97531	0.00276	0.95354
2	2	0.00021	0.99909	0.00062	7e-05	0.9984700000000001
unknown	2	0.16557	0.39381	0.27069	0.16993	0.12312000000000001
2	2	0.0001	0.93359	0.02806	0.03825	0.89534
3	3	0.0035	0.01553	0.9786	0.00237	0.96307
1	1	0.99922	0.00032	0.00014	0.00032	0.9989
3	3	0.0	0.0	0.99999	1e-05	0.9999800000000001
1	1	0.9995	0.0	0.00049	0.0	0.9990100000000001
2	2	0.0	1.0	0.0	0.0	1.0
2	2	1e-05	0.93502	4e-05	0.06493	0.8700899999999999
1	1	0.85119	0.06246	0.01511	0.07124	0.77995
3	3	0.00117	0.00044	0.9983	0.0001	0.99713
3	3	0.0	0.00027	0.99965	8e-05	0.99938
3	3	0.01515	0.00719	0.86774	0.10992	0.7578199999999999
3	3	6e-05	1e-05	0.99987	6e-05	0.9998100000000001
1	1	0.9996	0.00034	1e-05	5e-05	0.99926
3	3	0.00107	1e-05	0.99048	0.00844	0.98204
3	3	1e-05	0.0	0.99999	0.0	0.9999800000000001
3	3	0.13881	0.02163	0.81913	0.02042	0.68032
2	2	2e-05	0.99996	0.0	2e-05	0.9999399999999999
1	1	1.0	0.0	0.0	0.0	1.0
4	4	0.00026	3e-05	9e-05	0.99963	0.99937
3	3	2e-05	1e-05	0.99998	0.0	0.99996
3	3	9e-05	0.0	0.9999	1e-05	0.99981
1	1	0.99999	0.0	0.0	1e-05	0.9999800000000001
3	3	5e-05	0.00143	0.99798	0.00055	0.9965499999999999
2	2	0.0	0.99984	0.00016	0.0	0.9996799999999999
3	3	0.00019	3e-05	0.99879	0.00099	0.9977999999999999
1	1	0.99846	0.00012	0.0	0.00142	0.99704
1	1	0.99842	0.00157	1e-05	0.0	0.99685
1	1	0.99999	0.0	0.0	1e-05	0.9999800000000001
2	2	0.0	1.0	0.0	0.0	1.0
1	1	0.99833	9e-05	0.00092	0.00067	0.99741
1	4	0.71998	0.06038	0.11479	0.10484	0.6051899999999999
unknown	1	0.40033	0.19026	0.07426	0.33514	0.06519000000000003
3	3	0.04419	0.00199	0.95337	0.00045	0.9091800000000001
4	4	0.01722	3e-05	9e-05	0.98266	0.96544
3	3	0.01041	0.00234	0.98509	0.00217	0.97468
3	3	0.00051	0.00018	0.9993	2e-05	0.99879
3	3	0.00051	0.0	0.99939	0.0001	0.99888
3	3	2e-05	0.0	0.99997	0.0	0.99995
4	1	0.07413	0.00023	4e-05	0.9256	0.85147
1	1	0.99979	0.00021	1e-05	0.0	0.9995799999999999
unknown	4	0.36609	0.21184	0.00433	0.41774	0.051649999999999974
2	2	0.00082	0.98731	0.01185	1e-05	0.97546
3	3	0.00241	0.00036	0.99628	0.00095	0.99387
1	1	0.99958	5e-05	4e-05	0.00033	0.99925
4	4	1e-05	0.00057	1e-05	0.99941	0.9988400000000001
1	1	0.99997	0.0	2e-05	0.0	0.99995
3	3	0.02474	0.00153	0.97241	0.00132	0.94767
1	1	0.99969	0.00012	0.00014	5e-05	0.9995499999999999
2	2	0.0	1.0	0.0	0.0	1.0
2	2	0.00034	0.99965	0.0	0.0	0.99931
4	4	0.02005	0.00196	8e-05	0.97791	0.9578599999999999
1	1	0.99999	0.0	1e-05	0.0	0.9999800000000001
1	1	0.9962	4e-05	0.00358	0.00019	0.99262
1	1	0.99891	0.0	8e-05	0.00101	0.9979
unknown	3	0.13318	0.11462	0.26361	0.48859	0.22498
3	3	2e-05	0.0	0.99998	0.0	0.99996
3	2	0.00102	0.44719	0.55159	0.00019	0.10440000000000005
1	1	0.69042	0.01707	0.13868	0.15382	0.5366
3	3	1e-05	6e-05	0.99983	0.0001	0.99973
1	1	0.98652	0.00275	0.00166	0.00907	0.9774499999999999
2	3	0.07372	0.80366	0.09552	0.0271	0.70814
2	2	0.00783	0.6061	0.00507	0.381	0.22509999999999997
2	2	0.0	1.0	0.0	0.0	1.0
3	4	0.03223	0.3279	0.60914	0.03073	0.28124
3	4	0.05121	0.00068	0.93299	0.01511	0.88178
3	3	0.00089	0.00013	0.9988	0.00018	0.9979100000000001
3	3	0.00029	0.0	0.99958	0.00012	0.99929
4	3	0.11244	0.23064	0.02452	0.63239	0.40175
4	4	0.00441	0.00188	0.1325	0.8612	0.7286999999999999
2	2	0.14062	0.85908	8e-05	0.00021	0.71846
1	1	0.99987	1e-05	0.0001	1e-05	0.99977
3	3	3e-05	0.00561	0.99436	0.0	0.98875
1	1	0.99952	0.0	0.0	0.00047	0.99905
3	3	0.00029	0.00011	0.99955	5e-05	0.99926
2	2	0.00071	0.99887	0.0004	3e-05	0.99816
4	4	0.04729	0.00185	0.00038	0.95048	0.9031899999999999
3	3	0.00192	0.01489	0.98312	7e-05	0.96823
3	2	0.04007	0.08377	0.8561	0.02006	0.77233
1	4	0.9787	0.00037	0.01687	0.00406	0.96183
2	2	0.0	1.0	0.0	0.0	1.0
2	2	0.01503	0.50874	0.47621	3e-05	0.03252999999999995
3	3	4e-05	0.0	0.99921	0.00075	0.99846
2	2	0.06629	0.89923	0.00341	0.03107	0.83294
3	3	1e-05	5e-05	0.99993	2e-05	0.99988
4	2	0.00107	0.00301	0.00012	0.99579	0.99278
2	2	0.00019	0.99792	0.00186	3e-05	0.9960600000000001
2	2	0.00072	0.99211	0.00064	0.00653	0.98558
2	2	0.00697	0.73512	0.25229	0.00562	0.48283
3	4	0.14625	0.00273	0.8468	0.00422	0.70055
3	3	0.0001	0.01555	0.98432	3e-05	0.96877
2	2	0.0	0.99993	0.0	7e-05	0.99986
1	1	0.99997	0.0	1e-05	2e-05	0.99995
1	1	0.99823	1e-05	0.0	0.00176	0.99647
4	4	0.3032	0.00904	0.00156	0.6862	0.383
2	2	0.00941	0.98991	0.00068	1e-05	0.9804999999999999
2	2	0.0	1.0	0.0	0.0	1.0
2	2	1e-05	0.99999	0.0	0.0	0.9999800000000001
3	3	0.0	0.00018	0.99982	0.0	0.9996400000000001
3	3	0.0402	0.019	0.93163	0.00917	0.89143
3	3	0.00016	0.0	0.99983	1e-05	0.99967
1	1	0.99998	2e-05	0.0	0.0	0.99996
3	3	0.00038	0.04145	0.91491	0.04325	0.87166
3	2	0.00302	0.10242	0.89157	0.003	0.78915
1	1	1.0	0.0	0.0	0.0	1.0
2	2	0.0	0.99917	1e-05	0.00081	0.99836
1	3	0.76078	0.00067	0.23427	0.00427	0.52651
3	3	0.0	0.00017	0.99965	0.00018	0.9994700000000001
1	1	0.98465	0.00199	0.00524	0.00811	0.9765400000000001
2	2	1e-05	0.99956	0.00021	0.00022	0.99934
4	3	0.05796	0.10023	0.06147	0.78033	0.6800999999999999
2	2	5e-05	0.99994	1e-05	1e-05	0.9998900000000001
3	4	0.18533	0.00624	0.78895	0.01949	0.60362
4	4	0.0	0.0	1e-05	0.99999	0.9999800000000001
2	2	1e-05	0.99996	3e-05	0.0	0.99993
1	1	0.99996	0.0	1e-05	3e-05	0.99993
2	2	0.0	0.99999	0.0	1e-05	0.9999800000000001
1	1	0.99395	0.00082	0.00522	1e-05	0.98873
3	3	0.01419	0.00032	0.98433	0.00116	0.97014
1	1	0.95507	0.0355	0.00934	8e-05	0.91957
3	3	0.00015	1e-05	0.99983	0.0	0.99968
2	2	0.01115	0.93757	0.034	0.01729	0.90357
2	2	0.0	0.99998	1e-05	2e-05	0.99996
2	2	0.00077	0.99704	0.0	0.00218	0.9948600000000001
2	2	0.0	1.0	0.0	0.0	1.0
4	4	0.04265	0.00072	0.0265	0.93013	0.88748
2	3	0.01773	0.87702	0.10497	0.00028	0.77205
3	2	8e-05	0.02037	0.97936	0.00019	0.95899
3	3	0.00446	0.03395	0.95301	0.00857	0.91906
1	1	0.91703	0.00389	0.07875	0.00034	0.83828
1	1	0.55292	0.01392	0.42059	0.01257	0.13232999999999995
1	1	0.99984	0.00016	0.0	0.0	0.9996799999999999
2	2	0.01745	0.93661	0.00182	0.04412	0.89249
2	2	0.0	1.0	0.0	0.0	1.0
3	3	0.00112	6e-05	0.9981	0.00072	0.99698
2	2	0.00032	0.98663	0.00057	0.01248	0.97415
3	3	1e-05	6e-05	0.9998	0.00013	0.9996700000000001
3	3	5e-05	0.0	0.99995	0.0	0.9999
1	1	0.98716	0.00065	5e-05	0.01214	0.97502
2	3	0.00092	0.55749	0.03938	0.40221	0.15528000000000003
2	2	0.0	0.99999	0.0	0.0	0.99999
1	1	0.97935	0.00342	0.01194	0.00529	0.9674100000000001
2	2	1e-05	0.99948	1e-05	0.0005	0.9989800000000001
3	3	0.00811	0.00411	0.96779	0.01999	0.9478000000000001
2	2	0.0	0.99995	5e-05	0.0	0.9999
1	1	0.99979	0.0	0.0	0.00021	0.9995799999999999
3	3	0.0	0.00021	0.99767	0.00212	0.9955499999999999
3	3	0.06702	0.13664	0.79595	0.0004	0.6593100000000001
1	1	0.99315	1e-05	0.00683	1e-05	0.98632
2	2	0.06794	0.92643	0.00331	0.00232	0.85849
4	4	0.0	4e-05	1e-05	0.99996	0.9999199999999999
unknown	2	0.04752	0.34313	0.37602	0.23333	0.03289000000000003
3	3	0.00051	8e-05	0.99939	2e-05	0.99888
4	4	0.0001	8e-05	0.00098	0.99884	0.99786
2	2	2e-05	0.96829	0.03168	0.0	0.9366099999999999
3	3	0.48804	0.0049	0.50705	1e-05	0.019010000000000027
3	3	0.00026	0.0	0.99971	3e-05	0.99945
unknown	2	0.39958	0.02969	0.26588	0.30485	0.09472999999999998
2	2	0.00013	0.96204	0.03772	0.0001	0.92432
3	3	0.0	0.0	0.99998	2e-05	0.99996
4	4	0.00237	5e-05	0.00023	0.99735	0.99498
2	2	0.01101	0.98767	0.00127	6e-05	0.9766600000000001
1	1	0.79396	0.17873	0.01202	0.01529	0.6152299999999999
1	1	0.92203	0.01175	0.03319	0.03303	0.8888400000000001
1	1	0.8629	0.02327	0.02692	0.0869	0.776
4	4	0.06189	0.04468	0.08561	0.80782	0.72221
2	2	0.0	1.0	0.0	0.0	1.0
1	4	0.98248	0.0048	0.00065	0.01207	0.97041
4	2	0.02217	0.04358	0.01169	0.92255	0.87897
3	3	0.00196	0.29289	0.7044	0.00075	0.41151000000000004
1	1	0.99999	0.0	0.0	0.0	0.99999
3	1	0.18241	0.00023	0.81599	0.00138	0.63358
3	3	0.0	1e-05	0.99999	0.0	0.9999800000000001
1	1	0.99998	0.0	2e-05	0.0	0.99996
3	3	0.00398	3e-05	0.99354	0.00245	0.98956
4	4	0.00017	0.0	0.0	0.99982	0.99965
3	3	0.00015	0.00094	0.99113	0.00778	0.98335
3	3	0.01124	0.06375	0.91164	0.01338	0.84789
3	3	0.0	0.0	0.99998	1e-05	0.99997
3	3	0.00027	2e-05	0.99965	6e-05	0.99938
1	3	0.73101	0.19172	0.07026	0.00702	0.53929
3	3	1e-05	0.01078	0.98921	0.0	0.97843
2	2	1e-05	0.99999	0.0	0.0	0.9999800000000001
1	4	0.81712	0.17788	0.00494	6e-05	0.6392399999999999
3	3	0.0	0.0	1.0	0.0	1.0
3	3	0.00097	0.00861	0.98542	0.00501	0.97681
1	1	0.99994	3e-05	3e-05	0.0	0.9999100000000001
2	2	6e-05	0.99988	2e-05	4e-05	0.99982
4	4	0.08463	0.01316	0.03939	0.86282	0.77819
2	2	4e-05	0.9982	0.00047	0.00128	0.99692
2	2	0.00293	0.99687	0.00019	0.0	0.99394
1	4	0.95364	0.03674	0.00573	0.00388	0.9169
3	3	9e-05	1e-05	0.99987	3e-05	0.99978
4	4	0.0001	1e-05	3e-05	0.99987	0.99977
1	1	0.77566	0.00314	0.20976	0.01144	0.5659000000000001
1	1	0.99975	0.0	7e-05	0.00018	0.9995700000000001
2	2	1e-05	0.99999	0.0	0.0	0.9999800000000001
2	2	1e-05	0.99987	8e-05	5e-05	0.9997900000000001
3	3	0.00135	0.0531	0.89295	0.0526	0.83985
2	2	0.0027	0.99728	2e-05	0.0	0.99458
1	1	0.9355	0.0002	0.06383	0.00048	0.87167
2	2	0.0	1.0	0.0	0.0	1.0
2	2	1e-05	0.99993	4e-05	2e-05	0.99989
3	2	0.00492	0.36133	0.58476	0.049	0.22342999999999996
3	3	0.0	0.0	1.0	0.0	1.0
unknown	3	0.07837	0.22648	0.24895	0.4462	0.19724999999999998
2	2	0.00787	0.83967	1e-05	0.15245	0.68722
1	1	0.99999	1e-05	0.0	0.0	0.9999800000000001
4	4	0.0	0.0	0.0	1.0	1.0
3	3	0.0001	0.00023	0.99967	1e-05	0.99944
2	2	0.0001	0.99975	0.0	0.00015	0.9996
3	2	0.20172	0.03517	0.7408	0.02231	0.53908
3	3	0.00017	8e-05	0.99898	0.00077	0.9982099999999999
3	3	0.00475	0.0608	0.9338	0.00065	0.873
2	2	0.0	0.99999	1e-05	0.0	0.9999800000000001
4	1	0.31407	0.02437	0.0	0.66156	0.34749
3	3	0.00067	0.00522	0.99407	4e-05	0.98885
2	2	7e-05	0.99975	0.0	0.00017	0.99958
3	3	0.05842	0.0001	0.93697	0.00451	0.8785499999999999
3	3	0.06087	0.0017	0.85296	0.08447	0.76849
1	1	0.92756	0.01094	1e-05	0.0615	0.86606
3	3	0.00048	0.00087	0.99591	0.00273	0.99318
4	4	0.0	0.0	0.0	1.0	1.0
1	1	0.99999	0.0	1e-05	0.0	0.9999800000000001
4	4	0.00285	0.00104	0.00251	0.9936	0.99075
2	2	2e-05	0.99998	0.0	0.0	0.99996
1	4	0.74539	0.00731	0.00443	0.24287	0.50252
2	2	0.0	1.0	0.0	0.0	1.0
3	3	0.0042	0.00022	0.99529	0.00029	0.99109
1	1	0.99977	2e-05	0.00022	0.0	0.99955
3	3	0.00745	0.00091	0.98544	0.0062	0.97799
4	1	0.21052	1e-05	0.00123	0.78824	0.57772
1	2	0.73488	0.25617	0.0001	0.00886	0.47870999999999997
1	1	0.99999	1e-05	0.0	0.0	0.9999800000000001
1	1	0.99996	0.0	3e-05	1e-05	0.99993
3	3	0.01626	0.00039	0.98307	0.00028	0.96681
unknown	3	0.06411	0.38861	0.16578	0.3815	0.007110000000000005
1	1	0.99907	0.0009	2e-05	0.0	0.99817
1	1	1.0	0.0	0.0	0.0	1.0
1	1	0.99888	0.00104	5e-05	4e-05	0.99784
1	1	0.69034	0.01365	0.29453	0.00149	0.39580999999999994
unknown	3	0.06388	0.02997	0.41431	0.49184	0.07752999999999999
1	3	0.54669	1e-05	0.45329	1e-05	0.09339999999999998
2	2	0.00166	0.99833	0.0	1e-05	0.9966700000000001
4	3	0.00237	0.02179	0.43088	0.54496	0.11408000000000001
2	2	2e-05	0.99995	2e-05	1e-05	0.99993
3	3	0.00013	0.00019	0.98517	0.0145	0.97067
4	4	1e-05	0.0	1e-05	0.99998	0.99997
3	3	0.04155	0.01329	0.84002	0.10514	0.73488
3	3	0.00073	7e-05	0.9987	0.00051	0.99797
unknown	2	0.43524	0.01887	0.49169	0.0542	0.05645
3	3	0.00689	0.00048	0.99263	0.0	0.9857400000000001
2	2	3e-05	0.99996	0.0	0.0	0.99993
4	1	0.05533	0.2049	0.00133	0.73844	0.53354
2	2	2e-05	0.99996	0.0	2e-05	0.9999399999999999
1	1	0.99782	0.00218	0.0	0.0	0.9956400000000001
1	1	0.98319	7e-05	0.0166	0.00013	0.9665900000000001
2	2	0.0	1.0	0.0	0.0	1.0
2	2	0.00208	0.99778	1e-05	0.00013	0.9957
1	1	0.99011	0.00041	9e-05	0.0094	0.9807100000000001
4	4	0.0	0.00012	0.0	0.99988	0.99976
3	3	0.0	5e-05	0.99995	0.0	0.9999
2	2	0.0	0.99999	1e-05	0.0	0.9999800000000001
2	2	0.01433	0.97191	0.01221	0.00155	0.9575800000000001
3	3	0.0	0.0	1.0	0.0	1.0
3	3	1e-05	0.0	0.99999	0.0	0.9999800000000001
unknown	2	0.12269	0.43523	0.41736	0.02471	0.017869999999999997
1	1	0.99678	1e-05	1e-05	0.00321	0.99357
4	4	0.00122	0.00081	0.00102	0.99696	0.99574
1	1	0.99999	1e-05	0.0	0.0	0.9999800000000001
2	2	0.0	1.0	0.0	0.0	1.0
3	3	1e-05	0.0	0.99999	0.0	0.9999800000000001
4	4	1e-05	0.0	2e-05	0.99997	0.99995
3	3	0.00522	0.00111	0.99214	0.00152	0.98692
2	2	0.07207	0.75076	0.17399	0.00318	0.57677
3	3	0.00012	1e-05	0.99972	0.00016	0.99956
2	2	0.02283	0.90059	0.02758	0.049	0.85159
1	1	0.99733	0.00014	0.00248	5e-05	0.99485
2	2	0.0121	0.98281	0.00016	0.00493	0.97071
3	3	0.00205	0.00102	0.99501	0.00192	0.99296
2	2	4e-05	0.99993	0.0	3e-05	0.99989
1	1	0.85182	0.00263	0.14555	0.0	0.70627
1	1	0.67103	0.19328	0.0729	0.0628	0.47775
1	1	0.9999	2e-05	4e-05	3e-05	0.99986
2	1	0.04304	0.95675	0.00013	8e-05	0.91371
1	1	0.99999	1e-05	0.0	0.0	0.9999800000000001
2	2	0.02319	0.55392	0.18231	0.24058	0.31333999999999995
3	2	0.00106	0.00752	0.99118	0.00024	0.98366
unknown	1	0.48402	0.2227	0.22814	0.06515	0.25588
3	2	0.03151	0.4218	0.54026	0.00643	0.11845999999999995
2	2	2e-05	0.99963	0.00035	1e-05	0.9992800000000001
2	2	0.04927	0.79233	0.05633	0.10208	0.69025
1	1	0.98029	0.00103	0.01811	0.00056	0.96218
3	3	0.00123	0.0004	0.99812	0.00025	0.99689
1	1	0.99999	0.0	1e-05	0.0	0.9999800000000001
3	3	0.00069	0.00077	0.99822	0.00032	0.99745
3	3	0.0	1e-05	0.99999	0.0	0.9999800000000001
2	2	1e-05	0.98522	0.01196	0.00282	0.97326
unknown	2	0.13376	0.46099	0.37404	0.03122	0.08695000000000003
3	3	0.0004	0.00103	0.99855	3e-05	0.9975200000000001
4	4	0.0	0.00064	1e-05	0.99935	0.99871
2	2	0.02329	0.96101	0.00718	0.00852	0.93772
3	2	0.01193	0.00048	0.98759	0.0	0.97566
1	1	0.73799	0.16143	9e-05	0.10049	0.5765600000000001
3	3	0.03186	0.0012	0.84702	0.11992	0.7271
2	2	0.0	0.99999	2e-05	0.0	0.99997
2	2	0.03069	0.96884	0.00018	0.00029	0.93815
2	2	0.00013	0.99944	0.0	0.00043	0.99901
3	2	0.00076	0.47398	0.52153	0.00372	0.04755000000000004
3	3	0.05049	0.04468	0.86493	0.0399	0.8144399999999999
2	2	9e-05	0.99986	5e-05	0.0	0.9997699999999999
4	4	0.0	0.0	0.0	1.0	1.0
2	2	0.0	0.99989	9e-05	2e-05	0.9997999999999999
2	2	0.0	0.99994	5e-05	0.0	0.9998900000000001
3	3	0.00347	0.0109	0.98531	0.00031	0.97441
1	1	0.89175	0.03119	0.00016	0.0769	0.8148500000000001
4	4	2e-05	0.0	0.0	0.99998	0.99996
3	3	0.08581	0.00191	0.81491	0.09737	0.7175400000000001
4	3	0.3445	0.01333	0.00985	0.63232	0.28782
3	3	0.0	0.0	0.99999	0.0	0.99999
3	3	0.0	0.0	0.9999	9e-05	0.99981
2	2	0.00095	0.96135	0.0327	0.00501	0.9286500000000001
2	2	0.0	1.0	0.0	0.0	1.0
1	1	0.99503	0.00248	0.0008	0.00169	0.9925499999999999
1	1	0.9998	1e-05	0.00015	4e-05	0.99965
3	4	0.07505	0.08648	0.56251	0.27596	0.28654999999999997
3	2	0.00795	0.00036	0.99149	0.0002	0.98354
3	2	0.071	0.24284	0.55236	0.1338	0.30951999999999996
1	1	0.99842	0.00116	0.00015	0.00026	0.9972599999999999
1	1	0.99847	0.0	0.00016	0.00136	0.9971099999999999
2	2	0.0	0.99999	0.0	0.0	0.99999
1	1	0.99999	0.0	1e-05	0.0	0.9999800000000001
3	3	0.00065	0.00316	0.99553	0.00066	0.99237
2	2	0.01565	0.98197	0.00095	0.00143	0.96632
unknown	4	0.25285	0.00463	0.38575	0.35677	0.028980000000000006
4	4	0.01449	0.00298	5e-05	0.98247	0.96798
4	4	0.05288	0.00777	0.03708	0.90227	0.84939
1	1	0.99039	0.00031	0.0	0.00929	0.9811
1	1	0.96343	0.03643	0.00013	0.0	0.927
3	3	1e-05	0.00213	0.99284	0.00503	0.98781
unknown	3	0.1839	0.22004	0.25829	0.33777	0.07948
1	1	0.9956	3e-05	0.00347	0.0009	0.9921300000000001
3	3	0.0	0.0	1.0	0.0	1.0
1	1	0.99944	0.00052	3e-05	1e-05	0.99892
2	2	0.00012	0.9809	0.01799	0.00099	0.96291
2	2	0.0	0.99998	0.0	2e-05	0.99996
1	1	0.9999	0.0	9e-05	1e-05	0.99981
2	2	2e-05	0.99998	0.0	1e-05	0.99996
1	1	0.84849	0.00908	0.14032	0.00212	0.70817
3	3	0.05507	0.01063	0.92763	0.00666	0.87256
1	1	0.99999	0.0	0.0	0.0	0.99999
3	3	2e-05	1e-05	0.99997	0.0	0.99995
2	2	0.00015	0.99979	2e-05	4e-05	0.99964
3	3	1e-05	0.0	0.99998	1e-05	0.99997
2	2	0.00861	0.98384	8e-05	0.00747	0.97523
2	2	0.0	1.0	0.0	0.0	1.0
[truncated: 5,919 more rows]
