# Supplementary material for: Demultiplexing and barcode-specific adaptive sampling for nanopore direct RNA sequencing
Source: Nat Commun. 2025 Apr 21;16:3742. doi: 10.1038/s41467-025-59102-9 (PMC12012114; doi:10.1038/s41467-025-59102-9)
Supplement: Supplementary file 4 — Source Data [file 41467_2025_59102_MOESM4_ESM.zip › source_data/fig1f.csv]

read_id	predicted_barcode	confidence_score	mad_scale	p00	p01	p02	p03	Unnamed: 0	RNA barcode	RNA	RTA barcode	replicate	true_label
dab841e5-e08e-47a9-8cfe-7dd1387202b4	1	1.0	2.39	0.0	0.9982	0.0014	0.0004	32632	v1_bc10	tetrahymena	DPC_2	2	1
9cf84c27-e8a8-4f91-8983-26d440387cd8	1	1.0	1.64	0.0	0.9995	0.0001	0.0004	34013	v1_bc10	tetrahymena	DPC_2	2	1
2e127968-5d9a-426d-962a-572aa6fdea22	2	0.99	2.11	0.0035	0.0005	0.9949	0.0011	37665	v1_bc11	tetrahymena	DPC_3	2	2
f4add855-d33d-4d95-8346-0b7f07728002	3	0.93	0.75	0.0157	0.0079	0.0246	0.9518	38903	v1_bc12	tetrahymena	DPC_4	2	3
ca613e6c-0c17-4569-b1d2-96ecc4fd6d5c	2	0.98	0.44	0.0062	0.001	0.9911	0.0016	36478	v1_bc11	tetrahymena	DPC_3	2	2
9cd64ef1-c846-4ec2-b923-0d927687ec21	0	0.96	0.24	0.9766	0.003	0.0086	0.0119	29500	v1_bc09	tetrahymena	DPC_1	2	0
51786702-6791-4474-8b11-939c1f5174e2	3	0.33	2.66	0.0116	0.2044	0.2288	0.5553	39187	v1_bc12	tetrahymena	DPC_4	2	3
fa428c36-c7e2-478e-982e-f7b81645be5c	1	1.0	2.13	0.0	0.9989	0.0001	0.0009	34105	v1_bc10	tetrahymena	DPC_2	2	1
5c5a8585-d2ca-4b9d-834c-70d626240c01	2	1.0	0.65	0.0016	0.0007	0.9975	0.0002	38085	v1_bc11	tetrahymena	DPC_3	2	2
36bb1130-fdc4-4f67-b704-a8de08a86104	1	0.98	2.1	0.0024	0.9903	0.0063	0.001	32737	v1_bc10	tetrahymena	DPC_2	2	1
5e755e05-ea42-4d48-a130-9fb8017fbb18	3	0.89	0.7	0.0117	0.025	0.036	0.9272	38940	v1_bc12	tetrahymena	DPC_4	2	3
fa53d83a-6a41-4fa8-ab6c-c91ac5d206f4	1	0.99	2.71	0.0	0.9953	0.0026	0.0021	32129	v1_bc10	tetrahymena	DPC_2	2	1
a6f782fb-ad0f-4db8-83c1-b4b917d7583e	1	1.0	2.06	0.0	0.9998	0.0	0.0002	33550	v1_bc10	tetrahymena	DPC_2	2	1
737b075d-473b-487b-bb2b-5e3eef9050dd	3	1.0	0.11	0.0001	0.0021	0.0001	0.9976	38834	v1_bc12	tetrahymena	DPC_4	2	3
83ec4589-570b-418b-83ae-529252690ede	0	0.98	0.13	0.9885	0.0031	0.0013	0.0071	29882	v1_bc09	tetrahymena	DPC_1	2	0
1f53ef8a-877c-4dae-8971-240dab079cb6	0	0.78	1.93	0.8731	0.0168	0.0137	0.0965	31603	v1_bc09	tetrahymena	DPC_1	2	0
29d6bb79-56af-4b01-9ab3-42a510db72e0	3	1.0	0.3	0.0002	0.0015	0.0001	0.9982	38279	v1_bc12	tetrahymena	DPC_4	2	3
039429bd-4cec-49c3-a05e-5a7cbaa7f81b	3	0.29	0.28	0.327	0.0472	0.0116	0.6142	30158	v1_bc09	tetrahymena	DPC_1	2	0
6f73ceb0-da72-408e-9516-e29bf039a5b3	2	1.0	1.11	0.0004	0.0006	0.9988	0.0003	37394	v1_bc11	tetrahymena	DPC_3	2	2
bab9bffa-f401-461a-ac48-15296fbe7ecb	2	0.91	2.15	0.0411	0.0014	0.9538	0.0037	37907	v1_bc11	tetrahymena	DPC_3	2	2
324c1191-e135-4bdc-8ac6-729b341d7d5f	0	0.98	1.46	0.9856	0.0008	0.0069	0.0067	31467	v1_bc09	tetrahymena	DPC_1	2	0
247f0a64-02ef-4c0a-83a2-e7ffc23e58f7	0	0.95	0.38	0.9676	0.0077	0.0102	0.0145	30210	v1_bc09	tetrahymena	DPC_1	2	0
a23e9ec0-1f0e-493a-88a0-59503a209262	2	0.98	0.99	0.0055	0.0013	0.9895	0.0038	34872	v1_bc11	tetrahymena	DPC_3	2	2
dbc36fbb-0fde-43ad-8ca6-a7a69b22b3c1	2	1.0	1.22	0.0005	0.0008	0.9985	0.0002	37691	v1_bc11	tetrahymena	DPC_3	2	2
4d4c531f-2670-4555-8c02-cfc94ae75457	3	0.94	0.51	0.0251	0.0029	0.0061	0.966	38584	v1_bc12	tetrahymena	DPC_4	2	3
a934fb7a-e5c9-4d95-8472-308583ae0dfc	0	0.99	0.91	0.9957	0.0001	0.0017	0.0025	30162	v1_bc09	tetrahymena	DPC_1	2	0
35ecfbc3-cf0d-44cb-b26e-2da2c89d2f29	1	0.95	2.39	0.0082	0.9698	0.0201	0.0019	33634	v1_bc10	tetrahymena	DPC_2	2	1
b7733b33-d3dd-48f0-9bd0-915045c25298	2	0.99	0.74	0.0021	0.0011	0.9952	0.0017	34763	v1_bc11	tetrahymena	DPC_3	2	2
c7041ed0-e14b-45f0-8a8f-9982da2908f9	0	0.91	2.37	0.9459	0.0025	0.013	0.0386	31558	v1_bc09	tetrahymena	DPC_1	2	0
f8968121-5a53-415d-8183-9969cae3c526	2	0.97	4.31	0.0083	0.0023	0.9819	0.0075	37765	v1_bc11	tetrahymena	DPC_3	2	2
1a55e3ca-d8cc-4b03-b18c-5325672d00ed	3	0.98	0.56	0.0008	0.0099	0.0011	0.9881	38442	v1_bc12	tetrahymena	DPC_4	2	3
690e28d2-24e9-40cf-a586-2b723c720a17	2	0.99	1.46	0.0051	0.0005	0.9932	0.0012	36583	v1_bc11	tetrahymena	DPC_3	2	2
150fbc21-8a24-4a3f-9c49-70fcfac75dbf	0	0.81	0.78	0.884	0.076	0.0142	0.0258	30047	v1_bc09	tetrahymena	DPC_1	2	0
be5746aa-1e7d-4584-b5bb-17340145372b	2	1.0	0.9	0.0	0.0	0.9998	0.0002	37092	v1_bc11	tetrahymena	DPC_3	2	2
752e8b75-9770-4bb7-ba19-bbd571889956	3	0.59	1.54	0.0915	0.0629	0.1269	0.7187	38932	v1_bc12	tetrahymena	DPC_4	2	3
7066376d-1f5b-48b3-a483-f3c6377fc3b2	2	0.9	2.32	0.0473	0.0025	0.9424	0.0077	37396	v1_bc11	tetrahymena	DPC_3	2	2
25593cb4-7679-4e5b-b454-8a98e98dfa87	2	0.92	0.75	0.0107	0.012	0.951	0.0263	35273	v1_bc11	tetrahymena	DPC_3	2	2
1925501e-7243-4f27-b2d7-2d37924a0f42	0	0.97	0.15	0.9849	0.0111	0.0017	0.0023	29873	v1_bc09	tetrahymena	DPC_1	2	0
dbabaef6-d68e-484b-9667-abe22f33f215	2	0.99	0.15	0.0038	0.0013	0.9939	0.001	37590	v1_bc11	tetrahymena	DPC_3	2	2
c68acd42-7c1f-4714-b9ce-524b6769d14c	0	0.71	0.05	0.8208	0.0575	0.0127	0.109	31054	v1_bc09	tetrahymena	DPC_1	2	0
2f7860c3-d93f-464b-a214-d2b7dfb6a157	1	0.98	2.89	0.0108	0.9864	0.0006	0.0023	33231	v1_bc10	tetrahymena	DPC_2	2	1
e805be54-2658-40aa-bd41-3b3f48ed359a	0	0.99	0.76	0.9957	0.0001	0.0003	0.0039	31358	v1_bc09	tetrahymena	DPC_1	2	0
690b1e7b-23a8-4640-a15a-7b5f17572ec5	2	0.95	0.1	0.0221	0.0014	0.9763	0.0003	37826	v1_bc11	tetrahymena	DPC_3	2	2
0270d44f-df03-4269-b252-8ad9a9efe342	0	0.91	1.35	0.9375	0.0257	0.0137	0.0231	31075	v1_bc09	tetrahymena	DPC_1	2	0
8749897c-cb3f-4635-be5b-158d20291a3f	2	0.99	0.12	0.006	0.0007	0.9929	0.0004	36606	v1_bc11	tetrahymena	DPC_3	2	2
30e8e8a4-798d-49fe-94f1-5eb0f6146fd7	2	0.44	1.46	0.0283	0.028	0.6936	0.2501	38254	v1_bc12	tetrahymena	DPC_4	2	3
257eed1e-9018-498f-89b8-5b893fa6e7db	2	0.99	1.0	0.0017	0.0023	0.9951	0.0009	36434	v1_bc11	tetrahymena	DPC_3	2	2
32778925-3921-4fe2-9479-954c868f2c16	1	1.0	1.11	0.0	0.9994	0.0002	0.0004	32633	v1_bc10	tetrahymena	DPC_2	2	1
7d57840d-971f-4487-8ba9-61a1b06f5ae9	2	1.0	1.13	0.0008	0.0006	0.9982	0.0004	36677	v1_bc11	tetrahymena	DPC_3	2	2
750ce858-92d8-47f3-a031-fab4df46babf	2	0.99	1.21	0.004	0.0005	0.995	0.0005	36954	v1_bc11	tetrahymena	DPC_3	2	2
1d4996b2-d814-4581-87f9-2019c7d9f6d6	2	0.97	1.27	0.0103	0.0057	0.979	0.005	36531	v1_bc11	tetrahymena	DPC_3	2	2
c557addc-e94d-48b9-af5b-13029a389d59	0	0.96	0.06	0.9724	0.0053	0.0102	0.0121	31198	v1_bc09	tetrahymena	DPC_1	2	0
0b5c77f1-f62b-45f1-9101-45b313404fbd	1	1.0	1.19	0.0	0.9995	0.0005	0.0	32928	v1_bc10	tetrahymena	DPC_2	2	1
7d05c31e-ded1-4e41-9230-ed7c14af59c3	2	0.32	1.49	0.146	0.1191	0.5251	0.2098	33429	v1_bc10	tetrahymena	DPC_2	2	1
dec08c8f-ec4d-4cbe-9ba4-0c3c893f3e94	3	1.0	0.24	0.0	0.0	0.0	1.0	38367	v1_bc12	tetrahymena	DPC_4	2	3
492ec3ac-29cb-4de6-9db5-95b667daefbe	0	1.0	0.18	0.9977	0.0007	0.0005	0.0011	30151	v1_bc09	tetrahymena	DPC_1	2	0
23c49af7-6db0-4158-a46a-eaaf2308befa	1	1.0	2.75	0.0	0.9994	0.0003	0.0003	31822	v1_bc10	tetrahymena	DPC_2	2	1
5ad49a9b-4306-4d32-ae59-fedbe011a8a2	2	0.99	0.64	0.0035	0.0005	0.9948	0.0013	35753	v1_bc11	tetrahymena	DPC_3	2	2
a0c57bea-d378-4333-8811-7bf9fea2bcfe	3	0.99	0.01	0.0025	0.0008	0.0004	0.9963	38252	v1_bc12	tetrahymena	DPC_4	2	3
90d7e2e0-37f6-4fd9-b92c-95635ff3fe4a	0	0.94	0.5	0.9695	0.0276	0.0022	0.0008	30390	v1_bc09	tetrahymena	DPC_1	2	0
1027ff91-5770-4f86-9ff4-7248cf2163fb	2	0.9	1.66	0.0202	0.0114	0.9325	0.036	37493	v1_bc11	tetrahymena	DPC_3	2	2
2cdb3f95-eb9c-4f89-9642-181932fce355	2	0.97	1.37	0.0084	0.0114	0.9772	0.003	37952	v1_bc11	tetrahymena	DPC_3	2	2
4e9fac78-3188-41e5-b4ad-c18975f4fdbe	1	0.99	1.66	0.0011	0.9963	0.0004	0.0023	32844	v1_bc10	tetrahymena	DPC_2	2	1
1b92318e-0f03-4c51-af6b-6f778e327af0	3	1.0	1.19	0.0	0.0	0.0	1.0	39111	v1_bc12	tetrahymena	DPC_4	2	3
d807c67f-938b-4ede-9570-c44998250519	2	0.89	0.59	0.0341	0.0312	0.9206	0.0141	35198	v1_bc11	tetrahymena	DPC_3	2	2
4cd6ce93-d36a-4c95-a19e-f1030a96a088	3	0.92	0.12	0.0035	0.0343	0.0048	0.9574	38464	v1_bc12	tetrahymena	DPC_4	2	3
9b0a134a-37c7-4fbb-b18a-0818deec03b9	0	0.8	0.56	0.8849	0.0221	0.0877	0.0053	31388	v1_bc09	tetrahymena	DPC_1	2	0
1e612882-b33f-41ff-b57e-3ce5214df0d6	1	0.98	1.32	0.0052	0.9885	0.0061	0.0003	34170	v1_bc10	tetrahymena	DPC_2	2	1
1655eae7-e590-4db0-a71c-365c079dff3c	0	0.52	2.49	0.6717	0.0524	0.123	0.1529	31057	v1_bc09	tetrahymena	DPC_1	2	0
39800fe7-793b-4496-b166-0b05f2ea7f50	2	0.99	0.59	0.0031	0.0021	0.9942	0.0006	38027	v1_bc11	tetrahymena	DPC_3	2	2
363e9e9b-0458-4470-9704-1786d9aeed87	2	0.95	2.07	0.0228	0.0029	0.9717	0.0025	36020	v1_bc11	tetrahymena	DPC_3	2	2
493e4d06-ae29-439f-8b05-eba2bfed182a	0	0.35	0.32	0.6128	0.2591	0.002	0.1261	29730	v1_bc09	tetrahymena	DPC_1	2	0
ff39030b-6b6f-4ffe-ada1-ab1274104573	1	0.99	2.39	0.0016	0.9957	0.0006	0.0021	32613	v1_bc10	tetrahymena	DPC_2	2	1
71ddf195-2689-4fa8-a158-c9e8b4218206	1	1.0	2.13	0.0	0.9989	0.0007	0.0004	33445	v1_bc10	tetrahymena	DPC_2	2	1
8bfecd66-c5ac-412a-921a-91c43363fdc9	2	0.97	1.45	0.0053	0.0005	0.9827	0.0115	36870	v1_bc11	tetrahymena	DPC_3	2	2
c4c62d88-3b87-44f8-be9e-6fbb785b2bb2	2	0.88	0.16	0.0194	0.0061	0.9249	0.0496	35465	v1_bc11	tetrahymena	DPC_3	2	2
22c61333-1603-4c25-a9c2-8a58106e638d	3	0.89	0.88	0.0105	0.047	0.0006	0.9419	39198	v1_bc12	tetrahymena	DPC_4	2	3
0b5f7e9d-591c-453c-bc8d-0d272d5df2c1	2	0.99	0.65	0.0007	0.0028	0.9959	0.0006	35801	v1_bc11	tetrahymena	DPC_3	2	2
d23f6895-a52d-4f54-9dac-c231b1874fa1	0	0.98	1.43	0.9858	0.0013	0.0108	0.0021	30139	v1_bc09	tetrahymena	DPC_1	2	0
92efbf32-76ff-41f7-8e16-5e20aeda16cb	0	0.93	0.11	0.9591	0.0032	0.0261	0.0116	31490	v1_bc09	tetrahymena	DPC_1	2	0
ecc31122-dbea-427d-9eb9-bfae98dcf141	1	1.0	1.37	0.0	0.998	0.0005	0.0015	34199	v1_bc10	tetrahymena	DPC_2	2	1
411d7506-0c37-40a4-bed9-d9c0e13b0374	3	0.05	2.11	0.0161	0.2348	0.3514	0.3977	38258	v1_bc12	tetrahymena	DPC_4	2	3
c9017482-2812-4173-97ee-46e7b7ec2d82	1	1.0	1.07	0.0	0.9997	0.0002	0.0001	33356	v1_bc10	tetrahymena	DPC_2	2	1
c55ea4f9-0a68-4b41-80eb-c05b0ea71551	2	1.0	1.09	0.0	0.0	0.9988	0.0012	36103	v1_bc11	tetrahymena	DPC_3	2	2
92eb2807-2ada-4352-a4f3-8b9439a06758	2	0.79	1.06	0.0888	0.0181	0.8825	0.0105	36931	v1_bc11	tetrahymena	DPC_3	2	2
fa2a29e8-1b8c-45c4-9701-b82245c7de80	2	0.92	2.44	0.0325	0.003	0.9481	0.0164	35602	v1_bc11	tetrahymena	DPC_3	2	2
0d899122-9f7b-42c2-bf72-3d5ffe9d99fd	2	1.0	0.78	0.0014	0.0008	0.9973	0.0005	36139	v1_bc11	tetrahymena	DPC_3	2	2
24a2c732-c933-4a7a-a223-f319f81d1f61	2	0.98	0.24	0.0085	0.0026	0.9888	0.0002	36445	v1_bc11	tetrahymena	DPC_3	2	2
12d1aea9-a36e-44d6-a92a-af313d9bb851	1	0.55	1.71	0.211	0.7615	0.0019	0.0256	31824	v1_bc10	tetrahymena	DPC_2	2	1
d94c8e12-9838-47e9-8266-6f07160532e3	2	1.0	2.31	0.0004	0.0006	0.9985	0.0006	35449	v1_bc11	tetrahymena	DPC_3	2	2
17a82e33-6ff0-4c3c-b064-28c929c59746	1	0.99	1.69	0.004	0.9953	0.0003	0.0004	32120	v1_bc10	tetrahymena	DPC_2	2	1
b860b2b8-54a1-43f7-90d4-92df5c637ace	1	0.92	1.9	0.038	0.9549	0.0039	0.0032	33731	v1_bc10	tetrahymena	DPC_2	2	1
a98e81bb-9493-43c1-9105-22a955e6597b	1	0.85	2.83	0.0197	0.9116	0.0574	0.0113	32571	v1_bc10	tetrahymena	DPC_2	2	1
0b2d4591-b46e-4e1c-9841-e299cf9bbf5e	1	0.98	4.1	0.0035	0.9881	0.0017	0.0067	31804	v1_bc10	tetrahymena	DPC_2	2	1
957f18e3-2016-4a77-bd09-ee50a9275c08	1	1.0	1.67	0.0	0.9993	0.0006	0.0001	34611	v1_bc10	tetrahymena	DPC_2	2	1
d0d05b9b-0aa3-4cd6-bfbe-4b30d44ff830	2	0.99	1.57	0.0038	0.0006	0.995	0.0005	37813	v1_bc11	tetrahymena	DPC_3	2	2
4df780f2-0cbb-4a8d-98d8-3d563402fb61	3	0.39	0.72	0.1968	0.1914	0.0218	0.59	30271	v1_bc09	tetrahymena	DPC_1	2	0
ed2ed592-75f6-4144-b6b6-6cb0ffe81438	1	0.99	2.32	0.0014	0.9956	0.001	0.002	34409	v1_bc10	tetrahymena	DPC_2	2	1
3185b4be-a336-4ddf-908a-23de96796cce	1	0.99	2.39	0.0	0.9975	0.0001	0.0025	34315	v1_bc10	tetrahymena	DPC_2	2	1
96cdb0f4-15e5-48cd-8093-7afad774ef01	2	0.17	0.13	0.4105	0.0089	0.578	0.0027	30910	v1_bc09	tetrahymena	DPC_1	2	0
dc4931bf-2f21-4585-bf27-045dd138f62e	0	0.99	0.3	0.9918	0.0026	0.0037	0.0018	30428	v1_bc09	tetrahymena	DPC_1	2	0
b6c9f649-6fed-4e10-9d43-9f2d61304728	2	1.0	0.89	0.0	0.0	0.9997	0.0003	37627	v1_bc11	tetrahymena	DPC_3	2	2
5865bf93-2664-44e3-bceb-3129442e060a	2	0.98	1.79	0.0063	0.0013	0.9909	0.0015	34658	v1_bc11	tetrahymena	DPC_3	2	2
8e7dd972-2715-4470-b3b9-9a357da5f84a	1	0.99	1.92	0.0028	0.9959	0.0002	0.0012	32104	v1_bc10	tetrahymena	DPC_2	2	1
857f6438-f1ee-4e3a-af08-f98caab4f6c0	2	0.96	0.63	0.014	0.0014	0.9786	0.006	35348	v1_bc11	tetrahymena	DPC_3	2	2
a65f5157-d69e-42b1-8819-b50f3f95f04b	1	0.86	1.83	0.0161	0.9194	0.0009	0.0636	32697	v1_bc10	tetrahymena	DPC_2	2	1
5c1a4b0f-9c5e-4c35-9037-83df73b24596	1	0.75	3.24	0.0352	0.8568	0.0036	0.1044	34160	v1_bc10	tetrahymena	DPC_2	2	1
d35ae06c-fdab-4a1e-8f72-65dc798c890e	1	0.17	4.09	0.0914	0.5159	0.3414	0.0512	33643	v1_bc10	tetrahymena	DPC_2	2	1
1d5df657-756c-42d1-ae83-183662554ba3	2	0.23	2.28	0.3431	0.061	0.5763	0.0195	37266	v1_bc11	tetrahymena	DPC_3	2	2
874be7aa-1fe0-4f88-898b-e1863ba514fe	1	1.0	2.46	0.0	0.9987	0.0004	0.001	32590	v1_bc10	tetrahymena	DPC_2	2	1
81b0e5d9-579a-4d48-bd68-fe27d8127e03	2	0.99	1.37	0.0059	0.0015	0.9913	0.0012	37282	v1_bc11	tetrahymena	DPC_3	2	2
226819b6-8782-41f9-9c99-163b1b88c0cb	2	1.0	1.07	0.0	0.0	0.9997	0.0003	34851	v1_bc11	tetrahymena	DPC_3	2	2
36784cc9-26db-46d9-9cd9-671a94c288e2	0	0.01	0.86	0.3995	0.1659	0.0437	0.391	29974	v1_bc09	tetrahymena	DPC_1	2	0
06cfc5de-bfdc-4ef0-ae01-2686d64b1b9d	3	0.23	3.35	0.0957	0.2383	0.1976	0.4684	35985	v1_bc11	tetrahymena	DPC_3	2	2
ec98a434-960c-4b98-b941-db1cc6ae53ad	2	0.96	1.52	0.0169	0.0008	0.9805	0.0019	37146	v1_bc11	tetrahymena	DPC_3	2	2
8b800703-f088-465f-8312-efd59f2a16dc	3	0.01	0.46	0.4281	0.1336	0.0037	0.4346	30256	v1_bc09	tetrahymena	DPC_1	2	0
12146115-12d2-4ca7-a684-624608ebac67	0	0.98	0.68	0.9883	0.0095	0.0001	0.002	31232	v1_bc09	tetrahymena	DPC_1	2	0
4f9bbe7b-74a0-4125-910a-5998fa88b096	3	0.43	2.17	0.0361	0.1454	0.193	0.6255	39211	v1_bc12	tetrahymena	DPC_4	2	3
05969177-c4f3-4be4-9e56-c53a65c4184b	0	1.0	0.06	0.9996	0.0	0.0003	0.0001	30876	v1_bc09	tetrahymena	DPC_1	2	0
69b9080c-2f95-43e0-9d7c-f6bc25c14d9f	0	0.94	1.95	0.9655	0.0022	0.0235	0.0089	29865	v1_bc09	tetrahymena	DPC_1	2	0
cbdd812d-3c2d-44ca-a7c3-9c9f337348ec	1	1.0	2.03	0.0	0.9988	0.0009	0.0003	34630	v1_bc10	tetrahymena	DPC_2	2	1
ad7bae28-32da-42d0-b9bf-fa4a5a3c5c0d	2	1.0	0.58	0.0005	0.0015	0.9977	0.0003	38077	v1_bc11	tetrahymena	DPC_3	2	2
cb6b8314-25a5-4e3d-a080-4450ac65fa82	0	1.0	0.53	0.9984	0.0001	0.0011	0.0004	30647	v1_bc09	tetrahymena	DPC_1	2	0
a79ff738-383f-4340-b891-57cf501e5826	0	0.98	0.46	0.9846	0.0014	0.0075	0.0065	30419	v1_bc09	tetrahymena	DPC_1	2	0
f1ae4960-7635-4029-9a32-14732f2fb1dd	2	0.07	0.97	0.4289	0.0028	0.4988	0.0695	30463	v1_bc09	tetrahymena	DPC_1	2	0
c8cea471-3b0d-4e79-b997-7057c51ebff6	3	0.97	0.3	0.0055	0.0114	0.0002	0.9829	39172	v1_bc12	tetrahymena	DPC_4	2	3
618e434c-e152-47e6-b60b-5a49c990ec37	3	0.99	0.29	0.0035	0.0003	0.0001	0.996	38624	v1_bc12	tetrahymena	DPC_4	2	3
302f506e-8d4e-4475-b662-874ffac9e565	1	1.0	2.35	0.0	0.9993	0.0004	0.0003	34003	v1_bc10	tetrahymena	DPC_2	2	1
702193bf-087c-4567-adf2-568103c81a54	0	0.8	0.03	0.8922	0.0121	0.0907	0.005	30667	v1_bc09	tetrahymena	DPC_1	2	0
27d7ef64-d991-4188-9e15-8c756be4df3c	1	0.97	2.49	0.0055	0.9795	0.0083	0.0067	34766	v1_bc11	tetrahymena	DPC_3	2	2
728e22c9-5368-4892-a6c3-6c07076b8b2b	1	0.98	2.98	0.0039	0.9879	0.0013	0.0069	32004	v1_bc10	tetrahymena	DPC_2	2	1
d8f67445-6fed-44ac-b28f-f2477827d761	2	0.97	1.11	0.0148	0.0006	0.983	0.0016	37287	v1_bc11	tetrahymena	DPC_3	2	2
357dba81-be5b-4989-baf8-11d2447fc24e	2	0.99	1.38	0.0012	0.0011	0.996	0.0017	37562	v1_bc11	tetrahymena	DPC_3	2	2
c158c242-59b4-4251-ba8b-d11e868dc168	0	0.54	2.0	0.7534	0.0091	0.2114	0.0261	29643	v1_bc09	tetrahymena	DPC_1	2	0
114c60d4-b852-4dea-af96-0005088f7d77	2	0.79	1.35	0.0371	0.0702	0.861	0.0317	37608	v1_bc11	tetrahymena	DPC_3	2	2
686befda-b051-47e8-a160-0ead58122f75	2	0.98	2.72	0.0087	0.0011	0.9873	0.0028	35865	v1_bc11	tetrahymena	DPC_3	2	2
f3e9d70f-06c8-4212-b446-2112f579db80	2	0.06	3.17	0.0246	0.1874	0.4237	0.3642	33294	v1_bc10	tetrahymena	DPC_2	2	1
3e977fc8-ce27-4a1c-abe0-c9d193cbcb21	1	0.85	1.42	0.0052	0.9072	0.0294	0.0582	32843	v1_bc10	tetrahymena	DPC_2	2	1
cce6bbda-a5bc-45f2-9938-50290b428829	2	0.98	0.71	0.0086	0.0046	0.9857	0.0011	36516	v1_bc11	tetrahymena	DPC_3	2	2
7936c132-4078-4962-a7d1-60144d40835c	0	1.0	0.43	0.9983	0.0001	0.0009	0.0007	31616	v1_bc09	tetrahymena	DPC_1	2	0
7bcc1d36-4da7-4caa-b9a2-41be2b39925a	1	1.0	1.78	0.0	0.9995	0.0004	0.0002	32465	v1_bc10	tetrahymena	DPC_2	2	1
db2c04e6-0098-4ca0-8094-f7e903dc7ff8	1	1.0	2.24	0.0	0.9993	0.0001	0.0005	33822	v1_bc10	tetrahymena	DPC_2	2	1
43196009-45c5-4860-a60e-94ae510ffc60	1	1.0	1.12	0.0	0.9995	0.0005	0.0001	32547	v1_bc10	tetrahymena	DPC_2	2	1
1756f60d-8b93-49e0-abc4-d9b5047e31f4	2	0.99	0.67	0.0003	0.0022	0.997	0.0006	36446	v1_bc11	tetrahymena	DPC_3	2	2
51363551-5fbb-4a4b-bab1-de60a010cb56	0	0.84	1.18	0.9147	0.0086	0.0012	0.0756	30506	v1_bc09	tetrahymena	DPC_1	2	0
6ad23bf5-3d59-4dd1-83bc-87e299e4287f	2	0.69	1.46	0.1498	0.0022	0.8445	0.0035	35689	v1_bc11	tetrahymena	DPC_3	2	2
2972be93-6d96-4360-a8f4-7c298fa1b26b	0	0.99	0.94	0.9944	0.0012	0.0003	0.0042	31619	v1_bc09	tetrahymena	DPC_1	2	0
b66a0610-bdd6-481a-9778-ef2e65f9b630	2	0.98	1.69	0.008	0.0005	0.9911	0.0003	37858	v1_bc11	tetrahymena	DPC_3	2	2
f3b39a42-b9aa-439f-ad26-b56c8c642286	2	0.33	1.55	0.2521	0.0239	0.585	0.139	37034	v1_bc11	tetrahymena	DPC_3	2	2
6a19cad4-1bb7-45b3-9b80-d218a2d03dd0	2	0.98	1.27	0.0079	0.0049	0.9837	0.0034	36220	v1_bc11	tetrahymena	DPC_3	2	2
c3516216-5ba1-457f-a5a5-a083a7c3fa8e	3	0.76	2.2	0.0541	0.0754	0.0376	0.8329	38962	v1_bc12	tetrahymena	DPC_4	2	3
05961556-7430-40e7-a83b-4dfa84692169	2	1.0	1.29	0.0	0.0	0.9998	0.0002	37845	v1_bc11	tetrahymena	DPC_3	2	2
d5f4ed29-b1e7-464d-ac31-6890573fb71e	0	0.89	0.01	0.9328	0.023	0.0394	0.0047	31056	v1_bc09	tetrahymena	DPC_1	2	0
5473f5c4-bd82-49b2-8bdc-392f31b5f2b9	2	0.36	2.11	0.107	0.0285	0.611	0.2535	33853	v1_bc10	tetrahymena	DPC_2	2	1
3d243486-dc7b-4fcb-9b6f-f7fd5b737764	1	0.96	2.91	0.013	0.9778	0.0024	0.0069	32165	v1_bc10	tetrahymena	DPC_2	2	1
83602fb9-040e-47a0-9c4f-f47fe979db1d	2	0.84	2.7	0.0789	0.0016	0.9157	0.0038	36281	v1_bc11	tetrahymena	DPC_3	2	2
618897df-3c69-4f63-ad46-3826a88b092e	2	0.99	0.16	0.0038	0.0023	0.9933	0.0006	37351	v1_bc11	tetrahymena	DPC_3	2	2
37ba1896-4952-43ef-b70f-8ea77bd2137d	2	1.0	1.21	0.0016	0.0003	0.9976	0.0004	35462	v1_bc11	tetrahymena	DPC_3	2	2
98de9558-d437-48a3-82cc-35ce177eee1e	2	0.95	1.87	0.0219	0.0049	0.9709	0.0023	35885	v1_bc11	tetrahymena	DPC_3	2	2
de46782a-9429-4940-8d24-6ac8107c52d9	2	1.0	0.85	0.0	0.0	0.9999	0.0001	35069	v1_bc11	tetrahymena	DPC_3	2	2
fa68bd08-9d63-4ee3-aa28-4254115d8028	2	0.99	0.28	0.0047	0.0009	0.9934	0.0009	37643	v1_bc11	tetrahymena	DPC_3	2	2
0ecd71cb-2b4f-4ae0-b719-2b84d9c6e9fd	1	0.98	2.59	0.0018	0.9906	0.006	0.0015	33871	v1_bc10	tetrahymena	DPC_2	2	1
b34c6f7e-78c3-4908-8618-8de3d9fbe1ea	2	0.98	0.74	0.0078	0.0044	0.9852	0.0026	37848	v1_bc11	tetrahymena	DPC_3	2	2
7822e2c4-4abc-4ee4-bc12-61da9fd44e23	2	0.94	2.07	0.0154	0.0042	0.9623	0.0181	36725	v1_bc11	tetrahymena	DPC_3	2	2
1887aef9-65b0-4684-8e50-acacb3f50c70	1	0.97	2.45	0.0045	0.9812	0.001	0.0133	32406	v1_bc10	tetrahymena	DPC_2	2	1
ad83be47-fa00-46b7-b3c0-4ecca3c2db45	0	1.0	0.46	0.9996	0.0001	0.0001	0.0002	31172	v1_bc09	tetrahymena	DPC_1	2	0
445bdf6d-bae6-4f39-9443-9aad97ce5419	1	1.0	1.61	0.0	0.9998	0.0001	0.0001	32732	v1_bc10	tetrahymena	DPC_2	2	1
83ea5da0-e47e-4c8d-9ece-6532fe80eb1b	0	1.0	0.66	0.9978	0.0011	0.0004	0.0007	30641	v1_bc09	tetrahymena	DPC_1	2	0
d6f9feec-961b-464d-b65d-8817f60ccc59	3	1.0	0.08	0.0002	0.0	0.0012	0.9986	39003	v1_bc12	tetrahymena	DPC_4	2	3
10b912d4-4ee7-4518-a2c5-7fb39da19f6f	2	0.97	0.08	0.0109	0.0039	0.9817	0.0036	36397	v1_bc11	tetrahymena	DPC_3	2	2
4b07e7f3-d6ae-4540-bc8f-5502874f82ae	2	0.94	2.09	0.019	0.0075	0.9637	0.0098	35643	v1_bc11	tetrahymena	DPC_3	2	2
ead8ce2f-75ba-40be-99e4-7090227334df	2	0.99	1.61	0.0021	0.0005	0.9966	0.0008	37599	v1_bc11	tetrahymena	DPC_3	2	2
4543f92c-a546-4b9a-b71c-972800df8b42	1	1.0	2.53	0.0	0.9991	0.0003	0.0006	32332	v1_bc10	tetrahymena	DPC_2	2	1
19801932-5ffd-4d43-a787-74319b0d3ddf	1	0.82	1.88	0.0322	0.8851	0.0655	0.0172	33696	v1_bc10	tetrahymena	DPC_2	2	1
a63a6f66-9733-4799-9dd3-eaf7dc1b3885	1	1.0	1.99	0.0	0.9991	0.0004	0.0005	33573	v1_bc10	tetrahymena	DPC_2	2	1
b64119c9-20db-4004-a2ce-cf34d978bcc5	0	0.92	1.23	0.946	0.0096	0.0264	0.018	30135	v1_bc09	tetrahymena	DPC_1	2	0
65ac331a-3a98-4dde-8dd1-3608ec3bbf92	0	0.97	0.06	0.9815	0.0121	0.001	0.0053	30223	v1_bc09	tetrahymena	DPC_1	2	0
7801fcd7-7520-431b-af07-bfd192d54bc1	0	0.95	0.61	0.9685	0.0205	0.0018	0.0092	29592	v1_bc09	tetrahymena	DPC_1	2	0
e774741d-ed71-4d8c-8b83-069db9911810	0	0.96	0.01	0.976	0.0023	0.0181	0.0037	30495	v1_bc09	tetrahymena	DPC_1	2	0
c2b25ffb-acc5-4e5a-b8c8-e396e8344b44	1	0.95	2.41	0.0011	0.9744	0.0203	0.0042	32966	v1_bc10	tetrahymena	DPC_2	2	1
2b074a1b-9a2e-491e-997b-083849ae1b4b	0	0.99	0.6	0.9925	0.0062	0.0007	0.0006	30259	v1_bc09	tetrahymena	DPC_1	2	0
9bb03ab2-3832-4207-ad41-6ffbfb02f56e	0	0.99	0.29	0.9967	0.0001	0.0001	0.003	31015	v1_bc09	tetrahymena	DPC_1	2	0
0df7be8a-ee44-4929-be24-071a13a2ee64	1	1.0	1.84	0.0	0.9998	0.0001	0.0001	32904	v1_bc10	tetrahymena	DPC_2	2	1
10472ed5-f0c7-45b8-99a2-cb9ef43aea3a	1	0.88	1.28	0.0509	0.9319	0.011	0.0061	31820	v1_bc10	tetrahymena	DPC_2	2	1
f9259028-e483-4be1-a3ae-a5ac1555e857	1	1.0	1.52	0.0	0.9994	0.0005	0.0001	32842	v1_bc10	tetrahymena	DPC_2	2	1
7f4e2f83-7a2d-4ee6-a7d5-baffe653929e	1	0.95	1.91	0.0024	0.9711	0.0219	0.0046	33060	v1_bc10	tetrahymena	DPC_2	2	1
051a8ff2-bdbd-4625-82f6-642b340bbde0	1	0.99	2.28	0.0024	0.9937	0.0032	0.0007	33393	v1_bc10	tetrahymena	DPC_2	2	1
74aab486-30f6-4575-88da-c562d5efaa0f	2	0.98	0.76	0.0025	0.0092	0.9873	0.0009	37057	v1_bc11	tetrahymena	DPC_3	2	2
07a13b08-f26d-4d00-894d-ba3e4d5286f2	1	1.0	2.42	0.0	0.9996	0.0001	0.0002	32081	v1_bc10	tetrahymena	DPC_2	2	1
35e455df-8e21-4c35-9b7c-9a22e281d426	0	0.33	2.28	0.5415	0.208	0.1424	0.1082	36517	v1_bc11	tetrahymena	DPC_3	2	2
5f677562-89a1-4b6e-9c48-771245ed4ce8	1	1.0	1.39	0.0	0.9997	0.0	0.0002	32316	v1_bc10	tetrahymena	DPC_2	2	1
5942caf0-dd99-4741-b187-688dc8c41e40	1	1.0	2.32	0.0013	0.9974	0.0008	0.0005	33289	v1_bc10	tetrahymena	DPC_2	2	1
9b66ec0b-db3c-4c29-b378-dd5b5a4bea54	0	0.71	0.81	0.811	0.0686	0.1012	0.0193	35118	v1_bc11	tetrahymena	DPC_3	2	2
9b1c8afa-5f16-43dd-9b50-cac752fd5f1e	1	1.0	2.27	0.0	0.9986	0.0007	0.0007	32700	v1_bc10	tetrahymena	DPC_2	2	1
f48b106c-6983-4ee2-99b4-6e219082eb2c	0	0.97	1.95	0.9795	0.0106	0.0027	0.0072	30749	v1_bc09	tetrahymena	DPC_1	2	0
66952779-baff-4f97-a1a9-6076c3c4e67e	3	0.29	1.62	0.13	0.0733	0.2526	0.5441	33413	v1_bc10	tetrahymena	DPC_2	2	1
c22acc1e-a759-4931-8426-3827f3c69e02	2	0.97	0.89	0.0054	0.011	0.9797	0.0039	36830	v1_bc11	tetrahymena	DPC_3	2	2
3a768ff3-7853-46ad-a89a-ba5e4cbf39d1	2	1.0	0.31	0.0019	0.0006	0.9972	0.0003	37724	v1_bc11	tetrahymena	DPC_3	2	2
1f0c01fb-c730-4d51-abfd-2656dc51efc1	0	1.0	0.17	0.9993	0.0001	0.0002	0.0004	29598	v1_bc09	tetrahymena	DPC_1	2	0
a6639742-5ec6-4960-aaaa-a1e36fa2e2cc	2	0.98	0.38	0.0013	0.0076	0.9907	0.0004	36313	v1_bc11	tetrahymena	DPC_3	2	2
f20ca54e-598a-40a4-922c-1b6b5147f790	2	0.99	1.54	0.0024	0.0007	0.9965	0.0004	34769	v1_bc11	tetrahymena	DPC_3	2	2
99d3158f-5ff8-4956-a2ce-791e59c2e35e	2	0.99	0.22	0.0037	0.0005	0.9946	0.0012	38104	v1_bc11	tetrahymena	DPC_3	2	2
ca3a726b-da08-4582-b31c-0f1689b4009c	0	0.44	0.94	0.7165	0.007	0.2723	0.0042	30460	v1_bc09	tetrahymena	DPC_1	2	0
73733624-05a4-41f5-8c06-7df4efbfe572	2	0.93	1.18	0.0324	0.0014	0.9654	0.0008	35261	v1_bc11	tetrahymena	DPC_3	2	2
5403b816-9307-4d94-9182-b3a39d4b4fe3	2	0.97	0.27	0.0073	0.0102	0.9808	0.0016	36777	v1_bc11	tetrahymena	DPC_3	2	2
3d1c61e1-3619-4291-8216-130dfa7b7b96	2	0.95	0.95	0.0241	0.0006	0.9742	0.0012	36013	v1_bc11	tetrahymena	DPC_3	2	2
ca7fdb54-150a-4933-b554-08a16b2de4c6	2	1.0	0.7	0.0015	0.0005	0.9976	0.0004	37559	v1_bc11	tetrahymena	DPC_3	2	2
ce295618-b83f-45fb-9450-e0c07b97669d	0	0.34	2.68	0.6545	0.0223	0.3167	0.0065	30855	v1_bc09	tetrahymena	DPC_1	2	0
d8b9089f-c661-4694-92f3-ed4b0d854f54	3	0.97	0.71	0.0015	0.0141	0.0045	0.9799	38358	v1_bc12	tetrahymena	DPC_4	2	3
a723ce43-b903-43ae-b670-b9bdd1d6b99c	2	0.94	0.65	0.0252	0.0085	0.9611	0.0052	37998	v1_bc11	tetrahymena	DPC_3	2	2
180e9625-c3b2-40ec-a953-01cd960985ab	1	0.05	4.0	0.2754	0.3783	0.3236	0.0227	33551	v1_bc10	tetrahymena	DPC_2	2	1
520449af-6754-4465-8b05-9f45cd7a08e7	1	1.0	1.25	0.0017	0.9971	0.0004	0.0008	33287	v1_bc10	tetrahymena	DPC_2	2	1
bdb74d05-0738-4801-887f-638f15b7d93f	3	0.99	0.21	0.0013	0.0007	0.0033	0.9947	39193	v1_bc12	tetrahymena	DPC_4	2	3
57faa73b-7686-424c-9175-10aa0def0ef9	2	0.99	0.16	0.0032	0.0049	0.9917	0.0002	37573	v1_bc11	tetrahymena	DPC_3	2	2
660e0d7b-d032-4e99-9d7a-a39749b1eb25	1	1.0	1.92	0.0	0.9994	0.0002	0.0003	33697	v1_bc10	tetrahymena	DPC_2	2	1
8cc0f05f-2766-4857-ade2-512f00f8d006	0	1.0	0.17	0.9997	0.0	0.0001	0.0001	31493	v1_bc09	tetrahymena	DPC_1	2	0
52f303b5-720a-4c1c-afc3-3901031cc5ab	2	0.41	2.91	0.2715	0.0035	0.6806	0.0444	36591	v1_bc11	tetrahymena	DPC_3	2	2
1fba58f6-eaef-4ccf-8b8a-303214607d42	1	0.92	2.06	0.0369	0.9585	0.0016	0.0029	32099	v1_bc10	tetrahymena	DPC_2	2	1
77fcaa80-4dd6-460a-85ab-64026445de84	2	1.0	1.74	0.0009	0.0006	0.997	0.0015	35117	v1_bc11	tetrahymena	DPC_3	2	2
725bbf37-5b3c-481d-9dcb-013682f56e71	2	0.99	2.36	0.0038	0.0008	0.9948	0.0007	36073	v1_bc11	tetrahymena	DPC_3	2	2
c7cde85b-38e7-43ed-a220-77361e8723da	0	1.0	1.07	0.9967	0.0009	0.0008	0.0016	30702	v1_bc09	tetrahymena	DPC_1	2	0
e239afd8-af7f-4571-852f-1c62e2a73363	2	0.94	0.43	0.0281	0.0061	0.9647	0.0012	37822	v1_bc11	tetrahymena	DPC_3	2	2
a20af034-337e-49a8-9a08-9b2b2aacd483	3	0.78	3.86	0.0252	0.0599	0.0671	0.8478	38255	v1_bc12	tetrahymena	DPC_4	2	3
7c9fd861-f35d-480b-9db7-fb687dd295b7	0	0.86	0.36	0.9113	0.0375	0.0029	0.0483	31248	v1_bc09	tetrahymena	DPC_1	2	0
ec6c919f-614b-40db-a282-6f50202ef3e9	0	0.98	0.77	0.9878	0.0015	0.0105	0.0002	30166	v1_bc09	tetrahymena	DPC_1	2	0
0bc19bf2-f12e-428a-9e15-08cbb02ce574	2	1.0	1.71	0.0013	0.0003	0.998	0.0004	35339	v1_bc11	tetrahymena	DPC_3	2	2
371dc3d9-ac13-48ed-8b50-9d59d9554f79	2	0.87	1.6	0.0569	0.0078	0.9281	0.0072	34789	v1_bc11	tetrahymena	DPC_3	2	2
68a88f9b-0981-4a2f-bcb4-8c7eb69eb724	1	1.0	1.94	0.0	0.9999	0.0	0.0	34208	v1_bc10	tetrahymena	DPC_2	2	1
d1e84ceb-98d3-499b-bb2c-2593ecfa821f	2	1.0	0.83	0.0	0.0	0.9999	0.0001	35701	v1_bc11	tetrahymena	DPC_3	2	2
b92a6b93-6c0d-4183-8c6b-23d9fed68827	2	0.98	1.27	0.009	0.001	0.9889	0.001	37468	v1_bc11	tetrahymena	DPC_3	2	2
eb7fbfc8-af97-4a77-ae85-052e2b43692d	1	0.53	1.97	0.1139	0.6802	0.1504	0.0555	32366	v1_bc10	tetrahymena	DPC_2	2	1
5ab5f231-d0e3-4fdc-9e4d-16ddfe0d911b	0	0.84	0.98	0.9097	0.0095	0.0082	0.0725	29639	v1_bc09	tetrahymena	DPC_1	2	0
b81c6b45-24aa-43f1-b063-267f51d95258	2	0.81	2.62	0.0852	0.014	0.8917	0.0092	38066	v1_bc11	tetrahymena	DPC_3	2	2
5deb06a9-1916-4cc7-b07c-35dd719631f3	1	0.92	2.12	0.011	0.9545	0.0299	0.0046	33538	v1_bc10	tetrahymena	DPC_2	2	1
3529b141-6544-439e-8fa9-2d69b0d47ebf	1	0.89	3.83	0.028	0.9192	0.0197	0.0331	34214	v1_bc10	tetrahymena	DPC_2	2	1
6de12432-24c4-47fa-8881-8f3991954a33	3	0.99	0.29	0.0042	0.0029	0.0002	0.9927	39139	v1_bc12	tetrahymena	DPC_4	2	3
7ac75edb-da48-4aad-836d-218ce00d216d	1	0.99	2.12	0.003	0.9957	0.0006	0.0007	31855	v1_bc10	tetrahymena	DPC_2	2	1
a1d80187-3442-4b6e-ac17-0c708bc8c759	1	1.0	2.28	0.0	0.9995	0.0002	0.0004	34378	v1_bc10	tetrahymena	DPC_2	2	1
9e8ecae6-7910-4321-9cd5-7b69a0bfebab	3	0.03	2.49	0.1902	0.3454	0.0879	0.3765	38628	v1_bc12	tetrahymena	DPC_4	2	3
d864adc6-6dbf-4f66-959f-6eb25041d61a	3	1.0	0.4	0.0002	0.0002	0.0014	0.9982	38379	v1_bc12	tetrahymena	DPC_4	2	3
783f0fc1-e6c2-4c37-8eac-78e28c69f510	1	0.78	2.74	0.0244	0.8728	0.0927	0.01	30280	v1_bc09	tetrahymena	DPC_1	2	0
b779b0cd-bb54-4cef-9122-e7b089492dd5	2	0.97	2.37	0.0109	0.0016	0.9857	0.0018	36505	v1_bc11	tetrahymena	DPC_3	2	2
c86d2c18-b23c-47b5-8c0f-a7a35047e52d	1	1.0	1.88	0.0	0.9971	0.0019	0.0009	34125	v1_bc10	tetrahymena	DPC_2	2	1
e0143e83-2001-4f92-9d2b-f7b5a408d6f4	1	0.83	4.37	0.0325	0.8869	0.028	0.0526	32213	v1_bc10	tetrahymena	DPC_2	2	1
010d8c0f-dedc-4c43-a699-f3c8a4b58b6b	2	0.97	2.48	0.013	0.0047	0.9785	0.0038	37087	v1_bc11	tetrahymena	DPC_3	2	2
2aa18606-f514-484c-a3a4-d8ec8037015a	2	1.0	0.93	0.0	0.0	0.9998	0.0002	37143	v1_bc11	tetrahymena	DPC_3	2	2
4db226b8-67f8-4483-85e6-0f9d4fdae21b	0	0.96	1.32	0.973	0.0029	0.0152	0.009	31636	v1_bc09	tetrahymena	DPC_1	2	0
96a08e47-6850-4121-b628-c85b3ca3b542	2	1.0	0.82	0.0004	0.001	0.9979	0.0008	34740	v1_bc11	tetrahymena	DPC_3	2	2
2867ecf7-17e3-4c46-a0e0-3d05a8bb94a2	0	0.61	2.54	0.7183	0.0873	0.0838	0.1106	29991	v1_bc09	tetrahymena	DPC_1	2	0
cc753a7b-744b-47bd-9576-da554476e6e6	0	1.0	0.62	0.999	0.0005	0.0002	0.0003	30063	v1_bc09	tetrahymena	DPC_1	2	0
d1171bd8-6748-4af3-b666-884aa992a5b1	0	0.95	0.8	0.9689	0.0036	0.0068	0.0207	30596	v1_bc09	tetrahymena	DPC_1	2	0
e35c6b05-aac3-4e4a-a36f-ba4fcd2c8ce0	2	1.0	0.99	0.0007	0.0008	0.9985	0.0001	35997	v1_bc11	tetrahymena	DPC_3	2	2
ffca3f69-4682-4651-91d3-80713cc444f5	1	0.93	2.31	0.0024	0.9652	0.0002	0.0322	31831	v1_bc10	tetrahymena	DPC_2	2	1
60c1924c-d98a-4816-b504-10bd276b750d	1	1.0	2.06	0.0	0.9998	0.0001	0.0	32163	v1_bc10	tetrahymena	DPC_2	2	1
9204cf7d-0f9e-4984-a2be-0e52c3e62e00	3	0.99	0.78	0.0023	0.0028	0.0008	0.9941	38869	v1_bc12	tetrahymena	DPC_4	2	3
d15c82e1-c093-43a0-8dca-5408b1318e4e	2	1.0	2.3	0.0008	0.0005	0.9983	0.0004	36293	v1_bc11	tetrahymena	DPC_3	2	2
baf31085-4f31-4ab6-8c8d-92e5263b0487	2	0.31	1.67	0.1897	0.1091	0.5032	0.198	37535	v1_bc11	tetrahymena	DPC_3	2	2
506f3188-5b5a-4c0e-9282-6935667a48d5	2	0.99	1.62	0.0049	0.0013	0.9934	0.0004	36168	v1_bc11	tetrahymena	DPC_3	2	2
960fbb05-e047-4080-92df-315eb0684d4b	0	0.77	1.58	0.8524	0.0116	0.0845	0.0515	31707	v1_bc09	tetrahymena	DPC_1	2	0
880abb9d-6afc-4db6-8783-bb94cb9c432b	0	0.03	4.22	0.4229	0.0324	0.15	0.3947	36156	v1_bc11	tetrahymena	DPC_3	2	2
c7331524-c0d1-4f58-ae2f-bdd4c9cbd6fc	1	0.94	1.86	0.0265	0.9649	0.001	0.0077	34358	v1_bc10	tetrahymena	DPC_2	2	1
75e8ae6e-f691-4d32-b411-69398a71a024	0	0.99	0.44	0.9966	0.0001	0.002	0.0013	30984	v1_bc09	tetrahymena	DPC_1	2	0
45b3381c-48d4-442e-89d2-51e8e0663770	2	0.92	2.42	0.0162	0.0266	0.9436	0.0136	37940	v1_bc11	tetrahymena	DPC_3	2	2
c92113e1-53ee-46fd-9880-104894cd5d5f	0	0.97	0.09	0.9827	0.013	0.0001	0.0042	31481	v1_bc09	tetrahymena	DPC_1	2	0
462d8336-c584-4874-bef6-bc3da99e2de2	2	0.96	1.51	0.0147	0.0076	0.9758	0.0019	36036	v1_bc11	tetrahymena	DPC_3	2	2
9cb3d8f5-e0a3-4eb3-90dd-c2393f2a467c	1	0.97	2.48	0.0034	0.9836	0.0093	0.0037	32386	v1_bc10	tetrahymena	DPC_2	2	1
e59106b0-d3d2-46da-907f-e579701baa0b	3	0.98	0.7	0.0045	0.0074	0.0009	0.9872	38443	v1_bc12	tetrahymena	DPC_4	2	3
d7f20a55-4a25-4af8-8c82-9ab913d2259a	1	1.0	1.88	0.0	0.9998	0.0001	0.0001	32153	v1_bc10	tetrahymena	DPC_2	2	1
4776e213-631a-4b46-bda0-7e0826aeb9bb	2	0.89	0.78	0.0533	0.0014	0.9394	0.0059	37770	v1_bc11	tetrahymena	DPC_3	2	2
fd47fceb-e703-41b1-b708-92e545857fe6	1	0.99	1.91	0.0033	0.9922	0.0016	0.0028	33771	v1_bc10	tetrahymena	DPC_2	2	1
568e67fb-460d-441a-85ac-e243fe44c639	2	0.99	1.49	0.0024	0.0006	0.9966	0.0005	35301	v1_bc11	tetrahymena	DPC_3	2	2
58aa4c32-8096-4c07-813e-98a063726a47	0	0.92	0.25	0.955	0.0073	0.0073	0.0304	30243	v1_bc09	tetrahymena	DPC_1	2	0
def8c2a0-70fe-44a7-8170-692f0996e9f0	3	0.02	0.95	0.3419	0.2464	0.0468	0.3649	38596	v1_bc12	tetrahymena	DPC_4	2	3
a3d3848e-f395-4824-bfe8-da500a242242	1	0.99	2.4	0.0021	0.994	0.0034	0.0005	33097	v1_bc10	tetrahymena	DPC_2	2	1
404a0274-9d51-4f24-a1f7-67861e316185	1	0.02	2.31	0.472	0.4899	0.0136	0.0244	30624	v1_bc09	tetrahymena	DPC_1	2	0
a851ee06-b81b-4b9b-a903-c6dbfb5f468d	1	1.0	2.6	0.0	0.9991	0.0002	0.0008	33981	v1_bc10	tetrahymena	DPC_2	2	1
4543fa72-693f-4c29-ac0b-34f096be4e0f	3	0.71	1.63	0.1189	0.009	0.0427	0.8294	39055	v1_bc12	tetrahymena	DPC_4	2	3
e998627e-bd40-4755-9ab0-1e50e81e8809	2	1.0	0.36	0.0	0.0	0.9997	0.0003	37120	v1_bc11	tetrahymena	DPC_3	2	2
419198c2-e6e8-4038-b8ea-7e0f434e8416	2	1.0	0.56	0.0013	0.0007	0.9976	0.0004	35456	v1_bc11	tetrahymena	DPC_3	2	2
5f88b661-c935-4182-817e-4a26fb736282	1	0.87	3.33	0.0179	0.9232	0.0017	0.0571	31835	v1_bc10	tetrahymena	DPC_2	2	1
8fa1e74d-6faf-495e-bc22-57c24f3265a9	0	0.98	0.17	0.9863	0.0092	0.0004	0.0041	29659	v1_bc09	tetrahymena	DPC_1	2	0
a6bc86ac-5402-4a01-866f-d37bdc94ab10	3	1.0	0.05	0.0005	0.0012	0.0014	0.9968	38943	v1_bc12	tetrahymena	DPC_4	2	3
a340e689-f013-440a-b007-644031f75e40	2	0.95	1.68	0.0227	0.0019	0.9733	0.002	36491	v1_bc11	tetrahymena	DPC_3	2	2
2feca397-841c-48f0-afe7-4c497fb56cfe	2	0.99	2.31	0.0012	0.0016	0.9947	0.0025	36890	v1_bc11	tetrahymena	DPC_3	2	2
6740a5f7-6dd3-4a8e-bf6f-1e85d61aa8ce	3	1.0	0.02	0.0	0.0	0.0	1.0	38960	v1_bc12	tetrahymena	DPC_4	2	3
ec42c098-5020-4dee-8ac0-647c3e71311e	2	1.0	0.24	0.0011	0.0011	0.9974	0.0004	35887	v1_bc11	tetrahymena	DPC_3	2	2
a57ff218-872b-4512-9219-9717f65ed211	1	0.8	1.97	0.0078	0.8938	0.0951	0.0033	32056	v1_bc10	tetrahymena	DPC_2	2	1
baf75bd9-2bb7-4696-9a9d-386a2b505e3b	2	0.99	1.16	0.0047	0.0005	0.9928	0.002	35055	v1_bc11	tetrahymena	DPC_3	2	2
2b110637-c38e-4d7b-97b4-00357b1041e9	1	1.0	1.77	0.0	0.9988	0.0007	0.0006	33704	v1_bc10	tetrahymena	DPC_2	2	1
60fcb3a1-1452-4adf-9825-f2ccabbaa2a3	0	0.27	1.17	0.6195	0.3478	0.0113	0.0213	30514	v1_bc09	tetrahymena	DPC_1	2	0
c75b72a7-9492-4582-a591-0efbd6b131cf	0	0.9	1.6	0.9481	0.0035	0.0449	0.0035	30689	v1_bc09	tetrahymena	DPC_1	2	0
2c4feeb9-8007-483e-abe1-ffc861e1e55a	1	1.0	1.18	0.0	0.9999	0.0	0.0	32502	v1_bc10	tetrahymena	DPC_2	2	1
c1ef28e3-86df-4180-a0ce-f668055bd993	0	0.05	0.69	0.4949	0.4435	0.0344	0.0272	30731	v1_bc09	tetrahymena	DPC_1	2	0
a22e3c42-1d45-4e5e-8d1a-d42613705b70	2	0.99	1.62	0.0043	0.0013	0.9934	0.0011	37106	v1_bc11	tetrahymena	DPC_3	2	2
40149679-a09c-4a39-96b8-7475d3b69d8d	0	0.35	0.07	0.6357	0.0067	0.282	0.0756	30504	v1_bc09	tetrahymena	DPC_1	2	0
018265f2-6d8b-4341-a62d-7e01844022ad	2	0.98	1.14	0.0059	0.002	0.9853	0.0067	35105	v1_bc11	tetrahymena	DPC_3	2	2
cbfe8394-483c-4337-809a-57abb05cb60a	2	0.02	1.98	0.0329	0.0919	0.4476	0.4276	34800	v1_bc11	tetrahymena	DPC_3	2	2
1b229c43-dbfe-4dc0-a1a8-7cf151a2c149	1	0.66	3.05	0.092	0.7684	0.0328	0.1068	32431	v1_bc10	tetrahymena	DPC_2	2	1
15370bf9-eb09-403a-8ca4-972ef20fd5b6	3	0.98	0.3	0.0107	0.0014	0.0017	0.9862	39114	v1_bc12	tetrahymena	DPC_4	2	3
45cfe8e3-a089-4990-b020-5c5ebe7e0404	1	1.0	2.0	0.0	0.9999	0.0001	0.0	34094	v1_bc10	tetrahymena	DPC_2	2	1
89523c10-c720-43db-80d7-04ed1efce3d6	2	0.99	0.34	0.0035	0.0013	0.9942	0.0009	37684	v1_bc11	tetrahymena	DPC_3	2	2
78a8b3f2-754b-4444-8a87-95854b56531a	2	0.99	1.18	0.0027	0.0025	0.9942	0.0006	35944	v1_bc11	tetrahymena	DPC_3	2	2
da028ef4-f0a1-404a-9c23-f629df8acea3	2	0.36	1.26	0.2136	0.043	0.5747	0.1686	35771	v1_bc11	tetrahymena	DPC_3	2	2
5bf82b8c-32a1-48cb-a114-f60d98228e58	2	0.87	1.74	0.0241	0.0488	0.9187	0.0085	36833	v1_bc11	tetrahymena	DPC_3	2	2
dbae1952-55ad-495a-8be9-054ee4f1343b	2	0.98	0.83	0.0091	0.0026	0.9868	0.0015	37433	v1_bc11	tetrahymena	DPC_3	2	2
666d3c83-a908-461f-b973-64f48df371f1	3	0.92	0.73	0.0176	0.0294	0.0007	0.9523	38741	v1_bc12	tetrahymena	DPC_4	2	3
ce9a2729-57b8-47eb-abc0-7158176f84ee	1	1.0	1.58	0.0	0.9999	0.0	0.0001	33624	v1_bc10	tetrahymena	DPC_2	2	1
acf7ee6f-d0af-4dd8-b1f7-4811bbcea00e	2	0.99	0.37	0.0018	0.0016	0.994	0.0026	36042	v1_bc11	tetrahymena	DPC_3	2	2
1fd666dd-bed4-4860-92af-aef9d0521e2c	0	0.76	1.93	0.8512	0.0074	0.0489	0.0925	30854	v1_bc09	tetrahymena	DPC_1	2	0
c6d52285-230e-4dfc-8d88-ade72d39084a	2	1.0	0.57	0.0004	0.0012	0.998	0.0004	36185	v1_bc11	tetrahymena	DPC_3	2	2
9f437bd3-05f9-43f1-b0e0-3d62126f935e	2	0.91	0.68	0.0229	0.0312	0.9412	0.0048	38079	v1_bc11	tetrahymena	DPC_3	2	2
1d76f27b-139d-49c7-bd75-e8b879fbe766	1	1.0	2.36	0.0	0.9988	0.0001	0.001	32560	v1_bc10	tetrahymena	DPC_2	2	1
24828268-37a4-4129-808b-6caecfa0cbf2	3	0.67	1.14	0.1139	0.0501	0.0551	0.7809	39180	v1_bc12	tetrahymena	DPC_4	2	3
dba84cdc-558b-4819-b87d-ad22fb65a167	0	0.88	0.65	0.9344	0.0059	0.0081	0.0516	30381	v1_bc09	tetrahymena	DPC_1	2	0
267cc1ef-c441-4007-9ad5-ca5fc57a5cd3	3	0.7	1.36	0.0849	0.0048	0.1064	0.8039	38641	v1_bc12	tetrahymena	DPC_4	2	3
1ea74423-b3a8-4109-b3b4-d7d5547b6382	2	1.0	0.82	0.0009	0.001	0.9972	0.0009	35321	v1_bc11	tetrahymena	DPC_3	2	2
de6d0d31-fe0a-47df-95a5-c927a786610f	3	0.32	1.25	0.2802	0.1106	0.0085	0.6007	38585	v1_bc12	tetrahymena	DPC_4	2	3
bd772c13-cc78-4cc8-8b79-33f9bdefbd55	0	1.0	0.2	0.9987	0.0002	0.0004	0.0007	31705	v1_bc09	tetrahymena	DPC_1	2	0
d5f46568-604f-4faa-829d-897105e7e2a9	2	1.0	1.5	0.0005	0.0007	0.9977	0.0011	37442	v1_bc11	tetrahymena	DPC_3	2	2
9f48e543-6e55-4cff-a4a6-1833e55c25dc	1	0.97	2.6	0.0068	0.9801	0.0071	0.006	32652	v1_bc10	tetrahymena	DPC_2	2	1
40c205f4-4f3d-423d-bea0-302082e98b33	2	0.97	2.52	0.0076	0.008	0.9769	0.0075	37405	v1_bc11	tetrahymena	DPC_3	2	2
12559a21-119c-4b23-ae82-9c5d2d4b15c4	1	1.0	2.69	0.0	0.9986	0.0008	0.0006	33467	v1_bc10	tetrahymena	DPC_2	2	1
4212eaa7-9baf-4c40-a47c-34b2533d0f01	2	0.99	2.52	0.0014	0.001	0.9954	0.0022	35625	v1_bc11	tetrahymena	DPC_3	2	2
8ae73c30-f2db-4c5b-8303-42510da775d9	3	0.13	0.24	0.0881	0.0866	0.3462	0.4791	39025	v1_bc12	tetrahymena	DPC_4	2	3
be56b86c-a896-43f2-9c2b-16795a38de8a	1	0.99	1.8	0.001	0.9925	0.0011	0.0054	32709	v1_bc10	tetrahymena	DPC_2	2	1
48e20436-9d77-483b-a6ec-98e198cc6374	1	1.0	2.92	0.0	0.9978	0.0009	0.0012	34114	v1_bc10	tetrahymena	DPC_2	2	1
64ebafdb-90e1-4f57-9c0e-5413488d7274	2	0.99	1.61	0.0026	0.0013	0.9941	0.002	35225	v1_bc11	tetrahymena	DPC_3	2	2
7cfb090d-3161-4657-a83c-100d37fba07a	2	1.0	1.53	0.0017	0.0003	0.9976	0.0004	35843	v1_bc11	tetrahymena	DPC_3	2	2
feaeb075-66d9-472b-bba8-bf851b249c8f	2	0.96	1.97	0.0162	0.0045	0.9771	0.0022	36547	v1_bc11	tetrahymena	DPC_3	2	2
b04eec06-a7d7-4e65-a469-ee66a6cdb9bd	2	1.0	0.44	0.0008	0.0008	0.9982	0.0001	36447	v1_bc11	tetrahymena	DPC_3	2	2
507f9fe2-9573-4e3e-8875-3357b370857f	1	1.0	2.95	0.0	0.9991	0.0003	0.0006	34285	v1_bc10	tetrahymena	DPC_2	2	1
f8c4742a-23b9-4268-be04-84009d11dc09	3	0.78	4.35	0.0047	0.0663	0.076	0.8529	38162	v1_bc12	tetrahymena	DPC_4	2	3
f98de345-d83c-475a-b48b-1ee770fb0e39	0	0.99	0.25	0.9922	0.0003	0.007	0.0006	31647	v1_bc09	tetrahymena	DPC_1	2	0
c01b35a1-0e45-4649-9c45-41c1eee5ad78	2	0.99	0.94	0.0026	0.0003	0.9966	0.0005	35886	v1_bc11	tetrahymena	DPC_3	2	2
fe3bb21b-7e6e-42c0-ad3a-4335f00fddd8	1	1.0	1.01	0.0	0.9986	0.0002	0.0012	33554	v1_bc10	tetrahymena	DPC_2	2	1
792eb9ed-5d51-4ff0-ad43-0d9e289ee501	1	0.99	2.14	0.0027	0.995	0.0008	0.0015	33450	v1_bc10	tetrahymena	DPC_2	2	1
acaa19cf-7a58-419f-8586-dcf32aece6c9	2	1.0	1.33	0.001	0.0008	0.9977	0.0005	37741	v1_bc11	tetrahymena	DPC_3	2	2
1627c4f3-fea7-42c5-89f2-a204b146ee9f	1	1.0	1.35	0.0	0.9984	0.0007	0.0009	32039	v1_bc10	tetrahymena	DPC_2	2	1
3d268f7b-158f-4705-9e4c-d067e23f7e4b	0	0.98	1.41	0.9878	0.0045	0.0009	0.0068	30424	v1_bc09	tetrahymena	DPC_1	2	0
dbb5cf26-936f-4a7c-a55b-717f208341eb	2	0.99	2.06	0.0017	0.0032	0.9927	0.0024	34757	v1_bc11	tetrahymena	DPC_3	2	2
3416ccd9-a546-49cd-a0f9-66baf67faff9	2	0.95	1.79	0.0227	0.0033	0.9711	0.0029	36681	v1_bc11	tetrahymena	DPC_3	2	2
7363e7f0-0c98-40cb-88f4-1c91635b856f	2	0.66	2.35	0.1457	0.0077	0.8044	0.0422	36701	v1_bc11	tetrahymena	DPC_3	2	2
79a1e8ad-d595-426b-9f1a-2a59937f6c7e	1	0.97	2.08	0.0044	0.9835	0.0099	0.0022	33947	v1_bc10	tetrahymena	DPC_2	2	1
e2f65520-5bf7-413a-ab34-81e917f51108	0	0.04	3.74	0.4355	0.0097	0.393	0.1618	30944	v1_bc09	tetrahymena	DPC_1	2	0
a31ab798-148a-4ebf-af4d-95c3548c3d17	1	0.99	2.4	0.0009	0.9947	0.0014	0.003	33875	v1_bc10	tetrahymena	DPC_2	2	1
064228bd-2d04-4f7a-bb90-24a0013711c8	0	0.75	2.31	0.8289	0.0549	0.0341	0.0821	31361	v1_bc09	tetrahymena	DPC_1	2	0
eef7d796-a8f6-4a5f-b524-9b5bcd5827c9	2	1.0	0.12	0.0004	0.0007	0.9985	0.0004	36640	v1_bc11	tetrahymena	DPC_3	2	2
ef55d6ed-bcf5-4eba-886f-42222959f802	2	1.0	0.47	0.0	0.0	0.9997	0.0003	36814	v1_bc11	tetrahymena	DPC_3	2	2
6659728f-85a1-4b85-b1f9-2d052f13cd23	0	0.95	2.5	0.9692	0.0023	0.0109	0.0176	29900	v1_bc09	tetrahymena	DPC_1	2	0
ba8ac3fc-5fed-4629-bd94-29a22b264427	0	0.99	0.51	0.9952	0.0005	0.0018	0.0025	31227	v1_bc09	tetrahymena	DPC_1	2	0
54425f3b-26c2-4066-afdf-da44003759b3	2	0.96	1.45	0.0119	0.0045	0.9711	0.0125	37793	v1_bc11	tetrahymena	DPC_3	2	2
110f7efb-6295-45a3-a1b9-3ffe3423940e	0	0.95	1.09	0.9702	0.0016	0.0036	0.0245	31622	v1_bc09	tetrahymena	DPC_1	2	0
0749d6c8-1b7c-44bc-88f5-7dc746e549dc	0	0.86	0.21	0.9178	0.0617	0.0031	0.0174	29568	v1_bc09	tetrahymena	DPC_1	2	0
b205c2f2-2f45-4229-bc20-d894e0ae22d3	1	1.0	2.28	0.0	0.9996	0.0001	0.0003	32612	v1_bc10	tetrahymena	DPC_2	2	1
c54bdd47-39c6-4a80-b774-e827325195b3	2	0.99	0.39	0.0024	0.0006	0.9965	0.0005	35204	v1_bc11	tetrahymena	DPC_3	2	2
184fbc6e-e559-48dd-bbe6-b7c74fc1e616	1	0.67	3.25	0.0636	0.7945	0.1207	0.0211	33328	v1_bc10	tetrahymena	DPC_2	2	1
c45fbaa5-971a-41a9-8844-aee56d3c7848	3	0.05	4.43	0.3124	0.1487	0.1772	0.3617	30999	v1_bc09	tetrahymena	DPC_1	2	0
2bfde72e-5da6-4233-8530-22d5e1cc3c2d	2	0.99	1.26	0.0009	0.0059	0.9923	0.0009	35898	v1_bc11	tetrahymena	DPC_3	2	2
8b9336c2-d96b-4506-bc5a-b96e0520c093	1	1.0	2.58	0.0	0.9976	0.0015	0.0009	31981	v1_bc10	tetrahymena	DPC_2	2	1
b1aa27ba-181e-4b8b-8f75-26e8c977c08b	0	0.8	3.81	0.8816	0.0103	0.0816	0.0265	29701	v1_bc09	tetrahymena	DPC_1	2	0
d14431dc-4a31-4349-8d19-92604c37b4ce	2	0.72	3.11	0.0568	0.0403	0.8113	0.0917	36065	v1_bc11	tetrahymena	DPC_3	2	2
9aba136a-8788-4787-b1fc-cb4e590e61b8	3	0.83	1.17	0.0124	0.0709	0.0118	0.9048	38632	v1_bc12	tetrahymena	DPC_4	2	3
35cf161b-a6f2-46f4-a8ec-716b9519ebcd	1	0.99	1.48	0.0037	0.9913	0.0011	0.0039	31772	v1_bc10	tetrahymena	DPC_2	2	1
624298d5-4add-4036-a76b-96c60edf12ee	3	0.31	3.28	0.0202	0.2081	0.2332	0.5384	38209	v1_bc12	tetrahymena	DPC_4	2	3
d62cde0c-c1a7-470e-a09d-af09e0092524	2	0.96	0.4	0.0105	0.0046	0.9717	0.0132	37603	v1_bc11	tetrahymena	DPC_3	2	2
8fbb0cb0-72fb-45a0-ae2b-59284df70548	2	1.0	0.63	0.0	0.0	0.9998	0.0002	35856	v1_bc11	tetrahymena	DPC_3	2	2
cb10b8f5-b1ae-47d2-ac22-749ed9f640d8	0	0.98	0.23	0.9871	0.01	0.0014	0.0015	30376	v1_bc09	tetrahymena	DPC_1	2	0
02c92aa9-4376-4fb1-9f27-29428c1b5e06	2	0.51	0.88	0.2133	0.0153	0.7271	0.0443	37297	v1_bc11	tetrahymena	DPC_3	2	2
c0ba8e2c-1468-4de4-8a03-7de7302aa601	0	0.92	0.43	0.9541	0.0043	0.0321	0.0095	30941	v1_bc09	tetrahymena	DPC_1	2	0
85680a36-3971-41af-a224-9e1d89ec1daf	3	0.99	0.44	0.0021	0.0016	0.0002	0.9961	38302	v1_bc12	tetrahymena	DPC_4	2	3
7b858a89-692c-4ccf-a363-9311a12246c8	1	1.0	2.08	0.0	0.9994	0.0005	0.0001	33964	v1_bc10	tetrahymena	DPC_2	2	1
099733de-e448-4618-a2ed-1a2b17185e70	2	0.99	0.92	0.0025	0.0029	0.9935	0.0011	36607	v1_bc11	tetrahymena	DPC_3	2	2
adcd0b7a-0fb8-41d6-97b5-a119a0fabe1e	0	0.99	0.17	0.9966	0.0001	0.0029	0.0004	29475	v1_bc09	tetrahymena	DPC_1	2	0
d8f6dc5c-1054-4bd9-99bb-b04141de8056	3	0.76	1.96	0.0127	0.029	0.1004	0.858	29585	v1_bc09	tetrahymena	DPC_1	2	0
b28ca439-3333-4bb0-a35b-48df719741f4	2	0.98	2.17	0.0062	0.0009	0.9899	0.003	35458	v1_bc11	tetrahymena	DPC_3	2	2
f7ba7324-4f26-4ca6-adc0-d389ac108e4b	2	1.0	1.39	0.0	0.0	0.9999	0.0001	35133	v1_bc11	tetrahymena	DPC_3	2	2
c13a4e83-d488-404c-a017-c6be294e696e	2	1.0	0.64	0.002	0.0006	0.9972	0.0002	36114	v1_bc11	tetrahymena	DPC_3	2	2
0e8949bc-8a8b-47fc-bc25-1a614a5b9983	2	0.99	1.12	0.0027	0.0013	0.9954	0.0005	36843	v1_bc11	tetrahymena	DPC_3	2	2
0de6512e-d158-4ef9-bce5-c16ccf0548e5	1	1.0	1.58	0.0	0.9995	0.0	0.0005	32615	v1_bc10	tetrahymena	DPC_2	2	1
c89fda0c-26cf-4829-bf84-d76feb41855e	1	0.9	2.35	0.0398	0.9388	0.0127	0.0088	32142	v1_bc10	tetrahymena	DPC_2	2	1
0ea8af4b-6b6c-45d4-8b56-b0a0f1349e70	2	0.82	3.38	0.0635	0.0222	0.8873	0.027	35581	v1_bc11	tetrahymena	DPC_3	2	2
5e8c8943-b8c2-40f4-ad16-54e1ef01653b	0	0.97	0.68	0.9807	0.0034	0.0051	0.0108	30283	v1_bc09	tetrahymena	DPC_1	2	0
5a739d3b-8ccc-41a9-9f69-5d98333c2518	0	0.41	1.33	0.6061	0.0289	0.1931	0.172	35630	v1_bc11	tetrahymena	DPC_3	2	2
879115d7-d7f3-4b11-bc43-4e2abc5fac66	0	0.77	1.67	0.8524	0.0118	0.0497	0.0861	30346	v1_bc09	tetrahymena	DPC_1	2	0
32e481db-2c74-45de-ad2d-a45df4e5971d	0	0.94	0.46	0.9677	0.0304	0.0011	0.0008	30673	v1_bc09	tetrahymena	DPC_1	2	0
b5342e50-b866-48e3-aaab-57ed776c19e3	0	1.0	0.2	0.9988	0.0004	0.0006	0.0002	31680	v1_bc09	tetrahymena	DPC_1	2	0
32bf7714-5bd6-4281-b602-1c65499a8863	3	0.99	0.98	0.0007	0.0031	0.0011	0.9952	38562	v1_bc12	tetrahymena	DPC_4	2	3
f6501aed-48dc-46a8-90d4-86cb6a4a1697	1	1.0	1.76	0.0	0.9979	0.0019	0.0002	32678	v1_bc10	tetrahymena	DPC_2	2	1
4d3f029a-4e43-4d4d-a73c-e503eab8dae0	1	1.0	3.01	0.0	0.9984	0.0009	0.0007	34120	v1_bc10	tetrahymena	DPC_2	2	1
fc1c258d-db39-4082-b452-ab17bc346fb2	2	0.92	2.67	0.0365	0.0019	0.9591	0.0025	36909	v1_bc11	tetrahymena	DPC_3	2	2
e725f8d1-af55-481b-b188-7c30e998877f	0	0.96	0.28	0.9796	0.0021	0.017	0.0014	30602	v1_bc09	tetrahymena	DPC_1	2	0
79e64a48-16fa-45fe-beb9-42427dd72cbb	0	0.96	0.1	0.9799	0.019	0.0006	0.0006	30966	v1_bc09	tetrahymena	DPC_1	2	0
8ae4277e-2ee6-4d5a-9dda-82419a37363c	0	0.99	0.54	0.9969	0.0026	0.0004	0.0001	30961	v1_bc09	tetrahymena	DPC_1	2	0
baa948e3-e4ae-4cf7-87ca-5f43075a1756	1	1.0	1.26	0.0	0.9996	0.0004	0.0	34166	v1_bc10	tetrahymena	DPC_2	2	1
17907717-583f-4878-a121-28e8e1806798	2	0.06	1.88	0.3424	0.1172	0.398	0.1423	38492	v1_bc12	tetrahymena	DPC_4	2	3
970e94da-e76d-45c1-8cc2-fad99c6d06ed	3	0.95	0.49	0.0129	0.02	0.0005	0.9666	39209	v1_bc12	tetrahymena	DPC_4	2	3
76d80c21-1b45-4faa-ad65-365c9c487045	1	0.94	2.83	0.0069	0.9661	0.0235	0.0035	32119	v1_bc10	tetrahymena	DPC_2	2	1
50a097a6-d6d9-415a-b7a5-88dae6121f10	2	0.98	0.91	0.0034	0.007	0.9892	0.0004	37307	v1_bc11	tetrahymena	DPC_3	2	2
cc5375f8-e580-4c13-bfb9-73676c3e5141	3	0.46	0.85	0.0325	0.2534	0.0008	0.7134	38365	v1_bc12	tetrahymena	DPC_4	2	3
6a5dd3c4-72a9-405d-afd1-b6c2651d5aea	2	0.99	0.51	0.0024	0.0009	0.996	0.0008	36474	v1_bc11	tetrahymena	DPC_3	2	2
35312261-b266-4017-9b14-4be8e659762e	1	1.0	1.42	0.0	0.9997	0.0001	0.0002	33647	v1_bc10	tetrahymena	DPC_2	2	1
d4e1c7a1-04fa-4338-861d-158bf2288288	2	0.12	1.98	0.0337	0.2248	0.4286	0.3129	39018	v1_bc12	tetrahymena	DPC_4	2	3
e46091d4-7b48-40c7-be39-0b9e4e796f2f	2	0.96	2.64	0.0125	0.0015	0.9748	0.0111	37314	v1_bc11	tetrahymena	DPC_3	2	2
1c9eb3f3-e490-480b-9d19-bfd1fb3e86f3	1	0.99	2.29	0.0	0.9956	0.0037	0.0007	33605	v1_bc10	tetrahymena	DPC_2	2	1
531c9c36-6b62-4428-965d-e5e767e84132	2	0.82	1.98	0.076	0.0134	0.9002	0.0104	35685	v1_bc11	tetrahymena	DPC_3	2	2
619ff34b-6d5a-4f87-891f-1fa4acfbc7c4	0	0.92	0.65	0.9425	0.0064	0.0244	0.0268	31671	v1_bc09	tetrahymena	DPC_1	2	0
65f36855-1250-485d-8c8f-f0ebcbbd989f	1	0.24	3.07	0.0557	0.5746	0.0351	0.3347	39207	v1_bc12	tetrahymena	DPC_4	2	3
5fae2541-827f-486d-ae4a-4e1086bdf960	2	0.94	0.57	0.0277	0.0005	0.9713	0.0005	37489	v1_bc11	tetrahymena	DPC_3	2	2
b8bb60e1-87d2-4628-90f4-efd5eb5e0e11	1	0.99	1.67	0.0027	0.996	0.0009	0.0004	32029	v1_bc10	tetrahymena	DPC_2	2	1
65b1bbbc-01c8-4bc0-8770-92b0694e7a6a	1	0.99	3.23	0.0029	0.9941	0.0013	0.0017	32384	v1_bc10	tetrahymena	DPC_2	2	1
00b22c4d-6d49-42c5-9c9f-819f4707c51c	2	1.0	0.54	0.0	0.0	0.9998	0.0002	36084	v1_bc11	tetrahymena	DPC_3	2	2
6cf93518-b941-407c-81d3-55a7adc90931	1	1.0	1.04	0.0	0.9999	0.0001	0.0	33251	v1_bc10	tetrahymena	DPC_2	2	1
41f0d2ed-c2db-45e0-9c6c-d3fe0e87ffd5	1	0.77	1.51	0.0076	0.8799	0.1108	0.0017	34131	v1_bc10	tetrahymena	DPC_2	2	1
d2241877-b464-4496-84ef-2f5bfc4e0b25	1	0.13	4.67	0.085	0.3963	0.2657	0.253	33383	v1_bc10	tetrahymena	DPC_2	2	1
82418bf1-a768-45f4-b46b-22f367cdaeda	2	1.0	1.74	0.0015	0.0005	0.9969	0.0011	37924	v1_bc11	tetrahymena	DPC_3	2	2
cd001503-9931-419a-ba14-8c40b1a4dba1	3	0.72	3.39	0.0119	0.1093	0.0457	0.8332	38784	v1_bc12	tetrahymena	DPC_4	2	3
4b3604b2-b0f7-48b6-9315-b51bce3b1586	2	0.98	1.89	0.0069	0.0006	0.9916	0.0008	36116	v1_bc11	tetrahymena	DPC_3	2	2
04b77975-7d6b-422b-a1b9-a6c4a0e9aefb	0	1.0	0.19	0.9999	0.0	0.0001	0.0	31406	v1_bc09	tetrahymena	DPC_1	2	0
2e0d4e6f-4c67-473d-aa2e-1b1b3bdcc5ee	2	0.75	1.96	0.1238	0.0016	0.8694	0.0053	36253	v1_bc11	tetrahymena	DPC_3	2	2
7b71fc15-b85d-4029-96a1-9b58aff0e3dd	1	0.94	1.21	0.0058	0.9668	0.0264	0.001	34296	v1_bc10	tetrahymena	DPC_2	2	1
840bc46e-90a0-41a5-8a6e-0dfaea6ea8a3	3	0.99	0.0	0.0002	0.0032	0.0005	0.9961	38560	v1_bc12	tetrahymena	DPC_4	2	3
23d49c7c-5433-400d-881f-95fbe0e468b3	2	1.0	0.53	0.0017	0.0002	0.998	0.0001	38094	v1_bc11	tetrahymena	DPC_3	2	2
3487baf7-858f-4124-baf1-56f133c53786	0	0.74	1.97	0.8564	0.007	0.0203	0.1163	29945	v1_bc09	tetrahymena	DPC_1	2	0
2fa1119f-8988-4c7e-9219-32c82ef563ec	1	0.98	1.59	0.0023	0.9877	0.0009	0.009	32945	v1_bc10	tetrahymena	DPC_2	2	1
532b4f66-b8d7-4cb6-9857-40f56fbb50f0	1	0.89	1.25	0.0532	0.9395	0.0039	0.0034	33851	v1_bc10	tetrahymena	DPC_2	2	1
24b34d6c-f184-44fa-9e24-e8359f33c603	0	0.89	0.51	0.9327	0.0039	0.0411	0.0223	31133	v1_bc09	tetrahymena	DPC_1	2	0
52d48c34-be8b-459e-ab3a-0b88453386c7	2	1.0	0.34	0.0013	0.0007	0.9977	0.0002	37421	v1_bc11	tetrahymena	DPC_3	2	2
78b89963-c9a9-4f24-ac5f-1183d90db597	2	0.35	1.81	0.1625	0.0138	0.589	0.2347	30266	v1_bc09	tetrahymena	DPC_1	2	0
8a22e932-3913-485d-8772-9a8cdc4eaec1	2	0.88	0.26	0.0129	0.0506	0.9347	0.0018	36794	v1_bc11	tetrahymena	DPC_3	2	2
c06d031b-d643-471a-ad30-b3d19a4d8e5a	0	1.0	0.06	0.9996	0.0001	0.0001	0.0002	30897	v1_bc09	tetrahymena	DPC_1	2	0
59ec76e8-4b83-4a89-b0e7-56279c0d8b8b	3	0.97	0.12	0.009	0.0035	0.0076	0.9799	38374	v1_bc12	tetrahymena	DPC_4	2	3
0842feb0-e473-41bd-beb6-ed006939ec83	0	1.0	0.69	0.9985	0.0011	0.0002	0.0002	30171	v1_bc09	tetrahymena	DPC_1	2	0
871658f8-623f-4193-b884-49010b846af0	1	1.0	1.54	0.0	0.9999	0.0001	0.0001	33123	v1_bc10	tetrahymena	DPC_2	2	1
f77879c5-32d9-4e0e-a6d7-ad32c49723a1	2	1.0	0.43	0.0001	0.002	0.9977	0.0002	37903	v1_bc11	tetrahymena	DPC_3	2	2
11fcaf13-48e7-4d5d-bedf-66069e266cd2	3	0.21	1.84	0.0652	0.0418	0.3436	0.5493	38678	v1_bc12	tetrahymena	DPC_4	2	3
5695cbc7-4f58-4a87-9302-a2edfd8470b8	3	0.95	0.62	0.0089	0.0045	0.0203	0.9663	38719	v1_bc12	tetrahymena	DPC_4	2	3
d04c23a8-001f-4526-a4eb-26bc14667a8a	2	1.0	0.93	0.0	0.0	0.9999	0.0001	36902	v1_bc11	tetrahymena	DPC_3	2	2
731791d8-22f8-4184-8b99-4ce01566088d	1	0.99	1.98	0.0023	0.9941	0.0028	0.0008	34326	v1_bc10	tetrahymena	DPC_2	2	1
eddc72ea-d9eb-4bf7-b966-035448a62bf3	1	1.0	1.63	0.0	0.9982	0.0016	0.0002	32064	v1_bc10	tetrahymena	DPC_2	2	1
72a05d06-b194-4c39-9b21-378ee8ad6277	2	0.99	0.57	0.0013	0.0015	0.9964	0.0009	37872	v1_bc11	tetrahymena	DPC_3	2	2
628b4175-ce4f-405d-9967-1541dedab9be	2	0.95	0.95	0.023	0.0003	0.9753	0.0014	37745	v1_bc11	tetrahymena	DPC_3	2	2
96e51c0c-79f6-40e4-9ca6-4be9d39ee708	1	1.0	1.61	0.0	1.0	0.0	0.0	33581	v1_bc10	tetrahymena	DPC_2	2	1
61e07205-417c-4f6b-be76-d4eeb05742a2	2	1.0	0.54	0.0	0.0	0.9999	0.0001	35175	v1_bc11	tetrahymena	DPC_3	2	2
fcd56540-224f-40c5-98c9-b68611082167	0	0.96	0.85	0.9784	0.0003	0.0207	0.0006	30028	v1_bc09	tetrahymena	DPC_1	2	0
cc2ba38a-8866-44d8-8c6e-7b2030f7e468	2	0.99	0.47	0.004	0.0032	0.992	0.0008	35859	v1_bc11	tetrahymena	DPC_3	2	2
f931000b-2d87-4141-98c5-de1f651b128c	0	0.99	0.44	0.9945	0.0011	0.0029	0.0015	30005	v1_bc09	tetrahymena	DPC_1	2	0
09b8d1f7-e6ad-4322-a8b2-a23d5337c4ed	2	0.97	2.37	0.0119	0.0009	0.9856	0.0015	35006	v1_bc11	tetrahymena	DPC_3	2	2
94619ff8-d775-418e-80a9-457e482159bd	2	0.98	2.56	0.0049	0.005	0.9888	0.0013	37833	v1_bc11	tetrahymena	DPC_3	2	2
f195e7c8-9e05-4f24-bcd0-ec34e6228f7e	2	0.71	1.57	0.1376	0.0051	0.8444	0.0128	38036	v1_bc11	tetrahymena	DPC_3	2	2
c7cb05b3-a094-4605-85f9-680e0b669119	0	0.05	2.37	0.4078	0.0272	0.3607	0.2043	30363	v1_bc09	tetrahymena	DPC_1	2	0
9cba78f9-9691-414a-ac4a-a7183b34f693	2	0.99	1.33	0.0064	0.0007	0.9918	0.001	37279	v1_bc11	tetrahymena	DPC_3	2	2
89950e5a-3f3b-4c22-b6df-7b80c44964c1	0	0.76	0.63	0.8552	0.0444	0.096	0.0043	31527	v1_bc09	tetrahymena	DPC_1	2	0
aebb54a3-b6a8-4589-a089-63829c60a4b7	2	0.99	1.37	0.0015	0.0011	0.9951	0.0023	36126	v1_bc11	tetrahymena	DPC_3	2	2
86e40a02-b280-4050-bd3a-04769013b89b	2	1.0	1.79	0.0	0.0	0.9996	0.0004	36759	v1_bc11	tetrahymena	DPC_3	2	2
1ae19d7d-d414-4bd8-8f55-c0e207674b77	3	0.9	0.1	0.0455	0.0051	0.0016	0.9478	38680	v1_bc12	tetrahymena	DPC_4	2	3
4252ce6e-79ee-4490-b66d-5430cbe4f136	0	0.91	1.16	0.9459	0.0322	0.0111	0.0109	30889	v1_bc09	tetrahymena	DPC_1	2	0
7c075326-2151-4e3d-9b25-7a26cb3902db	2	1.0	0.63	0.0	0.0	0.9989	0.0011	37336	v1_bc11	tetrahymena	DPC_3	2	2
41fea106-0367-4b1c-b7f3-04d1e478ce18	2	0.83	0.17	0.0693	0.0309	0.8953	0.0045	35774	v1_bc11	tetrahymena	DPC_3	2	2
9ec6d4ad-3b6a-4f05-9768-3584bf01125f	0	1.0	0.57	0.9992	0.0002	0.0001	0.0005	30355	v1_bc09	tetrahymena	DPC_1	2	0
46549de0-7743-4d8f-811d-50606ee4ba16	0	0.86	0.09	0.9224	0.0577	0.0067	0.0133	30656	v1_bc09	tetrahymena	DPC_1	2	0
d9b6de17-ccc3-48a1-a7a3-e6aec25f7c53	0	0.99	0.06	0.9939	0.0024	0.0001	0.0036	29764	v1_bc09	tetrahymena	DPC_1	2	0
8dce5ace-4caf-4b75-9018-2d46453e8047	0	0.95	1.67	0.9698	0.0027	0.0204	0.0071	30185	v1_bc09	tetrahymena	DPC_1	2	0
003f5b6b-a437-488b-9b39-7b14332aa27b	1	0.99	2.32	0.0	0.9969	0.0024	0.0007	34623	v1_bc10	tetrahymena	DPC_2	2	1
5a81add7-0177-4872-840c-4f047520369a	1	1.0	2.03	0.0	0.9999	0.0	0.0001	33492	v1_bc10	tetrahymena	DPC_2	2	1
44cf1aeb-97b2-4690-b1ad-1fc4fcbdb15d	2	1.0	0.88	0.0016	0.0006	0.9973	0.0006	36280	v1_bc11	tetrahymena	DPC_3	2	2
5cfb26e5-6387-4352-ba8f-c4482d10f6cb	0	1.0	0.27	0.9976	0.0013	0.0008	0.0003	30040	v1_bc09	tetrahymena	DPC_1	2	0
9bcd2389-dc45-4af4-b6ac-512751f6b48a	0	0.99	0.6	0.9934	0.0059	0.0	0.0006	30472	v1_bc09	tetrahymena	DPC_1	2	0
45c35155-ffc7-43af-b170-55284d77a86c	0	0.99	0.55	0.9922	0.0005	0.0067	0.0007	30814	v1_bc09	tetrahymena	DPC_1	2	0
d512ac3d-f7d3-42c3-9dd4-c68d2a7999cd	0	0.98	0.18	0.9862	0.0064	0.0015	0.0059	31532	v1_bc09	tetrahymena	DPC_1	2	0
518cbfcd-84fb-44d1-8672-6989fd4634c8	0	1.0	0.44	0.9984	0.0001	0.0011	0.0004	31380	v1_bc09	tetrahymena	DPC_1	2	0
15402986-95c7-4647-9dc1-c543b1c4f8e8	2	0.94	1.0	0.029	0.0023	0.9643	0.0043	35551	v1_bc11	tetrahymena	DPC_3	2	2
981b56df-7c4d-4ca3-9234-a6f461b90f3b	1	1.0	2.94	0.0	0.9991	0.0006	0.0003	32559	v1_bc10	tetrahymena	DPC_2	2	1
1ae59689-93c6-4779-aa2d-0956286882c2	1	0.98	3.1	0.0022	0.9896	0.0007	0.0075	34221	v1_bc10	tetrahymena	DPC_2	2	1
ef69758e-349d-4ded-a157-99e6509c627b	2	0.96	1.31	0.0167	0.0079	0.9732	0.0021	35258	v1_bc11	tetrahymena	DPC_3	2	2
307bde92-0b99-4bf3-9397-d1b9617862d7	2	0.97	1.47	0.0106	0.0041	0.984	0.0013	36835	v1_bc11	tetrahymena	DPC_3	2	2
b3f38a56-cc30-4967-8444-13756b6d11bf	0	0.99	1.21	0.9931	0.0028	0.0007	0.0035	30441	v1_bc09	tetrahymena	DPC_1	2	0
57e22a90-c172-4d2c-93a5-1c1e17687b5b	0	0.22	1.38	0.5286	0.0941	0.3092	0.0681	34861	v1_bc11	tetrahymena	DPC_3	2	2
0a7056d2-f8da-4afe-91dd-ad7d7cc4f495	2	0.06	0.85	0.1082	0.3795	0.4384	0.0739	35302	v1_bc11	tetrahymena	DPC_3	2	2
68f1f288-4864-4eaa-be91-1443fca535ef	2	0.99	2.98	0.0023	0.0008	0.9963	0.0005	35404	v1_bc11	tetrahymena	DPC_3	2	2
7273353d-b96f-44a9-b292-2ab14aae9dc3	2	0.95	0.63	0.0094	0.0192	0.9696	0.0018	35412	v1_bc11	tetrahymena	DPC_3	2	2
4d6df551-ff03-4b81-89c6-beeb5a949e67	2	0.97	1.49	0.0131	0.0015	0.9839	0.0015	36130	v1_bc11	tetrahymena	DPC_3	2	2
e6ee0084-8a70-4f9a-bc69-fd3d001943ea	0	0.95	1.73	0.9715	0.008	0.0036	0.017	31098	v1_bc09	tetrahymena	DPC_1	2	0
9638481e-d7d2-4125-8d79-33f847ddc9c1	0	0.9	1.31	0.9324	0.0315	0.0066	0.0295	31197	v1_bc09	tetrahymena	DPC_1	2	0
09d9d162-8d57-4d83-b314-d14c74d03dad	3	0.96	0.96	0.0176	0.0008	0.0062	0.9755	39069	v1_bc12	tetrahymena	DPC_4	2	3
b96902e0-ae97-4586-a39f-72caff4e940e	2	0.94	1.93	0.0238	0.0065	0.9639	0.0057	34755	v1_bc11	tetrahymena	DPC_3	2	2
42ed0262-82ef-41b3-915f-04e0188d564f	2	0.99	1.0	0.0012	0.0017	0.9963	0.0008	37883	v1_bc11	tetrahymena	DPC_3	2	2
ed6981b7-c79c-489b-a13b-538ea88286db	1	1.0	2.09	0.0	0.9998	0.0	0.0002	32716	v1_bc10	tetrahymena	DPC_2	2	1
7ffe2d0d-6eda-49ed-9eb6-42fed6b2d04d	0	0.95	1.43	0.9679	0.0012	0.0105	0.0205	29912	v1_bc09	tetrahymena	DPC_1	2	0
9ab247eb-be86-49e1-b0c0-89b790759d94	1	1.0	1.56	0.0	0.9992	0.0003	0.0004	33712	v1_bc10	tetrahymena	DPC_2	2	1
ab687fbf-f40b-46fb-9aa0-75d12f53f896	2	0.99	0.21	0.0047	0.0023	0.9925	0.0005	35715	v1_bc11	tetrahymena	DPC_3	2	2
f70de76c-0c3f-4a26-8f4d-405a9361fd39	1	1.0	1.86	0.0	0.9998	0.0	0.0002	32480	v1_bc10	tetrahymena	DPC_2	2	1
7cc083d4-73fd-48b5-8567-f7b65d62ad65	2	0.98	0.14	0.0095	0.0027	0.9863	0.0015	37565	v1_bc11	tetrahymena	DPC_3	2	2
e5685b3b-3321-49b0-bbe6-f257cd76f4c3	1	1.0	1.76	0.0	0.9981	0.0008	0.0011	31788	v1_bc10	tetrahymena	DPC_2	2	1
264a8137-dfb6-48dd-a6a9-affce0fc93ba	2	0.08	0.98	0.3752	0.0347	0.4544	0.1356	30987	v1_bc09	tetrahymena	DPC_1	2	0
946de979-b06d-44b2-8a8f-51bd426ffec1	2	0.99	0.94	0.0016	0.0033	0.9937	0.0013	37119	v1_bc11	tetrahymena	DPC_3	2	2
e35b83c4-de80-4e4b-90f5-885909171521	0	0.98	0.39	0.9875	0.0001	0.0121	0.0003	30819	v1_bc09	tetrahymena	DPC_1	2	0
c8ecb9a3-5da3-4bdc-8b5c-e6f432f5fc42	2	0.99	1.09	0.0023	0.0003	0.9967	0.0008	36026	v1_bc11	tetrahymena	DPC_3	2	2
68c4d64d-09b4-49ae-8d0f-8ac152307ac4	2	0.99	1.2	0.0036	0.0006	0.9936	0.0022	38107	v1_bc11	tetrahymena	DPC_3	2	2
caaadd34-3cbb-4d04-8f16-8d0b87382529	3	0.94	0.22	0.0271	0.0049	0.0018	0.9662	39032	v1_bc12	tetrahymena	DPC_4	2	3
ff50b176-dd8e-4b47-be6f-31ea7d206317	1	1.0	1.56	0.0	0.9997	0.0001	0.0002	33960	v1_bc10	tetrahymena	DPC_2	2	1
711e2b46-62b1-4467-9cd3-4dae3141d441	1	1.0	2.11	0.0	0.9987	0.0003	0.001	32667	v1_bc10	tetrahymena	DPC_2	2	1
bbfff9f0-e11b-4be0-8b1a-a1aea50546bc	2	0.99	2.24	0.002	0.0005	0.9948	0.0027	36741	v1_bc11	tetrahymena	DPC_3	2	2
80600eaf-ddc4-4acb-89f1-744515a682b0	3	1.0	0.24	0.0	0.0	0.0	1.0	38755	v1_bc12	tetrahymena	DPC_4	2	3
e982ba68-ea33-4802-91f9-8d422a6f7231	1	0.97	1.63	0.0018	0.9851	0.012	0.0011	33181	v1_bc10	tetrahymena	DPC_2	2	1
cf8d3a8a-a289-46dc-ac85-5e5a4c0e205e	3	0.16	0.09	0.231	0.1183	0.2438	0.4069	35078	v1_bc11	tetrahymena	DPC_3	2	2
94c41a76-447e-455c-93f8-727f7338d591	0	0.99	1.21	0.9942	0.0001	0.0038	0.002	30701	v1_bc09	tetrahymena	DPC_1	2	0
66e1c8e9-d600-4132-9e1a-572f89990b73	2	0.96	0.99	0.0193	0.0034	0.9759	0.0013	38129	v1_bc11	tetrahymena	DPC_3	2	2
930e611a-591a-4c35-bb0d-a9322ab4c491	0	0.65	2.61	0.8054	0.0153	0.154	0.0253	30203	v1_bc09	tetrahymena	DPC_1	2	0
5ff8a353-055b-48d1-8eac-8fce78c05e32	2	0.99	0.83	0.0025	0.0019	0.9938	0.0018	35417	v1_bc11	tetrahymena	DPC_3	2	2
1ab4ce6d-4c31-4c76-a93a-d3dec3f5d159	1	1.0	2.04	0.0	0.9993	0.0006	0.0001	33214	v1_bc10	tetrahymena	DPC_2	2	1
cb5fd895-e270-4531-9b7d-e7eef403e5e9	0	0.55	1.95	0.7558	0.0208	0.2016	0.0218	29837	v1_bc09	tetrahymena	DPC_1	2	0
c32e241b-0b3a-49de-bcc6-0ab8157127a3	1	1.0	1.72	0.0	0.9998	0.0001	0.0002	32146	v1_bc10	tetrahymena	DPC_2	2	1
e5b1e98a-bf76-4fe7-a098-54f59d217389	0	0.95	0.38	0.9673	0.0195	0.0043	0.0089	30664	v1_bc09	tetrahymena	DPC_1	2	0
150ab23c-49a0-4a3f-a6aa-356b19881727	3	0.99	0.39	0.002	0.0019	0.0012	0.9949	39220	v1_bc12	tetrahymena	DPC_4	2	3
9c778b42-bc3d-4b54-8d6c-32d4dc81c214	1	1.0	2.01	0.0	0.9987	0.0009	0.0004	34430	v1_bc10	tetrahymena	DPC_2	2	1
f5df716e-c339-4a69-817b-327b9939dc58	1	0.97	2.17	0.0022	0.9817	0.0004	0.0157	32689	v1_bc10	tetrahymena	DPC_2	2	1
dc4f740b-0a48-4d1d-b4cf-6ac1e874cb63	0	0.58	2.25	0.7216	0.0496	0.1441	0.0847	29919	v1_bc09	tetrahymena	DPC_1	2	0
bb137340-80b3-47dc-b438-ac4aea877481	0	0.08	0.25	0.4276	0.2166	0.0079	0.3479	29626	v1_bc09	tetrahymena	DPC_1	2	0
e361f158-2346-4006-a172-62fb93fd02da	0	0.96	0.64	0.9741	0.0034	0.0087	0.0138	31179	v1_bc09	tetrahymena	DPC_1	2	0
c578a6f6-e57f-4a9e-b360-f6cd915d3f29	1	0.92	3.84	0.0187	0.9424	0.0227	0.0162	34045	v1_bc10	tetrahymena	DPC_2	2	1
ce25f60a-9772-4582-b160-c2127b737fb7	2	0.99	1.37	0.005	0.0011	0.9919	0.002	36898	v1_bc11	tetrahymena	DPC_3	2	2
3eb2e6d8-4272-4ade-b680-04bfd0a9f6a4	2	0.99	0.98	0.0059	0.0004	0.9921	0.0017	36675	v1_bc11	tetrahymena	DPC_3	2	2
bc10f7cc-b21a-4217-9ec1-42767401526b	0	1.0	1.24	0.9981	0.0003	0.0006	0.001	31444	v1_bc09	tetrahymena	DPC_1	2	0
2d556aad-2bed-41d7-acb1-f76dc8f06b86	2	0.92	0.88	0.0365	0.003	0.9557	0.0048	35343	v1_bc11	tetrahymena	DPC_3	2	2
202eac41-56b0-44e8-bae6-719f49e52036	2	0.98	1.8	0.0112	0.0004	0.9874	0.001	37469	v1_bc11	tetrahymena	DPC_3	2	2
d5fd6831-ba11-49f3-a3bd-0a2a1b88e003	0	0.95	0.17	0.9616	0.0119	0.0162	0.0102	30974	v1_bc09	tetrahymena	DPC_1	2	0
801eafbf-1dc7-4e20-b156-30e883c9df06	2	1.0	1.05	0.0	0.0	0.9992	0.0008	36668	v1_bc11	tetrahymena	DPC_3	2	2
eb79493d-23b7-4b16-a783-c6a87f4d67ef	3	0.89	0.36	0.0389	0.0109	0.0215	0.9287	39108	v1_bc12	tetrahymena	DPC_4	2	3
dbfc12e2-243d-4a33-8797-76b342c5f83f	3	1.0	0.41	0.0	0.0	0.0	1.0	38321	v1_bc12	tetrahymena	DPC_4	2	3
aacc8ccf-5639-4abc-bcb8-a0bd9df4358a	1	1.0	1.92	0.0	0.9994	0.0001	0.0005	33886	v1_bc10	tetrahymena	DPC_2	2	1
9a76207b-47c1-42e3-adda-8455e57629c0	2	0.99	0.24	0.0033	0.0025	0.9935	0.0007	37709	v1_bc11	tetrahymena	DPC_3	2	2
8d99071e-9b0f-4b8e-aaf6-fdfcf1ca146d	0	0.68	2.86	0.8053	0.0038	0.121	0.0699	30066	v1_bc09	tetrahymena	DPC_1	2	0
c256d701-92e3-44f8-98f3-2d68555cb5c9	1	1.0	2.13	0.0	0.9995	0.0004	0.0001	32527	v1_bc10	tetrahymena	DPC_2	2	1
3b306e88-0654-4362-b974-a1d3deea7bd9	2	0.17	0.63	0.3836	0.032	0.5531	0.0314	35916	v1_bc11	tetrahymena	DPC_3	2	2
4a2b652f-3891-4718-89c3-af2d9e6592c8	1	1.0	1.95	0.0	0.9983	0.001	0.0007	34071	v1_bc10	tetrahymena	DPC_2	2	1
b49993db-3e63-4d95-bc95-44283eb29c34	0	0.92	0.3	0.9535	0.0044	0.0303	0.0119	31509	v1_bc09	tetrahymena	DPC_1	2	0
cfd1e17e-d79b-4635-a714-09ba6eeb5c41	1	0.09	5.79	0.1479	0.3966	0.1537	0.3018	32246	v1_bc10	tetrahymena	DPC_2	2	1
c689563f-418b-422c-9063-6278c20aa1f8	2	0.99	2.05	0.0025	0.0018	0.9949	0.0008	37808	v1_bc11	tetrahymena	DPC_3	2	2
323ca6e4-4b7d-4fbf-8d9a-f781ad093dd5	1	1.0	2.29	0.0	0.9998	0.0001	0.0001	34290	v1_bc10	tetrahymena	DPC_2	2	1
42f5323f-071c-4dc9-8ae0-3e661d439022	1	1.0	1.9	0.0	0.9983	0.0009	0.0008	34451	v1_bc10	tetrahymena	DPC_2	2	1
38d1a5ae-85ff-44d4-9fed-6002805d4b76	0	0.32	4.06	0.6064	0.2868	0.0299	0.0769	34022	v1_bc10	tetrahymena	DPC_2	2	1
310230bd-67f0-4d28-8e54-379ae260a65a	3	0.96	0.04	0.0075	0.0131	0.0012	0.9781	39216	v1_bc12	tetrahymena	DPC_4	2	3
87afd933-c586-4c9d-b105-064d05c1b128	0	0.98	0.04	0.9888	0.002	0.0011	0.0081	30634	v1_bc09	tetrahymena	DPC_1	2	0
8629f22b-9347-4fb2-9549-af9f4a493915	2	0.99	2.38	0.0032	0.0015	0.9921	0.0031	35415	v1_bc11	tetrahymena	DPC_3	2	2
590c83fd-69a5-46f8-b86a-31adcc2819aa	2	0.97	1.31	0.0127	0.0019	0.9839	0.0015	37407	v1_bc11	tetrahymena	DPC_3	2	2
abb62df6-9c70-454e-a7fc-6f1ca56479eb	2	0.97	1.15	0.0137	0.0022	0.9792	0.0049	37970	v1_bc11	tetrahymena	DPC_3	2	2
b3eab188-3b49-4bee-b8c2-f1ea25982559	3	0.73	1.1	0.0532	0.0997	0.0158	0.8313	38266	v1_bc12	tetrahymena	DPC_4	2	3
305619a1-89a5-43cf-86b0-d4be26cb17ba	0	0.99	1.08	0.9948	0.001	0.0014	0.0028	30483	v1_bc09	tetrahymena	DPC_1	2	0
4fac09a7-d9d2-4bb3-b10b-bde646bdf3dd	0	0.98	0.5	0.9911	0.0073	0.0002	0.0014	31367	v1_bc09	tetrahymena	DPC_1	2	0
4ac618eb-8d63-4e76-b910-56afbefc67f8	2	0.86	1.46	0.067	0.0023	0.9225	0.0082	37974	v1_bc11	tetrahymena	DPC_3	2	2
cee6e229-af50-4781-a8a5-2ac30a3f9179	1	1.0	1.82	0.0	0.9998	0.0	0.0001	34316	v1_bc10	tetrahymena	DPC_2	2	1
c81b33e5-798d-4921-8957-29a69b069e18	2	0.75	1.38	0.1166	0.0076	0.8658	0.01	35800	v1_bc11	tetrahymena	DPC_3	2	2
3f84ea44-fd1b-4d19-9394-3b0cd08d8da4	1	1.0	1.32	0.0	0.9979	0.0007	0.0014	32952	v1_bc10	tetrahymena	DPC_2	2	1
a95b38e0-017e-4215-982d-006bf5b5e570	2	0.99	0.9	0.003	0.0012	0.9956	0.0002	35684	v1_bc11	tetrahymena	DPC_3	2	2
bf94d466-aa98-48bd-8016-fe2e876df928	-1	0.0	8.63	-1.0	-1.0	-1.0	-1.0	36017	v1_bc11	tetrahymena	DPC_3	2	2
63b97f82-d491-49e0-ac12-5e72ad0697cb	2	0.7	1.56	0.1187	0.0316	0.8142	0.0355	36942	v1_bc11	tetrahymena	DPC_3	2	2
6a579c8c-c328-486b-a248-9391d370758f	2	0.99	1.33	0.0034	0.0008	0.9928	0.003	37163	v1_bc11	tetrahymena	DPC_3	2	2
fb0b21ee-7ff6-48b2-b3b4-f642cd8ac597	3	0.89	1.43	0.0128	0.0457	0.0012	0.9403	38251	v1_bc12	tetrahymena	DPC_4	2	3
2fff7850-6173-43c8-987d-4cd5e7d01a72	1	1.0	1.63	0.0	0.9998	0.0	0.0001	34195	v1_bc10	tetrahymena	DPC_2	2	1
c3d7dc02-ce3c-467a-aeaf-406bb446a92a	1	1.0	1.69	0.0013	0.9983	0.0002	0.0002	32168	v1_bc10	tetrahymena	DPC_2	2	1
6aa26998-3fe3-4de6-921c-266a26be6974	1	0.92	1.96	0.033	0.9533	0.004	0.0097	33385	v1_bc10	tetrahymena	DPC_2	2	1
01c9af3a-6b45-4006-8f40-cd96babc8680	1	1.0	2.41	0.0	0.9999	0.0001	0.0	32128	v1_bc10	tetrahymena	DPC_2	2	1
3b2d2447-65f2-4fe9-8369-8d71a433dd3c	2	0.95	0.26	0.0224	0.0017	0.9745	0.0015	34914	v1_bc11	tetrahymena	DPC_3	2	2
9bab2a16-6857-4875-b3be-2755ddbb371a	0	0.99	1.11	0.9947	0.0001	0.0013	0.0039	30635	v1_bc09	tetrahymena	DPC_1	2	0
8dc42675-a857-4db2-80db-d73356bc7337	2	0.98	1.54	0.0082	0.0026	0.9867	0.0025	34866	v1_bc11	tetrahymena	DPC_3	2	2
c71b70ae-c4c1-4a93-9896-6c3062431b12	1	1.0	1.09	0.0	0.9998	0.0001	0.0001	33656	v1_bc10	tetrahymena	DPC_2	2	1
ee09d70a-f0b3-4ecf-9f3e-a1e0887c7ffa	0	1.0	0.12	0.9973	0.0022	0.0003	0.0002	30511	v1_bc09	tetrahymena	DPC_1	2	0
e6720863-2117-44a0-8cfc-5cf502636432	1	0.99	1.55	0.0027	0.99	0.0044	0.0028	32711	v1_bc10	tetrahymena	DPC_2	2	1
20014edf-c5a1-48e0-b84e-60bac056c988	2	0.58	1.84	0.1926	0.0272	0.7758	0.0044	30976	v1_bc09	tetrahymena	DPC_1	2	0
4e23c64b-d1e8-442c-844b-da1fc90482fb	1	0.9	1.52	0.0089	0.9366	0.0413	0.0131	31893	v1_bc10	tetrahymena	DPC_2	2	1
a695cf6e-4113-4baf-b9d9-721ea4b400c5	1	1.0	2.5	0.0	0.9994	0.0004	0.0001	32046	v1_bc10	tetrahymena	DPC_2	2	1
4c4e8094-bd31-4343-8898-d1f03ec37910	1	1.0	2.32	0.0	0.9996	0.0002	0.0003	33152	v1_bc10	tetrahymena	DPC_2	2	1
a120feef-6715-455c-9bd8-4c972a61d08d	3	1.0	0.11	0.0	0.0	0.0	1.0	39256	v1_bc12	tetrahymena	DPC_4	2	3
971624cc-cb66-42dd-b8ec-0fffff703a05	2	0.99	0.05	0.003	0.0005	0.9962	0.0003	37148	v1_bc11	tetrahymena	DPC_3	2	2
4537c750-0b69-427f-8c8c-8022ca9ba892	1	0.79	1.13	0.0102	0.8883	0.0949	0.0065	31752	v1_bc10	tetrahymena	DPC_2	2	1
a0da96e6-0791-4c83-bcbc-86dac505317e	2	1.0	0.24	0.0017	0.0011	0.9968	0.0004	35544	v1_bc11	tetrahymena	DPC_3	2	2
877460f8-9dca-47cf-baef-34152718ffb4	2	0.95	2.24	0.0223	0.0007	0.9758	0.0012	36699	v1_bc11	tetrahymena	DPC_3	2	2
3fb2c90c-f7d3-43bd-9a81-abbb32f49815	0	0.6	0.71	0.7335	0.1303	0.043	0.0932	31012	v1_bc09	tetrahymena	DPC_1	2	0
52821f17-0d3a-4593-a08c-f62e7e30c084	0	0.95	1.08	0.9696	0.0207	0.0032	0.0065	31090	v1_bc09	tetrahymena	DPC_1	2	0
5487b7e5-422e-40f5-acba-5e5110ce9617	1	0.03	3.19	0.335	0.369	0.0436	0.2524	30440	v1_bc09	tetrahymena	DPC_1	2	0
a6c93733-5cd9-46fd-86db-c2257d13df15	3	0.99	0.11	0.0014	0.0036	0.0008	0.9942	39045	v1_bc12	tetrahymena	DPC_4	2	3
d8e65c28-e010-4906-9c9d-1f30079a1f25	3	0.39	0.33	0.275	0.0573	0.0024	0.6653	38366	v1_bc12	tetrahymena	DPC_4	2	3
cac4297a-db09-44d7-8b48-4a7be95bc127	2	0.99	0.05	0.0012	0.0017	0.9965	0.0006	35342	v1_bc11	tetrahymena	DPC_3	2	2
b817e70b-894e-4ec1-b5c4-93d1629ebc85	1	0.44	3.15	0.1552	0.592	0.1297	0.1232	36162	v1_bc11	tetrahymena	DPC_3	2	2
769643e2-caa7-4afc-a866-67948c5899d5	0	0.18	1.42	0.4832	0.3004	0.1648	0.0517	30902	v1_bc09	tetrahymena	DPC_1	2	0
54941188-82b4-4c31-9e27-2b56d706a0ac	2	0.98	2.64	0.0076	0.0008	0.9883	0.0032	37097	v1_bc11	tetrahymena	DPC_3	2	2
74111754-b055-4c52-9a61-e72b30fa8e7b	2	0.99	0.8	0.0018	0.001	0.9965	0.0007	37030	v1_bc11	tetrahymena	DPC_3	2	2
3adfa82e-414f-4a93-bde9-aeb02eee6e86	3	0.99	0.44	0.0005	0.0022	0.0008	0.9965	38561	v1_bc12	tetrahymena	DPC_4	2	3
be45d628-b215-496f-8550-8479e1e1bebd	0	0.91	0.84	0.937	0.0187	0.0145	0.0298	30293	v1_bc09	tetrahymena	DPC_1	2	0
2d34ebdb-723b-47c9-88f1-24b35b03e212	1	0.89	3.04	0.0047	0.9404	0.0069	0.0481	33013	v1_bc10	tetrahymena	DPC_2	2	1
0544b14b-6ddb-4a28-8e73-087c012e2d89	2	1.0	0.62	0.0002	0.0007	0.999	0.0001	36261	v1_bc11	tetrahymena	DPC_3	2	2
cd245b83-6360-4b7f-8b1d-d70fce5fb3e0	0	0.95	0.35	0.9663	0.0182	0.0114	0.0041	30490	v1_bc09	tetrahymena	DPC_1	2	0
fb0d2bcb-b879-4fc8-b69a-a1cf82545bed	0	0.89	0.9	0.9277	0.0174	0.0332	0.0218	31501	v1_bc09	tetrahymena	DPC_1	2	0
3739d295-4bba-41e9-8f32-4160159d9ee4	0	0.93	1.8	0.9583	0.0003	0.0269	0.0144	29773	v1_bc09	tetrahymena	DPC_1	2	0
92fab571-e2bf-4a5b-900f-15e832e88f8f	0	0.33	0.87	0.6469	0.024	0.3127	0.0164	30712	v1_bc09	tetrahymena	DPC_1	2	0
9971087a-eac8-48e0-b791-2a9a7c8387d0	2	0.99	1.23	0.0047	0.0035	0.9905	0.0013	34815	v1_bc11	tetrahymena	DPC_3	2	2
fa2dd21a-113d-4825-90b7-72bfcab8b531	2	0.99	2.83	0.0045	0.0014	0.9932	0.001	37324	v1_bc11	tetrahymena	DPC_3	2	2
20741ecd-2c7f-4372-afaf-fe7d15113427	1	1.0	1.97	0.0	0.9995	0.0001	0.0004	34173	v1_bc10	tetrahymena	DPC_2	2	1
b5a331d6-93df-4e36-8407-6de5c7528810	2	0.93	1.36	0.0206	0.0168	0.9511	0.0115	37536	v1_bc11	tetrahymena	DPC_3	2	2
1f02ae38-1f3e-4c4a-a74b-345f442f7ee3	0	0.96	2.45	0.9739	0.0054	0.0107	0.01	29751	v1_bc09	tetrahymena	DPC_1	2	0
055d8160-64f6-46bb-aebc-85325e94ef2e	2	0.28	0.64	0.2868	0.0795	0.5698	0.064	34937	v1_bc11	tetrahymena	DPC_3	2	2
d2c58f37-3ee1-4ab6-ba20-fdec0191f297	2	0.99	0.63	0.0006	0.002	0.9963	0.0011	36080	v1_bc11	tetrahymena	DPC_3	2	2
c6b4517f-37b9-449a-b4d1-ad967a37425e	3	0.14	3.42	0.0944	0.031	0.3685	0.5061	38648	v1_bc12	tetrahymena	DPC_4	2	3
eae3f890-96aa-41ce-b9fe-f4d6a401b950	0	0.4	0.48	0.6887	0.0135	0.2937	0.0041	29778	v1_bc09	tetrahymena	DPC_1	2	0
1d8ee3f7-d113-40a0-b88b-63ae1401f5d8	0	0.73	2.68	0.8148	0.0879	0.0662	0.0311	36639	v1_bc11	tetrahymena	DPC_3	2	2
8bd47bca-a723-4515-9672-7baede578258	2	0.99	0.13	0.0054	0.0016	0.9925	0.0006	37275	v1_bc11	tetrahymena	DPC_3	2	2
c689a4ee-dd57-4c3c-8655-0891a551af33	2	0.99	2.13	0.0025	0.0025	0.9935	0.0015	35767	v1_bc11	tetrahymena	DPC_3	2	2
ff6949b6-3cce-4267-9899-75c754bcfc41	1	0.98	2.26	0.0056	0.9904	0.0017	0.0023	31799	v1_bc10	tetrahymena	DPC_2	2	1
0a7cf1c9-b964-4145-8678-60d9e903b013	2	0.98	1.61	0.0087	0.0003	0.9902	0.0007	36247	v1_bc11	tetrahymena	DPC_3	2	2
64ce7895-e80e-4ea3-b3c2-52a09a4617db	2	0.95	0.04	0.0248	0.0011	0.9727	0.0014	34883	v1_bc11	tetrahymena	DPC_3	2	2
03e01ae9-02a5-4b29-8adb-075532aa1309	0	0.97	0.14	0.9844	0.0012	0.0106	0.0038	30296	v1_bc09	tetrahymena	DPC_1	2	0
71ec6af3-0ca2-4057-bfaf-8fbd4ddaf8b0	1	0.82	2.7	0.0792	0.8957	0.0111	0.014	34037	v1_bc10	tetrahymena	DPC_2	2	1
e5a54ed5-6dc8-428a-80c0-15f9e1da0eb8	1	0.99	2.49	0.0016	0.9962	0.0007	0.0015	34506	v1_bc10	tetrahymena	DPC_2	2	1
74136c24-e75b-4691-afd5-e090cb11faec	3	0.51	0.14	0.112	0.1747	0.0271	0.6862	37618	v1_bc11	tetrahymena	DPC_3	2	2
285d16db-b427-4f2a-ba4f-13746b376c4c	2	0.97	1.89	0.0019	0.0136	0.9819	0.0026	35013	v1_bc11	tetrahymena	DPC_3	2	2
cff9a8a7-2ca6-4fcf-8e30-71f277567f5b	3	0.13	3.62	0.1738	0.2816	0.1299	0.4147	34278	v1_bc10	tetrahymena	DPC_2	2	1
fb3932d2-2020-4857-a02e-1995c9e85453	2	0.98	2.28	0.0063	0.0017	0.9899	0.0021	35937	v1_bc11	tetrahymena	DPC_3	2	2
923256aa-915d-4433-8c5d-3aa86f3ccd64	3	0.64	1.32	0.0292	0.142	0.0495	0.7793	37695	v1_bc11	tetrahymena	DPC_3	2	2
69fe7593-8b64-428a-8f85-297dfe467681	0	0.96	2.65	0.9784	0.0004	0.0192	0.0019	30036	v1_bc09	tetrahymena	DPC_1	2	0
71b03c04-08f2-470a-90b6-db8da727965c	2	0.87	1.04	0.0575	0.0043	0.9226	0.0156	38019	v1_bc11	tetrahymena	DPC_3	2	2
5ec45f24-f4af-4792-9d5c-e7defd62ba1e	0	0.97	0.4	0.9867	0.0001	0.0127	0.0005	31718	v1_bc09	tetrahymena	DPC_1	2	0
fa0236c8-50b7-46c5-9639-fd52fccd2235	1	1.0	2.1	0.0	0.9998	0.0001	0.0001	32008	v1_bc10	tetrahymena	DPC_2	2	1
2589fe05-e6d2-41e9-8336-2f2e21b1b81e	0	0.97	0.39	0.9762	0.009	0.01	0.0048	30824	v1_bc09	tetrahymena	DPC_1	2	0
5e9903cf-37e1-4eda-bdd0-e12c6f023b14	0	0.97	1.51	0.9817	0.0009	0.0024	0.015	29824	v1_bc09	tetrahymena	DPC_1	2	0
aea28048-54db-4390-9819-199e5c03b1fc	2	0.98	0.22	0.0058	0.0072	0.9865	0.0005	35296	v1_bc11	tetrahymena	DPC_3	2	2
27114d5d-b0cf-462f-abd0-7ede152c697e	1	0.94	2.05	0.0005	0.9684	0.0004	0.0308	38998	v1_bc12	tetrahymena	DPC_4	2	3
91d9b0b4-42ed-4ec3-a040-ef660e198239	1	1.0	1.29	0.0	0.9989	0.0002	0.0009	33913	v1_bc10	tetrahymena	DPC_2	2	1
7d446f96-a2a0-41c6-a0b1-e793db01793d	0	0.15	2.39	0.4412	0.2922	0.0823	0.1844	34501	v1_bc10	tetrahymena	DPC_2	2	1
5ebd4f53-90d9-48ca-a803-20391abc8986	2	0.95	1.22	0.0073	0.0196	0.9706	0.0025	35991	v1_bc11	tetrahymena	DPC_3	2	2
0b1b23eb-9442-4535-90af-155963447fa6	0	0.22	1.61	0.5731	0.01	0.3491	0.0678	31621	v1_bc09	tetrahymena	DPC_1	2	0
25fda49b-8a36-430e-853e-9249bfb77cc4	0	1.0	0.23	0.9994	0.0002	0.0003	0.0001	29775	v1_bc09	tetrahymena	DPC_1	2	0
861bef06-ebe8-4023-bf19-3ec98ef408b3	2	0.15	1.74	0.1076	0.3515	0.4991	0.0418	31751	v1_bc10	tetrahymena	DPC_2	2	1
7644f141-a38e-4a82-90c8-6c3c2c2d9076	0	1.0	0.19	0.9992	0.0	0.0002	0.0006	29959	v1_bc09	tetrahymena	DPC_1	2	0
bec08735-9c23-41aa-9689-0780196fdd08	2	1.0	1.93	0.0016	0.0008	0.9967	0.0009	37251	v1_bc11	tetrahymena	DPC_3	2	2
b2163d9d-1658-4ef3-8dc1-e438a312ed6a	1	0.61	1.85	0.1233	0.7352	0.0136	0.1279	32526	v1_bc10	tetrahymena	DPC_2	2	1
61d2c5ca-5de7-499c-8005-0922c1e0374f	1	0.91	4.06	0.034	0.9486	0.0058	0.0115	32405	v1_bc10	tetrahymena	DPC_2	2	1
125694a0-2024-43cc-96f2-731d0b675436	1	1.0	1.18	0.0	0.9999	0.0	0.0	32356	v1_bc10	tetrahymena	DPC_2	2	1
b2d3bd0a-88bc-4578-881c-a8d9114eac5d	1	1.0	1.64	0.0	0.9999	0.0	0.0	31845	v1_bc10	tetrahymena	DPC_2	2	1
47157f83-7617-4f59-a4b0-f11a69ef9f38	1	0.97	1.21	0.007	0.9789	0.0025	0.0115	33140	v1_bc10	tetrahymena	DPC_2	2	1
ff2e25c0-6571-497b-be29-2e187c149e11	2	0.98	0.89	0.0062	0.0044	0.9884	0.0009	36192	v1_bc11	tetrahymena	DPC_3	2	2
79f273a0-c693-48a8-8e86-a7ccc833794a	1	1.0	1.79	0.0	0.9995	0.0004	0.0002	32797	v1_bc10	tetrahymena	DPC_2	2	1
65278f1a-3484-4bf4-81d1-be40ad90dbd8	2	0.99	2.05	0.0026	0.0007	0.9961	0.0006	36470	v1_bc11	tetrahymena	DPC_3	2	2
010a80da-f332-4982-84be-58958d661b78	2	0.99	0.6	0.0049	0.0029	0.9919	0.0003	37273	v1_bc11	tetrahymena	DPC_3	2	2
0d167356-9a56-409c-8747-9dfe0b94b6f5	2	0.97	1.88	0.0152	0.0008	0.983	0.0011	34748	v1_bc11	tetrahymena	DPC_3	2	2
6a40c180-6c00-4602-909f-edd3cc0ada65	1	1.0	1.68	0.0	0.9998	0.0002	0.0001	33904	v1_bc10	tetrahymena	DPC_2	2	1
076e6b7c-2e97-42fd-b581-f86f513c28b5	2	0.98	0.96	0.0113	0.001	0.9866	0.0011	35953	v1_bc11	tetrahymena	DPC_3	2	2
98cf7ad6-823c-4277-82dc-e19c8630dc14	0	0.93	2.43	0.9583	0.0005	0.0314	0.0098	30968	v1_bc09	tetrahymena	DPC_1	2	0
5d82edd5-3ce4-46d0-8900-daf8281c7699	2	1.0	2.05	0.0012	0.0005	0.9974	0.0009	37788	v1_bc11	tetrahymena	DPC_3	2	2
3b89abd4-8d72-4fc4-87b3-28f8125a9959	1	0.24	3.3	0.103	0.5477	0.0369	0.3124	34491	v1_bc10	tetrahymena	DPC_2	2	1
16478e16-808f-4400-9fd4-d2ea96273316	0	0.96	0.37	0.9741	0.0119	0.0108	0.0032	31474	v1_bc09	tetrahymena	DPC_1	2	0
40f1c73d-90a8-4f3c-a367-2c90a06bfc6c	1	0.98	1.53	0.0071	0.9906	0.0011	0.0013	33710	v1_bc10	tetrahymena	DPC_2	2	1
df040060-a6aa-4d22-8e95-3cf8bfc6cc19	1	0.98	2.02	0.0027	0.9883	0.002	0.007	34219	v1_bc10	tetrahymena	DPC_2	2	1
36b47ef7-64d1-4d0d-972e-5bf76238bf87	1	1.0	2.25	0.0	0.9994	0.0003	0.0003	33749	v1_bc10	tetrahymena	DPC_2	2	1
f584a59c-87f8-45d0-b946-126647001e44	3	1.0	0.35	0.0	0.0	0.0	1.0	38323	v1_bc12	tetrahymena	DPC_4	2	3
5e7264c2-2707-41aa-a1fb-bf83c9700316	1	1.0	1.6	0.0	0.9993	0.0005	0.0002	33015	v1_bc10	tetrahymena	DPC_2	2	1
a42d4dc1-f015-4a72-beb3-926973ad9a01	2	1.0	1.17	0.0011	0.001	0.9971	0.0008	37017	v1_bc11	tetrahymena	DPC_3	2	2
43d6c3e1-8b9c-4c0e-bd9a-497b403772a3	2	0.94	2.81	0.0291	0.0018	0.9671	0.0021	37268	v1_bc11	tetrahymena	DPC_3	2	2
b1c909aa-b414-46ba-a499-11c33df3583e	2	0.99	1.84	0.0049	0.0011	0.993	0.001	36986	v1_bc11	tetrahymena	DPC_3	2	2
25019b5d-104e-4bbc-969c-9fd7aa30bc49	1	0.98	2.21	0.0077	0.9895	0.0007	0.0021	31874	v1_bc10	tetrahymena	DPC_2	2	1
c979a6e1-4353-4e76-8862-1ffdde009563	2	0.99	1.16	0.0014	0.0015	0.9955	0.0016	35094	v1_bc11	tetrahymena	DPC_3	2	2
c485cf0a-b0c9-4608-9de7-9f8908ee9a01	3	1.0	0.14	0.0	0.0	0.0	1.0	38975	v1_bc12	tetrahymena	DPC_4	2	3
ddec18ff-c013-49c5-9be9-13e1e3960fb9	2	0.73	1.19	0.0539	0.0982	0.8252	0.0228	33142	v1_bc10	tetrahymena	DPC_2	2	1
540cdddf-d94b-49bd-8fb7-9cdb938c3821	2	0.99	1.25	0.0018	0.0006	0.9966	0.001	37233	v1_bc11	tetrahymena	DPC_3	2	2
c1583e46-eb16-4b11-8a1f-1bc7a8aa01cf	0	1.0	0.32	0.9989	0.0002	0.0006	0.0003	30134	v1_bc09	tetrahymena	DPC_1	2	0
0ab6693e-9601-4970-b885-a21dc9cce2c2	2	0.99	2.48	0.0021	0.0017	0.9948	0.0014	35609	v1_bc11	tetrahymena	DPC_3	2	2
c8138e95-2837-4c5a-ba4c-ac800765e5fb	1	1.0	2.49	0.0	0.9996	0.0001	0.0003	32570	v1_bc10	tetrahymena	DPC_2	2	1
5bbd0dce-8352-406a-89ed-63aca0c7cc85	2	0.95	0.44	0.0206	0.0019	0.975	0.0026	36952	v1_bc11	tetrahymena	DPC_3	2	2
f7da5e9e-ac13-437a-8feb-2ebb75a2412b	2	0.94	1.8	0.0274	0.0015	0.9682	0.0028	36994	v1_bc11	tetrahymena	DPC_3	2	2
b5d650b4-52f3-4154-9a6c-97469a55e953	2	0.98	0.93	0.0064	0.0018	0.9898	0.0019	37647	v1_bc11	tetrahymena	DPC_3	2	2
eb5ea459-abb1-4dc4-8715-c3629bafb214	1	1.0	2.56	0.0	0.9991	0.0006	0.0003	34318	v1_bc10	tetrahymena	DPC_2	2	1
b973e5b8-ccb1-4f00-89e6-6cbe377e1478	3	0.26	0.78	0.2385	0.1391	0.1213	0.5011	38224	v1_bc12	tetrahymena	DPC_4	2	3
7d26bf80-58f9-401f-b3cf-b6108cb69fad	2	0.98	2.83	0.0058	0.003	0.9882	0.003	38065	v1_bc11	tetrahymena	DPC_3	2	2
2abbd022-eac4-4250-bfa1-c65893f39799	2	0.51	3.97	0.1674	0.0517	0.6745	0.1064	37373	v1_bc11	tetrahymena	DPC_3	2	2
a42977e0-bf15-4b8e-a7f1-25658010c203	2	1.0	0.56	0.0009	0.0007	0.9977	0.0007	37075	v1_bc11	tetrahymena	DPC_3	2	2
3045454a-5205-44c3-991e-803b931b80bf	2	1.0	0.26	0.0005	0.0009	0.9984	0.0002	36621	v1_bc11	tetrahymena	DPC_3	2	2
a5f8c3b9-aa2c-42bf-925a-89d612d8dd21	2	0.96	0.71	0.0155	0.0029	0.9739	0.0077	37445	v1_bc11	tetrahymena	DPC_3	2	2
c6e5027c-181b-4f99-b932-eeb2912f2839	3	1.0	0.19	0.0	0.0	0.0	1.0	38768	v1_bc12	tetrahymena	DPC_4	2	3
95f750a2-1668-4da6-b100-094c39a81b22	3	1.0	0.68	0.0	0.0	0.0	1.0	38405	v1_bc12	tetrahymena	DPC_4	2	3
c34afb30-656a-454b-bb9c-f13e134a22f3	1	0.76	1.48	0.0728	0.8364	0.0681	0.0227	32880	v1_bc10	tetrahymena	DPC_2	2	1
e6eee0a3-3b56-4fec-85bb-f04bf211bc93	1	0.06	3.41	0.2003	0.4184	0.0216	0.3597	29757	v1_bc09	tetrahymena	DPC_1	2	0
19d9cc59-afea-4333-ad0c-879333750495	2	1.0	2.12	0.0005	0.0005	0.9985	0.0006	35446	v1_bc11	tetrahymena	DPC_3	2	2
a8a12504-542d-4ccc-902d-5e1d88588d0d	1	0.98	1.0	0.0045	0.9869	0.0054	0.0032	32999	v1_bc10	tetrahymena	DPC_2	2	1
638a1836-f1a4-49d7-be34-4c5ca28da11a	1	1.0	1.52	0.0	1.0	0.0	0.0	32160	v1_bc10	tetrahymena	DPC_2	2	1
fd43372b-1771-4a48-978b-b717323006d9	0	0.9	0.88	0.9421	0.0422	0.0028	0.0128	30347	v1_bc09	tetrahymena	DPC_1	2	0
272b6be2-f265-41fa-9cbe-aad30f80cee3	2	0.86	2.01	0.0269	0.0437	0.9057	0.0236	36034	v1_bc11	tetrahymena	DPC_3	2	2
46485233-a772-4d57-9bd4-1985f11834fe	1	0.75	2.57	0.0882	0.842	0.0393	0.0305	34152	v1_bc10	tetrahymena	DPC_2	2	1
47e2d502-ac27-47e0-9f7c-edbdb7ec2e95	1	0.87	2.64	0.0048	0.9341	0.0009	0.0603	34261	v1_bc10	tetrahymena	DPC_2	2	1
0de8cb7c-0ecf-4628-b46f-3bb796501ef8	2	0.99	0.72	0.0058	0.0003	0.9935	0.0004	37856	v1_bc11	tetrahymena	DPC_3	2	2
5010f2d5-ca0f-4d61-9a73-546b3d2706ef	0	0.52	1.4	0.6867	0.1663	0.0054	0.1416	30435	v1_bc09	tetrahymena	DPC_1	2	0
bcde3a90-eead-4130-9008-e2b56b2ee8dc	2	0.94	0.45	0.0279	0.0011	0.97	0.001	38092	v1_bc11	tetrahymena	DPC_3	2	2
4fbe3d6f-9bb2-4371-872c-3eddcec7eeb8	0	0.98	0.31	0.99	0.0011	0.0074	0.0015	29512	v1_bc09	tetrahymena	DPC_1	2	0
6f5f6743-dcef-4e51-b074-31dda3a89f20	2	0.99	1.14	0.0036	0.0026	0.9919	0.0018	35224	v1_bc11	tetrahymena	DPC_3	2	2
dfebb352-c632-43f1-9e68-f7a584442b16	1	0.99	3.08	0.0	0.9953	0.0034	0.0013	33062	v1_bc10	tetrahymena	DPC_2	2	1
14b5b67c-a3fa-4481-9c79-61d5b7843d5e	3	0.99	0.29	0.0017	0.002	0.0003	0.996	38499	v1_bc12	tetrahymena	DPC_4	2	3
069ca8c0-4c94-40dd-a7ae-02172385f212	0	1.0	1.71	0.9978	0.0002	0.0001	0.0018	29483	v1_bc09	tetrahymena	DPC_1	2	0
0a84e549-1281-4929-99a2-50c0d7e490b1	2	1.0	1.01	0.0004	0.0016	0.9975	0.0006	37583	v1_bc11	tetrahymena	DPC_3	2	2
31a33678-c9db-464a-8251-f20543234391	2	1.0	0.04	0.0003	0.0008	0.9988	0.0001	36966	v1_bc11	tetrahymena	DPC_3	2	2
42c7abf0-b498-406a-af3f-73ff8fb54aa3	0	1.0	1.05	0.9973	0.0011	0.0003	0.0013	30426	v1_bc09	tetrahymena	DPC_1	2	0
489ff6ed-b584-47fc-b5eb-1583726cebbc	1	0.99	3.28	0.0011	0.9962	0.0006	0.0022	33889	v1_bc10	tetrahymena	DPC_2	2	1
6cc6c83f-0e95-4abd-ba55-8f2cd1659c86	1	1.0	2.38	0.0	0.9988	0.0003	0.0009	34342	v1_bc10	tetrahymena	DPC_2	2	1
9bbb4e8e-ae3b-490f-95c9-276084342f87	1	1.0	2.25	0.0	0.9995	0.0004	0.0002	32152	v1_bc10	tetrahymena	DPC_2	2	1
c1e5b16e-212d-4769-ac24-596bdd447d90	2	0.99	0.58	0.0004	0.0035	0.9958	0.0003	35946	v1_bc11	tetrahymena	DPC_3	2	2
870c1190-9be3-4533-aa42-d6979e888ea5	2	0.98	0.58	0.0023	0.0105	0.9869	0.0003	37609	v1_bc11	tetrahymena	DPC_3	2	2
7abb20a8-6a73-42fc-b0d1-90f0b64f7ed4	1	0.99	2.61	0.0022	0.9958	0.0013	0.0008	33330	v1_bc10	tetrahymena	DPC_2	2	1
196c1adb-015f-4bb2-935b-f6c0030a1bb7	1	1.0	1.59	0.0	0.9997	0.0001	0.0001	32049	v1_bc10	tetrahymena	DPC_2	2	1
a5cf3667-94c2-41e6-8b87-e57da3d37549	3	0.28	4.98	0.0779	0.1241	0.2587	0.5393	37054	v1_bc11	tetrahymena	DPC_3	2	2
d3a7e222-cfb6-46f6-80f6-923b4929e70a	2	0.93	0.34	0.0278	0.0104	0.9578	0.0041	36969	v1_bc11	tetrahymena	DPC_3	2	2
f504e357-5431-4d20-9662-72c2ffbf0630	2	0.99	0.79	0.0007	0.0024	0.9968	0.0001	35739	v1_bc11	tetrahymena	DPC_3	2	2
36649cd9-69fe-4814-9dd1-055994c201a5	2	0.94	2.85	0.0231	0.0017	0.9664	0.0088	34979	v1_bc11	tetrahymena	DPC_3	2	2
67c06153-eec1-4fea-a2c2-fd47ca9c6c84	2	0.83	3.85	0.058	0.019	0.8925	0.0305	35765	v1_bc11	tetrahymena	DPC_3	2	2
ffeb70cd-db10-4ad9-b8cc-8b0ff7bfbca8	1	1.0	2.43	0.0	0.9984	0.0004	0.0012	33012	v1_bc10	tetrahymena	DPC_2	2	1
1bdbfb59-5f3a-42da-9aab-1cfc1205c779	2	1.0	0.98	0.0007	0.0019	0.9969	0.0005	37956	v1_bc11	tetrahymena	DPC_3	2	2
402419f6-9379-4aa3-9133-2d1a1d53f8ef	2	1.0	1.36	0.0004	0.0005	0.9985	0.0006	37137	v1_bc11	tetrahymena	DPC_3	2	2
2b9ec84e-64b2-469e-90ea-0b4b6c300d52	2	0.99	0.49	0.0037	0.0044	0.9909	0.0011	35530	v1_bc11	tetrahymena	DPC_3	2	2
f5392bc7-ec37-41fa-b469-40abcf8ae782	2	0.9	0.9	0.0344	0.0072	0.9376	0.0207	36824	v1_bc11	tetrahymena	DPC_3	2	2
e2624d58-d2e0-4d1f-bd7e-8c66349ba71b	2	0.99	2.0	0.0042	0.0005	0.9921	0.0032	37827	v1_bc11	tetrahymena	DPC_3	2	2
9fbe4e8b-85b7-43b2-ac4f-b6bb5ab0fc5a	2	0.97	0.84	0.0127	0.0012	0.985	0.0012	36426	v1_bc11	tetrahymena	DPC_3	2	2
3e7a32dd-9017-4119-8d6c-24198a746171	2	0.89	0.62	0.0394	0.0058	0.9333	0.0215	35820	v1_bc11	tetrahymena	DPC_3	2	2
ac9b3453-d9fe-43a3-b6fd-1af5aebfc461	1	0.96	1.81	0.0159	0.9745	0.007	0.0026	33183	v1_bc10	tetrahymena	DPC_2	2	1
06b248ae-046d-4b26-ba3c-0f550bcf38d2	1	1.0	1.52	0.0	0.9991	0.0007	0.0001	32583	v1_bc10	tetrahymena	DPC_2	2	1
09741a4b-b781-4c39-baf1-effe9b0eb59b	1	1.0	2.1	0.0	0.9987	0.0003	0.001	34194	v1_bc10	tetrahymena	DPC_2	2	1
a8ed3a66-ac39-4747-a7e6-1586a01e5804	2	0.96	0.88	0.0182	0.0009	0.9801	0.0008	35590	v1_bc11	tetrahymena	DPC_3	2	2
1d6c910e-9820-4af1-a67d-64e9089af57d	0	0.96	2.36	0.9738	0.0007	0.0111	0.0144	30657	v1_bc09	tetrahymena	DPC_1	2	0
b8ca11c7-36f1-40ce-abb4-e872f016fd41	2	0.95	1.83	0.0196	0.0009	0.9726	0.0069	37390	v1_bc11	tetrahymena	DPC_3	2	2
fa186961-67a3-4f65-bfc0-25d0b55952b6	0	0.99	1.72	0.9966	0.0001	0.0026	0.0007	31483	v1_bc09	tetrahymena	DPC_1	2	0
e559ed23-5a40-462f-9f56-b9f8814b992b	2	0.75	0.73	0.0958	0.0239	0.846	0.0343	37299	v1_bc11	tetrahymena	DPC_3	2	2
53b7ff40-7db3-460b-80ff-ebca6b1b6874	1	0.99	1.83	0.0024	0.9942	0.003	0.0004	32674	v1_bc10	tetrahymena	DPC_2	2	1
cd6cb056-31a6-4d25-808f-e3e1460a9c00	0	0.96	0.12	0.9791	0.0051	0.0007	0.0151	31207	v1_bc09	tetrahymena	DPC_1	2	0
08b918d3-aeac-4c08-a6a7-cfd467b1ba24	2	1.0	0.98	0.0008	0.0008	0.9975	0.0009	35015	v1_bc11	tetrahymena	DPC_3	2	2
77ef5d1e-112f-4218-8ced-7ec05ad4f825	2	0.2	1.11	0.3957	0.0028	0.5947	0.0068	36660	v1_bc11	tetrahymena	DPC_3	2	2
dfda1f1b-bff0-473d-bedc-a04b11190984	2	0.07	4.59	0.2031	0.0302	0.419	0.3477	37403	v1_bc11	tetrahymena	DPC_3	2	2
ececdd72-bc89-4018-bb55-3e559eeb7833	2	0.9	0.57	0.0438	0.0053	0.9465	0.0044	36670	v1_bc11	tetrahymena	DPC_3	2	2
8ade691e-c7dd-4e4e-b2e7-11fe2adb919d	2	1.0	0.85	0.0003	0.0007	0.9989	0.0001	34868	v1_bc11	tetrahymena	DPC_3	2	2
7ba707a5-0af2-4a4a-a927-b86a93b6b55f	1	0.75	2.86	0.043	0.836	0.0834	0.0376	32519	v1_bc10	tetrahymena	DPC_2	2	1
25c72b7a-5d9c-4115-88be-fb96e6eb64e3	3	0.89	0.18	0.0379	0.0297	0.001	0.9315	38746	v1_bc12	tetrahymena	DPC_4	2	3
0de6a54b-c11c-4ea7-86d5-c87daa848e0d	1	1.0	1.12	0.0	1.0	0.0	0.0	31858	v1_bc10	tetrahymena	DPC_2	2	1
c013b23c-e3a3-436b-b187-77a55c19f5f6	0	1.0	1.75	0.9987	0.0	0.0012	0.0001	31381	v1_bc09	tetrahymena	DPC_1	2	0
05396631-e3ae-4967-bb8b-03fc5a301207	2	0.09	0.84	0.0816	0.0671	0.4731	0.3782	38669	v1_bc12	tetrahymena	DPC_4	2	3
4b9bf42e-b4a4-4bff-8af2-041cd62f20f2	2	0.99	0.29	0.0031	0.0038	0.9922	0.0009	37401	v1_bc11	tetrahymena	DPC_3	2	2
e5686f4e-6144-441d-ba72-f52ec76464b6	0	0.97	1.67	0.9839	0.0025	0.003	0.0106	30101	v1_bc09	tetrahymena	DPC_1	2	0
e1c9dea5-3191-4ac6-bae5-5d89ab8266c8	0	1.0	1.52	0.9975	0.0013	0.0009	0.0003	29473	v1_bc09	tetrahymena	DPC_1	2	0
e17011d9-6b2d-44a8-8acb-6dc90abde278	1	0.85	3.88	0.0312	0.8966	0.0487	0.0235	33241	v1_bc10	tetrahymena	DPC_2	2	1
6f04530d-4530-4e14-8b9e-133c6a5f57d6	1	0.98	2.36	0.0069	0.9899	0.0015	0.0018	33517	v1_bc10	tetrahymena	DPC_2	2	1
31ff1cc7-e058-4bb8-ad18-faa0cdc21ad2	2	0.95	1.26	0.0095	0.0062	0.9659	0.0184	36711	v1_bc11	tetrahymena	DPC_3	2	2
30e67099-1e63-457a-93c6-731fc3407e05	2	0.99	0.68	0.001	0.0059	0.9926	0.0005	37235	v1_bc11	tetrahymena	DPC_3	2	2
71c27959-9c33-499d-99a1-5f6acba923ff	1	1.0	1.77	0.0	0.9995	0.0001	0.0004	33524	v1_bc10	tetrahymena	DPC_2	2	1
1c6c1a59-b42b-4509-b396-fe4a41bfdd7c	1	1.0	2.78	0.0	0.9982	0.0014	0.0004	32073	v1_bc10	tetrahymena	DPC_2	2	1
b23e9af5-f539-498f-9149-84395df5a681	0	0.8	2.88	0.8719	0.0145	0.0745	0.0391	29772	v1_bc09	tetrahymena	DPC_1	2	0
9ca9e45c-7c22-4d3d-b438-8d1bcee99928	2	1.0	0.16	0.0016	0.0008	0.9971	0.0005	34728	v1_bc11	tetrahymena	DPC_3	2	2
617e3cce-937e-4ce6-8da1-c987105f4665	3	0.99	0.29	0.004	0.0013	0.0019	0.9928	38825	v1_bc12	tetrahymena	DPC_4	2	3
7642bf5d-1f33-4894-a2af-b02f1455b992	1	0.99	2.61	0.0025	0.9945	0.0015	0.0015	33089	v1_bc10	tetrahymena	DPC_2	2	1
233eb287-c0cb-44a7-b1b8-196f6b60e07e	1	1.0	2.66	0.0	0.9983	0.0002	0.0015	32404	v1_bc10	tetrahymena	DPC_2	2	1
dfc31a51-eed8-4003-8ab6-576965cf5879	1	0.84	2.18	0.076	0.9168	0.0034	0.0038	32138	v1_bc10	tetrahymena	DPC_2	2	1
aed92484-e901-4f5c-994c-d0e8ce7af982	0	0.15	0.87	0.4796	0.0397	0.147	0.3337	31100	v1_bc09	tetrahymena	DPC_1	2	0
cfcdff61-f389-4064-9bfc-084d0525a451	1	0.86	2.35	0.0234	0.918	0.0024	0.0562	33923	v1_bc10	tetrahymena	DPC_2	2	1
ec4e810f-25f3-449c-9c05-f7ecd6e1603c	1	0.98	1.76	0.0055	0.986	0.0041	0.0044	31972	v1_bc10	tetrahymena	DPC_2	2	1
74fe9294-e0f0-4fdc-8a56-8f983f281637	1	1.0	2.53	0.0	0.9998	0.0001	0.0001	34230	v1_bc10	tetrahymena	DPC_2	2	1
673ca7c0-ea69-45f3-b799-27a3ae609f7e	2	0.98	1.35	0.0065	0.0069	0.9835	0.003	37393	v1_bc11	tetrahymena	DPC_3	2	2
dcfab99e-392c-4f0a-b6c0-dc4dd8551129	1	0.91	3.66	0.0034	0.9519	0.0059	0.0388	33460	v1_bc10	tetrahymena	DPC_2	2	1
1ff3489b-19b0-405c-aa47-3bcd6fa96181	1	0.97	3.49	0.0033	0.982	0.0059	0.0089	32839	v1_bc10	tetrahymena	DPC_2	2	1
bb548335-0a24-443b-ad38-7c432ad0109e	2	0.93	1.55	0.0319	0.0016	0.9661	0.0004	35298	v1_bc11	tetrahymena	DPC_3	2	2
01fd1763-4bae-49c1-824f-96551b5fc780	1	0.91	1.6	0.0075	0.9392	0.031	0.0224	32326	v1_bc10	tetrahymena	DPC_2	2	1
6080ceed-c910-4286-95f6-9dc28f596e5c	2	0.75	1.39	0.1173	0.0052	0.8668	0.0107	35674	v1_bc11	tetrahymena	DPC_3	2	2
1b01546d-f3a0-428c-aaba-566686d49eb0	2	0.99	1.03	0.0019	0.0005	0.9968	0.0008	35501	v1_bc11	tetrahymena	DPC_3	2	2
34f2d737-172a-4c49-81a9-1e4ef3be78db	2	1.0	0.28	0.0001	0.0007	0.999	0.0002	36983	v1_bc11	tetrahymena	DPC_3	2	2
6981c6e9-ccd0-45e1-9717-f19348ae1d50	0	1.0	1.51	0.9986	0.0004	0.0008	0.0002	30739	v1_bc09	tetrahymena	DPC_1	2	0
351a2245-de40-488f-83f8-28ff5810c84d	3	0.9	0.99	0.0068	0.0468	0.003	0.9434	38967	v1_bc12	tetrahymena	DPC_4	2	3
346e3fa0-2460-4c50-8587-4c600150160c	2	1.0	1.02	0.0	0.0	0.9998	0.0001	37650	v1_bc11	tetrahymena	DPC_3	2	2
ef9f562a-6880-4235-80bc-321044af595e	2	0.99	2.04	0.0033	0.0011	0.9926	0.0029	35939	v1_bc11	tetrahymena	DPC_3	2	2
edaad152-a69f-4167-9c08-852a22cf7f35	2	0.73	2.12	0.0794	0.0321	0.8089	0.0796	36802	v1_bc11	tetrahymena	DPC_3	2	2
3b259529-e072-455a-b932-a60ba4f82b5b	3	0.92	0.6	0.0118	0.0349	0.0019	0.9513	38360	v1_bc12	tetrahymena	DPC_4	2	3
6fd972e3-f859-4209-842c-1d63d866c95f	1	1.0	2.83	0.0	0.9994	0.0003	0.0004	33787	v1_bc10	tetrahymena	DPC_2	2	1
df057426-4640-47ae-a8de-1fff3cd7ca01	2	0.98	0.86	0.0093	0.002	0.9878	0.0009	37964	v1_bc11	tetrahymena	DPC_3	2	2
ab9949ae-77a7-40c5-808b-b778475442b9	3	1.0	0.21	0.0	0.0	0.0	1.0	38371	v1_bc12	tetrahymena	DPC_4	2	3
a6755d4d-8136-415a-9544-e5f197eadaca	3	0.99	0.31	0.0012	0.0022	0.0007	0.9959	38220	v1_bc12	tetrahymena	DPC_4	2	3
b96b447d-ce43-43b4-920a-8126df2de088	2	1.0	1.1	0.0	0.0	0.9997	0.0003	38141	v1_bc11	tetrahymena	DPC_3	2	2
072e7ff3-937d-4a72-be9a-9280a9bc8cc3	1	1.0	2.54	0.0	0.9979	0.0005	0.0017	33937	v1_bc10	tetrahymena	DPC_2	2	1
057c29a6-e35c-4b21-b11a-15c36a75946a	3	0.07	1.14	0.1836	0.0426	0.3519	0.4219	35869	v1_bc11	tetrahymena	DPC_3	2	2
53b24202-2108-4be4-937c-ae3adb5bc0f0	1	1.0	1.51	0.0	0.999	0.0005	0.0005	33035	v1_bc10	tetrahymena	DPC_2	2	1
861f6d79-3ea1-4b6f-862b-05ef275d3172	0	0.89	1.29	0.9385	0.0029	0.0438	0.0148	31215	v1_bc09	tetrahymena	DPC_1	2	0
16708048-d336-433f-ab63-4483738add8e	3	0.99	1.18	0.0037	0.0036	0.0003	0.9925	39174	v1_bc12	tetrahymena	DPC_4	2	3
8ec79e97-ead4-45a9-aea5-bb3718fcdc27	1	1.0	1.58	0.0	0.9995	0.0002	0.0003	31810	v1_bc10	tetrahymena	DPC_2	2	1
654233ae-e3ed-4dcd-9da3-73137a462e7c	3	0.99	0.69	0.002	0.0032	0.0031	0.9917	38920	v1_bc12	tetrahymena	DPC_4	2	3
2d48cbe2-e53d-49b3-83b3-ef6cb3c37df8	0	0.99	1.7	0.994	0.0024	0.0004	0.0031	29656	v1_bc09	tetrahymena	DPC_1	2	0
292513b1-31ab-4e3e-9ab2-6891a58ba2d4	3	0.19	6.4	0.0898	0.2183	0.2491	0.4428	36399	v1_bc11	tetrahymena	DPC_3	2	2
fdb41fa7-503d-4a27-b147-489168ddc509	2	0.99	3.11	0.0052	0.0017	0.991	0.0021	36624	v1_bc11	tetrahymena	DPC_3	2	2
548c86b4-0141-4938-8784-01c90c372ccb	0	0.92	0.94	0.9583	0.0036	0.0366	0.0015	30116	v1_bc09	tetrahymena	DPC_1	2	0
0dabb977-1123-4514-a9a5-9f15838777cb	2	1.0	1.74	0.0	0.0	0.9998	0.0002	35878	v1_bc11	tetrahymena	DPC_3	2	2
984e0592-45a5-4a9e-aec4-10e5fa82d9af	0	0.89	3.32	0.9307	0.0094	0.0201	0.0398	29888	v1_bc09	tetrahymena	DPC_1	2	0
ad908f5d-9896-403c-8ee3-b8b9f3972991	0	0.33	0.3	0.6588	0.3288	0.0075	0.0048	31213	v1_bc09	tetrahymena	DPC_1	2	0
377cd55a-fa67-4341-89a6-e1ed398cbef8	2	0.99	0.34	0.0008	0.0058	0.9925	0.0009	37031	v1_bc11	tetrahymena	DPC_3	2	2
2effc9cd-39f1-42bf-b9b8-5678d55cb636	3	0.99	0.62	0.0025	0.0034	0.0019	0.9923	39252	v1_bc12	tetrahymena	DPC_4	2	3
3f66398d-a687-4af1-8d75-f3fe4ea593bb	2	0.99	2.59	0.0012	0.0013	0.9955	0.0021	34772	v1_bc11	tetrahymena	DPC_3	2	2
225da7c2-735e-4d61-b2d5-bc2799e592c7	0	0.98	1.46	0.9844	0.0046	0.0062	0.0049	30599	v1_bc09	tetrahymena	DPC_1	2	0
89dcfe0c-a74d-4fd6-8492-ba6717c17a17	3	0.56	0.67	0.0275	0.2037	0.0009	0.7678	39061	v1_bc12	tetrahymena	DPC_4	2	3
663e525e-7f08-48c1-b140-abb8872d2b77	2	0.97	0.2	0.0094	0.0105	0.9765	0.0036	37269	v1_bc11	tetrahymena	DPC_3	2	2
4aadb3f9-6fb8-4199-bab6-8b64ef965141	2	0.98	1.17	0.0079	0.0024	0.9869	0.0027	35592	v1_bc11	tetrahymena	DPC_3	2	2
1aa54a76-cfcc-458f-9036-f88b22280373	1	1.0	1.7	0.0	0.9987	0.0009	0.0005	33379	v1_bc10	tetrahymena	DPC_2	2	1
4b9cbd52-5b6f-42ed-ba0d-e18c4b9fd325	0	0.98	0.65	0.9899	0.0001	0.0095	0.0005	29533	v1_bc09	tetrahymena	DPC_1	2	0
462f5b92-6401-4edd-b4c4-5411200d0dc4	1	1.0	1.5	0.0	0.9999	0.0	0.0001	33724	v1_bc10	tetrahymena	DPC_2	2	1
d9755fd8-45c6-411a-b335-4c04be588498	1	1.0	1.9	0.0	0.9996	0.0003	0.0002	33155	v1_bc10	tetrahymena	DPC_2	2	1
897e0b87-3c71-4ac2-a408-86017e986dd8	1	0.33	2.52	0.1875	0.5273	0.2021	0.0831	31768	v1_bc10	tetrahymena	DPC_2	2	1
c98b6c41-5886-4eaa-918b-d003a0786619	0	0.99	0.51	0.9959	0.0037	0.0003	0.0001	30168	v1_bc09	tetrahymena	DPC_1	2	0
1cdd194c-dcc4-4e82-b16e-eaab7e0b8866	0	0.99	1.41	0.9964	0.0019	0.0001	0.0016	31212	v1_bc09	tetrahymena	DPC_1	2	0
0885ad78-f8c2-4ea8-be66-83ce28eed65b	2	0.95	2.03	0.0238	0.0017	0.9714	0.0032	36154	v1_bc11	tetrahymena	DPC_3	2	2
23619e6a-f1a8-45eb-aed3-ddbfe61cd11a	1	1.0	1.05	0.0	0.9997	0.0001	0.0002	32067	v1_bc10	tetrahymena	DPC_2	2	1
0c2b100c-e424-45a0-a758-75b9d3c1d6a0	0	0.95	1.05	0.9672	0.001	0.0218	0.01	30270	v1_bc09	tetrahymena	DPC_1	2	0
7d762ba4-77ac-429e-aa22-26886cf2ac9d	0	0.96	0.38	0.9804	0.0192	0.0001	0.0003	30348	v1_bc09	tetrahymena	DPC_1	2	0
e8865d85-59ea-495d-bac1-df5bf39d62fd	1	0.41	2.06	0.1673	0.6104	0.2044	0.018	32891	v1_bc10	tetrahymena	DPC_2	2	1
bf010f17-ef93-4663-a5a2-b0e29cc0f8c8	2	0.6	1.57	0.0727	0.0248	0.7517	0.1507	30609	v1_bc09	tetrahymena	DPC_1	2	0
b0951578-f9fc-4b2e-b1ed-41d726d60d3c	1	0.7	3.04	0.1117	0.8112	0.0066	0.0705	33843	v1_bc10	tetrahymena	DPC_2	2	1
da4e051c-16a6-4f24-b0d1-13e5a7923374	2	0.99	0.78	0.0035	0.0011	0.9942	0.0012	36267	v1_bc11	tetrahymena	DPC_3	2	2
b5806e29-4617-461f-adb4-0630a5acab8a	3	0.75	1.05	0.0059	0.1021	0.0386	0.8534	30523	v1_bc09	tetrahymena	DPC_1	2	0
16c923db-1cf4-40b5-86ee-3f6b25e662d0	3	1.0	0.4	0.0	0.0	0.0	1.0	38742	v1_bc12	tetrahymena	DPC_4	2	3
4aa06807-5fbf-47f8-8d4f-abc27459cc43	3	1.0	0.04	0.0	0.0	0.0	1.0	38393	v1_bc12	tetrahymena	DPC_4	2	3
91afc9d4-77fd-4f78-b59c-2f3348a4f766	0	0.97	0.83	0.9796	0.0063	0.0058	0.0082	30797	v1_bc09	tetrahymena	DPC_1	2	0
ff8d8c74-ec1c-4fad-9ae1-56d5399b9aba	2	0.91	0.53	0.0342	0.0083	0.9479	0.0096	36369	v1_bc11	tetrahymena	DPC_3	2	2
0170b293-c33d-4756-bf8b-e8ba3304f3da	2	0.97	1.2	0.0136	0.0014	0.9841	0.0009	38058	v1_bc11	tetrahymena	DPC_3	2	2
6ed3c464-00f9-4533-ad80-4e13a1ea9f28	0	0.39	2.56	0.6595	0.025	0.272	0.0435	29549	v1_bc09	tetrahymena	DPC_1	2	0
cddcc7e3-82fc-409c-9cbd-4daf53da11a4	2	0.96	1.47	0.0148	0.0012	0.9793	0.0046	35716	v1_bc11	tetrahymena	DPC_3	2	2
501f322d-7e9a-4839-9af0-940d5aeb70ea	1	1.0	1.88	0.0	0.9984	0.0003	0.0014	32740	v1_bc10	tetrahymena	DPC_2	2	1
14958a73-21e3-4f72-814a-a1d1de2df0ca	3	0.39	2.42	0.0139	0.198	0.1956	0.5925	36344	v1_bc11	tetrahymena	DPC_3	2	2
ecc07f92-1c57-45bf-8af8-a270a007308a	3	0.99	0.39	0.0041	0.0016	0.0003	0.994	39083	v1_bc12	tetrahymena	DPC_4	2	3
e78a2337-8284-4a7c-a2ad-bb016693b7cb	2	0.96	0.62	0.017	0.0056	0.9758	0.0016	36340	v1_bc11	tetrahymena	DPC_3	2	2
1c6b3670-8c9f-4358-9c75-689efbd4971e	2	0.99	1.27	0.0004	0.0041	0.9944	0.001	36229	v1_bc11	tetrahymena	DPC_3	2	2
59a32f81-03f7-4a7f-86b8-dd7679026cc7	1	0.99	2.22	0.0025	0.9948	0.0019	0.0008	33068	v1_bc10	tetrahymena	DPC_2	2	1
33997be5-f902-411f-b044-5b9b6f088c35	2	0.69	0.84	0.0224	0.0197	0.8236	0.1343	36523	v1_bc11	tetrahymena	DPC_3	2	2
f93afc5d-cfb8-423c-b4d6-e5daf4b11fb9	3	0.66	2.08	0.0093	0.1203	0.0937	0.7767	38416	v1_bc12	tetrahymena	DPC_4	2	3
b4d45395-3865-433e-9c95-a86dabdb1a5b	0	0.99	0.15	0.9939	0.0018	0.0039	0.0005	29640	v1_bc09	tetrahymena	DPC_1	2	0
8f31de1d-12aa-4b5f-982c-233a9ee88bf4	1	0.99	2.07	0.0018	0.994	0.0029	0.0013	32747	v1_bc10	tetrahymena	DPC_2	2	1
cfb95f0d-a188-461f-b7b3-a096dcfbc128	2	1.0	0.88	0.0	0.0	0.9999	0.0001	36451	v1_bc11	tetrahymena	DPC_3	2	2
2d42f1f7-7212-4fce-9002-f0f0fa36a4f7	1	0.99	2.24	0.0022	0.993	0.0015	0.0033	33194	v1_bc10	tetrahymena	DPC_2	2	1
b0335576-7b5b-4204-a6a9-6f7d045a108a	1	1.0	1.67	0.0013	0.9982	0.0003	0.0002	32105	v1_bc10	tetrahymena	DPC_2	2	1
d4fdbdcf-4be5-4c3e-a773-8c366b778be9	2	0.94	1.55	0.0281	0.0039	0.9662	0.0018	36635	v1_bc11	tetrahymena	DPC_3	2	2
9536c147-33e1-4bcf-9779-8cbaff3fdf63	2	0.79	0.39	0.0799	0.0048	0.8686	0.0467	36896	v1_bc11	tetrahymena	DPC_3	2	2
62d75f37-2317-4e2d-9aa4-3e6ff4b9e975	0	0.76	0.36	0.8703	0.0116	0.007	0.1111	30126	v1_bc09	tetrahymena	DPC_1	2	0
aa36ed5f-1fc0-4b66-b4ad-1578a9756de8	3	0.38	0.77	0.0055	0.2924	0.0282	0.6739	31334	v1_bc09	tetrahymena	DPC_1	2	0
e72b83b2-89f8-4fbb-b201-56bdb5f3758f	2	0.99	0.81	0.0013	0.0009	0.9957	0.0021	37256	v1_bc11	tetrahymena	DPC_3	2	2
d4a489aa-574c-4c7a-9469-f8a0d62b3837	1	0.05	1.37	0.4063	0.4581	0.0467	0.0889	29714	v1_bc09	tetrahymena	DPC_1	2	0
09c1606c-0c66-4de8-89bb-192bc7dec186	1	0.99	1.68	0.001	0.9938	0.0047	0.0005	33722	v1_bc10	tetrahymena	DPC_2	2	1
240473ad-ebde-49ea-98e0-95bc1699801b	-1	0.0	9.2	-1.0	-1.0	-1.0	-1.0	35680	v1_bc11	tetrahymena	DPC_3	2	2
40c5aca7-1a4f-46a0-ac41-34ff7e0fef28	1	0.96	2.66	0.004	0.9761	0.0167	0.0031	34243	v1_bc10	tetrahymena	DPC_2	2	1
09ee51fd-9bdd-4d6f-82a1-dd8984d2f163	2	0.97	3.32	0.0082	0.0059	0.9806	0.0053	37675	v1_bc11	tetrahymena	DPC_3	2	2
89fabaf5-21f3-4e67-95fd-cc072463ce09	1	0.99	1.72	0.0011	0.9945	0.0032	0.0011	34142	v1_bc10	tetrahymena	DPC_2	2	1
9efbe069-74f5-4815-9671-e7ba4206139d	3	0.8	0.37	0.0231	0.008	0.084	0.8849	33180	v1_bc10	tetrahymena	DPC_2	2	1
929c4b1e-8c59-4054-af7e-cbc8905217d3	3	0.96	0.27	0.0023	0.02	0.0021	0.9756	39245	v1_bc12	tetrahymena	DPC_4	2	3
090aed51-3777-46ac-98de-5b6dcb912954	2	0.96	0.7	0.0171	0.0018	0.9802	0.0009	35194	v1_bc11	tetrahymena	DPC_3	2	2
7a63369e-0254-48d4-a90c-8a4c2cbc9d1f	1	0.96	2.62	0.0118	0.9708	0.0062	0.0112	33753	v1_bc10	tetrahymena	DPC_2	2	1
80f03c53-f43f-451c-8fc3-a0eecd45171c	1	1.0	2.15	0.0	0.999	0.0003	0.0007	33490	v1_bc10	tetrahymena	DPC_2	2	1
3256008a-ec57-43d0-8f3f-73c9277a57bb	3	0.99	0.32	0.0024	0.0025	0.0016	0.9935	38386	v1_bc12	tetrahymena	DPC_4	2	3
ae743f33-93c9-42c0-80b9-bb461fd4c8e4	3	0.89	0.52	0.0228	0.0423	0.0074	0.9274	38572	v1_bc12	tetrahymena	DPC_4	2	3
53a7b65d-55f1-40fa-919f-14383e52c5ec	1	0.99	1.17	0.0025	0.9957	0.0015	0.0003	34258	v1_bc10	tetrahymena	DPC_2	2	1
78a8914c-833f-496b-9dd9-d218e6a7df7e	1	1.0	2.46	0.0012	0.9966	0.0009	0.0013	33118	v1_bc10	tetrahymena	DPC_2	2	1
4217aaa9-1876-4df2-956d-feeb3ee54650	1	1.0	2.42	0.0	0.9982	0.0013	0.0005	32083	v1_bc10	tetrahymena	DPC_2	2	1
64c98d9d-f2ce-4226-8e88-3365f4f64ff3	2	0.97	1.2	0.0076	0.0113	0.9787	0.0024	37673	v1_bc11	tetrahymena	DPC_3	2	2
cca1485f-1194-480c-b2d8-379dacbb1d61	3	0.99	0.28	0.001	0.0009	0.0022	0.996	38814	v1_bc12	tetrahymena	DPC_4	2	3
239d2245-bac9-44c8-bb5c-9f78fe6d6cb1	2	0.99	2.04	0.0033	0.0012	0.9942	0.0013	37455	v1_bc11	tetrahymena	DPC_3	2	2
e8bfd719-ae2c-4e7f-a55e-49e967ac3502	2	0.99	1.46	0.005	0.0011	0.9934	0.0005	36975	v1_bc11	tetrahymena	DPC_3	2	2
fcc54458-17c0-4c9b-a80f-1d54d1507287	0	0.26	1.5	0.6069	0.004	0.3476	0.0415	37284	v1_bc11	tetrahymena	DPC_3	2	2
55475e22-65de-4220-9fde-89457ac6eff6	2	1.0	1.09	0.0005	0.0006	0.9982	0.0007	37553	v1_bc11	tetrahymena	DPC_3	2	2
9f4e7326-8c91-47c8-859b-fd709556ab3d	0	0.98	2.18	0.9859	0.0024	0.002	0.0097	30607	v1_bc09	tetrahymena	DPC_1	2	0
7f203984-8ac6-414e-b991-f957a7c9c581	2	0.99	1.33	0.0027	0.0024	0.9933	0.0016	36694	v1_bc11	tetrahymena	DPC_3	2	2
aa10957c-0a31-46c3-80e5-d459fc2b783a	2	0.99	0.46	0.0048	0.001	0.9934	0.0007	35879	v1_bc11	tetrahymena	DPC_3	2	2
99828de0-673e-44c6-9874-ad58cc4a7242	2	0.99	0.11	0.0036	0.0029	0.9929	0.0006	35108	v1_bc11	tetrahymena	DPC_3	2	2
7a43a5d1-62d6-4f97-b911-2e2ee81fc7ed	0	0.9	0.93	0.9418	0.0155	0.0042	0.0384	29980	v1_bc09	tetrahymena	DPC_1	2	0
feaa6a6f-4ea0-4dc1-bd5f-723ed873db30	1	1.0	1.13	0.0	0.9999	0.0	0.0	33612	v1_bc10	tetrahymena	DPC_2	2	1
49e9ebf9-92e2-4b63-bf18-0c6283230b1d	1	0.99	1.92	0.0028	0.9933	0.0009	0.003	34056	v1_bc10	tetrahymena	DPC_2	2	1
32aaef25-6ecf-4d0b-9c87-692f717a1230	2	0.92	0.88	0.0289	0.0069	0.946	0.0182	34839	v1_bc11	tetrahymena	DPC_3	2	2
164311a5-dd61-4476-be8a-3f8e287df407	2	0.99	2.18	0.0056	0.001	0.992	0.0014	35245	v1_bc11	tetrahymena	DPC_3	2	2
db0bb542-e5a7-4862-96a7-8f404bb60962	1	0.95	1.17	0.0223	0.9757	0.0007	0.0013	32376	v1_bc10	tetrahymena	DPC_2	2	1
3bf3f8b0-d598-4726-87fd-dd3418f5ea58	1	0.68	2.6	0.0059	0.8345	0.0059	0.1538	32961	v1_bc10	tetrahymena	DPC_2	2	1
94f19b82-f23b-4571-bc77-864061515588	1	0.96	1.43	0.003	0.9777	0.0155	0.0038	33315	v1_bc10	tetrahymena	DPC_2	2	1
4fbe98fa-89a5-4005-a449-f5b4ae33b0b3	1	1.0	1.73	0.0	0.9991	0.0004	0.0004	32642	v1_bc10	tetrahymena	DPC_2	2	1
be1fa29e-e0d7-40e3-b531-084bf0112aaa	2	0.99	0.02	0.004	0.0007	0.9934	0.002	36767	v1_bc11	tetrahymena	DPC_3	2	2
e7b26db9-420c-4b7b-ad1e-e2a7a9e02258	1	1.0	2.09	0.0	0.9995	0.0002	0.0003	32288	v1_bc10	tetrahymena	DPC_2	2	1
92b3172b-944b-45d4-8588-ef7d09c6f52b	2	0.4	0.89	0.2834	0.0062	0.6803	0.03	36710	v1_bc11	tetrahymena	DPC_3	2	2
f1528775-85c5-41eb-b631-ce5d70d2194c	2	0.99	1.89	0.0013	0.0019	0.9955	0.0014	35651	v1_bc11	tetrahymena	DPC_3	2	2
95072055-e48b-4414-bb0c-a42aa4224c77	3	0.98	0.05	0.0068	0.0008	0.008	0.9845	39213	v1_bc12	tetrahymena	DPC_4	2	3
937055fb-05cd-446c-b9a4-ac6c380eb370	1	0.14	1.58	0.3781	0.5194	0.0354	0.067	31563	v1_bc09	tetrahymena	DPC_1	2	0
090cf621-87ae-4930-a077-a2018e7fbd9c	1	0.94	1.56	0.026	0.9707	0.002	0.0013	31823	v1_bc10	tetrahymena	DPC_2	2	1
11eedd40-e7ce-4a87-94fb-c4d2b6f97f29	2	1.0	0.89	0.0	0.0	0.9993	0.0007	35808	v1_bc11	tetrahymena	DPC_3	2	2
1b6306d1-4e38-45dc-b2d9-e1b73c544e2e	1	0.97	2.12	0.0071	0.9823	0.0097	0.001	31834	v1_bc10	tetrahymena	DPC_2	2	1
e8f69d04-09b6-4044-9504-e1416c9add98	3	0.52	2.78	0.0278	0.1574	0.136	0.6788	38165	v1_bc12	tetrahymena	DPC_4	2	3
e2a8f16b-cffe-491e-b011-aade3b5e8deb	0	1.0	0.09	0.9998	0.0	0.0001	0.0	31329	v1_bc09	tetrahymena	DPC_1	2	0
c4d484ed-ae97-476d-a564-7daa54361fc0	3	0.09	0.43	0.0172	0.0996	0.3955	0.4878	39258	v1_bc12	tetrahymena	DPC_4	2	3
ab3e014b-952a-4312-bcd2-b5abcfef6871	2	0.93	0.24	0.0321	0.0054	0.9595	0.0031	36343	v1_bc11	tetrahymena	DPC_3	2	2
5b0477f1-950f-4678-971e-7a4b6340c02a	0	0.96	1.1	0.9794	0.0002	0.0186	0.0018	29557	v1_bc09	tetrahymena	DPC_1	2	0
5cd60972-f4be-4cc4-8855-ba5a3f273ff9	0	0.05	3.13	0.3426	0.1659	0.2037	0.2878	30886	v1_bc09	tetrahymena	DPC_1	2	0
f47e955e-04f6-44ec-be91-2981b7f25c0d	2	1.0	1.57	0.0	0.0	0.9997	0.0003	37241	v1_bc11	tetrahymena	DPC_3	2	2
b6c434f0-103c-4f3a-b3c3-dae5dc93b93d	0	0.94	0.04	0.9663	0.0309	0.0002	0.0026	31581	v1_bc09	tetrahymena	DPC_1	2	0
1bc8b896-f1cf-4666-90ca-51dd9c6141df	2	0.99	1.72	0.0027	0.0003	0.9962	0.0008	38014	v1_bc11	tetrahymena	DPC_3	2	2
b8249d76-5b73-4b1e-bf65-2f56ec0706e3	2	0.99	0.63	0.0063	0.001	0.9925	0.0002	35324	v1_bc11	tetrahymena	DPC_3	2	2
6ec2b1e7-3882-429c-a3d4-cceda8a77d8a	1	0.98	3.09	0.0031	0.989	0.0024	0.0054	31906	v1_bc10	tetrahymena	DPC_2	2	1
6bd3ca51-0fdd-4e1a-8b27-f7d7436e5261	3	1.0	0.02	0.0	0.0	0.0	1.0	38944	v1_bc12	tetrahymena	DPC_4	2	3
bba048af-e362-4360-80eb-37bc13d44424	1	0.98	3.47	0.0089	0.9852	0.004	0.0019	34000	v1_bc10	tetrahymena	DPC_2	2	1
f7dde510-0587-4de6-8d31-805c85879d99	1	0.96	2.13	0.0137	0.9748	0.0056	0.0058	33093	v1_bc10	tetrahymena	DPC_2	2	1
be9cd78d-79b8-41bb-b98a-2599d02d449a	1	1.0	1.36	0.0	0.9996	0.0001	0.0004	34412	v1_bc10	tetrahymena	DPC_2	2	1
ffe2a6e7-41cc-4b32-a699-c94ed16a108e	0	0.98	2.07	0.9848	0.0031	0.0065	0.0056	30604	v1_bc09	tetrahymena	DPC_1	2	0
8d152729-afc2-4406-aaef-51172286c866	0	0.75	0.33	0.8657	0.0161	0.0032	0.115	29591	v1_bc09	tetrahymena	DPC_1	2	0
121c908d-a20e-4e54-83e9-3cc4e3e5009f	1	1.0	2.37	0.0	0.9987	0.0003	0.001	34628	v1_bc10	tetrahymena	DPC_2	2	1
bf17e0f5-4b02-4640-9295-0dfb409406b6	1	1.0	1.92	0.0	0.9986	0.0005	0.0008	33397	v1_bc10	tetrahymena	DPC_2	2	1
2e9bfbcc-97a6-4725-a857-b06f3165943b	1	1.0	1.57	0.0	0.9996	0.0003	0.0001	34087	v1_bc10	tetrahymena	DPC_2	2	1
dc73af85-3bcf-4e48-9dd2-aa472b06fd70	2	0.99	1.74	0.0027	0.0047	0.9911	0.0014	37214	v1_bc11	tetrahymena	DPC_3	2	2
f2fe1ba0-c9af-4392-8817-d7afddffca53	1	0.99	2.43	0.002	0.9934	0.0028	0.0018	32241	v1_bc10	tetrahymena	DPC_2	2	1
a9136d67-e8f8-43ed-af9d-f1b9c74a7d09	1	0.99	2.19	0.0027	0.9946	0.0015	0.0012	31884	v1_bc10	tetrahymena	DPC_2	2	1
49a31f9a-b80a-469d-a942-9cad71e64532	1	0.98	2.29	0.0038	0.9856	0.009	0.0016	32290	v1_bc10	tetrahymena	DPC_2	2	1
a622769a-a2e8-463d-82fc-4fb9d91c13ca	2	0.99	1.44	0.0027	0.0055	0.9913	0.0006	36294	v1_bc11	tetrahymena	DPC_3	2	2
b1899303-5c54-4a65-be94-18a9271c43d9	2	0.97	0.86	0.0151	0.0005	0.9839	0.0004	37490	v1_bc11	tetrahymena	DPC_3	2	2
486c9847-8028-43b1-9ddb-4f652d39f586	2	1.0	1.47	0.0021	0.0003	0.9972	0.0003	36860	v1_bc11	tetrahymena	DPC_3	2	2
3a87a95a-ea4d-472c-89cd-edc8ff4ca8d7	2	0.99	0.4	0.0043	0.0004	0.9952	0.0002	36163	v1_bc11	tetrahymena	DPC_3	2	2
95bde059-a804-4603-9d10-78765fc1fc97	1	1.0	2.33	0.0014	0.9974	0.0004	0.0008	34565	v1_bc10	tetrahymena	DPC_2	2	1
d2bf717d-a80a-4247-a072-1ef941c34383	0	0.87	0.65	0.9113	0.0416	0.0294	0.0177	37210	v1_bc11	tetrahymena	DPC_3	2	2
76692fb6-7857-40b7-8698-20802a2b867f	1	1.0	2.13	0.0	0.9994	0.0001	0.0005	32629	v1_bc10	tetrahymena	DPC_2	2	1
a1099d99-42de-4ffe-9c08-ae00779854c6	0	0.98	0.24	0.9849	0.0086	0.0023	0.0042	30552	v1_bc09	tetrahymena	DPC_1	2	0
ccc4936a-d5aa-45d4-8ccd-cde0d3f762e2	3	1.0	0.16	0.0007	0.0015	0.0002	0.9976	38351	v1_bc12	tetrahymena	DPC_4	2	3
c296d823-c5f4-4b8e-bfd7-37ba3fbe56c3	1	1.0	1.43	0.0	0.9999	0.0	0.0	32174	v1_bc10	tetrahymena	DPC_2	2	1
6c06c2ee-15ff-44bc-a020-a2e6964c3db8	3	0.99	0.26	0.0041	0.0008	0.0005	0.9947	38163	v1_bc12	tetrahymena	DPC_4	2	3
ec02d6a3-7e7f-4e3e-84e2-8af9e2173fe2	2	0.97	1.31	0.0115	0.0027	0.9843	0.0016	37228	v1_bc11	tetrahymena	DPC_3	2	2
1d374c7c-888b-42c5-a325-e9c182e9281b	2	1.0	1.03	0.0	0.0	1.0	0.0	36151	v1_bc11	tetrahymena	DPC_3	2	2
0fbca8e6-fc90-4959-b08f-11c707d7037b	0	0.72	0.19	0.8235	0.1009	0.0122	0.0634	30877	v1_bc09	tetrahymena	DPC_1	2	0
c2583250-2d02-4d79-837a-ef6698d85036	2	0.96	3.85	0.018	0.0039	0.9741	0.004	34963	v1_bc11	tetrahymena	DPC_3	2	2
67b68ca8-50ff-4a49-acd2-014178626ac3	2	0.98	0.49	0.0012	0.0101	0.988	0.0007	38108	v1_bc11	tetrahymena	DPC_3	2	2
4e9a2855-5d93-454a-a172-80ffd8cbbe65	1	1.0	1.93	0.0	0.9999	0.0001	0.0	34455	v1_bc10	tetrahymena	DPC_2	2	1
f2c858bd-b3ef-41f8-86fa-6cd5250299fd	2	1.0	1.13	0.0	0.0	0.9996	0.0004	37671	v1_bc11	tetrahymena	DPC_3	2	2
0b3a8ae8-b990-4baf-b135-da901bd90b6c	2	0.98	0.02	0.0107	0.0009	0.9881	0.0004	37715	v1_bc11	tetrahymena	DPC_3	2	2
216d82ff-df9f-4bf0-86ac-ba80dbf3848f	1	0.99	3.27	0.0019	0.9923	0.0043	0.0015	33585	v1_bc10	tetrahymena	DPC_2	2	1
3e3aa448-87fd-48d6-b8da-4291828865c8	3	0.71	0.48	0.036	0.1252	0.0047	0.8341	38587	v1_bc12	tetrahymena	DPC_4	2	3
00f8667a-66d4-4778-a4fd-4f0e5f7ea87c	2	0.98	2.67	0.0064	0.001	0.9891	0.0035	35065	v1_bc11	tetrahymena	DPC_3	2	2
69cbb69a-c4bc-4163-bf89-97f7fb4f7124	2	0.97	2.41	0.0112	0.0016	0.9851	0.002	36521	v1_bc11	tetrahymena	DPC_3	2	2
abfa9324-45a2-40b5-8398-eab7d5f30629	0	0.96	0.52	0.9767	0.0213	0.0008	0.0011	30144	v1_bc09	tetrahymena	DPC_1	2	0
ca1bc5c1-b3df-45b2-bdf3-1f24c156f95f	3	0.98	1.02	0.0027	0.0096	0.0003	0.9874	38407	v1_bc12	tetrahymena	DPC_4	2	3
a5955a7b-4f68-40f1-bb57-d8959fa65a5b	0	0.86	0.71	0.9176	0.0579	0.0006	0.0239	30768	v1_bc09	tetrahymena	DPC_1	2	0
155d4cae-c0a1-412b-87d0-cf51001e2e37	2	1.0	0.69	0.0	0.0	0.9998	0.0002	37632	v1_bc11	tetrahymena	DPC_3	2	2
b91e4c44-5fda-4567-8220-c0af79cf35b0	1	1.0	3.09	0.0	0.9996	0.0003	0.0002	33751	v1_bc10	tetrahymena	DPC_2	2	1
54ee1538-dc48-43d8-b15e-60fd18a95999	2	0.99	0.65	0.0048	0.0006	0.9938	0.0008	36641	v1_bc11	tetrahymena	DPC_3	2	2
7f934df4-44e4-4b3e-93e9-bffc316d6d0e	1	0.99	2.43	0.0043	0.9917	0.0007	0.0033	32998	v1_bc10	tetrahymena	DPC_2	2	1
f9d63984-e26a-46a3-84b9-bc8ebec9d3e8	2	1.0	1.9	0.0013	0.0007	0.9976	0.0004	36577	v1_bc11	tetrahymena	DPC_3	2	2
8ae5d920-8751-43a9-ba5d-00808cb614c8	2	1.0	0.68	0.0	0.0	0.9999	0.0001	37932	v1_bc11	tetrahymena	DPC_3	2	2
7326bbcc-cfa1-41c7-8876-21fc87db4adc	2	0.55	1.27	0.1542	0.0493	0.7054	0.091	34826	v1_bc11	tetrahymena	DPC_3	2	2
60669179-7528-4892-9f92-084aa1ee7996	2	0.85	0.56	0.0728	0.0019	0.924	0.0013	35357	v1_bc11	tetrahymena	DPC_3	2	2
e9a2992e-af11-47be-95d1-4bc9b0698283	2	0.81	1.6	0.087	0.009	0.8984	0.0055	34875	v1_bc11	tetrahymena	DPC_3	2	2
eda098a8-072b-4b92-8971-10f75172ac2e	2	0.98	1.25	0.0064	0.0008	0.991	0.0018	35297	v1_bc11	tetrahymena	DPC_3	2	2
0b45f947-0a2c-4a48-81cd-99d06b06da0d	0	0.93	0.12	0.9578	0.0291	0.0006	0.0125	29749	v1_bc09	tetrahymena	DPC_1	2	0
0228fdf2-3043-4e71-b6ad-0fa03d6b2d5e	1	0.98	1.35	0.001	0.9917	0.0005	0.0067	34626	v1_bc10	tetrahymena	DPC_2	2	1
62d1940d-605b-4456-b803-13148571e9f3	3	1.0	0.14	0.0	0.0	0.0	1.0	38959	v1_bc12	tetrahymena	DPC_4	2	3
4aecbbb4-d039-4581-a850-836b1051e3eb	2	1.0	0.86	0.0	0.0	0.9999	0.0001	35712	v1_bc11	tetrahymena	DPC_3	2	2
b4979a05-f4dd-4e3d-b33f-93748e324461	2	0.98	0.85	0.0065	0.0064	0.9851	0.002	35610	v1_bc11	tetrahymena	DPC_3	2	2
b4d50e93-f120-4475-bbde-2291f58d212b	2	1.0	1.17	0.0003	0.0007	0.9988	0.0001	34823	v1_bc11	tetrahymena	DPC_3	2	2
f7e7df97-1d0b-4903-9e91-1085ff0ef2c8	1	0.92	2.49	0.0062	0.9534	0.0355	0.0049	33185	v1_bc10	tetrahymena	DPC_2	2	1
5fd7044d-cf29-46fe-acf7-c1f3a2e7290a	2	1.0	1.08	0.0003	0.0007	0.9989	0.0002	36877	v1_bc11	tetrahymena	DPC_3	2	2
68a072b5-3f7e-4d22-91b5-59ecdce1b273	1	0.41	2.86	0.0215	0.6862	0.0115	0.2809	32935	v1_bc10	tetrahymena	DPC_2	2	1
942280f9-5db8-4fbf-bdb1-b931b4c5f811	2	0.97	0.69	0.0093	0.0064	0.9806	0.0037	35071	v1_bc11	tetrahymena	DPC_3	2	2
c1a708f6-fcc8-44e0-a57f-01848a44de11	2	1.0	1.43	0.0013	0.0002	0.9982	0.0003	37347	v1_bc11	tetrahymena	DPC_3	2	2
0d43252e-1526-4a4c-8ab5-f52daf5d74e6	2	1.0	0.51	0.0	0.0	0.9999	0.0001	36504	v1_bc11	tetrahymena	DPC_3	2	2
a6daa4cc-e2d6-4d82-a538-595996ba28f8	1	0.59	3.98	0.1177	0.7301	0.0146	0.1376	32359	v1_bc10	tetrahymena	DPC_2	2	1
48117067-d3e1-4070-a1da-1c940efbce69	2	0.99	0.99	0.0018	0.0005	0.9967	0.0009	36922	v1_bc11	tetrahymena	DPC_3	2	2
28926147-f999-47f8-88b5-c98b55bad741	2	0.24	6.62	0.2581	0.0863	0.5026	0.153	30850	v1_bc09	tetrahymena	DPC_1	2	0
b13d3562-c792-4531-a6f2-72ff19fbf497	1	1.0	1.7	0.0	0.9996	0.0002	0.0002	32726	v1_bc10	tetrahymena	DPC_2	2	1
19eed1e7-74f9-4341-bdc2-421d595c5ed6	0	0.57	0.97	0.7778	0.2041	0.0025	0.0155	30251	v1_bc09	tetrahymena	DPC_1	2	0
37e086f4-0a54-4ec5-b2c5-08f6f1256ce8	2	0.97	1.07	0.0149	0.0011	0.9822	0.0017	35486	v1_bc11	tetrahymena	DPC_3	2	2
732aad18-879f-44a0-ac30-0311a3868a97	2	0.98	1.92	0.0042	0.0044	0.9886	0.0028	34955	v1_bc11	tetrahymena	DPC_3	2	2
931cedfe-b7b3-40b2-a827-4daf6261c4d3	1	0.99	2.69	0.002	0.9936	0.0021	0.0023	34313	v1_bc10	tetrahymena	DPC_2	2	1
188118f7-bf8d-4405-89db-47bf9827e946	0	0.99	1.01	0.9925	0.0034	0.002	0.0021	31389	v1_bc09	tetrahymena	DPC_1	2	0
9e3fd2c6-2594-4f05-87ed-72e2df97a100	1	0.95	3.06	0.0044	0.9662	0.0174	0.0121	34408	v1_bc10	tetrahymena	DPC_2	2	1
523cc33b-6f5b-4285-aa5d-888db185630f	2	0.98	1.05	0.0068	0.0016	0.9913	0.0003	37022	v1_bc11	tetrahymena	DPC_3	2	2
5363098f-3cdb-431f-85ed-e60b68ef33e0	1	0.99	1.58	0.0029	0.9954	0.0006	0.0011	33845	v1_bc10	tetrahymena	DPC_2	2	1
7e2f22de-a84e-42eb-a807-4c772781dd9e	2	1.0	0.38	0.0006	0.0007	0.9984	0.0003	35741	v1_bc11	tetrahymena	DPC_3	2	2
8fd95b92-f4a8-4d9c-9c5f-e0a624e19e4f	1	1.0	2.11	0.0	0.9994	0.0005	0.0001	31968	v1_bc10	tetrahymena	DPC_2	2	1
0c8c279c-2314-4b04-bca1-874691190ae8	0	0.32	0.44	0.6538	0.0062	0.3361	0.004	29810	v1_bc09	tetrahymena	DPC_1	2	0
f4d343e8-9229-43f3-9e1e-a794dbd6edab	2	0.99	2.62	0.002	0.0007	0.9937	0.0035	36150	v1_bc11	tetrahymena	DPC_3	2	2
39d6407e-3a64-4dfe-93ac-674b6e01cd14	2	1.0	1.63	0.0014	0.0003	0.9982	0.0001	36310	v1_bc11	tetrahymena	DPC_3	2	2
7b2cd55e-f6c1-4d94-b4b6-ab6b480684fa	0	0.98	0.38	0.9884	0.0101	0.0013	0.0002	30219	v1_bc09	tetrahymena	DPC_1	2	0
3f398b97-92d5-4550-9743-91da0dc34fd2	3	0.98	0.35	0.002	0.0067	0.0002	0.991	38451	v1_bc12	tetrahymena	DPC_4	2	3
d56e15a9-65f2-43ca-b4b4-611332cfc1d1	0	1.0	2.11	0.9987	0.0004	0.0002	0.0007	30586	v1_bc09	tetrahymena	DPC_1	2	0
308ebbe5-88e8-4406-9933-67aa34f8a621	2	0.99	0.25	0.0032	0.0014	0.9944	0.001	35030	v1_bc11	tetrahymena	DPC_3	2	2
70416240-d19f-496b-a25e-430c86348047	3	1.0	0.83	0.0	0.0	0.0	1.0	38789	v1_bc12	tetrahymena	DPC_4	2	3
85c35c76-b79e-47a0-b8da-f48f160293f2	2	0.99	0.5	0.0036	0.0021	0.9924	0.002	35825	v1_bc11	tetrahymena	DPC_3	2	2
6e32272b-f51d-4c20-b101-fef8e0545190	2	1.0	0.79	0.0009	0.0017	0.997	0.0004	37346	v1_bc11	tetrahymena	DPC_3	2	2
fdf4c445-3a54-4c07-9251-b4146ee8adf7	3	0.69	0.87	0.0053	0.0071	0.1471	0.8404	33958	v1_bc10	tetrahymena	DPC_2	2	1
86d5deb2-31bb-451b-94ba-548e7cbb04f9	1	1.0	1.93	0.0	0.999	0.0003	0.0007	33637	v1_bc10	tetrahymena	DPC_2	2	1
f3722c02-a91e-45fe-9096-8f0410c9abfc	2	0.99	0.41	0.0005	0.002	0.9964	0.0011	36165	v1_bc11	tetrahymena	DPC_3	2	2
e7305571-31c6-4134-9fad-2660821eb156	3	0.69	1.13	0.0907	0.0153	0.1033	0.7907	38966	v1_bc12	tetrahymena	DPC_4	2	3
9d763c78-f94e-44ba-a158-46c24877a528	1	1.0	1.11	0.002	0.9976	0.0003	0.0001	34577	v1_bc10	tetrahymena	DPC_2	2	1
7b5d272a-8766-4a89-9aa2-4c313bc1ab6b	2	0.99	1.22	0.0043	0.0014	0.9937	0.0006	37246	v1_bc11	tetrahymena	DPC_3	2	2
01e4433f-aecd-4bfe-8f7a-6c377bf6646f	2	0.99	1.51	0.0058	0.0017	0.9912	0.0013	34700	v1_bc11	tetrahymena	DPC_3	2	2
9692cc35-fa6b-4280-b8ab-91624643799c	0	0.85	1.82	0.9145	0.008	0.0644	0.0131	30567	v1_bc09	tetrahymena	DPC_1	2	0
dd43e556-b36e-4c05-ad9c-8aa2623715a2	1	1.0	2.19	0.0	0.9998	0.0001	0.0001	32199	v1_bc10	tetrahymena	DPC_2	2	1
9551ecd0-6caa-4457-af89-08fc12d83b85	2	0.96	0.76	0.0046	0.0177	0.9769	0.0008	34698	v1_bc11	tetrahymena	DPC_3	2	2
753378d8-7e82-4f99-8f05-cacb27edfaec	2	1.0	1.87	0.0011	0.0007	0.9977	0.0006	37424	v1_bc11	tetrahymena	DPC_3	2	2
856b201e-424d-4988-a30a-bdee2b68efa4	3	0.51	1.28	0.0356	0.2153	0.024	0.7251	39228	v1_bc12	tetrahymena	DPC_4	2	3
eb273537-0d33-4fc6-adfb-0f9a21b4d169	2	0.99	1.63	0.0025	0.0007	0.9961	0.0007	36102	v1_bc11	tetrahymena	DPC_3	2	2
81d0e69f-dc49-45b9-80fb-697d5c258b54	2	0.97	1.78	0.011	0.0021	0.9815	0.0055	35813	v1_bc11	tetrahymena	DPC_3	2	2
f467e5a0-b7a5-4b9a-ae80-cbbd18b1e987	1	0.99	1.52	0.0	0.9962	0.0026	0.0012	33316	v1_bc10	tetrahymena	DPC_2	2	1
cb2ab699-08cf-430d-9d3a-b467ff4ad5aa	1	0.71	3.27	0.0424	0.813	0.044	0.1006	33257	v1_bc10	tetrahymena	DPC_2	2	1
ccf8bafa-1234-4ee0-8a4f-0462e93b4d98	2	0.97	0.73	0.0113	0.0034	0.9819	0.0034	37406	v1_bc11	tetrahymena	DPC_3	2	2
85fb09c8-e53b-4d43-9c21-5a9327c8975a	1	1.0	1.61	0.0	1.0	0.0	0.0	34257	v1_bc10	tetrahymena	DPC_2	2	1
bc8e6f25-b7f6-406a-ad4c-abc37e07d2bd	3	1.0	1.04	0.0	0.0	0.0	1.0	38248	v1_bc12	tetrahymena	DPC_4	2	3
567598c6-5888-4ff9-b698-ab31d42f2c91	3	0.93	0.36	0.0011	0.0323	0.0011	0.9656	38853	v1_bc12	tetrahymena	DPC_4	2	3
eb85c129-b3c9-43d0-bd84-333aae14d53d	1	0.34	2.52	0.0457	0.6321	0.0321	0.2901	32139	v1_bc10	tetrahymena	DPC_2	2	1
f06c134b-d7f0-4cee-873e-1bf37b46bd83	2	0.96	0.46	0.0177	0.0007	0.98	0.0016	37730	v1_bc11	tetrahymena	DPC_3	2	2
02c991d6-e698-4cc0-9d7d-13437c0b6582	0	0.97	0.42	0.9804	0.0106	0.0046	0.0044	30887	v1_bc09	tetrahymena	DPC_1	2	0
97f3bc9b-c6e6-4e1e-9f88-fec162156531	1	1.0	1.73	0.0	0.9998	0.0	0.0002	33854	v1_bc10	tetrahymena	DPC_2	2	1
9f53488b-1455-43fb-8d01-3053900ca817	2	0.99	1.42	0.0021	0.0032	0.9938	0.0008	36987	v1_bc11	tetrahymena	DPC_3	2	2
dbbb82bf-81f0-4c01-8a6b-2bc309554c93	2	0.99	1.39	0.0036	0.0033	0.9901	0.003	35568	v1_bc11	tetrahymena	DPC_3	2	2
129a5f8c-a7c8-40d4-88de-d1499ab1bc28	2	1.0	0.81	0.0001	0.0013	0.9982	0.0003	34847	v1_bc11	tetrahymena	DPC_3	2	2
0f653eac-59bc-4bf9-876d-f8ab56ec81ff	2	1.0	0.39	0.0	0.0	0.9994	0.0006	36291	v1_bc11	tetrahymena	DPC_3	2	2
9155c9bf-5980-4dfe-8ef8-bf2b7924fd98	1	0.99	1.82	0.0	0.9934	0.0004	0.0062	31839	v1_bc10	tetrahymena	DPC_2	2	1
c89317b5-3107-4b6c-89b1-71e096360032	3	1.0	0.3	0.002	0.0006	0.0003	0.9971	39151	v1_bc12	tetrahymena	DPC_4	2	3
61e5ca02-8143-4f57-819d-affe6f13dd4f	1	0.96	2.39	0.0078	0.9706	0.0156	0.0059	32878	v1_bc10	tetrahymena	DPC_2	2	1
4505cd3e-b98c-4c4d-92d9-bdc9539c8518	1	1.0	1.81	0.0	0.9993	0.0001	0.0005	32321	v1_bc10	tetrahymena	DPC_2	2	1
8393aecc-bc85-46be-b780-53664f55241c	1	1.0	1.99	0.0	0.9999	0.0	0.0001	33567	v1_bc10	tetrahymena	DPC_2	2	1
7b050c9e-e9f2-4d83-9b03-bc090a4ae725	2	1.0	0.71	0.0	0.0	0.9999	0.0001	36413	v1_bc11	tetrahymena	DPC_3	2	2
cc3ca859-c70d-4c82-afdf-83cf1a357638	3	0.64	0.54	0.0342	0.0506	0.14	0.7752	32810	v1_bc10	tetrahymena	DPC_2	2	1
eecfed00-a3c5-4c82-9729-da157b46f839	0	0.99	0.13	0.9942	0.0009	0.0009	0.004	30232	v1_bc09	tetrahymena	DPC_1	2	0
a44132e0-d148-47cc-abef-0a0c27d3a4a0	2	0.99	1.91	0.0012	0.0018	0.9964	0.0007	36878	v1_bc11	tetrahymena	DPC_3	2	2
2edffd7a-e5e9-48d0-89a9-937e621f25f6	0	0.98	0.37	0.9841	0.0077	0.0014	0.0069	30648	v1_bc09	tetrahymena	DPC_1	2	0
b35475b3-8b37-4400-aa91-288077adcfe9	1	1.0	1.6	0.0	0.9999	0.0	0.0	34566	v1_bc10	tetrahymena	DPC_2	2	1
78429bf8-f6ce-4565-a74e-aeadc8903279	2	1.0	1.51	0.0008	0.0006	0.9976	0.001	36664	v1_bc11	tetrahymena	DPC_3	2	2
a721bd76-cb71-4bbb-afe4-4e49095bc2e6	2	0.99	3.03	0.0046	0.0014	0.9926	0.0014	37674	v1_bc11	tetrahymena	DPC_3	2	2
e0b910a5-44e2-4f1f-9cda-de12001f4a4c	2	0.99	1.67	0.0017	0.0015	0.996	0.0007	34707	v1_bc11	tetrahymena	DPC_3	2	2
61bb58d4-a12d-4dba-b592-9942355cc444	2	0.89	2.86	0.0548	0.0012	0.9409	0.0031	34756	v1_bc11	tetrahymena	DPC_3	2	2
308273e5-c806-4ab5-8aae-085737e3931a	0	0.95	0.37	0.9704	0.0214	0.0046	0.0036	29828	v1_bc09	tetrahymena	DPC_1	2	0
69b1b104-a1c2-4ce0-a321-84a2c12fa1ab	1	1.0	1.77	0.0	1.0	0.0	0.0	34268	v1_bc10	tetrahymena	DPC_2	2	1
0f2efda6-f855-432b-8852-5398f64fc6a0	3	1.0	0.49	0.0	0.0	0.0	1.0	39047	v1_bc12	tetrahymena	DPC_4	2	3
29845596-ac7e-4c56-a7c7-fb05e9427056	2	0.89	1.57	0.0446	0.0151	0.9331	0.0071	37062	v1_bc11	tetrahymena	DPC_3	2	2
404a3c1b-c4de-4e71-ae4b-0d6d430a7a8c	2	0.99	0.5	0.0026	0.0005	0.9965	0.0003	36988	v1_bc11	tetrahymena	DPC_3	2	2
7c02238a-7a90-4521-9c73-1ff4bade79b5	0	0.99	1.39	0.9912	0.0042	0.001	0.0036	29840	v1_bc09	tetrahymena	DPC_1	2	0
d0d6b359-f978-44fb-adbb-6dff97e62511	2	0.82	2.07	0.0865	0.0071	0.9016	0.0049	35021	v1_bc11	tetrahymena	DPC_3	2	2
7138c927-22f2-40d7-9dae-cbfe53653bfa	1	1.0	2.35	0.0	0.9999	0.0	0.0001	33705	v1_bc10	tetrahymena	DPC_2	2	1
0d3d7637-9f8e-4ecc-8cf9-f2d860789090	0	0.99	1.98	0.9954	0.0011	0.0022	0.0013	29827	v1_bc09	tetrahymena	DPC_1	2	0
dd47c618-b32d-446a-b241-127ecb90d0b2	1	0.95	2.02	0.0099	0.9677	0.0064	0.016	33252	v1_bc10	tetrahymena	DPC_2	2	1
81c5000c-36a0-478a-9d39-041d6aa27a33	3	0.8	2.68	0.007	0.0736	0.0453	0.874	36513	v1_bc11	tetrahymena	DPC_3	2	2
a555baca-8b9d-4e3c-9c7a-5c3cbd1ffb87	1	0.99	2.38	0.0048	0.9913	0.0024	0.0015	32309	v1_bc10	tetrahymena	DPC_2	2	1
e6ef264d-ef0a-4bb5-b1bd-2d1a3e023961	3	1.0	0.02	0.0	0.0	0.0	1.0	39099	v1_bc12	tetrahymena	DPC_4	2	3
b8553c2f-1ce5-4da5-9b3c-05f4fcb5b926	2	0.99	1.77	0.0041	0.0003	0.9948	0.0007	36805	v1_bc11	tetrahymena	DPC_3	2	2
72bdc6a3-0a09-48eb-8420-630c6253dfb6	0	0.18	0.98	0.5224	0.0192	0.1155	0.3429	36905	v1_bc11	tetrahymena	DPC_3	2	2
f5176ffb-9ac0-4b17-ae7b-8187f51f3a8c	2	0.98	1.12	0.0083	0.0011	0.9901	0.0006	34882	v1_bc11	tetrahymena	DPC_3	2	2
e8360378-79c8-4b7c-b6e6-eac602418108	0	1.0	0.23	0.9986	0.0004	0.0009	0.0002	30952	v1_bc09	tetrahymena	DPC_1	2	0
8dd57fcf-71b8-4188-b6c1-ce643f5a4878	2	1.0	0.38	0.0	0.0	0.9998	0.0002	36386	v1_bc11	tetrahymena	DPC_3	2	2
37f28930-1ebd-416c-9abd-e0a4c22b75dc	3	1.0	0.3	0.0005	0.0002	0.002	0.9973	38970	v1_bc12	tetrahymena	DPC_4	2	3
3975a23b-fd3c-4847-b5cd-7920055893c8	3	0.8	1.57	0.0202	0.0733	0.0306	0.876	38253	v1_bc12	tetrahymena	DPC_4	2	3
b7ade1a1-7130-496c-abae-7bea9b80ef24	3	0.07	0.12	0.0201	0.2462	0.3299	0.4038	38865	v1_bc12	tetrahymena	DPC_4	2	3
738325d8-130f-426a-99eb-306ac528c456	2	0.98	3.09	0.0057	0.0038	0.9852	0.0053	36926	v1_bc11	tetrahymena	DPC_3	2	2
58e00642-ad75-4917-ab1d-821339e44ca5	2	1.0	0.94	0.0004	0.0014	0.9979	0.0003	37840	v1_bc11	tetrahymena	DPC_3	2	2
3c05693c-36e3-470e-9af8-84c15d704aee	2	0.96	0.62	0.0095	0.0116	0.9758	0.0031	36601	v1_bc11	tetrahymena	DPC_3	2	2
24249b30-a4cd-4d66-9531-071a6d832cbe	1	1.0	1.5	0.0	0.998	0.001	0.001	34600	v1_bc10	tetrahymena	DPC_2	2	1
65f90531-8025-44d2-9bcd-23b8a943c42e	1	1.0	1.11	0.0	0.9982	0.0015	0.0004	33918	v1_bc10	tetrahymena	DPC_2	2	1
749163e1-3b06-4b66-852b-c5387328edf3	0	0.88	0.33	0.9202	0.0433	0.0051	0.0314	29502	v1_bc09	tetrahymena	DPC_1	2	0
da3eef78-b82a-4a23-9bbd-26cce615cf67	2	1.0	2.05	0.0011	0.0013	0.9973	0.0003	37159	v1_bc11	tetrahymena	DPC_3	2	2
324e9210-e921-47e2-bdf9-d6bf2d32a528	2	0.96	0.76	0.0185	0.0066	0.9743	0.0006	36123	v1_bc11	tetrahymena	DPC_3	2	2
804fa66c-3faa-4c64-9918-882a074dc678	0	0.47	0.77	0.6521	0.1516	0.0099	0.1864	29644	v1_bc09	tetrahymena	DPC_1	2	0
6c736766-ee3d-44cc-8a01-239ebaa401fd	0	1.0	1.42	0.9986	0.0001	0.0009	0.0005	29984	v1_bc09	tetrahymena	DPC_1	2	0
a2d8d7ad-51de-4af5-b48f-cba9313f0716	0	0.87	1.9	0.9282	0.0089	0.0567	0.0062	30593	v1_bc09	tetrahymena	DPC_1	2	0
e4613359-8f1c-4b35-893d-9ed55804ee9f	0	0.99	1.78	0.9949	0.0011	0.0016	0.0025	29907	v1_bc09	tetrahymena	DPC_1	2	0
3207652f-82ee-4f91-8648-3c13850cbf40	1	0.99	1.82	0.0038	0.994	0.0011	0.0011	31876	v1_bc10	tetrahymena	DPC_2	2	1
73265fc1-83ec-4b6a-bdc4-c7c2c53b6dd4	2	0.88	0.23	0.0425	0.0065	0.9266	0.0244	35883	v1_bc11	tetrahymena	DPC_3	2	2
23851805-9717-428a-9e1b-6a369df190b1	0	0.98	1.78	0.9872	0.0015	0.0031	0.0083	29844	v1_bc09	tetrahymena	DPC_1	2	0
ee674870-4b02-45bc-af5e-fe22e9678120	2	1.0	1.68	0.0	0.0	0.9999	0.0001	36212	v1_bc11	tetrahymena	DPC_3	2	2
0735b08b-6184-4159-8df1-6a65435bda5b	0	0.98	0.66	0.9895	0.0034	0.0007	0.0064	30147	v1_bc09	tetrahymena	DPC_1	2	0
bc7f4f98-d05c-4502-8a56-f18f56c60b91	0	1.0	0.17	0.9995	0.0001	0.0003	0.0	30550	v1_bc09	tetrahymena	DPC_1	2	0
1743253d-cdc6-49d2-b93e-20f8ff0c25b5	2	0.73	0.71	0.0133	0.0908	0.8232	0.0727	34090	v1_bc10	tetrahymena	DPC_2	2	1
3c5cca33-c038-406b-aed8-9cf57ab4a0f2	1	1.0	1.72	0.0	0.9998	0.0	0.0001	33536	v1_bc10	tetrahymena	DPC_2	2	1
fe50ff5b-f427-4ff9-811a-3d28afd8906f	2	0.53	0.78	0.1779	0.0141	0.7119	0.0962	37378	v1_bc11	tetrahymena	DPC_3	2	2
04ea4c3f-54fa-4668-b5c2-b6e07913282c	1	1.0	2.33	0.0	0.999	0.0007	0.0004	33903	v1_bc10	tetrahymena	DPC_2	2	1
23a4ae81-6f2c-4525-8463-5020e9eb367d	1	1.0	2.54	0.0	0.9991	0.0005	0.0004	33529	v1_bc10	tetrahymena	DPC_2	2	1
f133698d-6dd0-47d6-825d-122c43ab4273	1	0.92	2.29	0.0169	0.9457	0.0275	0.0099	34076	v1_bc10	tetrahymena	DPC_2	2	1
7ae5a6fe-6e13-4382-8add-98497a252935	0	0.96	0.26	0.9783	0.0002	0.0212	0.0003	31138	v1_bc09	tetrahymena	DPC_1	2	0
a9f0fc3b-dcf2-40d5-bbb2-f91f87d0611c	1	0.95	1.44	0.0185	0.9683	0.0068	0.0065	33537	v1_bc10	tetrahymena	DPC_2	2	1
6aa08ced-5eb0-48c3-b85a-ca886494b1f1	0	0.63	0.38	0.7577	0.1287	0.0122	0.1014	31719	v1_bc09	tetrahymena	DPC_1	2	0
0cd72dff-7943-4c94-a941-aea33bb6bbac	2	1.0	0.48	0.0	0.0	0.9997	0.0003	35166	v1_bc11	tetrahymena	DPC_3	2	2
67fdef67-a747-413d-968a-55c47b562927	3	1.0	0.09	0.0009	0.0003	0.0013	0.9975	38568	v1_bc12	tetrahymena	DPC_4	2	3
9d1ee1b5-5812-4937-8bf9-52ba555d6a7c	0	0.95	0.18	0.9692	0.0075	0.0016	0.0218	30267	v1_bc09	tetrahymena	DPC_1	2	0
8e93f2a7-54de-441a-a84a-e7d75d30d276	3	0.8	2.2	0.0421	0.063	0.0287	0.8662	38715	v1_bc12	tetrahymena	DPC_4	2	3
a304ab31-fcf8-4464-be5d-8bb591c79829	0	0.86	0.28	0.9187	0.0228	0.0043	0.0542	31701	v1_bc09	tetrahymena	DPC_1	2	0
35222081-6c66-4921-8e8c-291a1110e189	2	1.0	1.78	0.001	0.0014	0.9972	0.0004	37658	v1_bc11	tetrahymena	DPC_3	2	2
6cffb637-5623-4d07-b70a-2f327a05df69	2	0.91	2.59	0.0112	0.0013	0.9496	0.0379	35996	v1_bc11	tetrahymena	DPC_3	2	2
dd4fcca1-9f99-4b3e-99ee-084044a0a173	1	0.96	1.45	0.0084	0.9774	0.0127	0.0014	32124	v1_bc10	tetrahymena	DPC_2	2	1
a3ba0875-855c-4d69-81b4-c234eeaba98c	0	0.96	0.75	0.9761	0.0031	0.0034	0.0174	30421	v1_bc09	tetrahymena	DPC_1	2	0
5c14cefe-bea9-408c-860c-13b871baedcc	0	0.77	1.37	0.8807	0.0016	0.1143	0.0034	30080	v1_bc09	tetrahymena	DPC_1	2	0
2e067a0c-b1eb-40b7-a9d9-8fa12ffcc8d6	0	0.83	0.55	0.9031	0.0221	0.0717	0.0032	29679	v1_bc09	tetrahymena	DPC_1	2	0
1da21c3c-8294-43bd-9e87-48d2f9eabda2	2	0.98	1.96	0.0094	0.0006	0.9888	0.0012	36159	v1_bc11	tetrahymena	DPC_3	2	2
45d83797-f923-4e7b-a304-3e5cf988b4cc	1	0.99	3.21	0.0012	0.9942	0.0005	0.0041	32865	v1_bc10	tetrahymena	DPC_2	2	1
3798f641-5a33-4c92-b7de-64d837c7877e	2	1.0	1.35	0.0	0.0	1.0	0.0	35576	v1_bc11	tetrahymena	DPC_3	2	2
ccd66702-7edd-48a0-a838-7df718a49263	0	0.96	0.13	0.9763	0.0013	0.0057	0.0167	30321	v1_bc09	tetrahymena	DPC_1	2	0
7faea87e-1d80-4991-934c-2c10f6f9ded3	2	0.79	1.08	0.1006	0.0068	0.8858	0.0069	36914	v1_bc11	tetrahymena	DPC_3	2	2
0fcf10f8-16ca-4f72-a41e-868fa93113f4	2	1.0	0.99	0.0	0.0	0.9988	0.0012	34900	v1_bc11	tetrahymena	DPC_3	2	2
a9201566-23a3-41bc-8c9b-0e69ef27cf07	1	0.99	1.87	0.0	0.9934	0.0016	0.0049	33525	v1_bc10	tetrahymena	DPC_2	2	1
c7c23c8f-16d2-4942-8a9a-d168b4753bf7	2	0.98	0.93	0.0051	0.0058	0.9873	0.0018	35047	v1_bc11	tetrahymena	DPC_3	2	2
b4014ec1-a6ad-4c2b-b681-177cbd52e43b	2	0.97	1.52	0.0113	0.0007	0.9852	0.0028	34699	v1_bc11	tetrahymena	DPC_3	2	2
936bd25c-9188-4cca-ae67-4d4041c1a034	1	0.8	1.44	0.072	0.8757	0.0516	0.0008	33079	v1_bc10	tetrahymena	DPC_2	2	1
d8b1e1d9-e79a-413c-a613-9d78df7d5d5c	1	1.0	1.67	0.0	0.9977	0.0022	0.0002	34088	v1_bc10	tetrahymena	DPC_2	2	1
4c312ac3-f976-4814-8de0-9b22861ab40c	2	0.98	1.72	0.0101	0.001	0.9881	0.0009	35577	v1_bc11	tetrahymena	DPC_3	2	2
00380a99-b514-4b78-8ac8-26f81a0ff5b3	1	1.0	2.04	0.0	0.9982	0.001	0.0007	33437	v1_bc10	tetrahymena	DPC_2	2	1
86aa0438-4b3f-4c2a-93b6-62951e072a0d	2	1.0	0.7	0.0	0.0	0.9999	0.0001	37409	v1_bc11	tetrahymena	DPC_3	2	2
282489a9-6861-4e49-8b5e-e21c3e37822f	0	0.94	0.25	0.9706	0.0005	0.0285	0.0004	30522	v1_bc09	tetrahymena	DPC_1	2	0
e69046fc-0917-4e01-9287-fa0dbd424225	3	0.99	0.12	0.0029	0.0006	0.001	0.9954	38389	v1_bc12	tetrahymena	DPC_4	2	3
7c92c822-21c1-4653-9d77-2274a5a0574d	2	0.99	1.9	0.0035	0.0008	0.9935	0.0022	37227	v1_bc11	tetrahymena	DPC_3	2	2
1d7e4585-43bb-4ba0-af4e-a515623466e2	0	0.91	1.02	0.9454	0.0043	0.037	0.0133	31392	v1_bc09	tetrahymena	DPC_1	2	0
d0bf778f-d6be-4755-b18d-1dc9287fd71c	2	0.98	1.44	0.0064	0.0046	0.9886	0.0004	36405	v1_bc11	tetrahymena	DPC_3	2	2
51dbd52d-82e8-43b0-93d0-d4334b4e8a69	0	0.84	0.57	0.9195	0.0011	0.0773	0.0021	30665	v1_bc09	tetrahymena	DPC_1	2	0
8826c1fa-7776-4caf-902d-2065a0918e7c	2	0.99	2.04	0.0044	0.0009	0.9934	0.0012	34999	v1_bc11	tetrahymena	DPC_3	2	2
5db0ddec-dc52-46d3-977d-af735fb702a1	3	0.42	2.14	0.0148	0.0476	0.2596	0.6781	38836	v1_bc12	tetrahymena	DPC_4	2	3
d250d1ef-6e18-4f2c-8add-583138e7458d	1	0.99	2.08	0.0017	0.9912	0.0034	0.0037	32375	v1_bc10	tetrahymena	DPC_2	2	1
4b5244ec-12dc-48c0-94e0-ba58da670f97	1	1.0	2.02	0.0	0.9996	0.0003	0.0001	34106	v1_bc10	tetrahymena	DPC_2	2	1
56930189-3095-4bb7-b98f-81848f9a7b2a	2	0.99	1.02	0.0025	0.0015	0.9952	0.0008	35823	v1_bc11	tetrahymena	DPC_3	2	2
84a9184d-9892-45fd-9202-e500b8c16805	2	0.71	0.59	0.0229	0.0674	0.8103	0.0994	36486	v1_bc11	tetrahymena	DPC_3	2	2
4aa707a3-dedb-4cba-9466-09f6948f7075	3	0.87	2.49	0.0032	0.0403	0.042	0.9145	38295	v1_bc12	tetrahymena	DPC_4	2	3
e919f7b5-0977-46a3-bb02-d387d20aee10	0	0.07	1.35	0.4567	0.0269	0.3825	0.1339	35025	v1_bc11	tetrahymena	DPC_3	2	2
b4a4d2b5-d664-4f80-9a5a-804b9a08d748	3	1.0	0.82	0.0	0.0	0.0	1.0	38419	v1_bc12	tetrahymena	DPC_4	2	3
c5d74175-d766-4de1-9d8b-7ca54751363b	2	0.98	1.69	0.0104	0.0008	0.9881	0.0007	35645	v1_bc11	tetrahymena	DPC_3	2	2
685a9270-ff38-41a5-aad0-5303286acb6a	2	0.96	1.56	0.0055	0.0146	0.979	0.0009	36953	v1_bc11	tetrahymena	DPC_3	2	2
7a6940c1-85af-4166-a108-0f5d9f949a60	0	0.97	1.91	0.9824	0.0049	0.0086	0.0041	31282	v1_bc09	tetrahymena	DPC_1	2	0
dccd0438-90f6-4c85-828a-0f27c483f535	0	0.04	6.6	0.3385	0.1188	0.3015	0.2412	36683	v1_bc11	tetrahymena	DPC_3	2	2
948730b2-5b4b-497c-9446-0a156d90f761	2	0.79	2.67	0.0388	0.0608	0.8466	0.0539	32279	v1_bc10	tetrahymena	DPC_2	2	1
f2d715b2-610a-4e9f-95f0-cab3625623ef	1	1.0	1.6	0.0	0.9998	0.0001	0.0001	34233	v1_bc10	tetrahymena	DPC_2	2	1
1b873484-8e63-4173-bf64-e4fee61f0802	0	0.42	3.61	0.6574	0.0068	0.2373	0.0984	30888	v1_bc09	tetrahymena	DPC_1	2	0
7abfb594-2e20-44f3-a923-2c0d7112ba10	1	0.99	2.19	0.0016	0.9927	0.0043	0.0014	34222	v1_bc10	tetrahymena	DPC_2	2	1
b1c382f8-cf05-46f1-9d47-5f49a0ff6dae	2	0.99	0.46	0.0009	0.002	0.9969	0.0002	36012	v1_bc11	tetrahymena	DPC_3	2	2
d6769f14-d05e-49f6-a5e6-fb9b577906f4	0	0.77	0.36	0.8804	0.1074	0.0018	0.0103	30694	v1_bc09	tetrahymena	DPC_1	2	0
a17a81d8-4498-4f19-adb3-c9074171aeca	0	0.99	0.77	0.9917	0.0007	0.0021	0.0055	31017	v1_bc09	tetrahymena	DPC_1	2	0
08eec990-8fe7-4d40-b982-1bc760e4ccbb	1	1.0	1.65	0.0	0.9995	0.0004	0.0001	33466	v1_bc10	tetrahymena	DPC_2	2	1
3dc62ce5-c443-47ce-9fea-5c51f57d4edc	2	0.9	1.2	0.0403	0.0081	0.9425	0.0091	35510	v1_bc11	tetrahymena	DPC_3	2	2
725a4d9b-416e-4055-ac5c-a00211bb31a6	2	0.99	0.77	0.0062	0.0008	0.9926	0.0003	37168	v1_bc11	tetrahymena	DPC_3	2	2
a1806c2f-0735-4ac4-8cdc-e910b10c2731	1	0.91	3.94	0.0273	0.9386	0.0078	0.0263	33825	v1_bc10	tetrahymena	DPC_2	2	1
eba55634-5ea9-4214-967e-a82457775aef	0	0.78	0.78	0.8619	0.0119	0.0395	0.0867	30719	v1_bc09	tetrahymena	DPC_1	2	0
b028254d-1d73-45a7-9d5f-c4d7b675ec2c	2	1.0	1.15	0.0008	0.0006	0.998	0.0006	36753	v1_bc11	tetrahymena	DPC_3	2	2
953f82c2-c164-4a59-ad4a-25459a1a0455	2	0.94	0.95	0.0238	0.0035	0.9595	0.0133	37482	v1_bc11	tetrahymena	DPC_3	2	2
dbab2b1d-2415-4ab6-bd89-72fda0056470	1	0.96	1.37	0.0155	0.9805	0.003	0.001	34452	v1_bc10	tetrahymena	DPC_2	2	1
3c4ecdaf-5d68-4519-a077-c725025e39d4	1	0.76	1.93	0.009	0.862	0.1044	0.0246	32025	v1_bc10	tetrahymena	DPC_2	2	1
45561b95-7400-496c-8171-7bf248936fa2	3	0.47	2.25	0.16	0.1263	0.0857	0.628	38380	v1_bc12	tetrahymena	DPC_4	2	3
7479a9fa-edd4-4db8-ab32-8434fa2c3add	0	0.99	0.18	0.9955	0.0041	0.0	0.0004	30462	v1_bc09	tetrahymena	DPC_1	2	0
5707466f-ffa2-4796-9668-a29962d75007	0	1.0	0.12	0.9989	0.0001	0.0001	0.0009	30566	v1_bc09	tetrahymena	DPC_1	2	0
e67e6a7d-bdb3-4bd1-8a76-db98a44a3b0e	1	1.0	1.06	0.0	0.9999	0.0001	0.0	32509	v1_bc10	tetrahymena	DPC_2	2	1
dc8dfcf0-cb5a-4e69-99ce-02f9ec3a7a7d	0	0.75	0.59	0.8411	0.0067	0.0587	0.0936	30153	v1_bc09	tetrahymena	DPC_1	2	0
5268847d-2026-4fb5-bdda-e35b2fcfbef3	3	1.0	0.9	0.0002	0.0022	0.0003	0.9972	38655	v1_bc12	tetrahymena	DPC_4	2	3
1b70ac8a-972a-4a49-887f-e682f1fb8775	1	0.27	1.74	0.0254	0.6146	0.3426	0.0174	33254	v1_bc10	tetrahymena	DPC_2	2	1
26b40d0e-3358-45ef-be4b-4fa9f4e58f21	2	0.99	2.26	0.0061	0.0009	0.9914	0.0017	35681	v1_bc11	tetrahymena	DPC_3	2	2
dfd220d1-7b56-4d48-b90f-b3f5b1d5e28c	0	0.49	0.06	0.7423	0.2545	0.0007	0.0025	31225	v1_bc09	tetrahymena	DPC_1	2	0
4424d064-8dc3-4f7c-98f1-6edfae443733	0	1.0	1.01	0.9987	0.0004	0.0008	0.0001	31477	v1_bc09	tetrahymena	DPC_1	2	0
b407cc0f-4ede-4ebc-8ec5-25b4d61944e4	2	0.98	2.14	0.0064	0.0025	0.9899	0.0013	36490	v1_bc11	tetrahymena	DPC_3	2	2
d36c2d46-0031-455d-9e0f-a57ba1851c41	1	1.0	2.39	0.0	0.9995	0.0002	0.0003	33834	v1_bc10	tetrahymena	DPC_2	2	1
26139585-b598-4506-a8dd-8fa9f97ce1e2	2	0.68	2.35	0.1156	0.0179	0.7943	0.0722	36747	v1_bc11	tetrahymena	DPC_3	2	2
16ece1e9-7ce6-4458-8b45-25e82ee51268	1	0.99	2.55	0.0013	0.9958	0.002	0.001	33719	v1_bc10	tetrahymena	DPC_2	2	1
56c97c9e-a8d6-4684-a0df-a410a3d0062a	2	1.0	2.95	0.0006	0.0005	0.9982	0.0008	35352	v1_bc11	tetrahymena	DPC_3	2	2
0090e1c2-f352-4459-8d75-83646472fa67	1	0.77	4.22	0.0298	0.86	0.0196	0.0906	34110	v1_bc10	tetrahymena	DPC_2	2	1
ec3aa6e1-f25c-4933-bea7-8edcb165d449	3	1.0	0.4	0.0	0.0	0.0	1.0	38269	v1_bc12	tetrahymena	DPC_4	2	3
c330b927-e88d-4847-9139-49681b3d8508	2	0.85	1.66	0.0281	0.0356	0.8937	0.0425	36944	v1_bc11	tetrahymena	DPC_3	2	2
b4ed789d-22a4-4fdd-b07f-5297917fbc15	1	0.86	1.34	0.0373	0.9018	0.0168	0.0441	32417	v1_bc10	tetrahymena	DPC_2	2	1
300bd5ad-b14e-460f-bf4d-e940bd652f4b	2	0.97	1.72	0.0042	0.0101	0.9834	0.0023	37936	v1_bc11	tetrahymena	DPC_3	2	2
51a50fd4-2f18-4d98-82cf-e9965dccb756	3	0.96	1.25	0.004	0.0123	0.0069	0.9768	38577	v1_bc12	tetrahymena	DPC_4	2	3
53a3c314-f921-4979-ad2f-1aa841c866db	2	0.99	2.18	0.0022	0.0031	0.9912	0.0034	38116	v1_bc11	tetrahymena	DPC_3	2	2
ec7c9f9e-4aa3-46d2-9ed8-a09c926b86dc	3	1.0	0.77	0.0	0.0	0.0	1.0	38481	v1_bc12	tetrahymena	DPC_4	2	3
e0300f38-e04f-4b15-983d-cb81dafc78cf	1	0.66	2.49	0.0256	0.8166	0.0049	0.1529	32636	v1_bc10	tetrahymena	DPC_2	2	1
48bf175f-0c7a-4447-9210-3bd4ffdb3d93	1	0.83	1.71	0.0019	0.911	0.0845	0.0025	34019	v1_bc10	tetrahymena	DPC_2	2	1
14645856-6a28-4b8f-89b2-e22d5cb4f34b	0	0.98	1.18	0.9861	0.004	0.0015	0.0084	30558	v1_bc09	tetrahymena	DPC_1	2	0
b24b5ba0-6737-43fd-927d-845a47ad2647	2	1.0	2.32	0.0013	0.0007	0.9973	0.0007	37910	v1_bc11	tetrahymena	DPC_3	2	2
8a04e921-e38a-43b0-ac5e-c4ede80aa924	3	0.73	1.76	0.0998	0.0584	0.0148	0.827	38339	v1_bc12	tetrahymena	DPC_4	2	3
f4d9ca57-bc5d-48f6-bace-ec4d505a39a3	3	0.03	1.17	0.2227	0.1991	0.276	0.3023	30629	v1_bc09	tetrahymena	DPC_1	2	0
9997e7f8-bf53-4ae8-b08b-5544a1be26bc	3	0.36	4.02	0.048	0.0441	0.272	0.6359	38225	v1_bc12	tetrahymena	DPC_4	2	3
bac34900-4e85-463f-a2e2-4e556b6a234c	0	0.7	0.9	0.8153	0.0673	0.004	0.1134	31021	v1_bc09	tetrahymena	DPC_1	2	0
8f25f872-14ac-438f-bb49-a76c04a6ddf5	1	1.0	1.86	0.0	0.9999	0.0	0.0001	32185	v1_bc10	tetrahymena	DPC_2	2	1
2812038a-0ffa-4a2f-9925-2163a0c5cf68	2	0.31	2.76	0.2819	0.026	0.5954	0.0966	37225	v1_bc11	tetrahymena	DPC_3	2	2
1b078736-73e0-421c-9718-2558e27e1e75	3	0.14	1.66	0.1462	0.2534	0.2038	0.3966	37993	v1_bc11	tetrahymena	DPC_3	2	2
dde76a45-d31a-4227-92fc-ca9b6b6d0be7	1	0.97	2.5	0.0054	0.9834	0.0023	0.0089	32759	v1_bc10	tetrahymena	DPC_2	2	1
795bdc10-b17b-4e60-b774-9d14e12c9537	2	1.0	0.11	0.0	0.0	0.9998	0.0002	36589	v1_bc11	tetrahymena	DPC_3	2	2
cab5f3eb-8ef4-4227-814b-b1f831e1379f	2	0.81	2.32	0.0583	0.0507	0.8676	0.0234	34859	v1_bc11	tetrahymena	DPC_3	2	2
ab714edb-0ef9-40f0-9051-1fc9505eeaec	2	0.99	1.9	0.0022	0.0006	0.9969	0.0004	35518	v1_bc11	tetrahymena	DPC_3	2	2
e269a234-2839-43af-b156-f4db4b4f3e62	1	0.99	1.37	0.0	0.9962	0.0	0.0037	31929	v1_bc10	tetrahymena	DPC_2	2	1
39178123-9ebb-49e2-984a-0205effa2214	0	1.0	0.6	0.999	0.0008	0.0	0.0001	29671	v1_bc09	tetrahymena	DPC_1	2	0
9f216236-797e-4c9d-b59d-d29290a120dc	0	0.99	0.48	0.9964	0.0027	0.0004	0.0006	30248	v1_bc09	tetrahymena	DPC_1	2	0
e12790d4-dd45-4e8b-bdae-42bb38b21343	0	0.99	1.14	0.9937	0.0029	0.0022	0.0012	31536	v1_bc09	tetrahymena	DPC_1	2	0
9c805c45-042c-46d4-9825-6053b2b9981a	2	0.91	0.89	0.0387	0.0049	0.9504	0.006	34820	v1_bc11	tetrahymena	DPC_3	2	2
103491f7-aaa6-4dae-af27-ef9c2340b9d2	0	0.53	2.83	0.7194	0.0383	0.1854	0.0569	33866	v1_bc10	tetrahymena	DPC_2	2	1
73edcf1f-3745-4515-8c86-e8f10232c28e	0	0.48	3.72	0.6377	0.1414	0.066	0.1549	31508	v1_bc09	tetrahymena	DPC_1	2	0
393bbe6a-4406-4f41-9265-bbd3599927c0	2	1.0	0.5	0.0003	0.0015	0.9978	0.0004	36894	v1_bc11	tetrahymena	DPC_3	2	2
f73378db-363a-4b43-a6a4-546caf36b7df	2	0.98	0.86	0.0079	0.0022	0.987	0.0028	37790	v1_bc11	tetrahymena	DPC_3	2	2
7432464e-498f-46df-8932-304a84c49ca3	2	1.0	0.05	0.0009	0.0007	0.9981	0.0003	35981	v1_bc11	tetrahymena	DPC_3	2	2
e52dd12c-909c-452b-bde2-c1dbb5f6af68	1	0.99	1.15	0.0018	0.9967	0.0006	0.0009	33752	v1_bc10	tetrahymena	DPC_2	2	1
93e9b288-4d2c-47d0-aef3-5395fe0b1cff	2	0.99	2.03	0.0025	0.0013	0.9927	0.0034	37209	v1_bc11	tetrahymena	DPC_3	2	2
bd50a45d-bbee-4988-bd62-9b31af96b2c5	2	0.93	0.42	0.0295	0.0066	0.955	0.0089	36057	v1_bc11	tetrahymena	DPC_3	2	2
f85ca52c-2ba8-4922-9657-5175af69e735	2	0.99	0.19	0.0013	0.0061	0.992	0.0006	35908	v1_bc11	tetrahymena	DPC_3	2	2
40c4a3ee-28d7-49fa-b994-d009a8ff3bae	1	0.96	2.39	0.0077	0.9765	0.0028	0.0131	33565	v1_bc10	tetrahymena	DPC_2	2	1
7f23a02e-278e-4197-bef2-347bb41b6594	2	0.99	0.42	0.0002	0.0031	0.9966	0.0001	35500	v1_bc11	tetrahymena	DPC_3	2	2
d2a9636d-631b-4323-8fe6-266349fa64cc	2	0.99	0.58	0.0	0.0035	0.9964	0.0001	36959	v1_bc11	tetrahymena	DPC_3	2	2
5ed686b3-7e7a-4ca4-81b5-606996a7b58c	2	0.98	0.78	0.0059	0.0023	0.9875	0.0043	36178	v1_bc11	tetrahymena	DPC_3	2	2
8a7cbbd2-f809-411a-8a2b-1dbfab0df2f6	2	0.94	1.38	0.02	0.0085	0.9617	0.0098	36398	v1_bc11	tetrahymena	DPC_3	2	2
262b1f66-0ceb-496c-ad35-e8aa6f265420	1	0.09	2.33	0.4293	0.5157	0.0081	0.0469	30049	v1_bc09	tetrahymena	DPC_1	2	0
093bf2ff-4a32-4505-8689-a712f6abf57e	2	1.0	0.5	0.0	0.0	0.9998	0.0002	37966	v1_bc11	tetrahymena	DPC_3	2	2
96c3d2ab-f21f-45e6-ac35-c262031da094	1	0.98	1.2	0.002	0.9903	0.0062	0.0015	32681	v1_bc10	tetrahymena	DPC_2	2	1
6f4573f1-ca09-4531-b02f-c5b4638137e4	2	1.0	1.1	0.0001	0.0014	0.9981	0.0004	35951	v1_bc11	tetrahymena	DPC_3	2	2
d38ae6fc-1d65-4291-93cb-7a1955ef35de	2	1.0	0.35	0.0012	0.0005	0.9977	0.0005	37962	v1_bc11	tetrahymena	DPC_3	2	2
1e813d27-7fb0-4498-b03b-583233af4f7b	2	0.98	0.79	0.0083	0.0003	0.9911	0.0004	34784	v1_bc11	tetrahymena	DPC_3	2	2
3f9bf119-546a-4ddc-9aec-7904fad14838	2	1.0	0.56	0.0	0.0	0.9996	0.0004	34881	v1_bc11	tetrahymena	DPC_3	2	2
1b90aa4d-de62-4dfa-b568-96814bc522bc	2	1.0	1.26	0.0016	0.0002	0.998	0.0002	37801	v1_bc11	tetrahymena	DPC_3	2	2
71115391-5798-4d11-858c-5fe4ef8b6234	1	0.98	1.88	0.0016	0.9895	0.008	0.0008	33833	v1_bc10	tetrahymena	DPC_2	2	1
2409648f-21df-4076-8b51-8782171ba3a7	1	1.0	1.73	0.0	0.9999	0.0001	0.0	32730	v1_bc10	tetrahymena	DPC_2	2	1
0e3b0efd-5cbc-429f-826d-8ea3f20661c1	1	1.0	1.8	0.0	0.9998	0.0	0.0002	32352	v1_bc10	tetrahymena	DPC_2	2	1
df85df09-d570-4c3e-9e2e-f7ac71928689	2	0.67	1.14	0.1528	0.0056	0.8202	0.0214	35929	v1_bc11	tetrahymena	DPC_3	2	2
089ff5d7-e150-4995-83f0-b4177ef5ad55	1	1.0	2.48	0.0	0.9988	0.0008	0.0003	31803	v1_bc10	tetrahymena	DPC_2	2	1
18825e8c-1ea0-48a8-8212-1bb9aa258ecd	1	0.58	2.83	0.0329	0.7702	0.0027	0.1942	32125	v1_bc10	tetrahymena	DPC_2	2	1
641b285c-2d58-4a4d-8271-370927ee53b5	3	0.99	0.13	0.0005	0.0028	0.0003	0.9964	38176	v1_bc12	tetrahymena	DPC_4	2	3
3ede427f-6e03-491c-9e9a-dd009fb70e58	2	0.99	0.39	0.0032	0.0014	0.9947	0.0008	35340	v1_bc11	tetrahymena	DPC_3	2	2
99111320-8b69-4884-bf79-65e167a0e0ec	1	0.94	2.95	0.0222	0.959	0.0132	0.0056	33209	v1_bc10	tetrahymena	DPC_2	2	1
debdd2a5-163f-4704-acc7-1ca50c7af26c	0	0.98	0.02	0.9911	0.0001	0.0069	0.0019	31029	v1_bc09	tetrahymena	DPC_1	2	0
d845d54a-007a-476b-ad93-e947642349e7	1	0.94	2.83	0.0263	0.9644	0.0071	0.0021	32368	v1_bc10	tetrahymena	DPC_2	2	1
828e6f44-31ef-446f-8c97-b2e6715ad3f4	3	0.21	2.22	0.022	0.1902	0.2868	0.501	38401	v1_bc12	tetrahymena	DPC_4	2	3
707075fb-8af7-4da2-8997-5ac8f6ea77af	2	1.0	0.5	0.0	0.0	0.9998	0.0002	35799	v1_bc11	tetrahymena	DPC_3	2	2
18a1ac6a-4fb9-4224-9fe0-315b9bf9da7b	3	0.17	2.87	0.297	0.1667	0.0732	0.4631	31461	v1_bc09	tetrahymena	DPC_1	2	0
b0302184-43f5-431e-9cf2-03f749af4f18	0	0.23	0.23	0.6143	0.3843	0.0007	0.0008	31084	v1_bc09	tetrahymena	DPC_1	2	0
ea6252fb-026e-4da2-aa00-4dbebcff66d2	2	0.98	2.79	0.0038	0.0034	0.988	0.0047	36115	v1_bc11	tetrahymena	DPC_3	2	2
e3aa2ff1-3d8a-4c4a-800a-4248ebcb1631	0	0.63	2.11	0.8096	0.0019	0.1825	0.006	31091	v1_bc09	tetrahymena	DPC_1	2	0
63e6d3ee-4e88-4d68-839a-dbad6816a17f	2	0.99	1.35	0.0047	0.0003	0.9943	0.0006	35553	v1_bc11	tetrahymena	DPC_3	2	2
cb6d6126-98c7-4eb2-8635-9e465af0485d	2	0.88	1.54	0.0265	0.0075	0.9222	0.0439	34729	v1_bc11	tetrahymena	DPC_3	2	2
4ef5711c-ebe7-47af-888d-6cb23930d66d	2	0.99	2.02	0.0022	0.0006	0.9957	0.0015	36444	v1_bc11	tetrahymena	DPC_3	2	2
3f703fb2-a3b6-431b-a482-084caf978ab3	3	0.99	0.66	0.0003	0.0026	0.0001	0.9971	38760	v1_bc12	tetrahymena	DPC_4	2	3
18c3c72c-a940-4165-a5cd-f3bd94e1746f	2	1.0	1.56	0.0	0.0	0.9999	0.0001	34806	v1_bc11	tetrahymena	DPC_3	2	2
04822911-1e15-4230-a3c2-97c49040227e	2	0.99	1.13	0.0041	0.0018	0.992	0.0021	37136	v1_bc11	tetrahymena	DPC_3	2	2
07918bc3-1065-4efd-ba40-85d41798c973	0	0.81	2.0	0.8982	0.0079	0.0853	0.0087	31524	v1_bc09	tetrahymena	DPC_1	2	0
0cc703a4-5660-41ea-9679-fc42bbfa32fe	2	0.93	0.96	0.0272	0.0088	0.9553	0.0086	34809	v1_bc11	tetrahymena	DPC_3	2	2
c84e4ae2-5f71-421a-8e79-97282dc28364	2	0.99	0.74	0.0023	0.0045	0.9917	0.0016	36273	v1_bc11	tetrahymena	DPC_3	2	2
e8fb1ba3-686c-4d26-8423-1fac9b4143c5	1	0.95	2.7	0.0016	0.9694	0.0182	0.0108	32505	v1_bc10	tetrahymena	DPC_2	2	1
0c3408d4-c085-40f2-9017-ad2456fb2c5d	1	1.0	1.32	0.0	0.9997	0.0001	0.0002	34496	v1_bc10	tetrahymena	DPC_2	2	1
7bf8c051-806a-4578-84b6-aa9510de9fce	2	0.99	1.67	0.0054	0.0006	0.9933	0.0007	35766	v1_bc11	tetrahymena	DPC_3	2	2
987e7dbe-4d45-4229-9a12-0547fd3064c6	1	0.89	1.51	0.0429	0.9373	0.0061	0.0137	31994	v1_bc10	tetrahymena	DPC_2	2	1
1ae174fa-0051-4515-8ee7-119fa35f029b	3	0.99	0.16	0.0002	0.0025	0.0001	0.9973	38875	v1_bc12	tetrahymena	DPC_4	2	3
911204e1-69b7-4fcb-bc7d-fd908d07f48b	2	0.95	1.18	0.0123	0.0041	0.9645	0.0191	37078	v1_bc11	tetrahymena	DPC_3	2	2
1317d973-d052-4c4e-88ee-ba076014d1ec	1	1.0	1.36	0.0	0.9994	0.0006	0.0001	33709	v1_bc10	tetrahymena	DPC_2	2	1
9ad4c49d-f708-4526-b526-fae11dd3f14c	0	1.0	0.28	0.9983	0.0011	0.0002	0.0004	31447	v1_bc09	tetrahymena	DPC_1	2	0
e0e4719d-d8b3-4235-a958-182caeeda5ef	1	1.0	1.94	0.0	0.9997	0.0001	0.0001	34567	v1_bc10	tetrahymena	DPC_2	2	1
da9ac665-b3ce-4cd8-adec-996b78189e93	0	0.99	0.81	0.9961	0.002	0.0001	0.0018	31312	v1_bc09	tetrahymena	DPC_1	2	0
f60f2166-584c-4a76-b990-67147483c048	1	0.96	0.86	0.0175	0.9813	0.0007	0.0004	33354	v1_bc10	tetrahymena	DPC_2	2	1
d0b0b592-65fd-4edd-9972-69410c8d7303	1	0.97	1.33	0.0054	0.9807	0.0111	0.0028	33790	v1_bc10	tetrahymena	DPC_2	2	1
a6300dde-4292-4a52-a4fe-d26d066e34a8	1	0.98	2.6	0.0068	0.9846	0.0039	0.0047	34345	v1_bc10	tetrahymena	DPC_2	2	1
49300285-a93e-4a2e-a601-c34fe10b39be	2	1.0	1.45	0.0014	0.0009	0.9969	0.0007	36704	v1_bc11	tetrahymena	DPC_3	2	2
cd63400d-44a9-4e00-8ba2-0f7de4561a65	1	1.0	1.99	0.0	0.9996	0.0002	0.0002	32133	v1_bc10	tetrahymena	DPC_2	2	1
8e40fa60-69d9-42fb-81c0-b7bbd26f28ce	3	0.76	0.46	0.0611	0.0797	0.0154	0.8438	38855	v1_bc12	tetrahymena	DPC_4	2	3
18d57658-cd2f-4888-a21a-fe3364593e7d	2	0.94	1.0	0.0261	0.0066	0.9643	0.003	34969	v1_bc11	tetrahymena	DPC_3	2	2
aea39628-3920-4c70-a7c9-beb2d08b55b3	0	0.64	2.39	0.7541	0.1053	0.0307	0.1099	30431	v1_bc09	tetrahymena	DPC_1	2	0
7202ee27-34b4-4f4f-844c-55cfa1b5dab0	2	0.99	0.69	0.002	0.0017	0.9953	0.001	36933	v1_bc11	tetrahymena	DPC_3	2	2
61e5bdd0-fa79-4145-a21a-85d64a8f9fa7	2	0.97	1.04	0.0122	0.0019	0.9837	0.0022	37453	v1_bc11	tetrahymena	DPC_3	2	2
8ad1efdf-4958-4a40-8358-c40837422463	3	1.0	0.34	0.0011	0.0018	0.0002	0.9969	38553	v1_bc12	tetrahymena	DPC_4	2	3
c6324260-9a4f-419f-a392-d0526df4cc98	1	1.0	1.78	0.0	0.9996	0.0	0.0003	31962	v1_bc10	tetrahymena	DPC_2	2	1
7161ee33-72c5-4fb0-9b28-673192644e81	1	0.98	1.08	0.01	0.9898	0.0001	0.0002	32515	v1_bc10	tetrahymena	DPC_2	2	1
c72ff098-94dc-4adc-9fc5-12c9515c17c4	2	0.63	1.08	0.1778	0.006	0.8071	0.0091	34912	v1_bc11	tetrahymena	DPC_3	2	2
5df0f781-cc76-40d4-8933-55d03874d0cf	0	0.96	0.34	0.9738	0.0165	0.0045	0.0051	30715	v1_bc09	tetrahymena	DPC_1	2	0
8fd09ed0-0856-4c45-a023-7a95c958cce3	3	0.67	0.09	0.048	0.1404	0.0004	0.8111	38749	v1_bc12	tetrahymena	DPC_4	2	3
f92af773-c9ee-4610-90bf-915d3cfcb8c0	1	1.0	2.0	0.0	0.9983	0.0011	0.0006	34231	v1_bc10	tetrahymena	DPC_2	2	1
6a49bf24-ec4c-4346-9f45-25795a226eaa	2	0.96	1.34	0.0074	0.017	0.9722	0.0034	34734	v1_bc11	tetrahymena	DPC_3	2	2
d3d2503d-7d99-44a7-9fd9-2df64a574299	1	0.98	3.26	0.0041	0.9865	0.007	0.0024	33111	v1_bc10	tetrahymena	DPC_2	2	1
cb3016a5-65b4-4dd0-81a2-8c352f4bd802	3	0.97	0.9	0.0058	0.0024	0.0098	0.982	38810	v1_bc12	tetrahymena	DPC_4	2	3
464017c0-cfc5-483f-90a5-f9f66e10059c	2	0.98	0.22	0.009	0.0023	0.988	0.0007	37636	v1_bc11	tetrahymena	DPC_3	2	2
4ab42db2-0193-4784-9900-53c230e59173	3	1.0	0.24	0.0	0.0	0.0	1.0	38249	v1_bc12	tetrahymena	DPC_4	2	3
79934de6-f808-4050-89bd-7d3d07b2b104	1	0.99	2.93	0.0022	0.9965	0.0003	0.0011	33232	v1_bc10	tetrahymena	DPC_2	2	1
5093337b-07b8-4c1b-803f-6a973ec3fa5c	0	0.92	0.2	0.9501	0.0336	0.0006	0.0158	30190	v1_bc09	tetrahymena	DPC_1	2	0
d45747b7-a8f4-4c78-b81e-d72906ad597c	2	1.0	0.49	0.0004	0.0015	0.9979	0.0002	34791	v1_bc11	tetrahymena	DPC_3	2	2
51735ce0-7b0f-4171-b2c4-99a12bb40e26	1	0.23	1.99	0.0958	0.5623	0.3325	0.0095	33544	v1_bc10	tetrahymena	DPC_2	2	1
cb419a4e-ca03-4426-9a42-fc170e5c142c	0	0.95	0.18	0.9746	0.0006	0.0239	0.001	29610	v1_bc09	tetrahymena	DPC_1	2	0
c0775f18-47f1-464d-aaa9-40587728d78f	2	0.65	2.87	0.1144	0.0661	0.7689	0.0506	35611	v1_bc11	tetrahymena	DPC_3	2	2
28e181c6-5226-44f1-817b-b3220fc03e9e	2	0.97	0.82	0.0101	0.0014	0.9849	0.0035	37277	v1_bc11	tetrahymena	DPC_3	2	2
09e23e89-771a-4cfc-8a88-518b87227ffc	0	0.72	3.23	0.8132	0.0949	0.0406	0.0513	30330	v1_bc09	tetrahymena	DPC_1	2	0
4003505f-b330-4c32-b992-e9ea033162fc	3	0.97	0.53	0.0071	0.0124	0.002	0.9785	39169	v1_bc12	tetrahymena	DPC_4	2	3
65667396-1b22-4a7d-bdcb-be3a13b9407f	2	0.98	0.83	0.0026	0.0102	0.9864	0.0008	35933	v1_bc11	tetrahymena	DPC_3	2	2
8537b692-faa5-4fe8-a153-fdcefff4c135	1	1.0	1.75	0.0	0.999	0.0001	0.0009	33207	v1_bc10	tetrahymena	DPC_2	2	1
b2d57927-305e-4287-bec7-3840410b206d	1	1.0	1.11	0.0	0.9994	0.0001	0.0005	34487	v1_bc10	tetrahymena	DPC_2	2	1
51278092-a966-4782-ad68-89f753ba2734	1	0.99	1.88	0.0044	0.99	0.0045	0.0011	31997	v1_bc10	tetrahymena	DPC_2	2	1
8badfabf-5d88-4b93-8b64-cf519414fe3b	0	0.99	0.35	0.9941	0.0023	0.0012	0.0025	30536	v1_bc09	tetrahymena	DPC_1	2	0
2e3ad562-a436-474e-93a6-a8a2d931cdc9	0	0.87	0.23	0.9261	0.0103	0.0124	0.0512	30997	v1_bc09	tetrahymena	DPC_1	2	0
6b5e63bb-debe-441c-9ef5-ba33a3abcd3a	2	0.93	2.39	0.0296	0.0031	0.9617	0.0056	37818	v1_bc11	tetrahymena	DPC_3	2	2
8ab872c5-042e-4833-b01c-9cf52d77f4ef	3	1.0	0.17	0.0002	0.0017	0.0001	0.998	39126	v1_bc12	tetrahymena	DPC_4	2	3
d7fbb844-8d6d-401f-a349-f5d234a35784	1	1.0	1.66	0.0	0.9974	0.0013	0.0012	33398	v1_bc10	tetrahymena	DPC_2	2	1
a32b74f9-93f5-43e9-a65b-b9cfce203779	3	0.14	2.04	0.032	0.0703	0.3792	0.5185	39097	v1_bc12	tetrahymena	DPC_4	2	3
a0e1d241-086e-4f5f-b331-1fec455c6fa8	1	0.93	1.0	0.0017	0.966	0.0312	0.0011	31904	v1_bc10	tetrahymena	DPC_2	2	1
3f53b253-7531-418e-8fc9-b4309993c291	2	0.8	0.98	0.0939	0.0085	0.8901	0.0075	36269	v1_bc11	tetrahymena	DPC_3	2	2
31290b07-9344-4ee1-aea1-19782a28a581	3	0.99	0.27	0.0028	0.0034	0.001	0.9927	38929	v1_bc12	tetrahymena	DPC_4	2	3
c2b216b5-7e63-4ff9-89d9-841a0e357f55	2	1.0	0.62	0.001	0.0008	0.9979	0.0003	35520	v1_bc11	tetrahymena	DPC_3	2	2
72b509a4-82e6-4092-86f1-517692f97dcf	2	1.0	1.19	0.0013	0.0011	0.9973	0.0003	35569	v1_bc11	tetrahymena	DPC_3	2	2
38fef396-3600-4b93-87c9-84535dd2dd07	1	0.99	2.96	0.0021	0.9945	0.0012	0.0022	32909	v1_bc10	tetrahymena	DPC_2	2	1
9a14b0d9-2309-4ab9-9fa7-0fba29f96f95	2	0.97	1.73	0.006	0.0128	0.979	0.0022	36221	v1_bc11	tetrahymena	DPC_3	2	2
e829e2cc-0e2e-4a7a-ae64-b1e58c0af977	2	0.97	1.94	0.0114	0.0007	0.9852	0.0027	34887	v1_bc11	tetrahymena	DPC_3	2	2
dd081d7d-7d11-49bb-9cf4-2eceae179157	1	1.0	2.4	0.0	0.9986	0.0005	0.0009	34531	v1_bc10	tetrahymena	DPC_2	2	1
0a9aec3b-6304-4360-9573-00b7c0f37756	3	0.01	0.83	0.3418	0.2972	0.0094	0.3516	30043	v1_bc09	tetrahymena	DPC_1	2	0
646d48cb-171a-4f6c-bdba-9585aaefb59b	1	1.0	2.95	0.0	0.9984	0.0012	0.0004	33855	v1_bc10	tetrahymena	DPC_2	2	1
5a517b04-971b-4619-8ff6-0b69f1ba6c38	2	0.95	1.8	0.0182	0.0048	0.9717	0.0053	35282	v1_bc11	tetrahymena	DPC_3	2	2
02f99b7d-347a-4f54-9ad4-736df2390aa1	2	0.97	0.36	0.015	0.0009	0.9833	0.0007	35730	v1_bc11	tetrahymena	DPC_3	2	2
524db238-4a06-485e-95a9-d8c162ea88a6	2	1.0	0.14	0.0	0.0	0.9999	0.0001	36873	v1_bc11	tetrahymena	DPC_3	2	2
2b6eb067-1d0b-4584-9569-def2821617bf	3	0.55	0.58	0.032	0.2053	0.0075	0.7552	38244	v1_bc12	tetrahymena	DPC_4	2	3
0d852d27-927d-4211-9774-9e49737cec0a	1	1.0	2.03	0.0	0.9975	0.0007	0.0018	31770	v1_bc10	tetrahymena	DPC_2	2	1
c618bcc9-d379-4c0c-a1fb-67e562e273b9	1	0.94	1.83	0.0019	0.9696	0.0039	0.0246	32872	v1_bc10	tetrahymena	DPC_2	2	1
5c10c7ee-feee-44dc-ae58-7c7391be12bd	1	0.98	2.84	0.0015	0.9906	0.0003	0.0077	33997	v1_bc10	tetrahymena	DPC_2	2	1
7b3fc36a-b1f4-4530-a7e3-6defad2007e3	2	0.91	0.91	0.0404	0.0042	0.9476	0.0078	36312	v1_bc11	tetrahymena	DPC_3	2	2
d7b13cac-a1f6-4ec4-945e-77de1d429abc	2	1.0	0.13	0.0007	0.0018	0.997	0.0005	37432	v1_bc11	tetrahymena	DPC_3	2	2
4c29acc7-478d-4841-b84b-43fc4b072893	3	0.99	0.43	0.0008	0.0044	0.0002	0.9946	39109	v1_bc12	tetrahymena	DPC_4	2	3
2333ffc8-5fd7-4048-b8ac-e502cd541d43	0	0.84	0.45	0.9053	0.061	0.0038	0.03	30362	v1_bc09	tetrahymena	DPC_1	2	0
04eb424b-c2f8-4331-a4cd-dfde488cfabe	2	0.99	1.8	0.0059	0.0007	0.9927	0.0008	34829	v1_bc11	tetrahymena	DPC_3	2	2
965e220c-3af5-4d30-acb0-a08e411261a2	2	1.0	0.25	0.0	0.0	0.9998	0.0002	35354	v1_bc11	tetrahymena	DPC_3	2	2
b5b61da8-053c-43b4-93eb-c1c346d0d732	1	1.0	2.29	0.0	0.9998	0.0002	0.0001	33986	v1_bc10	tetrahymena	DPC_2	2	1
52f4b686-ef1b-48b4-8935-d9c16cbabfb6	0	0.41	2.09	0.6767	0.2684	0.022	0.0329	30695	v1_bc09	tetrahymena	DPC_1	2	0
d6668b45-2ed1-4c82-8967-064f60006bcf	3	0.66	1.76	0.0333	0.0589	0.1231	0.7846	38698	v1_bc12	tetrahymena	DPC_4	2	3
3c23ebba-82f0-414c-868d-5f00fe518ad2	2	1.0	1.31	0.0013	0.0005	0.997	0.0012	34977	v1_bc11	tetrahymena	DPC_3	2	2
10529085-7c0a-4594-b2ec-6e448f1ad783	3	0.99	0.59	0.0022	0.0002	0.0008	0.9967	38306	v1_bc12	tetrahymena	DPC_4	2	3
9e4e7119-8c73-4cc9-adc2-40acb2c81289	2	1.0	1.01	0.0	0.0	0.9998	0.0002	35160	v1_bc11	tetrahymena	DPC_3	2	2
08fbde0c-0242-47f4-9e10-1962cdeb2fb2	3	0.99	0.85	0.0022	0.0036	0.0003	0.9939	38445	v1_bc12	tetrahymena	DPC_4	2	3
18f6171b-9d63-43fd-a20c-5b44eb588e9b	2	0.9	1.15	0.045	0.0024	0.9435	0.0091	35723	v1_bc11	tetrahymena	DPC_3	2	2
819f2c0a-2e3b-481a-8ed7-063a1643faff	2	1.0	1.12	0.0022	0.0003	0.9974	0.0001	36564	v1_bc11	tetrahymena	DPC_3	2	2
5c4b32de-7801-4df7-840c-f8bde7dbbab2	1	1.0	1.45	0.0	0.9991	0.0007	0.0002	33566	v1_bc10	tetrahymena	DPC_2	2	1
5dadc814-221f-4a06-9717-3f40c871fe66	0	0.13	1.41	0.5413	0.0149	0.4155	0.0283	37697	v1_bc11	tetrahymena	DPC_3	2	2
216b5749-24c0-4b11-8987-0c22ba2b1424	1	0.92	1.22	0.0313	0.9538	0.0081	0.0068	32495	v1_bc10	tetrahymena	DPC_2	2	1
89bfa61e-083f-45a3-8122-f856fa4d220d	1	0.98	2.03	0.0059	0.9855	0.005	0.0036	32314	v1_bc10	tetrahymena	DPC_2	2	1
32cffb08-7bcb-4441-9517-d64f46af2f57	0	0.04	0.53	0.5125	0.005	0.4752	0.0072	30480	v1_bc09	tetrahymena	DPC_1	2	0
71c9ae3c-ed0a-4420-bb71-1c61ce6bc06c	3	0.34	1.36	0.0263	0.0227	0.3077	0.6432	38582	v1_bc12	tetrahymena	DPC_4	2	3
bec72b8b-195c-4c10-b18e-41f73d0e1834	0	0.95	0.38	0.9739	0.0191	0.0007	0.0064	30829	v1_bc09	tetrahymena	DPC_1	2	0
1ec3d882-8969-4a58-aa74-5116fc613f57	1	0.98	2.04	0.0014	0.9896	0.0004	0.0087	33728	v1_bc10	tetrahymena	DPC_2	2	1
0a320b5b-d52d-4664-aca5-88118ab84fc4	0	0.97	0.07	0.9802	0.0111	0.007	0.0017	31359	v1_bc09	tetrahymena	DPC_1	2	0
109f0555-d5f4-4031-a7ba-3a93890ba904	2	0.99	1.0	0.0002	0.0028	0.9964	0.0005	37023	v1_bc11	tetrahymena	DPC_3	2	2
880f637d-7eb0-4214-8dc4-7401d3af9e16	3	0.06	0.21	0.3334	0.2628	0.0074	0.3963	30220	v1_bc09	tetrahymena	DPC_1	2	0
1e097135-919f-4b68-a3da-726bd0d4307d	2	0.97	1.93	0.0122	0.0035	0.9823	0.002	36450	v1_bc11	tetrahymena	DPC_3	2	2
a4cc1164-1788-46f3-ae28-dd7a9d9b9431	2	0.99	0.6	0.0018	0.0016	0.996	0.0006	37693	v1_bc11	tetrahymena	DPC_3	2	2
770121d9-256c-4252-b52c-a10a0763150b	2	0.99	0.39	0.0051	0.0004	0.9941	0.0004	35230	v1_bc11	tetrahymena	DPC_3	2	2
00bf0cfb-8cd5-4f23-9c9d-6b796d255f1b	1	0.97	2.36	0.008	0.9762	0.005	0.0107	32089	v1_bc10	tetrahymena	DPC_2	2	1
5ca03a75-ff7c-4184-9c96-554a47407c66	1	0.89	1.79	0.0286	0.9221	0.0161	0.0331	31805	v1_bc10	tetrahymena	DPC_2	2	1
a33ae78d-9eea-4eac-a618-a2bcb57f340c	1	0.96	1.63	0.0121	0.9745	0.0092	0.0042	31817	v1_bc10	tetrahymena	DPC_2	2	1
7df5f38d-c082-4128-8117-e8bade392602	3	0.6	4.7	0.0563	0.0834	0.1311	0.7292	38750	v1_bc12	tetrahymena	DPC_4	2	3
ec821653-ff5a-4cc5-825d-ceacd15de8b2	2	1.0	1.83	0.0	0.0	0.9994	0.0006	35812	v1_bc11	tetrahymena	DPC_3	2	2
eb74c84e-5ab8-4f08-a5ea-00b5286a3696	3	0.65	3.74	0.0416	0.0329	0.1382	0.7873	38630	v1_bc12	tetrahymena	DPC_4	2	3
ed824a5b-e870-44e0-a532-5303a1624722	1	1.0	2.33	0.0	0.9996	0.0001	0.0003	32204	v1_bc10	tetrahymena	DPC_2	2	1
6d7df5d9-7603-4aa3-abb2-89478429edd3	1	1.0	1.67	0.0	0.9998	0.0001	0.0001	31989	v1_bc10	tetrahymena	DPC_2	2	1
dc647bf9-73f8-4566-8026-e2fd14b83241	1	0.99	2.72	0.0	0.9926	0.0002	0.0072	31991	v1_bc10	tetrahymena	DPC_2	2	1
7c776c78-02b4-49da-b77b-3be6d3496c51	1	1.0	1.14	0.0	0.9999	0.0001	0.0	34322	v1_bc10	tetrahymena	DPC_2	2	1
31b754da-36b0-4447-ae13-f6643bce89a2	0	0.95	1.27	0.9649	0.0117	0.0148	0.0086	31123	v1_bc09	tetrahymena	DPC_1	2	0
186a8aaf-cb55-4b1f-8ebf-2aaf1e6efd6b	2	0.96	0.42	0.0056	0.0158	0.9765	0.0021	36141	v1_bc11	tetrahymena	DPC_3	2	2
ab5e5f8e-4c8f-4e20-9985-4d832efbabe9	2	0.99	0.91	0.0024	0.0007	0.9965	0.0004	37043	v1_bc11	tetrahymena	DPC_3	2	2
983dd95a-ccb8-4035-a821-0c7442b69a43	3	0.99	0.73	0.0025	0.0005	0.0003	0.9967	38459	v1_bc12	tetrahymena	DPC_4	2	3
156539fd-012b-4a8f-b0f7-1ae019049e17	1	1.0	1.33	0.0	0.9999	0.0001	0.0	32960	v1_bc10	tetrahymena	DPC_2	2	1
daa00afb-c78c-482d-bb22-19e9929efedd	2	0.84	1.43	0.0322	0.0557	0.8943	0.0178	35966	v1_bc11	tetrahymena	DPC_3	2	2
74e13de8-d8f2-4167-9d2b-b1e89356b901	0	0.99	1.22	0.9939	0.0023	0.0029	0.0009	31512	v1_bc09	tetrahymena	DPC_1	2	0
718f565f-fdd6-4077-a810-93e3796f70f0	1	1.0	1.89	0.0	0.9999	0.0	0.0001	32520	v1_bc10	tetrahymena	DPC_2	2	1
92819509-dcc5-4695-be4d-4d5fc5fa3742	0	0.93	0.85	0.9631	0.0021	0.0344	0.0005	30333	v1_bc09	tetrahymena	DPC_1	2	0
862cb4d0-69bf-40c0-9ef1-79885ece04bf	3	0.7	1.43	0.0928	0.0846	0.0275	0.7951	38625	v1_bc12	tetrahymena	DPC_4	2	3
1748ed6d-4ec7-4bdc-931e-003022527941	1	0.99	2.66	0.0016	0.9944	0.003	0.001	31843	v1_bc10	tetrahymena	DPC_2	2	1
d2f7bf96-4c93-4267-99b7-5dd9870bbd02	3	0.03	1.51	0.3133	0.2884	0.0585	0.3398	30973	v1_bc09	tetrahymena	DPC_1	2	0
b5e87b14-610e-46f9-9125-284992b16428	0	0.83	1.89	0.8898	0.0645	0.0093	0.0363	29496	v1_bc09	tetrahymena	DPC_1	2	0
0e4b6660-9c6d-4645-825d-e89c709a517e	0	1.0	0.54	0.9995	0.0001	0.0001	0.0002	30142	v1_bc09	tetrahymena	DPC_1	2	0
1500dcca-3083-40be-9ab5-82d18c0c5f81	0	1.0	0.66	0.9991	0.0003	0.0003	0.0002	29495	v1_bc09	tetrahymena	DPC_1	2	0
2f297609-aee8-4e54-9862-9f53241a3352	2	1.0	1.04	0.0006	0.001	0.9979	0.0005	35329	v1_bc11	tetrahymena	DPC_3	2	2
62903ef6-c9b6-432b-b486-96d97c566302	1	1.0	1.06	0.0	0.9999	0.0001	0.0	34458	v1_bc10	tetrahymena	DPC_2	2	1
50352c3a-4d67-457d-a590-b7afeefd2b40	0	0.96	2.1	0.9793	0.0021	0.0024	0.0162	31518	v1_bc09	tetrahymena	DPC_1	2	0
d009673c-8191-4d78-af26-82f53f672ec4	1	1.0	2.46	0.0	0.9996	0.0001	0.0004	32335	v1_bc10	tetrahymena	DPC_2	2	1
80696529-d4f1-490c-b2a6-4104491c7805	3	0.92	1.16	0.0065	0.0206	0.028	0.9448	38856	v1_bc12	tetrahymena	DPC_4	2	3
4a5203c3-9d09-4ae9-be2c-674bbdcc4e5e	3	1.0	0.08	0.0	0.0	0.0	1.0	38743	v1_bc12	tetrahymena	DPC_4	2	3
5f7ba888-9415-4eed-b3c6-91693cce9810	2	0.97	3.03	0.0117	0.0011	0.9847	0.0025	31614	v1_bc09	tetrahymena	DPC_1	2	0
9853c8ef-db4a-4820-8531-c8acd4c5059a	2	0.97	0.91	0.0085	0.0086	0.9797	0.0032	37513	v1_bc11	tetrahymena	DPC_3	2	2
b710910c-3c5f-4d9b-bd6d-a608e1fbae0b	2	0.92	2.45	0.0359	0.0045	0.9552	0.0045	35586	v1_bc11	tetrahymena	DPC_3	2	2
2841d499-9fe8-4c24-9c59-63a7b6808c81	2	1.0	1.06	0.0	0.0	0.9996	0.0004	36596	v1_bc11	tetrahymena	DPC_3	2	2
cbefaa5f-ce6a-4a64-9d02-6dde87f49574	1	0.2	5.15	0.3139	0.5145	0.0383	0.1334	33322	v1_bc10	tetrahymena	DPC_2	2	1
296c8af6-40b7-40a4-9160-10ea2aefcfcb	1	0.99	2.26	0.0022	0.9949	0.001	0.0019	34078	v1_bc10	tetrahymena	DPC_2	2	1
6f927c34-e158-4685-ad3d-8002edff0bd1	1	0.98	1.88	0.0029	0.9849	0.0086	0.0036	33247	v1_bc10	tetrahymena	DPC_2	2	1
132d7843-43d5-41f8-accf-81a7a3ccf6f7	1	0.99	1.54	0.0009	0.9956	0.0005	0.003	33457	v1_bc10	tetrahymena	DPC_2	2	1
c4c3bfb4-2a5a-433e-aaa4-bd1fd5abe19f	0	0.39	1.21	0.6752	0.0233	0.0153	0.2862	30866	v1_bc09	tetrahymena	DPC_1	2	0
93c688a5-e0dc-463e-9fad-67616777bc2c	2	0.74	1.85	0.0796	0.0416	0.8169	0.062	36400	v1_bc11	tetrahymena	DPC_3	2	2
09fc89e9-6ceb-4a23-a93b-124d013dec87	2	0.99	2.22	0.0023	0.0004	0.9968	0.0005	35922	v1_bc11	tetrahymena	DPC_3	2	2
1e27c636-c033-4c17-9f99-7580a8a114d9	1	1.0	1.46	0.0	0.9996	0.0001	0.0003	32912	v1_bc10	tetrahymena	DPC_2	2	1
aabf0c64-3fa4-4781-8d19-bcb1f9122f75	2	0.99	2.71	0.0041	0.0021	0.9903	0.0035	37446	v1_bc11	tetrahymena	DPC_3	2	2
085f932a-3d6e-4830-b463-447507439616	1	0.98	2.57	0.0012	0.9901	0.0004	0.0082	33278	v1_bc10	tetrahymena	DPC_2	2	1
5b37a472-b633-4226-ac1a-6d605c9e8b3b	2	0.94	1.36	0.0228	0.0094	0.9605	0.0073	36138	v1_bc11	tetrahymena	DPC_3	2	2
353110ff-eaf2-42c9-ab09-86b87d01482e	1	1.0	1.87	0.0	0.9999	0.0	0.0	33840	v1_bc10	tetrahymena	DPC_2	2	1
4516ee40-b68c-43ca-9492-ea58798b7127	2	0.99	1.34	0.0024	0.0002	0.9971	0.0003	34923	v1_bc11	tetrahymena	DPC_3	2	2
77e0b428-d6c0-4814-a985-c5647cca7677	1	1.0	2.29	0.0	0.9984	0.0013	0.0003	34552	v1_bc10	tetrahymena	DPC_2	2	1
dbebc5b4-791b-4607-aa66-73b6f2bd4b02	1	1.0	2.14	0.0	0.9989	0.0	0.001	34461	v1_bc10	tetrahymena	DPC_2	2	1
4a9fc30d-4ffb-48a9-b7b3-718c4943e36a	1	0.98	1.28	0.0099	0.9898	0.0001	0.0002	33305	v1_bc10	tetrahymena	DPC_2	2	1
c01ccda0-e90d-46f2-acc4-8b4bf0ef36e3	2	0.9	0.72	0.0114	0.0424	0.9443	0.002	36787	v1_bc11	tetrahymena	DPC_3	2	2
cfb7de98-5904-4bb4-a2ea-5d73aabf94ff	2	1.0	0.02	0.0	0.0	0.9997	0.0003	37304	v1_bc11	tetrahymena	DPC_3	2	2
e5e46e20-e228-4d37-8123-031741cd34a4	1	0.99	2.49	0.0014	0.9954	0.0006	0.0026	32639	v1_bc10	tetrahymena	DPC_2	2	1
b225c1e3-a0f2-4d87-a642-6f3dc9a23e38	3	0.94	1.33	0.0266	0.0014	0.006	0.966	39163	v1_bc12	tetrahymena	DPC_4	2	3
ba3a6061-1105-4823-adbe-bc534f75fc03	2	0.96	1.69	0.0061	0.0052	0.9746	0.014	36117	v1_bc11	tetrahymena	DPC_3	2	2
39079aff-09f4-441a-bab2-6610d2d7215e	1	0.98	2.0	0.0063	0.986	0.0003	0.0074	34091	v1_bc10	tetrahymena	DPC_2	2	1
14ae06a0-fe12-4686-8fe7-b7ae07f65624	3	0.95	0.89	0.0045	0.0005	0.0201	0.9749	38413	v1_bc12	tetrahymena	DPC_4	2	3
c1ceddcf-b529-4dfc-a585-cdb7933835bc	0	1.0	0.49	0.9982	0.0004	0.0	0.0014	31479	v1_bc09	tetrahymena	DPC_1	2	0
2b3a05ad-86b6-48f5-8cc5-afa8997382d7	0	0.89	2.03	0.9263	0.0141	0.0228	0.0367	31574	v1_bc09	tetrahymena	DPC_1	2	0
f90fd064-c67a-4927-b21a-0c5cea235a9c	1	0.97	2.34	0.0013	0.9832	0.011	0.0044	34443	v1_bc10	tetrahymena	DPC_2	2	1
79454cdc-5544-4035-aef8-a8d64d11093f	1	1.0	1.66	0.0	0.9998	0.0001	0.0001	33170	v1_bc10	tetrahymena	DPC_2	2	1
0835c258-cff5-476f-a007-a403e10dd4c2	1	1.0	2.15	0.0	0.9997	0.0001	0.0002	33700	v1_bc10	tetrahymena	DPC_2	2	1
0cd4391e-a95f-431b-966f-bfe1942d6bf5	3	0.97	0.21	0.0033	0.0098	0.0045	0.9824	38608	v1_bc12	tetrahymena	DPC_4	2	3
75b73634-3566-49b2-9bc4-f04d9a486b8e	2	0.11	1.64	0.2135	0.0731	0.4118	0.3016	38845	v1_bc12	tetrahymena	DPC_4	2	3
c824fab9-7e2e-462b-8919-fcf9d64e3ec5	0	1.0	0.8	0.9976	0.0006	0.0009	0.001	30947	v1_bc09	tetrahymena	DPC_1	2	0
ea6cf975-8bbb-4797-ae1a-fc62e0b0bd60	0	0.94	0.79	0.9628	0.0084	0.0246	0.0043	30389	v1_bc09	tetrahymena	DPC_1	2	0
bf2c13da-7290-4d46-9f5d-0a73a7770c86	0	1.0	0.59	0.9978	0.0007	0.0013	0.0001	29526	v1_bc09	tetrahymena	DPC_1	2	0
9dde61cd-1555-4215-ae4a-88a500680145	1	1.0	1.66	0.0	0.9993	0.0	0.0007	32298	v1_bc10	tetrahymena	DPC_2	2	1
e5598a4d-e763-405f-80b9-384990bb2388	3	0.98	0.67	0.0043	0.007	0.0004	0.9883	38193	v1_bc12	tetrahymena	DPC_4	2	3
2ac57eee-c66c-405a-be47-d90c290db253	3	0.5	3.16	0.0615	0.0943	0.1702	0.674	38377	v1_bc12	tetrahymena	DPC_4	2	3
024c91c9-e468-4607-94a1-313428bf209c	2	1.0	0.44	0.0	0.0	1.0	0.0	35760	v1_bc11	tetrahymena	DPC_3	2	2
b2447313-17ed-44e5-b97c-98fd9656f515	2	1.0	0.43	0.0015	0.0006	0.9976	0.0003	35815	v1_bc11	tetrahymena	DPC_3	2	2
60e7faa9-296e-420a-8765-aa0f7fa216bd	2	1.0	0.82	0.0009	0.0009	0.9975	0.0007	37659	v1_bc11	tetrahymena	DPC_3	2	2
55ccac09-a464-4ea8-be1f-89acc26efa81	3	1.0	0.35	0.0	0.0	0.0	1.0	38462	v1_bc12	tetrahymena	DPC_4	2	3
c4165ce1-89fc-45f1-9468-712ac7573872	1	0.99	2.23	0.0	0.9953	0.0044	0.0003	32972	v1_bc10	tetrahymena	DPC_2	2	1
6992a988-6a8a-4197-a0e2-5fb6c149cb08	2	0.67	1.03	0.1648	0.0026	0.8318	0.0008	30076	v1_bc09	tetrahymena	DPC_1	2	0
6b558858-de37-4948-834b-37408976d253	0	0.88	1.98	0.9339	0.0058	0.0085	0.0519	31561	v1_bc09	tetrahymena	DPC_1	2	0
8bef1e3e-2684-4bcb-9159-872dee83c2d3	2	0.97	0.75	0.0125	0.0011	0.9829	0.0034	36899	v1_bc11	tetrahymena	DPC_3	2	2
949444ab-5e96-4cfb-a1a0-70d978cb7bcb	3	0.83	1.09	0.043	0.06	0.0072	0.8898	39196	v1_bc12	tetrahymena	DPC_4	2	3
e4adc622-c1b6-402c-ab6c-c5799aa90531	1	0.96	3.4	0.005	0.9711	0.0131	0.0109	34479	v1_bc10	tetrahymena	DPC_2	2	1
85289fe1-f02a-4db5-8168-2a79a5a4e37d	1	1.0	2.08	0.0	0.9995	0.0003	0.0002	33659	v1_bc10	tetrahymena	DPC_2	2	1
b8e82c89-7597-4c22-8024-e96c388bbe4a	0	0.87	2.03	0.9256	0.0128	0.054	0.0076	31280	v1_bc09	tetrahymena	DPC_1	2	0
944cdcd3-6e90-4fdc-b879-a0a42222821b	1	1.0	2.14	0.0	0.9998	0.0001	0.0001	32867	v1_bc10	tetrahymena	DPC_2	2	1
6545d925-f883-4113-93af-36cc65629747	2	0.93	1.6	0.0088	0.0289	0.9607	0.0016	34832	v1_bc11	tetrahymena	DPC_3	2	2
3db3cbeb-c766-4db0-a0af-64cb2499404e	2	0.97	3.08	0.0091	0.0054	0.9786	0.0069	36604	v1_bc11	tetrahymena	DPC_3	2	2
c5528de0-80b9-4c73-a096-11159fdba3f9	1	1.0	2.27	0.0	0.9995	0.0001	0.0004	31850	v1_bc10	tetrahymena	DPC_2	2	1
2ac05036-7c25-492b-a4ba-b89fa7517cb5	2	0.62	4.85	0.1418	0.038	0.7643	0.0559	37270	v1_bc11	tetrahymena	DPC_3	2	2
4bdc89f6-ffe4-4b4d-9ed4-364d3b5eb384	3	0.82	0.15	0.0152	0.0278	0.0692	0.8877	39041	v1_bc12	tetrahymena	DPC_4	2	3
dfb03fae-6016-4ed8-847c-6ab39267d03e	2	0.99	0.18	0.0009	0.0061	0.9923	0.0007	35051	v1_bc11	tetrahymena	DPC_3	2	2
3a5a9201-118e-49bf-831f-f3491648c934	3	0.55	0.33	0.0403	0.2056	0.0013	0.7529	38659	v1_bc12	tetrahymena	DPC_4	2	3
3e6a202d-4c83-4e83-aac6-7c704174885f	1	1.0	2.68	0.0	0.9997	0.0002	0.0001	35139	v1_bc11	tetrahymena	DPC_3	2	2
8746d724-7500-4097-bbe5-eebc643b8389	0	0.3	2.77	0.5779	0.0826	0.2787	0.0608	30963	v1_bc09	tetrahymena	DPC_1	2	0
c158b755-08e7-4ad8-b306-47ff25e0ff7c	1	1.0	1.61	0.0	0.9983	0.0012	0.0005	33441	v1_bc10	tetrahymena	DPC_2	2	1
d906c244-b7af-4a70-998a-a14ac9ffdbf5	0	0.76	0.08	0.8711	0.113	0.0053	0.0106	30378	v1_bc09	tetrahymena	DPC_1	2	0
f5b5ab5a-ab27-4996-965b-3d76eb8eabd7	2	0.99	1.37	0.0037	0.0006	0.9953	0.0005	35280	v1_bc11	tetrahymena	DPC_3	2	2
650c4faf-5714-4818-95be-6d13075d83c2	0	1.0	0.26	0.9967	0.0017	0.0015	0.0001	31694	v1_bc09	tetrahymena	DPC_1	2	0
422f46a3-b9eb-4c6a-9447-a9ef64666267	0	1.0	0.85	0.9968	0.0017	0.0006	0.0009	29514	v1_bc09	tetrahymena	DPC_1	2	0
ba6a2ff0-80b9-449e-9b0c-d457d7eee327	2	0.93	1.2	0.0237	0.0065	0.9572	0.0126	34768	v1_bc11	tetrahymena	DPC_3	2	2
7edc863e-1b35-4a55-b9c7-178aead04198	3	0.99	0.03	0.0024	0.0011	0.0005	0.996	38896	v1_bc12	tetrahymena	DPC_4	2	3
45b68e88-46e7-4c56-a957-5213ae06a3dd	2	0.02	0.99	0.4523	0.0156	0.475	0.0572	29561	v1_bc09	tetrahymena	DPC_1	2	0
3397bc59-a19c-4bbd-9504-37abb60ed840	0	0.94	0.51	0.9549	0.0149	0.017	0.0132	31144	v1_bc09	tetrahymena	DPC_1	2	0
3e477236-14d3-4f84-810b-fa287aafb09e	2	0.93	0.37	0.0267	0.0138	0.9569	0.0026	37068	v1_bc11	tetrahymena	DPC_3	2	2
798f6241-917c-4297-860c-d7bf52cb8b47	0	0.94	0.26	0.9597	0.0166	0.0055	0.0182	30748	v1_bc09	tetrahymena	DPC_1	2	0
8e9a4b91-465b-4bcd-8591-b0752e104868	1	1.0	2.48	0.0	0.9991	0.0004	0.0005	32240	v1_bc10	tetrahymena	DPC_2	2	1
dca965cb-62e4-4472-8428-c0e3403ea9c2	2	0.99	2.22	0.003	0.0022	0.9937	0.0011	36385	v1_bc11	tetrahymena	DPC_3	2	2
c46511b4-2839-4240-a7ea-b31dac8fa9d6	3	1.0	0.07	0.0	0.0	0.0	1.0	38150	v1_bc12	tetrahymena	DPC_4	2	3
80357b5f-e01b-43e2-8134-8ae2e6727a5b	1	0.92	1.91	0.0399	0.9582	0.0004	0.0016	33941	v1_bc10	tetrahymena	DPC_2	2	1
5cbc4f13-79b9-4f0b-a304-87d3c6ae8304	0	0.99	0.71	0.996	0.0002	0.0033	0.0005	31371	v1_bc09	tetrahymena	DPC_1	2	0
a094e900-ae62-4c70-9607-0190eced8db4	1	0.97	1.24	0.0081	0.9795	0.012	0.0004	32653	v1_bc10	tetrahymena	DPC_2	2	1
53396aaf-9448-41bd-bb9f-db6b8f4d736a	3	0.59	1.25	0.0454	0.0791	0.1416	0.734	39206	v1_bc12	tetrahymena	DPC_4	2	3
b15e3981-2860-4664-969b-4a2f2b7301f8	2	1.0	1.75	0.0	0.0	0.9991	0.0009	35998	v1_bc11	tetrahymena	DPC_3	2	2
c074de2d-c62c-4834-9d20-368ed878b342	0	0.99	0.55	0.9931	0.004	0.0015	0.0014	30165	v1_bc09	tetrahymena	DPC_1	2	0
4879a957-437b-46e0-9a57-3e9e4845dad0	0	1.0	0.45	0.9975	0.0015	0.0001	0.0009	30434	v1_bc09	tetrahymena	DPC_1	2	0
476f8877-6e68-46be-b985-95221341a446	2	1.0	0.69	0.0	0.0	0.9996	0.0004	36663	v1_bc11	tetrahymena	DPC_3	2	2
58c4af2d-e7c9-45be-98ab-fa82d80f8ce3	0	0.78	1.39	0.8529	0.0619	0.0691	0.016	31504	v1_bc09	tetrahymena	DPC_1	2	0
28809b0c-d528-426d-ab44-1e2af1a82cae	3	0.94	0.5	0.0229	0.0025	0.0077	0.9669	38740	v1_bc12	tetrahymena	DPC_4	2	3
fd08c006-ef9d-4b92-af3a-53bdc8c9e69f	1	1.0	1.55	0.0	0.9999	0.0	0.0001	34064	v1_bc10	tetrahymena	DPC_2	2	1
9a6a6ad7-73ea-433a-a690-50f4bda346da	0	0.99	0.57	0.9944	0.0009	0.0004	0.0043	31093	v1_bc09	tetrahymena	DPC_1	2	0
7714d5cf-f5ca-405a-af45-d648405d4524	0	0.98	0.47	0.9862	0.0011	0.0036	0.0091	29607	v1_bc09	tetrahymena	DPC_1	2	0
9beb0cc3-7914-4233-b68b-42223a4b4183	3	0.7	3.34	0.0548	0.0268	0.1093	0.8091	38808	v1_bc12	tetrahymena	DPC_4	2	3
bb521756-05a6-4a08-8c02-bba9e06df2c5	1	1.0	1.67	0.0	0.9995	0.0002	0.0003	32535	v1_bc10	tetrahymena	DPC_2	2	1
ec4494cd-7a86-4118-8f0a-6c6b55a386d5	2	0.98	1.26	0.0066	0.0021	0.9907	0.0006	37236	v1_bc11	tetrahymena	DPC_3	2	2
a74ac6b7-2d9b-4294-85cd-078706643a6c	1	0.83	1.95	0.0228	0.9041	0.071	0.002	33846	v1_bc10	tetrahymena	DPC_2	2	1
36cbf1b4-3b51-46da-8e95-aab352428290	3	0.99	0.28	0.0006	0.0046	0.0007	0.9941	39098	v1_bc12	tetrahymena	DPC_4	2	3
8aa6a6ef-486f-4088-af06-49f87b2fa41e	1	1.0	2.22	0.0	0.9988	0.0008	0.0004	32434	v1_bc10	tetrahymena	DPC_2	2	1
81980745-2e8a-4ff1-89c9-2256e251d80f	0	0.45	0.98	0.6063	0.1021	0.157	0.1346	30642	v1_bc09	tetrahymena	DPC_1	2	0
964f6aa3-f504-4679-9814-c687aea7c4b1	2	0.96	2.12	0.0178	0.0013	0.9791	0.0019	36054	v1_bc11	tetrahymena	DPC_3	2	2
61feacd6-f5fd-47c6-9b0c-f4115541d88e	2	0.99	0.35	0.0004	0.0021	0.997	0.0005	37870	v1_bc11	tetrahymena	DPC_3	2	2
0b775727-ac88-42cf-b864-763c84a177de	2	0.98	1.36	0.0093	0.001	0.9886	0.0012	35587	v1_bc11	tetrahymena	DPC_3	2	2
86213c57-b6e3-4d9a-93bf-0c7775a976bb	2	1.0	1.16	0.0	0.0	0.9999	0.0001	37436	v1_bc11	tetrahymena	DPC_3	2	2
e8c6ec8c-7338-4862-b050-d59e8e4c855f	3	0.98	0.62	0.0056	0.0088	0.0008	0.9848	38525	v1_bc12	tetrahymena	DPC_4	2	3
b5736660-b11e-4c83-b919-c7c0cf4b924a	3	0.93	0.36	0.0099	0.0304	0.0026	0.9571	38586	v1_bc12	tetrahymena	DPC_4	2	3
086bfbe3-dde9-4727-8814-58bccdb48d90	2	0.03	1.98	0.2305	0.0886	0.3561	0.3248	37926	v1_bc11	tetrahymena	DPC_3	2	2
4e548b79-3c5c-4014-ad46-59b1c3357aba	2	0.95	0.71	0.0244	0.0024	0.9715	0.0017	34704	v1_bc11	tetrahymena	DPC_3	2	2
20423528-310e-4dc6-a66e-e593b66334ff	1	0.78	3.04	0.0682	0.8466	0.0532	0.032	33715	v1_bc10	tetrahymena	DPC_2	2	1
7c62348c-9bf8-41f4-808a-dc5f0bc4a303	1	1.0	1.86	0.0	0.9994	0.0004	0.0002	34547	v1_bc10	tetrahymena	DPC_2	2	1
456a8091-0210-4fd0-a4cb-318120f7ff67	0	0.35	2.36	0.5435	0.1141	0.1516	0.1908	29628	v1_bc09	tetrahymena	DPC_1	2	0
3789d2ef-1ece-4e6a-85d2-332754226e1f	2	0.92	1.61	0.0294	0.0057	0.9496	0.0153	37102	v1_bc11	tetrahymena	DPC_3	2	2
3590e758-a245-44b0-ae0a-fc738b4368fb	1	0.57	1.9	0.2041	0.7757	0.0173	0.0029	32790	v1_bc10	tetrahymena	DPC_2	2	1
d969bfb5-0d5e-41ce-9bc4-f2ccfeb89510	0	0.97	0.35	0.983	0.0055	0.0102	0.0013	30655	v1_bc09	tetrahymena	DPC_1	2	0
75ab175e-883f-4935-bcd8-50407a37edee	0	0.87	0.63	0.9126	0.0378	0.0034	0.0462	31101	v1_bc09	tetrahymena	DPC_1	2	0
f354739c-e840-4864-89b3-a89882f187d7	1	0.99	1.7	0.0033	0.993	0.0018	0.002	33698	v1_bc10	tetrahymena	DPC_2	2	1
fb8c5670-81ab-4f88-ad4d-33be94593485	2	0.9	1.85	0.0403	0.0039	0.9434	0.0124	36832	v1_bc11	tetrahymena	DPC_3	2	2
427e0e0f-28aa-4269-97fb-9ed26f3ae6ee	3	1.0	0.79	0.0008	0.0015	0.0002	0.9975	38179	v1_bc12	tetrahymena	DPC_4	2	3
87b36857-8223-4195-ade9-c343de8345c1	1	1.0	2.17	0.0	0.9985	0.0011	0.0004	31785	v1_bc10	tetrahymena	DPC_2	2	1
4b65cc30-87b7-4b3c-b079-a79ebbdd385b	2	0.12	0.86	0.1712	0.2272	0.3608	0.2409	36476	v1_bc11	tetrahymena	DPC_3	2	2
b8c9473d-2fd6-4642-b436-fbaee986242d	0	1.0	0.0	0.9996	0.0002	0.0	0.0001	31159	v1_bc09	tetrahymena	DPC_1	2	0
9a4529f5-d8c1-4b71-985e-a50c8a43bdb5	3	0.2	1.73	0.0433	0.1376	0.311	0.508	38564	v1_bc12	tetrahymena	DPC_4	2	3
ba1b70f3-46c3-463d-a28b-d816e04bada3	3	1.0	0.02	0.0001	0.0018	0.0003	0.9978	38406	v1_bc12	tetrahymena	DPC_4	2	3
a7c1bcda-fadc-4c13-b84e-cf07b12e1dee	1	1.0	1.83	0.0	0.9994	0.0005	0.0001	33095	v1_bc10	tetrahymena	DPC_2	2	1
7b1a602f-3184-4261-83f4-dc40fccaa50f	0	0.02	1.37	0.4984	0.014	0.4833	0.0043	29675	v1_bc09	tetrahymena	DPC_1	2	0
6071d8dc-f92f-4b3f-a103-974ae89cddf0	0	0.78	1.48	0.8681	0.0303	0.0879	0.0137	30006	v1_bc09	tetrahymena	DPC_1	2	0
07c21faf-1774-44c8-b3a5-93e1257a3f77	1	0.92	2.41	0.0328	0.9571	0.0019	0.0082	32876	v1_bc10	tetrahymena	DPC_2	2	1
26bde2de-2a7e-4b79-811a-8a1ecc979367	1	0.99	1.27	0.0019	0.9947	0.0032	0.0003	34523	v1_bc10	tetrahymena	DPC_2	2	1
67fdb13e-50fa-4c97-84b5-1b7d63af1d26	0	0.98	0.16	0.9893	0.0089	0.0001	0.0018	30394	v1_bc09	tetrahymena	DPC_1	2	0
150fd49f-b4d7-4ef7-968f-2694806d7785	0	0.91	1.91	0.9482	0.0044	0.0094	0.038	31611	v1_bc09	tetrahymena	DPC_1	2	0
985ff03f-d010-4217-82ef-2eef99f53e9f	0	0.07	5.37	0.3707	0.2992	0.0502	0.2799	30385	v1_bc09	tetrahymena	DPC_1	2	0
176ce8f5-9de3-44f4-9534-94af1ee5f90d	0	0.15	3.47	0.5442	0.0052	0.3976	0.0531	29802	v1_bc09	tetrahymena	DPC_1	2	0
ea5fdf35-6885-4f5e-87ba-7a72b66b87c8	2	0.82	1.03	0.0865	0.0026	0.9083	0.0026	35541	v1_bc11	tetrahymena	DPC_3	2	2
d3c0a1d9-cff0-4769-843f-0cd4d6672acd	2	0.47	2.1	0.0429	0.1962	0.6697	0.0911	34232	v1_bc10	tetrahymena	DPC_2	2	1
91cad7ac-da2e-4c79-86e6-607d51900b33	1	0.99	2.62	0.0011	0.9916	0.0035	0.0037	32494	v1_bc10	tetrahymena	DPC_2	2	1
aba78631-3dda-431d-81ce-3687cbf7dc55	1	0.96	2.28	0.0068	0.9732	0.0129	0.0071	33674	v1_bc10	tetrahymena	DPC_2	2	1
e87685df-541f-44ea-b20e-d5129e31ae98	1	0.59	2.91	0.1304	0.7184	0.0551	0.0961	34111	v1_bc10	tetrahymena	DPC_2	2	1
78b903e9-b18b-4b27-a8f2-df191f18b56d	1	1.0	2.27	0.0	0.9974	0.0005	0.0021	32200	v1_bc10	tetrahymena	DPC_2	2	1
ef755f2b-75c7-4e59-a8fa-9d67a30ec494	0	0.86	0.2	0.9252	0.0676	0.0013	0.006	31231	v1_bc09	tetrahymena	DPC_1	2	0
30278e0d-a478-4e32-9dbd-76c8df72aab9	1	1.0	2.97	0.0	0.998	0.0009	0.001	34062	v1_bc10	tetrahymena	DPC_2	2	1
eeaa5793-788c-46e2-bc98-eff9c6ad40dc	3	0.08	1.91	0.068	0.1218	0.3675	0.4427	39203	v1_bc12	tetrahymena	DPC_4	2	3
599b2147-4042-42f5-8796-afc2177643c8	2	1.0	0.96	0.0	0.0	0.9999	0.0001	35213	v1_bc11	tetrahymena	DPC_3	2	2
03858117-f3de-47a6-9048-e75547c4a478	1	1.0	1.66	0.0	0.9991	0.0007	0.0002	32429	v1_bc10	tetrahymena	DPC_2	2	1
60ddbd63-b36b-42ad-be3e-a5e78bad3e50	0	0.91	1.21	0.941	0.0185	0.0119	0.0286	30755	v1_bc09	tetrahymena	DPC_1	2	0
a623246d-c68c-4811-8553-1769d1d4a918	1	0.94	2.78	0.0047	0.9676	0.0011	0.0266	33220	v1_bc10	tetrahymena	DPC_2	2	1
2c9507bd-6573-4c02-800e-68289effd62d	1	1.0	1.13	0.0	0.9998	0.0	0.0002	31885	v1_bc10	tetrahymena	DPC_2	2	1
726fe9da-cc80-485d-93b9-568d2ad4fdfe	3	0.95	0.02	0.0025	0.0076	0.0177	0.9722	38607	v1_bc12	tetrahymena	DPC_4	2	3
7bb9ef15-48cc-4100-b7f5-ca279f987ef8	2	0.99	1.17	0.0023	0.0003	0.9972	0.0002	38040	v1_bc11	tetrahymena	DPC_3	2	2
dca13787-a3b2-4dbe-80bb-78b760bcd739	2	1.0	1.87	0.0013	0.0005	0.9968	0.0013	36774	v1_bc11	tetrahymena	DPC_3	2	2
9df79cd6-8f74-4ae9-a9b0-5c9e9ba76fac	2	0.97	3.07	0.0102	0.003	0.9843	0.0025	35107	v1_bc11	tetrahymena	DPC_3	2	2
eab45e1a-4208-452e-b9f2-ab076990c0df	2	0.99	0.81	0.0049	0.0015	0.9918	0.0017	34929	v1_bc11	tetrahymena	DPC_3	2	2
fa2ab5b1-0655-4fb6-ac44-2c30a304d365	3	0.98	0.21	0.0052	0.0079	0.0012	0.9857	38846	v1_bc12	tetrahymena	DPC_4	2	3
8538310a-0f7f-47dc-92ed-9ac77e87ed7a	2	0.97	1.59	0.0154	0.0012	0.9825	0.0009	37115	v1_bc11	tetrahymena	DPC_3	2	2
e2bb1985-e109-4099-9435-8d435af10ed4	3	0.99	0.48	0.0032	0.0042	0.0001	0.9924	38173	v1_bc12	tetrahymena	DPC_4	2	3
e5b3c12c-6d14-4a34-b105-9c41c015530b	1	1.0	2.09	0.0	0.9981	0.0009	0.001	34420	v1_bc10	tetrahymena	DPC_2	2	1
06fce15b-c864-4ecc-9f07-f9770b79b714	1	1.0	2.25	0.0	0.9998	0.0	0.0002	34205	v1_bc10	tetrahymena	DPC_2	2	1
0695e474-8a15-4edb-b6b9-b625e9e04e82	1	1.0	1.8	0.0	0.9994	0.0004	0.0001	32380	v1_bc10	tetrahymena	DPC_2	2	1
ee42b26b-0ec3-40b9-bd5f-2f631ddc64fd	0	0.65	1.81	0.8053	0.0068	0.1568	0.0312	30046	v1_bc09	tetrahymena	DPC_1	2	0
8400ab10-d62c-454c-8aa9-6f9eef0302bc	2	1.0	0.83	0.0	0.0	0.9999	0.0001	38028	v1_bc11	tetrahymena	DPC_3	2	2
ff16a3fa-4163-4da9-ae81-5dc3e49d2cc3	0	0.98	0.04	0.9884	0.0077	0.0006	0.0033	29968	v1_bc09	tetrahymena	DPC_1	2	0
e4c5e882-47b3-43d6-978f-951c92dc19e7	1	1.0	1.37	0.0	0.9999	0.0	0.0001	33799	v1_bc10	tetrahymena	DPC_2	2	1
ac5e41b9-8f86-4bf3-b989-8c50db618254	2	0.99	1.59	0.0039	0.0021	0.993	0.0009	37197	v1_bc11	tetrahymena	DPC_3	2	2
7cdd8a38-76bd-4eb9-9897-80d78723bd85	1	0.78	2.48	0.0824	0.8617	0.0103	0.0456	34460	v1_bc10	tetrahymena	DPC_2	2	1
21a228fe-2b41-4602-bb2d-485d712817c7	2	0.96	1.58	0.0168	0.0008	0.9806	0.0018	36938	v1_bc11	tetrahymena	DPC_3	2	2
03c37da2-cdc9-4b84-b863-132023e0a975	3	0.95	0.84	0.0028	0.0216	0.0006	0.975	38583	v1_bc12	tetrahymena	DPC_4	2	3
5a287135-2f8d-4c5a-a0a2-746c6ce3c163	0	0.94	2.11	0.9623	0.0071	0.0213	0.0093	31499	v1_bc09	tetrahymena	DPC_1	2	0
e8e42a3a-b271-45d9-bdcc-9c8f0dc91dff	2	0.99	1.61	0.0015	0.0009	0.9962	0.0014	36032	v1_bc11	tetrahymena	DPC_3	2	2
44d7e699-2ac7-40ca-b455-19f6cf48729b	2	1.0	0.49	0.0001	0.001	0.9987	0.0001	37041	v1_bc11	tetrahymena	DPC_3	2	2
66dbadc5-a76d-4168-abcc-136730f09745	1	0.96	2.66	0.0139	0.9711	0.011	0.004	33503	v1_bc10	tetrahymena	DPC_2	2	1
d3c320e9-730d-469a-9104-a24d7e0a7c10	0	0.62	1.11	0.8024	0.011	0.1796	0.0069	30405	v1_bc09	tetrahymena	DPC_1	2	0
cdc20f14-e4ea-4f8c-9331-eea9b31c6139	1	0.78	2.34	0.0935	0.8716	0.0295	0.0054	33915	v1_bc10	tetrahymena	DPC_2	2	1
d9287a8d-e761-441a-b143-36a2ecdd81d7	2	0.94	0.32	0.0085	0.025	0.9654	0.0012	35817	v1_bc11	tetrahymena	DPC_3	2	2
f37aee72-abfd-42ce-9a26-7b457f1010c8	1	1.0	1.95	0.0	0.999	0.0002	0.0008	34092	v1_bc10	tetrahymena	DPC_2	2	1
789af017-cfb4-417a-bb22-1cdc993c914e	2	0.98	1.11	0.0065	0.0056	0.9869	0.001	37692	v1_bc11	tetrahymena	DPC_3	2	2
04806dd3-a714-406a-85f6-87eb9906c6c5	1	0.92	2.62	0.0343	0.9557	0.0046	0.0054	33758	v1_bc10	tetrahymena	DPC_2	2	1
98c34197-ec5a-44b4-b522-ec9ff94bd77c	0	0.83	2.0	0.9112	0.0042	0.0796	0.005	31423	v1_bc09	tetrahymena	DPC_1	2	0
ef568d8e-669a-4286-8398-059a77318ab1	2	0.99	1.22	0.0057	0.0007	0.9927	0.0009	36627	v1_bc11	tetrahymena	DPC_3	2	2
f407dd29-aeb4-4ab3-982f-4ac970951977	0	0.99	0.05	0.9954	0.0001	0.0015	0.003	31650	v1_bc09	tetrahymena	DPC_1	2	0
bd175cfc-f426-4da3-8347-e09f1d5ad1a1	2	0.86	1.9	0.0594	0.0159	0.9157	0.009	34647	v1_bc11	tetrahymena	DPC_3	2	2
21509e8e-960e-4196-bf45-8bbfd109bfc6	2	0.96	0.64	0.0101	0.0127	0.9746	0.0026	29830	v1_bc09	tetrahymena	DPC_1	2	0
727b70b3-7643-495f-8ec6-aac0bebe9f1d	2	1.0	0.36	0.0	0.0	0.9995	0.0005	35582	v1_bc11	tetrahymena	DPC_3	2	2
e9ca1a9d-8634-494d-85b0-b6c1c2b472c9	0	0.99	1.44	0.9972	0.0004	0.0001	0.0024	31089	v1_bc09	tetrahymena	DPC_1	2	0
bfe4c56e-9592-4efb-ab32-527bf8350f5e	2	0.99	0.39	0.0034	0.0019	0.9935	0.0012	34989	v1_bc11	tetrahymena	DPC_3	2	2
1684f2eb-a73d-40ea-9202-d348341dde17	1	1.0	1.62	0.0	0.9994	0.0001	0.0005	34507	v1_bc10	tetrahymena	DPC_2	2	1
95ec073d-1893-495f-bc1d-5eb4f06996f3	0	0.86	0.14	0.9278	0.0668	0.0011	0.0043	31730	v1_bc09	tetrahymena	DPC_1	2	0
e2593b42-d801-46dd-8c1f-4dbb8ee10c3b	3	1.0	0.13	0.0005	0.0015	0.0011	0.9968	38483	v1_bc12	tetrahymena	DPC_4	2	3
33f7d392-c815-4aa0-ba3c-f058665302a7	2	0.99	2.52	0.0023	0.0008	0.996	0.001	36916	v1_bc11	tetrahymena	DPC_3	2	2
923999b5-81dc-4b5e-b8a2-82ccb7891a1a	0	0.99	0.92	0.9936	0.0002	0.0042	0.002	31514	v1_bc09	tetrahymena	DPC_1	2	0
43371da0-41c8-4faf-8819-21cb88a60879	3	0.99	0.28	0.0023	0.0008	0.0005	0.9964	38313	v1_bc12	tetrahymena	DPC_4	2	3
e14c9bf3-ce3c-4250-9a3a-a3e42bd85928	2	1.0	2.21	0.0	0.0	0.9996	0.0004	37313	v1_bc11	tetrahymena	DPC_3	2	2
065dbb6e-f6ed-4389-801b-11e2f46e1fe0	1	0.92	2.16	0.0258	0.9458	0.0111	0.0173	34116	v1_bc10	tetrahymena	DPC_2	2	1
84e29b25-8692-4083-ab98-d7e5967c4ae1	2	1.0	0.59	0.0013	0.0005	0.9978	0.0004	35641	v1_bc11	tetrahymena	DPC_3	2	2
80bf1873-3727-4d78-a27f-f2d8a570225c	3	0.98	0.1	0.001	0.0073	0.0002	0.9915	38537	v1_bc12	tetrahymena	DPC_4	2	3
84c71ccc-1907-4f1d-9ff2-7d47a5bdcfb3	1	1.0	1.98	0.0	0.9991	0.0002	0.0007	34410	v1_bc10	tetrahymena	DPC_2	2	1
447e131b-17dd-4436-b64d-b8400cd85cab	1	1.0	1.1	0.0	0.9999	0.0	0.0	33262	v1_bc10	tetrahymena	DPC_2	2	1
278f5ddd-b65c-41db-8b51-dbdc7a25e790	2	0.99	1.33	0.0022	0.0043	0.9927	0.0007	38050	v1_bc11	tetrahymena	DPC_3	2	2
b91a892d-1268-4c22-aded-6e2fe5b3e6a2	2	0.98	0.34	0.0038	0.0056	0.9886	0.002	35369	v1_bc11	tetrahymena	DPC_3	2	2
8fe0ac13-9e6b-4005-804a-753a33f2d084	1	1.0	1.15	0.0	0.9999	0.0	0.0001	33031	v1_bc10	tetrahymena	DPC_2	2	1
a47830a9-46e8-42aa-815a-d473c4e31918	2	1.0	1.98	0.0006	0.0006	0.9983	0.0005	36466	v1_bc11	tetrahymena	DPC_3	2	2
555203a6-5d17-49d5-9082-80e33edbc168	1	0.84	1.96	0.0093	0.9096	0.0668	0.0143	33462	v1_bc10	tetrahymena	DPC_2	2	1
59544742-b681-40ea-a874-16f460b9f1c0	0	0.98	0.32	0.9892	0.0014	0.0001	0.0094	30659	v1_bc09	tetrahymena	DPC_1	2	0
06d25466-e033-4a70-b0d1-e4d7fb6a0581	0	0.94	0.52	0.9641	0.0262	0.0032	0.0064	29482	v1_bc09	tetrahymena	DPC_1	2	0
9ee9bb6e-5f9d-4b31-b560-73edc66f6b4c	3	0.96	0.2	0.0116	0.0033	0.012	0.9731	38728	v1_bc12	tetrahymena	DPC_4	2	3
47b0f8d9-ec33-4f22-862e-c7c2b33b8d79	1	1.0	1.27	0.0	0.9997	0.0001	0.0001	32630	v1_bc10	tetrahymena	DPC_2	2	1
4a2c1408-e7f5-41fa-bb1e-c4ec9814bd81	2	0.98	0.59	0.0084	0.0003	0.9902	0.0011	35097	v1_bc11	tetrahymena	DPC_3	2	2
acc5cdb6-5f9e-4f45-9c25-e3bb056b5d11	1	0.89	2.67	0.026	0.9175	0.0278	0.0287	32898	v1_bc10	tetrahymena	DPC_2	2	1
7abc33fb-4f1b-49a5-aecd-3d429eb4765e	1	1.0	1.66	0.0	0.9996	0.0002	0.0002	34161	v1_bc10	tetrahymena	DPC_2	2	1
43de271c-f72c-431b-bbea-2192d31eb93c	0	1.0	0.46	0.9978	0.0003	0.001	0.0009	31354	v1_bc09	tetrahymena	DPC_1	2	0
9bf7cc0d-e1c3-4c55-a730-6d088c1d45c9	2	0.99	1.33	0.0057	0.0018	0.9914	0.001	37865	v1_bc11	tetrahymena	DPC_3	2	2
3c93d0ee-0c9f-4ff6-8d7c-337368d7af47	0	0.86	1.71	0.9258	0.0695	0.0017	0.003	29793	v1_bc09	tetrahymena	DPC_1	2	0
eecff66c-7a8e-4f57-b496-d26e7e950346	0	0.95	0.54	0.9707	0.0211	0.0034	0.0048	31551	v1_bc09	tetrahymena	DPC_1	2	0
41654e68-97fc-414d-9b3f-65abd7f00f51	1	0.97	2.11	0.0033	0.9843	0.0018	0.0106	32229	v1_bc10	tetrahymena	DPC_2	2	1
46ed4d9f-3a2f-4eac-b429-249e9df000b0	2	0.99	0.0	0.0031	0.0005	0.9958	0.0006	35464	v1_bc11	tetrahymena	DPC_3	2	2
1bce3617-df4e-4da1-8ede-7a264ba6f0ee	2	0.95	2.84	0.0158	0.0009	0.9688	0.0145	34730	v1_bc11	tetrahymena	DPC_3	2	2
7aaba6f1-a61b-45ff-b03c-80ec61338cb9	0	0.85	0.09	0.8948	0.025	0.0401	0.0401	30325	v1_bc09	tetrahymena	DPC_1	2	0
bf834287-bd25-4b02-b86e-c928ee249143	2	1.0	2.39	0.0007	0.0006	0.9981	0.0006	35000	v1_bc11	tetrahymena	DPC_3	2	2
fe51283a-a9ee-43ff-b53d-fc53ce10c6c2	1	1.0	1.29	0.0	0.9994	0.0002	0.0005	31882	v1_bc10	tetrahymena	DPC_2	2	1
1bce84d0-a1f2-4b97-8f5e-e24ec4f6252a	2	0.99	1.17	0.0017	0.0022	0.995	0.0011	35822	v1_bc11	tetrahymena	DPC_3	2	2
e17ee2b5-4778-4e54-923a-54e3a42f8393	1	1.0	1.42	0.0	0.9997	0.0001	0.0002	33604	v1_bc10	tetrahymena	DPC_2	2	1
99ef9ff3-a8dc-4bb4-a2cb-1203f2888d69	0	0.62	3.35	0.7489	0.0034	0.1146	0.1331	31267	v1_bc09	tetrahymena	DPC_1	2	0
919910bb-0047-4eea-a4fe-6dee0728f3e7	2	1.0	1.16	0.0005	0.0007	0.9974	0.0013	35585	v1_bc11	tetrahymena	DPC_3	2	2
59acbe9d-d33d-474d-beab-be45f2fc799b	1	0.99	1.89	0.0	0.9971	0.0026	0.0002	31861	v1_bc10	tetrahymena	DPC_2	2	1
37f4fa8c-d27f-4091-8430-1f6627d9e61d	3	0.26	6.22	0.1281	0.2283	0.1514	0.4923	38840	v1_bc12	tetrahymena	DPC_4	2	3
13ab35ff-01ec-43c7-b08b-b1fa6a638395	0	0.86	1.77	0.9072	0.0157	0.0513	0.0258	30188	v1_bc09	tetrahymena	DPC_1	2	0
b35f72b8-119f-4f08-8a62-521df664e6fc	1	1.0	1.9	0.0	1.0	0.0	0.0	32769	v1_bc10	tetrahymena	DPC_2	2	1
caed56a3-276e-4744-99f0-21f3058a1037	2	0.99	0.75	0.0017	0.0028	0.9945	0.0009	34899	v1_bc11	tetrahymena	DPC_3	2	2
f4b67e9a-799d-429f-9052-31a17c73de0f	3	0.99	0.13	0.001	0.003	0.0004	0.9955	38610	v1_bc12	tetrahymena	DPC_4	2	3
4b32294e-88d5-4405-b19f-f49e06648cd4	2	0.99	2.1	0.005	0.0016	0.991	0.0024	35474	v1_bc11	tetrahymena	DPC_3	2	2
f2d939ee-c1c8-4b1e-a467-04183f989aa8	3	1.0	0.63	0.0	0.0	0.0	1.0	39015	v1_bc12	tetrahymena	DPC_4	2	3
d9315fdb-ac4d-416e-9049-b12ea7ea2fdc	0	0.78	0.92	0.8838	0.0012	0.1084	0.0065	29939	v1_bc09	tetrahymena	DPC_1	2	0
6e32578e-e34e-44cc-a069-c35797e6303b	1	0.99	1.76	0.0024	0.9934	0.0003	0.0039	32313	v1_bc10	tetrahymena	DPC_2	2	1
479735df-c79c-44d4-9341-1a8a59adebe6	2	0.98	0.27	0.0074	0.0006	0.9918	0.0003	37630	v1_bc11	tetrahymena	DPC_3	2	2
0dd4a591-eb45-4ef4-a4dc-4402b64950d8	2	1.0	1.1	0.0	0.0	0.9999	0.0001	36118	v1_bc11	tetrahymena	DPC_3	2	2
050b0933-5660-4aaf-85a7-b7c1241b18e8	3	0.07	5.47	0.3426	0.1016	0.1397	0.4161	30707	v1_bc09	tetrahymena	DPC_1	2	0
0cb37c88-0c54-4a07-83d7-a2fd39d36c04	2	0.99	0.74	0.0006	0.0043	0.9939	0.0013	36554	v1_bc11	tetrahymena	DPC_3	2	2
70bfccd3-d44f-4d75-ab76-78c34b944004	1	0.99	2.26	0.0	0.9967	0.0012	0.0021	32980	v1_bc10	tetrahymena	DPC_2	2	1
96d723c6-2a57-4d80-8e8b-7528cc5aca7f	0	0.67	0.66	0.8194	0.0241	0.1535	0.003	29829	v1_bc09	tetrahymena	DPC_1	2	0
eaaf27f3-0fdf-4461-a123-f8c1f6809d66	0	0.99	0.29	0.9908	0.0013	0.0043	0.0037	29551	v1_bc09	tetrahymena	DPC_1	2	0
e9f09ebb-0860-4dfb-9f6f-16243bc85dab	1	1.0	2.0	0.0	0.9987	0.001	0.0003	32857	v1_bc10	tetrahymena	DPC_2	2	1
4eba9c7b-5022-4261-a784-647c3d1c496a	2	1.0	1.42	0.0009	0.0016	0.9968	0.0007	34796	v1_bc11	tetrahymena	DPC_3	2	2
4d49df61-28f4-497d-8c66-ef177e44d602	2	1.0	0.66	0.0	0.0	0.9999	0.0001	36840	v1_bc11	tetrahymena	DPC_3	2	2
b7314d71-534b-495f-a9c9-e942cb553ca7	1	0.96	2.15	0.0097	0.9719	0.0164	0.002	34502	v1_bc10	tetrahymena	DPC_2	2	1
1cdbb02b-3c12-4bde-b05a-775e0305bade	0	0.92	0.13	0.9556	0.0081	0.0333	0.003	29699	v1_bc09	tetrahymena	DPC_1	2	0
28ebf2e4-64aa-42da-bcaa-7ff05a23cca4	2	0.69	2.13	0.1016	0.0243	0.7877	0.0864	36561	v1_bc11	tetrahymena	DPC_3	2	2
3502f5b3-3928-4d7e-8da4-a2fdf9d5e7f5	2	0.95	1.13	0.0224	0.0026	0.9735	0.0015	36806	v1_bc11	tetrahymena	DPC_3	2	2
6eedad02-f40a-41f1-b03b-68f6e3c9fb41	3	0.27	2.32	0.1364	0.1326	0.232	0.499	38933	v1_bc12	tetrahymena	DPC_4	2	3
4dc38637-43ad-47a8-9adf-5721f6090229	2	0.99	1.86	0.0047	0.0012	0.9933	0.0008	34774	v1_bc11	tetrahymena	DPC_3	2	2
2fb476bf-27f4-4227-bf9a-d7de7dd205f7	3	0.87	0.45	0.054	0.0051	0.0131	0.9278	38886	v1_bc12	tetrahymena	DPC_4	2	3
68add20f-8cdc-42d8-aa41-c26e150a3129	1	0.69	2.22	0.0413	0.8213	0.0012	0.1363	32408	v1_bc10	tetrahymena	DPC_2	2	1
7ca65793-4c50-4e6e-a6b4-1bebee4fce52	3	0.13	3.47	0.0185	0.2131	0.3167	0.4517	34942	v1_bc11	tetrahymena	DPC_3	2	2
90b1e060-2144-4942-ad8b-83f9bff41cbb	3	0.99	1.11	0.0028	0.0054	0.0012	0.9907	38979	v1_bc12	tetrahymena	DPC_4	2	3
713830c1-3ea0-421f-993c-d5d25c8e2b71	2	0.99	0.48	0.001	0.0061	0.9926	0.0004	34674	v1_bc11	tetrahymena	DPC_3	2	2
d6e3358f-9350-4a21-8a8a-8a698e4497a6	1	1.0	1.5	0.0	0.9992	0.0004	0.0004	34381	v1_bc10	tetrahymena	DPC_2	2	1
fe82b645-2da9-4a02-bb49-8beb915791e8	1	1.0	2.1	0.0	0.9998	0.0001	0.0001	34435	v1_bc10	tetrahymena	DPC_2	2	1
4c19639b-3a4c-40e5-82dc-dd2e7504c942	2	0.96	1.84	0.0122	0.0044	0.9742	0.0091	37921	v1_bc11	tetrahymena	DPC_3	2	2
4dbfaff4-7dbc-408a-9bcd-d7573c1d1a82	1	0.99	1.68	0.0	0.9954	0.0034	0.0011	32718	v1_bc10	tetrahymena	DPC_2	2	1
1856babe-b580-4cb8-8b1e-daf8079cc669	1	1.0	2.86	0.0	0.9992	0.0005	0.0003	32134	v1_bc10	tetrahymena	DPC_2	2	1
0e4c9d4e-0e88-4f30-ac1d-e4782146851a	2	1.0	0.57	0.0006	0.001	0.9977	0.0007	35134	v1_bc11	tetrahymena	DPC_3	2	2
5dc65d07-6bb5-4124-aa9a-f723507ca464	0	0.96	0.2	0.9778	0.0033	0.0053	0.0136	29969	v1_bc09	tetrahymena	DPC_1	2	0
5b7cdf60-543b-4d3d-95b8-fb3e8d809906	2	0.99	1.13	0.0025	0.001	0.9954	0.0011	37716	v1_bc11	tetrahymena	DPC_3	2	2
3ce6af73-7f80-4cd9-9cd1-cf795808f5d6	0	0.96	0.97	0.9763	0.015	0.0011	0.0076	31191	v1_bc09	tetrahymena	DPC_1	2	0
b00dd167-dfd1-47c0-955f-5d8efc54e84d	1	1.0	2.04	0.0	0.9991	0.0001	0.0008	33976	v1_bc10	tetrahymena	DPC_2	2	1
453e58bd-2efe-45d6-baa4-587547407af2	2	0.67	0.69	0.1622	0.0042	0.8297	0.0039	35024	v1_bc11	tetrahymena	DPC_3	2	2
e8109a1f-40a2-45dc-9ad0-be9f327c5836	3	0.94	0.38	0.0262	0.0092	0.0024	0.9622	38812	v1_bc12	tetrahymena	DPC_4	2	3
d9f3ce4b-a3ef-4dd0-bc3c-14e8edbeef69	1	0.98	1.76	0.0039	0.988	0.0056	0.0026	34631	v1_bc10	tetrahymena	DPC_2	2	1
0fa19f54-e653-417b-bf03-8336d90aff07	1	0.89	1.61	0.0451	0.9343	0.0052	0.0154	34485	v1_bc10	tetrahymena	DPC_2	2	1
723d2f26-6949-4b42-a9e5-34a73e87482a	0	1.0	0.76	0.9994	0.0005	0.0	0.0001	31425	v1_bc09	tetrahymena	DPC_1	2	0
e01506a7-6f78-427e-8b3b-3765e7fd0c36	0	0.96	0.85	0.9722	0.0085	0.0062	0.0131	30705	v1_bc09	tetrahymena	DPC_1	2	0
49b6eadb-948b-4c86-89b5-ecc6fd20c758	1	0.81	4.52	0.0473	0.8788	0.0092	0.0647	32076	v1_bc10	tetrahymena	DPC_2	2	1
c37563f4-0cd7-4fc3-ae08-68ad272ed15c	2	0.98	2.63	0.0059	0.0011	0.9895	0.0034	35184	v1_bc11	tetrahymena	DPC_3	2	2
682dee01-e93a-4b73-873e-d2f26e6ee02a	0	0.88	1.61	0.9329	0.0132	0.0057	0.0483	31014	v1_bc09	tetrahymena	DPC_1	2	0
b44873b4-4d82-466b-949a-c1797a780bf8	1	0.94	1.3	0.0005	0.9697	0.0293	0.0004	32829	v1_bc10	tetrahymena	DPC_2	2	1
3a5d0414-b5be-4010-a4c4-17b356c08260	2	1.0	0.32	0.001	0.0008	0.998	0.0003	37644	v1_bc11	tetrahymena	DPC_3	2	2
45eee8a0-0c62-484a-9e43-623a0ecbebfe	2	0.93	1.81	0.0306	0.0025	0.9565	0.0104	30879	v1_bc09	tetrahymena	DPC_1	2	0
f9663ff8-3c23-472b-831f-34f41ca5abfd	1	0.98	1.58	0.0025	0.9899	0.0014	0.0061	34216	v1_bc10	tetrahymena	DPC_2	2	1
3c4aea13-78f1-4f10-a7ff-1c4862d4d0da	1	1.0	2.18	0.0	0.9997	0.0001	0.0002	34581	v1_bc10	tetrahymena	DPC_2	2	1
8aebad6b-f19c-4e42-a66e-6928a287c056	0	0.97	1.02	0.9864	0.0002	0.0123	0.0012	31047	v1_bc09	tetrahymena	DPC_1	2	0
a6203c57-1abe-4233-9487-bc30555a55dc	1	0.99	2.08	0.0022	0.9938	0.0031	0.0009	33766	v1_bc10	tetrahymena	DPC_2	2	1
50665890-d74d-4bff-9745-a490c6033de7	1	1.0	1.35	0.0	0.9995	0.0002	0.0004	33121	v1_bc10	tetrahymena	DPC_2	2	1
64cfe144-aba8-4b9b-a512-84e4b72f5043	3	0.78	2.62	0.0174	0.0873	0.0276	0.8677	34057	v1_bc10	tetrahymena	DPC_2	2	1
8e141909-1763-4480-a6b1-a9a1fad38c83	1	0.99	2.18	0.003	0.9934	0.0028	0.0007	32688	v1_bc10	tetrahymena	DPC_2	2	1
fb6e1e2f-91c7-494c-a67d-5d172cad0b21	3	1.0	0.39	0.0	0.0	0.0	1.0	38619	v1_bc12	tetrahymena	DPC_4	2	3
af7673fd-d7c6-43e2-ab66-9eaf3f9f0537	0	0.05	0.08	0.4219	0.2059	0.0041	0.3681	30508	v1_bc09	tetrahymena	DPC_1	2	0
9c6ebaaf-16cb-4aa4-b713-f7518bcf585e	3	0.29	3.95	0.0636	0.0399	0.3039	0.5926	38395	v1_bc12	tetrahymena	DPC_4	2	3
789861de-3a58-47eb-bd80-befc20f19a38	1	0.77	3.45	0.0677	0.8359	0.0282	0.0682	32254	v1_bc10	tetrahymena	DPC_2	2	1
8c9c4831-0666-4795-8a27-8ae1e6e57412	2	0.3	2.24	0.2972	0.0698	0.6005	0.0325	30337	v1_bc09	tetrahymena	DPC_1	2	0
bf6b07e9-c15b-41ab-9f30-880a467da068	1	1.0	1.75	0.0	0.9999	0.0	0.0001	33989	v1_bc10	tetrahymena	DPC_2	2	1
3c805a60-5346-428a-b3c0-7502d5dfe0f8	2	0.82	1.78	0.0854	0.0037	0.9048	0.0061	35640	v1_bc11	tetrahymena	DPC_3	2	2
6b052428-b35b-47f7-963c-3d907d6b5975	0	0.92	0.51	0.9529	0.0304	0.0009	0.0158	29917	v1_bc09	tetrahymena	DPC_1	2	0
6a651f5a-65f9-4e11-b31d-951b794a1be8	0	0.93	1.46	0.9617	0.0007	0.0308	0.0068	29649	v1_bc09	tetrahymena	DPC_1	2	0
3b56277e-1984-4998-a304-bedafd3bf5ca	2	1.0	0.48	0.0001	0.0012	0.9987	0.0001	35243	v1_bc11	tetrahymena	DPC_3	2	2
1ba1ca12-0562-4ba7-adee-229913ce9bc5	2	1.0	0.88	0.0	0.0	0.9998	0.0002	35227	v1_bc11	tetrahymena	DPC_3	2	2
f5a14d70-9ed9-4238-a05b-36263faafd5b	0	0.95	1.96	0.9658	0.01	0.008	0.0162	31583	v1_bc09	tetrahymena	DPC_1	2	0
7f7d3591-27c4-4adc-8047-1028766e742b	2	0.96	1.84	0.0148	0.0031	0.9794	0.0026	35386	v1_bc11	tetrahymena	DPC_3	2	2
b7a48e57-d2ad-4b8f-b149-921e0c449721	0	0.96	0.13	0.9723	0.0023	0.0116	0.0138	31427	v1_bc09	tetrahymena	DPC_1	2	0
8d28754a-d9b9-4b2b-9ae5-dd51449b02c5	3	0.29	1.25	0.0417	0.3087	0.0493	0.6003	36031	v1_bc11	tetrahymena	DPC_3	2	2
de42be04-5c8e-4201-a6fc-b4d48f33a649	2	1.0	0.6	0.0017	0.0005	0.9976	0.0003	36936	v1_bc11	tetrahymena	DPC_3	2	2
957ead8d-1e0a-4220-9121-cc7c89b2acf6	2	1.0	0.16	0.0019	0.0008	0.997	0.0002	37637	v1_bc11	tetrahymena	DPC_3	2	2
f2035f4a-c1a6-4f98-84b5-b1e734548ff2	0	0.99	0.91	0.9967	0.0001	0.0003	0.0029	30071	v1_bc09	tetrahymena	DPC_1	2	0
a32b1d7f-3950-4611-bfa3-230eb89d5187	3	0.96	0.36	0.0022	0.0157	0.0059	0.9761	38660	v1_bc12	tetrahymena	DPC_4	2	3
13a390d3-3ac1-42af-a126-d7be357ee1e6	1	1.0	2.34	0.0014	0.9983	0.0	0.0002	32050	v1_bc10	tetrahymena	DPC_2	2	1
aecd3eca-a59d-4ac0-bb25-e4fca4562e74	2	0.98	1.78	0.0067	0.0014	0.9902	0.0017	36989	v1_bc11	tetrahymena	DPC_3	2	2
fd710c6f-2c02-42c0-88c7-ac6f458958a1	2	0.99	1.13	0.0043	0.0018	0.9922	0.0017	36295	v1_bc11	tetrahymena	DPC_3	2	2
4309f682-d6b5-4d66-b5cd-49945782697b	2	0.98	0.89	0.0074	0.0002	0.9918	0.0006	35073	v1_bc11	tetrahymena	DPC_3	2	2
005a5175-1ee2-464d-8b98-fe08db935664	2	0.98	3.28	0.0086	0.0015	0.9859	0.0041	36882	v1_bc11	tetrahymena	DPC_3	2	2
c5e8aa5e-1db9-436c-a27a-b07e4a20ff18	3	0.66	2.36	0.0144	0.1144	0.1018	0.7695	38658	v1_bc12	tetrahymena	DPC_4	2	3
c727c2c5-ad86-49b4-b4ab-71ba03de24a8	2	0.94	1.38	0.0302	0.0006	0.9681	0.0011	38110	v1_bc11	tetrahymena	DPC_3	2	2
18c3ce21-94cb-4989-8743-9ea931998cbb	2	0.18	2.58	0.0233	0.1184	0.5189	0.3394	35395	v1_bc11	tetrahymena	DPC_3	2	2
6e549c13-8a12-4054-87f0-22b27ff95d4f	1	1.0	1.45	0.0	0.9998	0.0001	0.0001	32684	v1_bc10	tetrahymena	DPC_2	2	1
7727b875-8728-4ee6-9857-46a5fecb73e8	2	0.94	1.95	0.0156	0.0149	0.9543	0.0152	35719	v1_bc11	tetrahymena	DPC_3	2	2
8604b381-5601-4ff0-94c7-4db14dae580a	3	1.0	0.5	0.0	0.0	0.0	1.0	39008	v1_bc12	tetrahymena	DPC_4	2	3
2ff70db2-28df-46ea-b275-b6593c653972	3	0.95	0.2	0.01	0.0199	0.0005	0.9696	38839	v1_bc12	tetrahymena	DPC_4	2	3
94151cb7-74cd-47a6-a9c1-172bbaaf230b	0	1.0	0.48	0.9969	0.0011	0.0004	0.0016	31553	v1_bc09	tetrahymena	DPC_1	2	0
2b9cc503-5f41-4909-9ff0-db0fcff8e024	0	0.76	2.11	0.8437	0.0159	0.0592	0.0813	29812	v1_bc09	tetrahymena	DPC_1	2	0
f6c16056-db0f-410b-9e17-a8bdbee248fb	0	0.93	2.03	0.96	0.0039	0.0283	0.0079	31053	v1_bc09	tetrahymena	DPC_1	2	0
3b618a6a-bb09-4a6d-b0c8-d60ded27c578	2	0.99	0.1	0.0032	0.0009	0.9956	0.0003	37145	v1_bc11	tetrahymena	DPC_3	2	2
de44502b-c7b7-4d17-b67d-52e22a977d3a	0	0.99	1.59	0.9947	0.0001	0.0015	0.0037	30427	v1_bc09	tetrahymena	DPC_1	2	0
f3aeafde-05b2-4376-af01-cf5d656ebc24	0	0.87	0.13	0.9114	0.0402	0.0278	0.0206	31431	v1_bc09	tetrahymena	DPC_1	2	0
f45e43bc-f5ac-4280-b5b3-82ab9bd6e885	1	0.98	1.95	0.0068	0.9833	0.0067	0.0032	32426	v1_bc10	tetrahymena	DPC_2	2	1
4f1e312b-3332-47d1-a7f3-6a41fbaa8082	0	0.97	1.31	0.981	0.0079	0.0047	0.0064	30237	v1_bc09	tetrahymena	DPC_1	2	0
93e9fa5e-1c60-47bb-a469-bcd6a810606f	1	0.83	2.47	0.0293	0.886	0.0323	0.0523	33561	v1_bc10	tetrahymena	DPC_2	2	1
4b0d1e3f-542b-4cd7-9eab-937295828191	1	1.0	2.52	0.0	0.9994	0.0005	0.0001	32713	v1_bc10	tetrahymena	DPC_2	2	1
caef4317-ce73-4d70-8032-65adba30c8d5	2	0.82	2.62	0.0682	0.0353	0.8842	0.0123	37338	v1_bc11	tetrahymena	DPC_3	2	2
ec93dd24-5b7d-4028-9074-f6b0d9e7ec19	0	0.88	0.07	0.9347	0.059	0.0026	0.0037	31604	v1_bc09	tetrahymena	DPC_1	2	0
5aa75440-6842-4999-8cc8-7aac563dd096	2	1.0	0.62	0.0001	0.001	0.9984	0.0005	35400	v1_bc11	tetrahymena	DPC_3	2	2
e634c301-ac37-467a-bdaf-f0f5d1d6c465	1	0.98	1.68	0.0021	0.9872	0.0073	0.0034	33291	v1_bc10	tetrahymena	DPC_2	2	1
0315ab99-39ba-4c64-bd81-cc60b0e7c525	2	0.97	1.48	0.0034	0.007	0.9813	0.0083	36756	v1_bc11	tetrahymena	DPC_3	2	2
84261d3c-412f-43f0-bcc9-d299423421ab	1	0.99	2.21	0.0	0.9954	0.0043	0.0003	32318	v1_bc10	tetrahymena	DPC_2	2	1
63bc401b-7570-4fcc-869b-4d0e19a99f05	0	0.96	0.59	0.9761	0.001	0.0181	0.0048	30582	v1_bc09	tetrahymena	DPC_1	2	0
c455dd36-ce98-4138-aa63-6fa14075d121	3	1.0	0.18	0.0	0.0	0.0	1.0	38977	v1_bc12	tetrahymena	DPC_4	2	3
a8374b4f-6869-46c6-a57f-6906cd6e5ca9	2	0.77	0.99	0.1058	0.0091	0.8797	0.0054	35965	v1_bc11	tetrahymena	DPC_3	2	2
82ef66aa-e89b-4fb0-9b0e-d7b403d168a7	1	0.92	2.09	0.0098	0.9492	0.015	0.0261	33047	v1_bc10	tetrahymena	DPC_2	2	1
bddfda4d-6b5e-4dc1-a1a8-79d470294cf5	3	0.58	1.68	0.0677	0.1541	0.0408	0.7374	39217	v1_bc12	tetrahymena	DPC_4	2	3
e33640ee-8e94-47a8-aff9-455dac9c0f5e	0	0.81	2.2	0.8876	0.022	0.0744	0.016	31178	v1_bc09	tetrahymena	DPC_1	2	0
18c1aed6-ad61-47cf-9f54-a6529ef528d7	2	0.98	2.36	0.0073	0.0011	0.9884	0.0032	36346	v1_bc11	tetrahymena	DPC_3	2	2
fe8db3a2-504b-4a8e-97fa-32827e1b8418	1	0.98	2.11	0.0079	0.9861	0.0038	0.0022	32489	v1_bc10	tetrahymena	DPC_2	2	1
af74c46f-bc24-444a-aa7e-564d2ee6bcd1	2	0.87	2.05	0.0635	0.0018	0.9321	0.0026	35376	v1_bc11	tetrahymena	DPC_3	2	2
58f9f18a-266b-4b99-9cba-2e1f2d46c666	3	0.99	0.07	0.0024	0.0004	0.001	0.9963	38787	v1_bc12	tetrahymena	DPC_4	2	3
b4dbd409-e4c1-49a2-906f-e595daee94ba	2	1.0	0.91	0.0015	0.0003	0.9982	0.0001	35958	v1_bc11	tetrahymena	DPC_3	2	2
2af2b0a0-c3c8-4d1d-b4f2-ec641dd33d9b	0	0.97	0.39	0.9844	0.0003	0.0147	0.0005	31517	v1_bc09	tetrahymena	DPC_1	2	0
8e5e5f5c-cbd5-4441-9eee-477d3a2e69f5	3	0.55	0.57	0.1056	0.0362	0.1557	0.7025	38882	v1_bc12	tetrahymena	DPC_4	2	3
f63465b3-9937-484e-8d27-cb875013af1d	0	0.99	0.21	0.9943	0.0043	0.0005	0.001	30938	v1_bc09	tetrahymena	DPC_1	2	0
0f008477-25a5-41b4-90ac-d4c4282d2b35	0	0.75	0.09	0.8542	0.0327	0.1009	0.0122	31269	v1_bc09	tetrahymena	DPC_1	2	0
dbb8c389-6dc7-4521-9516-59b040d00924	2	0.03	2.84	0.1989	0.1255	0.3535	0.3221	39177	v1_bc12	tetrahymena	DPC_4	2	3
af8a6776-3fcd-4c0e-afc8-285ff6d27afd	1	0.98	1.8	0.0028	0.9897	0.0053	0.0023	32541	v1_bc10	tetrahymena	DPC_2	2	1
103694fe-a08c-479e-8698-c665ce2a6549	1	0.33	2.29	0.0428	0.5757	0.2424	0.1391	32647	v1_bc10	tetrahymena	DPC_2	2	1
c1db6e57-caba-432d-8f7f-ac77c83df028	1	0.99	3.0	0.002	0.9914	0.0014	0.0051	33506	v1_bc10	tetrahymena	DPC_2	2	1
ed8a8382-13db-4eb8-83f3-b42748a53e62	2	0.98	0.42	0.0045	0.0063	0.9874	0.0017	38106	v1_bc11	tetrahymena	DPC_3	2	2
40308c01-d38e-40dc-ba7f-41541a1449fe	2	0.98	0.46	0.0088	0.0015	0.9855	0.0043	34840	v1_bc11	tetrahymena	DPC_3	2	2
eee6fa0e-1959-4993-85b4-2aafd9e0c37d	2	0.88	1.22	0.0442	0.0061	0.9258	0.024	35963	v1_bc11	tetrahymena	DPC_3	2	2
d8f31cc5-41e9-4e34-8f8d-a094bfe13689	2	0.97	1.85	0.0085	0.0013	0.9825	0.0077	35663	v1_bc11	tetrahymena	DPC_3	2	2
c8d30eb0-e71e-48ce-9caf-a255716937ac	0	0.35	1.82	0.5726	0.0201	0.1807	0.2266	30817	v1_bc09	tetrahymena	DPC_1	2	0
3b0d2cbf-1ea0-4d26-bf5f-f55b5de4aa88	2	0.99	0.45	0.0031	0.002	0.994	0.0009	36135	v1_bc11	tetrahymena	DPC_3	2	2
9e55dff0-3ce5-412d-8350-d039259ad148	1	0.88	2.88	0.0155	0.9287	0.0117	0.0441	34237	v1_bc10	tetrahymena	DPC_2	2	1
576542b9-b374-4be4-90ca-4d3814dc83dc	1	1.0	2.34	0.0	0.9992	0.0006	0.0002	32169	v1_bc10	tetrahymena	DPC_2	2	1
68ea95ce-e77d-4620-987b-8242f4ef217e	3	0.64	2.27	0.1056	0.0054	0.1257	0.7634	38520	v1_bc12	tetrahymena	DPC_4	2	3
e30f5c43-4feb-4e68-accb-d604ca542fcc	2	1.0	1.1	0.0	0.0	0.9996	0.0004	36671	v1_bc11	tetrahymena	DPC_3	2	2
1533ed0e-e932-4018-9bbe-91a58a2c755a	3	0.92	1.04	0.0022	0.04	0.0027	0.9551	39157	v1_bc12	tetrahymena	DPC_4	2	3
52e763b8-ad50-4b72-b0c7-979c519f0ae3	3	1.0	0.14	0.0	0.0	0.0	1.0	38828	v1_bc12	tetrahymena	DPC_4	2	3
57babb5e-0432-46c6-b82c-af918f9ce65c	3	0.7	0.34	0.0115	0.0913	0.1008	0.7964	39050	v1_bc12	tetrahymena	DPC_4	2	3
23248ab8-3c47-4c35-8509-4aee05dd6a91	1	1.0	2.25	0.0	0.9989	0.0005	0.0006	32595	v1_bc10	tetrahymena	DPC_2	2	1
d11292d3-9e35-4b9c-852a-fdce4fd3c9d4	3	0.55	0.35	0.1628	0.1228	0.0051	0.7093	38392	v1_bc12	tetrahymena	DPC_4	2	3
e951dff7-9594-4902-bc21-3bc6e8319c99	1	0.99	1.93	0.0012	0.9962	0.001	0.0016	33411	v1_bc10	tetrahymena	DPC_2	2	1
6815911a-5b17-49a3-b47c-8724a19e52c9	1	0.99	2.91	0.0013	0.9927	0.0032	0.0029	32766	v1_bc10	tetrahymena	DPC_2	2	1
bf8cdc0e-cd4b-4e3f-9364-06802b082bd0	2	0.99	2.09	0.003	0.0033	0.9897	0.0039	36907	v1_bc11	tetrahymena	DPC_3	2	2
97e6b3fe-f08b-4943-b0b8-e46dcec47fff	3	0.63	2.1	0.044	0.0118	0.1553	0.7888	39158	v1_bc12	tetrahymena	DPC_4	2	3
8e49e826-ea08-40d8-86aa-07cdda54964e	2	0.98	0.07	0.0113	0.0011	0.9869	0.0007	36387	v1_bc11	tetrahymena	DPC_3	2	2
18052992-0096-465c-8df5-58de14dcb487	2	0.96	1.06	0.0195	0.002	0.9746	0.0039	35844	v1_bc11	tetrahymena	DPC_3	2	2
630d86a7-a611-4668-b526-944a0fbe7f5e	0	0.95	0.1	0.9721	0.0187	0.0042	0.005	29528	v1_bc09	tetrahymena	DPC_1	2	0
02dbd69d-ed20-47e0-860f-890f6dad191d	0	0.3	2.32	0.5783	0.2758	0.0886	0.0572	33747	v1_bc10	tetrahymena	DPC_2	2	1
13a8007a-13a0-4fc7-a759-2bf754a85744	2	0.85	1.37	0.0581	0.019	0.9119	0.0111	37230	v1_bc11	tetrahymena	DPC_3	2	2
a553871f-aa69-43d9-abde-0cbde85465c7	2	1.0	0.73	0.0	0.0	0.9998	0.0002	36934	v1_bc11	tetrahymena	DPC_3	2	2
d68a7e66-19bc-479c-aff6-ae42e06357fe	2	0.99	1.99	0.0032	0.0023	0.993	0.0015	35374	v1_bc11	tetrahymena	DPC_3	2	2
61731e5f-9bb4-45a9-b61e-962b09538e78	2	0.99	1.4	0.0019	0.0013	0.996	0.0008	36853	v1_bc11	tetrahymena	DPC_3	2	2
cf672721-1524-4475-87b4-6b61182a9ef3	0	0.98	0.16	0.9875	0.0048	0.0024	0.0053	30316	v1_bc09	tetrahymena	DPC_1	2	0
71718fe7-2973-429c-81ef-1a766dab074c	2	0.93	1.32	0.0323	0.0036	0.9593	0.0047	37982	v1_bc11	tetrahymena	DPC_3	2	2
a5724e23-3246-44bb-a560-10458ce63ab2	1	1.0	1.81	0.0	0.9999	0.0	0.0	34302	v1_bc10	tetrahymena	DPC_2	2	1
2c578efb-2520-457d-958b-985c83e0e11d	0	0.94	0.61	0.9685	0.0004	0.0308	0.0003	30225	v1_bc09	tetrahymena	DPC_1	2	0
ba81f3ef-aa85-43b4-9bc4-d5a38bffc8bd	2	0.88	0.7	0.0143	0.0509	0.9279	0.0069	35601	v1_bc11	tetrahymena	DPC_3	2	2
2c4fbba2-d279-4f71-b2ee-c7768e8ba01a	0	1.0	0.23	0.9981	0.0015	0.0001	0.0003	29990	v1_bc09	tetrahymena	DPC_1	2	0
2dec3ec4-e839-4da4-aded-fbd97c9657a3	2	0.98	1.92	0.0073	0.005	0.9828	0.0049	37253	v1_bc11	tetrahymena	DPC_3	2	2
0076db60-a433-4366-9f5c-3f832e312e71	3	0.97	0.03	0.0035	0.0148	0.0004	0.9814	38375	v1_bc12	tetrahymena	DPC_4	2	3
5687056d-23fc-4e3a-a9e6-69da75e6f9d2	2	0.96	0.3	0.0059	0.0181	0.9749	0.001	34690	v1_bc11	tetrahymena	DPC_3	2	2
c29c0a3a-607b-4d50-a2f7-de2cfc8b3ced	1	0.99	1.97	0.0009	0.9953	0.0002	0.0036	33640	v1_bc10	tetrahymena	DPC_2	2	1
62298845-ae82-4133-b62b-4ab83fd83223	2	0.98	1.19	0.0094	0.0037	0.9853	0.0016	35391	v1_bc11	tetrahymena	DPC_3	2	2
7c69f253-9a1d-47c1-8f9f-56ebeda6a4c8	2	0.93	0.75	0.0148	0.0072	0.9533	0.0247	36175	v1_bc11	tetrahymena	DPC_3	2	2
33593482-dd7d-4985-acda-df0909097e83	3	0.63	0.54	0.1478	0.0509	0.0279	0.7734	38189	v1_bc12	tetrahymena	DPC_4	2	3
7e14d902-9ade-44ec-8fda-97aacddc7c70	1	1.0	2.3	0.0	0.9988	0.0006	0.0007	32706	v1_bc10	tetrahymena	DPC_2	2	1
012fd774-3dd7-49e5-a23c-b7ba1d5da900	0	0.99	1.22	0.9923	0.0044	0.0007	0.0026	30918	v1_bc09	tetrahymena	DPC_1	2	0
1e04e19f-c2f5-4acc-944a-279a0d77bbb0	2	1.0	0.9	0.0	0.0	0.9999	0.0001	37255	v1_bc11	tetrahymena	DPC_3	2	2
46560d0f-c371-4db3-806e-0e5cc766d7c0	3	0.11	3.55	0.0795	0.0946	0.3591	0.4669	35436	v1_bc11	tetrahymena	DPC_3	2	2
3faedbbf-4d28-4b3a-8761-f1f0adafa2d7	1	0.58	5.43	0.1259	0.7024	0.0529	0.1188	34181	v1_bc10	tetrahymena	DPC_2	2	1
7ae33647-b107-40c9-8a68-cf12ee362ffb	2	0.98	0.47	0.0099	0.0012	0.9874	0.0015	34788	v1_bc11	tetrahymena	DPC_3	2	2
8b22443a-6eba-49bc-96e1-f51f07f03150	2	1.0	2.56	0.0012	0.001	0.9971	0.0008	36727	v1_bc11	tetrahymena	DPC_3	2	2
144a4583-ef95-453f-877b-647e74fb9180	3	1.0	0.23	0.0	0.0	0.0	1.0	38930	v1_bc12	tetrahymena	DPC_4	2	3
defab3da-cfd3-47ae-93c1-185d969747c6	0	0.96	0.61	0.9756	0.0035	0.01	0.0109	30614	v1_bc09	tetrahymena	DPC_1	2	0
5918f516-de6b-40f8-ab9f-b0b54e01dd43	1	0.94	4.1	0.0078	0.9622	0.0093	0.0207	33455	v1_bc10	tetrahymena	DPC_2	2	1
0421545b-3a9b-4dd3-8958-d17a90ace647	0	0.17	1.21	0.5763	0.4048	0.001	0.0179	31615	v1_bc09	tetrahymena	DPC_1	2	0
c478b49b-4662-4f8f-8d1b-e41e0f8bf63f	3	0.1	0.19	0.3827	0.0201	0.1194	0.4779	30899	v1_bc09	tetrahymena	DPC_1	2	0
07e142d4-aebd-48e2-a192-22e67c96c71a	1	1.0	1.95	0.0	0.9979	0.0017	0.0004	32814	v1_bc10	tetrahymena	DPC_2	2	1
59ffc102-ae0c-4845-94b9-478038384e28	0	0.98	0.5	0.9886	0.001	0.0049	0.0054	30246	v1_bc09	tetrahymena	DPC_1	2	0
400a19c6-8fff-4440-8d9b-61ddaabf7c16	0	0.25	0.45	0.5985	0.3473	0.0024	0.0518	31251	v1_bc09	tetrahymena	DPC_1	2	0
c82cebf8-2d15-4edf-96c5-4914064a998d	3	0.94	0.28	0.0149	0.021	0.0016	0.9625	38857	v1_bc12	tetrahymena	DPC_4	2	3
ca17f83b-a0dd-4b52-beab-08d31928e1b5	0	0.99	0.16	0.9934	0.0058	0.0005	0.0003	31658	v1_bc09	tetrahymena	DPC_1	2	0
d300eae2-fea9-472c-a61e-ef7fbc209d59	1	0.92	1.9	0.0355	0.9533	0.001	0.0103	32373	v1_bc10	tetrahymena	DPC_2	2	1
6ccd7e68-d3b7-472a-94da-f785b84d952f	0	0.36	1.6	0.6213	0.0352	0.261	0.0826	30821	v1_bc09	tetrahymena	DPC_1	2	0
96b72dc4-d8e7-4483-8e23-78fba30f296a	1	0.99	2.13	0.0021	0.995	0.001	0.0019	32325	v1_bc10	tetrahymena	DPC_2	2	1
3cfc777d-ed9a-486c-9604-7f25d0572555	2	0.98	1.23	0.0083	0.0013	0.9895	0.0009	36010	v1_bc11	tetrahymena	DPC_3	2	2
8db921f6-9b7e-4d2b-a3c4-1e9771c4799d	3	0.94	0.22	0.0062	0.0198	0.0118	0.9622	38795	v1_bc12	tetrahymena	DPC_4	2	3
7fd76a11-5e53-4879-aa58-c1e4eef34431	2	1.0	1.6	0.0	0.0	0.9998	0.0002	35976	v1_bc11	tetrahymena	DPC_3	2	2
c9f92288-b89b-4cf4-b225-c4ec6fd28238	3	0.97	0.3	0.0078	0.0031	0.0079	0.9812	38848	v1_bc12	tetrahymena	DPC_4	2	3
10794a22-ebc9-4283-8f6b-f7c3d962856c	2	1.0	0.35	0.0011	0.0006	0.998	0.0003	37147	v1_bc11	tetrahymena	DPC_3	2	2
ed7207bf-2713-40c0-978e-6221ce5e22d5	2	0.94	1.44	0.0167	0.0128	0.9538	0.0167	37768	v1_bc11	tetrahymena	DPC_3	2	2
8c8d6e68-9c90-44f5-abe4-f95dca81c79a	2	1.0	0.7	0.0	0.0	0.9999	0.0001	36329	v1_bc11	tetrahymena	DPC_3	2	2
f3f0b6a5-10aa-4c98-9d2d-e00d7b75edd1	1	1.0	2.41	0.0	0.9995	0.0001	0.0004	34450	v1_bc10	tetrahymena	DPC_2	2	1
95f288c8-bef5-4e0d-a041-bc2e11b8a73a	2	0.99	1.35	0.0041	0.0014	0.9911	0.0034	34919	v1_bc11	tetrahymena	DPC_3	2	2
32c89686-fc08-42e7-b674-e19363ee158c	1	0.97	3.02	0.0056	0.9813	0.0094	0.0037	33910	v1_bc10	tetrahymena	DPC_2	2	1
d12e571a-2c5f-49ea-b33d-a35a3661ce30	1	0.93	3.74	0.0264	0.9524	0.0063	0.0149	32242	v1_bc10	tetrahymena	DPC_2	2	1
16489dde-1e04-49a9-af8f-52cae6fb3232	2	0.93	2.1	0.0297	0.004	0.9599	0.0064	37306	v1_bc11	tetrahymena	DPC_3	2	2
872621f1-80cc-430a-b6d8-5c19bb70e092	3	0.94	0.69	0.0076	0.0218	0.0066	0.964	38353	v1_bc12	tetrahymena	DPC_4	2	3
e1a06b25-3007-45c5-882d-1f74c6151033	2	0.63	1.54	0.1758	0.0093	0.8017	0.0133	31087	v1_bc09	tetrahymena	DPC_1	2	0
8957419a-e8ee-4fee-969d-b39b7b08cac7	3	0.97	0.26	0.0121	0.0007	0.0019	0.9853	39238	v1_bc12	tetrahymena	DPC_4	2	3
ae6b7348-e6e4-4a0a-ba46-85888bcbe478	3	1.0	0.07	0.0	0.0	0.0	1.0	39178	v1_bc12	tetrahymena	DPC_4	2	3
dd5aacfa-edae-4830-8750-4fc6f56d624b	0	0.95	1.33	0.9703	0.0209	0.0059	0.0029	30384	v1_bc09	tetrahymena	DPC_1	2	0
ff6ed770-6107-464b-aeee-9e3cc66acf7a	1	0.99	1.67	0.0016	0.9928	0.0049	0.0008	33970	v1_bc10	tetrahymena	DPC_2	2	1
2c4eb58e-2626-4d8f-9bfe-f2ba0690888d	1	1.0	2.84	0.0	0.9969	0.0014	0.0017	32094	v1_bc10	tetrahymena	DPC_2	2	1
55a9860b-40e3-49b2-a751-10d86f5afce7	1	1.0	2.48	0.0	0.9988	0.0007	0.0005	31948	v1_bc10	tetrahymena	DPC_2	2	1
026804ab-1724-46df-9289-fe6eacfd84ef	2	0.82	0.68	0.0818	0.0137	0.8971	0.0074	37440	v1_bc11	tetrahymena	DPC_3	2	2
b32c3882-80f7-4816-8777-32d7b2746134	0	0.95	1.42	0.9704	0.0049	0.0174	0.0072	30494	v1_bc09	tetrahymena	DPC_1	2	0
9ea6c273-1533-4e07-a84c-bec106818f22	1	1.0	2.72	0.0	0.9996	0.0002	0.0002	34133	v1_bc10	tetrahymena	DPC_2	2	1
97bcf73a-e27b-4bd2-bdbb-bea06e86a117	3	0.75	0.2	0.0109	0.1174	0.0008	0.8709	39244	v1_bc12	tetrahymena	DPC_4	2	3
e4f9488a-5a46-43ba-bd79-b3e04a0ec07d	2	0.98	0.83	0.0062	0.0018	0.9901	0.0019	36849	v1_bc11	tetrahymena	DPC_3	2	2
fac75ed6-a15e-4925-97d9-07a04c55cec8	1	0.84	2.35	0.0653	0.9078	0.0043	0.0226	34419	v1_bc10	tetrahymena	DPC_2	2	1
17a0eddf-5e9d-41a1-8713-6f893017119e	0	0.97	0.71	0.9811	0.0021	0.0026	0.0142	31111	v1_bc09	tetrahymena	DPC_1	2	0
9ae76c11-6861-4ba0-be06-12b5246154cc	2	0.99	1.2	0.0021	0.0012	0.995	0.0016	35616	v1_bc11	tetrahymena	DPC_3	2	2
853e3661-dc1f-49ff-801a-244029e0c77e	2	0.98	0.22	0.0053	0.0015	0.9897	0.0036	38001	v1_bc11	tetrahymena	DPC_3	2	2
7b95f50c-ce02-49e0-a4ec-65ea1c65fe29	3	0.77	3.1	0.0946	0.0255	0.0135	0.8665	38675	v1_bc12	tetrahymena	DPC_4	2	3
11b23870-bcb6-41bb-a814-275d743b9c8a	2	0.97	1.3	0.0047	0.0101	0.9841	0.0012	36580	v1_bc11	tetrahymena	DPC_3	2	2
b03c42c6-05bf-418e-a16f-af16c0c94f88	2	1.0	1.39	0.0	0.0	0.9998	0.0002	34651	v1_bc11	tetrahymena	DPC_3	2	2
5fd60096-9272-463e-8368-025ffa8ec30b	0	0.98	1.6	0.9852	0.0024	0.0073	0.0051	30323	v1_bc09	tetrahymena	DPC_1	2	0
0e475419-9b3a-49e4-b53e-0ce7d0fc042f	0	1.0	0.84	0.9998	0.0	0.0001	0.0001	30758	v1_bc09	tetrahymena	DPC_1	2	0
160b4b63-760c-40eb-b388-824df6890dc5	2	0.98	0.6	0.0063	0.0005	0.9874	0.0058	36395	v1_bc11	tetrahymena	DPC_3	2	2
b0604dc9-72c1-4358-a81b-e9ce580a40c4	2	0.99	0.97	0.0048	0.0007	0.9912	0.0032	36754	v1_bc11	tetrahymena	DPC_3	2	2
e145d7fe-5bfb-4c9c-9494-35f9927f4531	3	0.34	0.45	0.0295	0.0664	0.2816	0.6225	38918	v1_bc12	tetrahymena	DPC_4	2	3
838be01f-5d97-4ed4-a376-a161abfc9603	3	1.0	0.2	0.0015	0.0001	0.0009	0.9975	38178	v1_bc12	tetrahymena	DPC_4	2	3
579dd159-d83a-4e77-9925-1057ab8b9b68	1	0.89	1.29	0.0013	0.9378	0.0152	0.0457	32774	v1_bc10	tetrahymena	DPC_2	2	1
305e00b2-5b95-4a0b-a92a-7153f8b2122f	2	1.0	0.34	0.0003	0.0011	0.9983	0.0002	37831	v1_bc11	tetrahymena	DPC_3	2	2
a25f66c7-54be-4d3e-92e7-1ce6738d76bc	0	1.0	1.53	0.9988	0.0001	0.001	0.0001	29797	v1_bc09	tetrahymena	DPC_1	2	0
0dab0802-fe2d-4d49-b0d3-1c66b4326cd9	2	0.97	0.78	0.0128	0.0024	0.9832	0.0017	34634	v1_bc11	tetrahymena	DPC_3	2	2
2483ec8d-0a0e-458a-8490-0face59f1f7d	0	0.96	1.51	0.9723	0.0128	0.0039	0.011	29958	v1_bc09	tetrahymena	DPC_1	2	0
020c77bf-5c9e-4997-8915-f0f7545113c8	1	1.0	1.77	0.0	0.9998	0.0002	0.0	32815	v1_bc10	tetrahymena	DPC_2	2	1
2aa4a57b-06dc-445d-b327-1a1f73c2972a	1	1.0	2.17	0.0	0.9989	0.0003	0.0009	34123	v1_bc10	tetrahymena	DPC_2	2	1
3dc20e6a-71ac-4355-9e6a-b59ddf7def2e	1	1.0	1.45	0.0017	0.9976	0.0003	0.0004	32251	v1_bc10	tetrahymena	DPC_2	2	1
008b012e-f7fe-416c-8d73-2e8b8f3d4f3a	2	0.98	1.8	0.0061	0.0027	0.9901	0.0011	36845	v1_bc11	tetrahymena	DPC_3	2	2
98e7fb55-32c9-4a5d-95f1-b043d0b7952b	2	0.82	0.04	0.0741	0.0143	0.8933	0.0183	36872	v1_bc11	tetrahymena	DPC_3	2	2
152cd8c2-6272-4d3d-bf8a-22934166a44b	3	0.98	0.62	0.0039	0.0069	0.0025	0.9867	38238	v1_bc12	tetrahymena	DPC_4	2	3
559602cd-6f96-4f9f-b74a-173f8ff98180	2	0.96	1.38	0.0126	0.0105	0.9715	0.0054	37217	v1_bc11	tetrahymena	DPC_3	2	2
fc2a7f23-fb60-4adb-9d7b-23b45a314288	2	0.98	1.49	0.01	0.0003	0.9892	0.0005	35351	v1_bc11	tetrahymena	DPC_3	2	2
708a1620-6575-4b14-92aa-54c7a9d8ce45	2	0.99	1.26	0.0049	0.0011	0.9935	0.0005	35854	v1_bc11	tetrahymena	DPC_3	2	2
f2612053-1a0c-4e39-a95b-cea9841f695c	1	0.99	2.51	0.0022	0.9943	0.0013	0.0022	33103	v1_bc10	tetrahymena	DPC_2	2	1
bbd321e4-b1e0-4e6a-8e5e-9c9333649677	3	0.62	0.54	0.0098	0.1509	0.0714	0.7678	36588	v1_bc11	tetrahymena	DPC_3	2	2
bd1b0a7d-dc31-410a-ae4b-7f37885aaf41	2	0.98	0.78	0.0043	0.0051	0.9899	0.0006	37457	v1_bc11	tetrahymena	DPC_3	2	2
63a875ff-4840-45ec-935c-c7fc4370c54a	1	0.36	2.29	0.2874	0.6469	0.0038	0.0619	32686	v1_bc10	tetrahymena	DPC_2	2	1
ea6c2edb-048c-447d-93ff-4caf56e99bd4	1	1.0	2.94	0.0013	0.9972	0.0003	0.0012	32625	v1_bc10	tetrahymena	DPC_2	2	1
e24b18c6-277e-4478-a90f-4789569cfda0	1	0.98	2.31	0.0029	0.9832	0.0062	0.0077	33667	v1_bc10	tetrahymena	DPC_2	2	1
0dc867b4-ef8d-434e-bebc-b72c5dd4c031	2	1.0	0.32	0.0009	0.0007	0.9972	0.0013	34911	v1_bc11	tetrahymena	DPC_3	2	2
1aa9779b-5cd1-4182-9173-e0477eb8d440	3	0.73	1.18	0.0326	0.1065	0.0225	0.8385	39259	v1_bc12	tetrahymena	DPC_4	2	3
21a02d49-0bc8-4f9d-8b4b-720cd77a078e	2	0.97	2.02	0.0096	0.0027	0.9804	0.0072	35075	v1_bc11	tetrahymena	DPC_3	2	2
ae0e1e2e-eefe-4a32-83fa-ada69318e909	2	0.95	1.08	0.0219	0.0021	0.9732	0.0028	37224	v1_bc11	tetrahymena	DPC_3	2	2
ede710a4-1c82-42f6-bad6-9d7e83352199	2	0.18	1.46	0.3894	0.0118	0.5696	0.0292	35745	v1_bc11	tetrahymena	DPC_3	2	2
d3527af5-a3d8-4c07-a940-9f29c912764a	1	0.99	2.72	0.0011	0.9947	0.0005	0.0038	33304	v1_bc10	tetrahymena	DPC_2	2	1
ae0d80a5-15bd-408a-afaa-e9672cb09bbc	2	1.0	0.36	0.0	0.0	0.9999	0.0001	37705	v1_bc11	tetrahymena	DPC_3	2	2
448c5ca9-d7b4-48c6-8208-2bae806fbc8a	2	1.0	1.25	0.0003	0.0006	0.9984	0.0007	37470	v1_bc11	tetrahymena	DPC_3	2	2
8f332a56-e7d3-4d69-9c09-8cc66d20d858	2	0.97	2.68	0.0125	0.0067	0.978	0.0027	36634	v1_bc11	tetrahymena	DPC_3	2	2
63c15555-4720-4d97-a774-1293cc250ba4	1	1.0	1.8	0.0	0.9978	0.002	0.0002	34475	v1_bc10	tetrahymena	DPC_2	2	1
32126b71-9f88-4230-828d-51eb812fb02f	1	0.99	1.64	0.0	0.9937	0.006	0.0003	32989	v1_bc10	tetrahymena	DPC_2	2	1
2849f1c7-213f-4cff-ab02-8a6ecf9111e4	1	1.0	1.89	0.0	0.9992	0.0001	0.0007	32259	v1_bc10	tetrahymena	DPC_2	2	1
722c2931-957b-42cb-bfc4-73b337c8ef7b	1	0.68	1.61	0.042	0.8067	0.0209	0.1304	34287	v1_bc10	tetrahymena	DPC_2	2	1
625d2d8a-8f28-4d7c-b6d1-5f81b063b6b2	2	0.97	1.45	0.0105	0.0023	0.9851	0.0022	37995	v1_bc11	tetrahymena	DPC_3	2	2
b22eedcb-8142-48f3-a06c-32ce7182cf68	2	0.94	1.33	0.0285	0.0026	0.9667	0.0023	38043	v1_bc11	tetrahymena	DPC_3	2	2
4e78335d-a73a-4967-bf74-7585e8bb3c3b	1	0.99	2.25	0.0019	0.9957	0.0019	0.0005	32918	v1_bc10	tetrahymena	DPC_2	2	1
5513a444-e934-4227-b92a-c8a8dae02c8c	2	0.94	0.78	0.0275	0.0033	0.9672	0.002	37480	v1_bc11	tetrahymena	DPC_3	2	2
848ad7d6-2758-4e82-af37-94fd95810f58	2	0.86	2.36	0.0606	0.0065	0.9202	0.0126	37356	v1_bc11	tetrahymena	DPC_3	2	2
2b9e11fd-9f5e-4f64-ad66-4e1a2aa51679	1	1.0	1.37	0.0	0.9976	0.0015	0.0009	32349	v1_bc10	tetrahymena	DPC_2	2	1
fe191b9f-5a96-48ab-a2d9-d9dec2893faa	0	0.94	1.29	0.9691	0.0242	0.0003	0.0064	31079	v1_bc09	tetrahymena	DPC_1	2	0
feffb768-38ad-4974-92a5-60b89899432f	3	1.0	0.38	0.0	0.0	0.0	1.0	38532	v1_bc12	tetrahymena	DPC_4	2	3
f1ee27ab-85ba-4d5f-aa54-ccdff77f0df6	3	0.22	2.74	0.0344	0.2127	0.2674	0.4855	35142	v1_bc11	tetrahymena	DPC_3	2	2
100fc923-65cf-49cd-8922-15154ac56b4f	0	0.73	0.82	0.8514	0.1226	0.0144	0.0115	31129	v1_bc09	tetrahymena	DPC_1	2	0
539f2de0-a3bb-4ac4-b7a6-f566c394db8d	2	1.0	0.91	0.0	0.0	0.9986	0.0014	35104	v1_bc11	tetrahymena	DPC_3	2	2
19e59977-517c-4540-8590-c27720589576	2	0.99	1.66	0.0012	0.0034	0.9945	0.0009	36004	v1_bc11	tetrahymena	DPC_3	2	2
5be00e1f-46d4-4c6a-963e-13ad8a182935	3	0.88	1.22	0.0073	0.0532	0.0058	0.9338	38292	v1_bc12	tetrahymena	DPC_4	2	3
f81de3b7-82cf-416b-9551-4f84b4fdfd76	2	0.99	0.99	0.0047	0.0007	0.9942	0.0004	35497	v1_bc11	tetrahymena	DPC_3	2	2
25040f4c-28a8-4d11-b0d7-4cfd77f59196	1	0.98	1.65	0.0009	0.9904	0.0016	0.0071	34070	v1_bc10	tetrahymena	DPC_2	2	1
acab7fc6-0a29-490c-98d8-d4a1eda42112	2	0.89	0.93	0.0343	0.0334	0.9243	0.0079	37704	v1_bc11	tetrahymena	DPC_3	2	2
0977980a-e096-4514-aacc-c9e7f243285f	1	1.0	2.44	0.0	0.9991	0.0005	0.0004	32687	v1_bc10	tetrahymena	DPC_2	2	1
dcd4bbe3-8a55-4c3f-a03d-ff2e257042c5	1	1.0	1.48	0.0	0.9994	0.0001	0.0005	33362	v1_bc10	tetrahymena	DPC_2	2	1
8b552c2e-26e5-4b02-8494-e363be0abcd7	3	0.84	0.0	0.0339	0.0541	0.0153	0.8968	34397	v1_bc10	tetrahymena	DPC_2	2	1
e1464b88-2ca3-4a88-a8c4-c65197fe9a02	2	0.99	0.7	0.0028	0.0023	0.9935	0.0014	37037	v1_bc11	tetrahymena	DPC_3	2	2
ebab8f79-c237-453f-8937-52bdc7c1ff64	0	0.77	0.54	0.8699	0.0107	0.018	0.1013	30955	v1_bc09	tetrahymena	DPC_1	2	0
13fcb059-f663-4d73-bf4f-3999c588f6b0	2	1.0	0.92	0.0	0.0	0.9999	0.0001	35992	v1_bc11	tetrahymena	DPC_3	2	2
37698db5-3f92-4b00-9823-61a7b5c5cabc	2	0.77	1.05	0.1035	0.0122	0.877	0.0073	35467	v1_bc11	tetrahymena	DPC_3	2	2
5c2cc92f-788e-42dd-93e2-c76bf32b5fdf	2	1.0	0.94	0.0	0.0	0.9999	0.0001	34972	v1_bc11	tetrahymena	DPC_3	2	2
83e9ae59-298b-4b4e-864b-a4ca359333f2	1	1.0	1.82	0.0	0.9995	0.0001	0.0004	33609	v1_bc10	tetrahymena	DPC_2	2	1
2ebf0f80-e0f7-4ed3-a3ee-261f1c4840a3	2	1.0	0.62	0.0	0.0	0.9996	0.0004	37193	v1_bc11	tetrahymena	DPC_3	2	2
318f45d8-a0a9-4037-b89a-6225e58a5eed	3	0.98	0.83	0.0059	0.0082	0.001	0.985	39113	v1_bc12	tetrahymena	DPC_4	2	3
f3332c61-d049-47ef-b8b1-120a9cf1a43f	1	1.0	2.33	0.0	0.9997	0.0002	0.0001	32931	v1_bc10	tetrahymena	DPC_2	2	1
2a20d3bd-6b5b-4057-9400-0c641ac0b32e	1	0.04	3.79	0.3804	0.4195	0.1014	0.0987	30443	v1_bc09	tetrahymena	DPC_1	2	0
05abe586-b3d6-4cdb-b5ee-6773294e394c	3	1.0	0.45	0.0017	0.0013	0.0	0.9969	38957	v1_bc12	tetrahymena	DPC_4	2	3
2cb64680-e4d8-4556-a472-13180388041b	0	0.72	0.79	0.8536	0.1297	0.0031	0.0136	29906	v1_bc09	tetrahymena	DPC_1	2	0
bef2bc11-146d-44ac-a84a-caccf48ed3ad	1	0.77	3.99	0.0443	0.8424	0.0675	0.0457	33706	v1_bc10	tetrahymena	DPC_2	2	1
c4e52888-d08a-4b32-ad28-7bc0e39a4c18	2	1.0	2.1	0.0015	0.0004	0.9977	0.0003	35740	v1_bc11	tetrahymena	DPC_3	2	2
7dbada0e-5cde-4240-abd5-6c397df95c51	2	1.0	1.06	0.0019	0.0005	0.9971	0.0004	37447	v1_bc11	tetrahymena	DPC_3	2	2
82b605e1-71a1-4412-9c9e-384d23b2ae61	0	0.86	1.71	0.9071	0.043	0.0003	0.0496	30633	v1_bc09	tetrahymena	DPC_1	2	0
cca0d156-6ba9-433c-bd2c-8eada5be5351	1	0.99	2.87	0.0	0.996	0.0011	0.0029	31833	v1_bc10	tetrahymena	DPC_2	2	1
cbcb03d0-a8dd-4f5e-b3d4-db24b6b6057e	3	0.7	0.33	0.1245	0.0319	0.0174	0.8262	39190	v1_bc12	tetrahymena	DPC_4	2	3
f83c76f2-72da-4280-be0e-a24fba5879fe	2	0.97	2.53	0.0064	0.0075	0.9814	0.0046	36223	v1_bc11	tetrahymena	DPC_3	2	2
def171cb-b7b0-4ecc-b47c-5cde22b80d09	2	0.95	3.17	0.0171	0.0086	0.9681	0.0061	36576	v1_bc11	tetrahymena	DPC_3	2	2
9dcfe738-6e75-4d9f-954f-d688c7ea8d3b	0	0.94	1.21	0.9616	0.015	0.0017	0.0218	31161	v1_bc09	tetrahymena	DPC_1	2	0
0b37c7f8-8247-4306-87d3-3bad84a0daab	2	0.88	1.77	0.045	0.0222	0.9268	0.006	38064	v1_bc11	tetrahymena	DPC_3	2	2
b5bb9b59-aad3-4533-a17a-bbea2b70ecb2	1	1.0	1.43	0.0	0.9993	0.0001	0.0006	32297	v1_bc10	tetrahymena	DPC_2	2	1
510dc1f2-dcca-4b3f-845a-2da3363f745d	2	1.0	0.3	0.0001	0.0013	0.9985	0.0	35566	v1_bc11	tetrahymena	DPC_3	2	2
3198401c-b13b-402c-af28-944bf2a3a3e6	0	0.97	0.9	0.9832	0.0015	0.0082	0.0071	31637	v1_bc09	tetrahymena	DPC_1	2	0
17652d36-0df0-4f8c-a2c4-832672205edc	0	0.99	1.63	0.9965	0.0003	0.0027	0.0005	30890	v1_bc09	tetrahymena	DPC_1	2	0
68e49ca5-e0f4-4e75-9841-5ea00f086108	0	0.78	1.34	0.8771	0.006	0.0972	0.0197	35150	v1_bc11	tetrahymena	DPC_3	2	2
185811e3-4d30-4bf4-90fd-6b656541a3a1	0	0.73	0.45	0.8633	0.1344	0.0001	0.0023	30704	v1_bc09	tetrahymena	DPC_1	2	0
c583f244-e16d-4e48-8ef9-541a87567565	1	1.0	1.58	0.0	0.9999	0.0001	0.0	33119	v1_bc10	tetrahymena	DPC_2	2	1
fdf41073-621f-44ec-bcbe-535f82f7eea6	3	0.99	0.83	0.0004	0.0023	0.0001	0.9973	38466	v1_bc12	tetrahymena	DPC_4	2	3
014f91a7-4fee-42fe-9549-aa7292a3d0d6	1	1.0	2.28	0.0	0.9999	0.0	0.0001	33419	v1_bc10	tetrahymena	DPC_2	2	1
94d28f4f-2b6d-4d2c-beab-f6a38eb30b69	2	0.97	0.59	0.0152	0.0002	0.9841	0.0005	34936	v1_bc11	tetrahymena	DPC_3	2	2
e285d0fb-7ceb-438e-9171-e117113c1c76	2	0.9	1.0	0.0232	0.0341	0.937	0.0057	35195	v1_bc11	tetrahymena	DPC_3	2	2
f309ea24-7bcc-4d28-9d7a-6a59cf07da1a	2	0.93	1.32	0.0198	0.0179	0.9459	0.0164	37677	v1_bc11	tetrahymena	DPC_3	2	2
d2d7023b-e75e-4630-9a34-702120c4b5c5	1	0.99	2.45	0.0016	0.9961	0.0005	0.0018	31947	v1_bc10	tetrahymena	DPC_2	2	1
85f7cda2-fe0b-4624-ab70-823db55bcfe0	0	0.91	3.36	0.9417	0.0084	0.0315	0.0184	29487	v1_bc09	tetrahymena	DPC_1	2	0
aeff8120-d3ff-4ecc-8155-831e786107e4	2	0.98	1.48	0.0088	0.0005	0.9903	0.0004	35111	v1_bc11	tetrahymena	DPC_3	2	2
775d2a7d-7e19-4d24-93b9-2725e9e6846c	1	0.99	1.63	0.0041	0.9945	0.0004	0.0009	34201	v1_bc10	tetrahymena	DPC_2	2	1
a19ed800-2322-4ea8-9e22-65158e8d263b	2	1.0	0.72	0.0	0.0	0.9999	0.0001	35816	v1_bc11	tetrahymena	DPC_3	2	2
1cc56a3b-8731-40be-8d11-add99a8755d9	0	0.93	0.42	0.9653	0.0017	0.0315	0.0015	31412	v1_bc09	tetrahymena	DPC_1	2	0
dd6e0865-beb2-476c-ba3a-a68b522b5b8b	1	0.99	2.75	0.005	0.9914	0.0021	0.0015	33332	v1_bc10	tetrahymena	DPC_2	2	1
4b5e3f89-6269-4a91-a227-9428b690aacd	1	0.94	2.16	0.0058	0.9644	0.0277	0.0022	32211	v1_bc10	tetrahymena	DPC_2	2	1
e70ec880-a327-4f5e-ac43-6b476f49c4b9	0	0.97	0.68	0.9819	0.0098	0.0023	0.006	31239	v1_bc09	tetrahymena	DPC_1	2	0
dac23c06-9a0b-4681-8407-724ab53d1525	0	0.98	0.49	0.9902	0.0083	0.0001	0.0014	30189	v1_bc09	tetrahymena	DPC_1	2	0
f0058e8c-53a7-47b1-af6d-ae8f2f8cbfc6	2	1.0	1.51	0.0	0.0	0.9999	0.0001	35835	v1_bc11	tetrahymena	DPC_3	2	2
22f124b1-73a9-4841-92d0-917ae28646d2	3	0.98	0.2	0.0033	0.0073	0.0003	0.9891	38762	v1_bc12	tetrahymena	DPC_4	2	3
5adafdcd-1e81-475f-b4c6-c11ba71313e2	2	0.99	0.93	0.0005	0.0036	0.9948	0.0011	35624	v1_bc11	tetrahymena	DPC_3	2	2
b855820b-89cf-4c81-bc91-28d0e84c49ab	2	0.93	0.65	0.0275	0.0074	0.9609	0.0042	35688	v1_bc11	tetrahymena	DPC_3	2	2
2316f05b-545d-4e54-96d1-9ad932bfa38a	2	0.98	1.61	0.0067	0.0008	0.9915	0.001	36307	v1_bc11	tetrahymena	DPC_3	2	2
b2d9e43b-628c-449f-ac42-f67519380e38	1	1.0	1.7	0.0	0.9989	0.0002	0.0009	32323	v1_bc10	tetrahymena	DPC_2	2	1
b31ffbb6-de19-4a5d-bd3e-f8af92e5fac6	3	0.55	1.39	0.1438	0.0767	0.0879	0.6916	32611	v1_bc10	tetrahymena	DPC_2	2	1
a01864fa-cf97-41fc-b130-dfa77bde7d7e	2	0.98	1.35	0.0046	0.0053	0.9886	0.0016	36748	v1_bc11	tetrahymena	DPC_3	2	2
d674b9a1-31b0-4823-8490-702003ae4d4d	0	1.0	0.47	0.9982	0.001	0.0002	0.0006	31187	v1_bc09	tetrahymena	DPC_1	2	0
8ae8a6da-26f6-41bf-ac6b-f493c5d1d9f9	1	1.0	1.56	0.0016	0.9975	0.0006	0.0003	33218	v1_bc10	tetrahymena	DPC_2	2	1
6cb7c5e3-b568-4ed1-8698-bdc87bd6f456	2	1.0	0.05	0.0017	0.0009	0.9969	0.0005	35385	v1_bc11	tetrahymena	DPC_3	2	2
30762374-147c-4819-beb7-c47ba94a3869	2	0.98	0.37	0.0028	0.0102	0.9857	0.0012	35315	v1_bc11	tetrahymena	DPC_3	2	2
565bc456-ce1c-47df-8c5e-a2f63cdb4841	1	1.0	1.65	0.0	0.9996	0.0001	0.0003	32452	v1_bc10	tetrahymena	DPC_2	2	1
9fa87e94-68eb-4c88-88e6-e5d2904bc082	2	1.0	0.55	0.0	0.0	0.9994	0.0006	36796	v1_bc11	tetrahymena	DPC_3	2	2
6b15e04e-8b4c-4fd5-b57a-17a11a26b638	1	1.0	1.95	0.0	0.9991	0.0004	0.0004	32540	v1_bc10	tetrahymena	DPC_2	2	1
ec5c45cd-7be0-4e7a-9582-e15d58d212bd	3	0.75	0.67	0.0167	0.1147	0.0007	0.8679	34176	v1_bc10	tetrahymena	DPC_2	2	1
5be42ab0-7b89-4a6f-a1ab-fdceaa16d15d	2	0.95	0.87	0.0206	0.005	0.9715	0.0029	34741	v1_bc11	tetrahymena	DPC_3	2	2
93385f72-ccdd-424c-828c-ce4e3ab19b6a	2	1.0	0.5	0.0	0.0	0.9999	0.0001	34834	v1_bc11	tetrahymena	DPC_3	2	2
0fac3461-20eb-4d79-abf4-b75856fe48f0	2	1.0	0.49	0.0	0.0	0.9999	0.0001	35708	v1_bc11	tetrahymena	DPC_3	2	2
db732a89-9127-4831-be45-fd45f8291aa1	0	0.97	2.02	0.9858	0.0001	0.0124	0.0017	30561	v1_bc09	tetrahymena	DPC_1	2	0
3ce07a15-1ba9-40f0-9feb-36c59272bb78	1	1.0	2.29	0.0	0.9998	0.0	0.0001	33321	v1_bc10	tetrahymena	DPC_2	2	1
c7230864-8ca1-4673-8673-021e0c9a7ff5	1	1.0	1.08	0.0	0.9994	0.0005	0.0001	32183	v1_bc10	tetrahymena	DPC_2	2	1
8128d721-f340-4450-9dd1-49189d71beaa	1	0.95	2.48	0.0049	0.9725	0.0202	0.0025	32558	v1_bc10	tetrahymena	DPC_2	2	1
cb9f56c3-70fe-46f4-9657-dd8f9cd51b21	1	0.18	3.51	0.2546	0.4518	0.0239	0.2698	32864	v1_bc10	tetrahymena	DPC_2	2	1
972149d3-caf8-481c-aa22-f89ee3ac2b74	2	0.95	0.44	0.0137	0.0161	0.9642	0.0061	36206	v1_bc11	tetrahymena	DPC_3	2	2
840bbd9e-3442-4983-b934-2cd7ddf305b9	0	0.99	0.22	0.9943	0.0038	0.0014	0.0005	29477	v1_bc09	tetrahymena	DPC_1	2	0
1bded7bc-13db-4e4e-8f56-5f4d15187023	2	0.98	1.58	0.0074	0.0009	0.9901	0.0016	36471	v1_bc11	tetrahymena	DPC_3	2	2
c319e4c4-17e7-4c3b-adf5-4360a18aaa84	0	0.99	1.76	0.9918	0.0001	0.006	0.002	30649	v1_bc09	tetrahymena	DPC_1	2	0
7615bcd9-b9aa-44a0-85e3-c8f2b6e6a70d	2	1.0	0.81	0.0009	0.0007	0.9982	0.0002	34785	v1_bc11	tetrahymena	DPC_3	2	2
4c3d41b8-cbc5-4717-8110-9e634a618ebe	3	1.0	0.7	0.0	0.0	0.0	1.0	38739	v1_bc12	tetrahymena	DPC_4	2	3
a085a410-aa03-4bc6-9b97-bda420b327e7	3	0.86	3.15	0.0581	0.0044	0.0238	0.9137	38876	v1_bc12	tetrahymena	DPC_4	2	3
8accbef7-1607-4b6d-9026-6eefec47a987	0	0.99	0.01	0.9931	0.0015	0.004	0.0014	29801	v1_bc09	tetrahymena	DPC_1	2	0
f1030bac-fae0-4ef4-bb0a-9f34276b528d	2	1.0	1.0	0.0	0.0	0.9999	0.0001	34893	v1_bc11	tetrahymena	DPC_3	2	2
37770bee-5742-4236-bf74-e745dcd84e8d	2	0.97	0.84	0.0038	0.0099	0.9844	0.0019	36279	v1_bc11	tetrahymena	DPC_3	2	2
ce618e01-26eb-451b-a693-fa1b00464928	3	1.0	0.02	0.0	0.0	0.0	1.0	38980	v1_bc12	tetrahymena	DPC_4	2	3
74222f96-c2d8-47ad-8b58-d74f7e2b1b05	1	1.0	1.77	0.0	0.9975	0.0015	0.0009	34456	v1_bc10	tetrahymena	DPC_2	2	1
ac20f54d-2fa7-4789-8c6e-111eaf85940c	0	0.99	0.92	0.9916	0.0064	0.0015	0.0005	29486	v1_bc09	tetrahymena	DPC_1	2	0
fb691f97-a18d-407a-b42a-9862af5c4e25	3	1.0	0.35	0.0	0.0	0.0	1.0	38204	v1_bc12	tetrahymena	DPC_4	2	3
cb2d1ef6-aaa7-4be6-b932-50e3aa8db0eb	2	0.31	1.94	0.3055	0.0377	0.6187	0.0382	35693	v1_bc11	tetrahymena	DPC_3	2	2
327df533-3edd-46ee-8b28-e6647c91dea1	2	1.0	1.29	0.0	0.0	0.9998	0.0002	36557	v1_bc11	tetrahymena	DPC_3	2	2
72fcc154-6548-4fd3-8527-d72c23db664b	3	1.0	0.11	0.0007	0.0012	0.0003	0.9977	39262	v1_bc12	tetrahymena	DPC_4	2	3
cf53c166-3e1c-4aeb-9d74-fca3b161c0ba	1	0.81	1.65	0.0571	0.8711	0.0612	0.0106	32635	v1_bc10	tetrahymena	DPC_2	2	1
e8cb938a-8894-49db-bd7e-5cc37def437c	1	0.98	1.64	0.008	0.983	0.0074	0.0016	33617	v1_bc10	tetrahymena	DPC_2	2	1
ca9b6c71-11de-433d-b585-fe210e30f13e	2	0.98	1.73	0.0054	0.0022	0.9867	0.0056	36437	v1_bc11	tetrahymena	DPC_3	2	2
8f8e270d-9a6f-41a2-a693-b6a40cd4b6c3	2	0.86	1.05	0.0668	0.0028	0.9253	0.005	36330	v1_bc11	tetrahymena	DPC_3	2	2
057f0424-03a0-4d94-acec-a6cd149629d3	2	0.99	0.54	0.0001	0.0031	0.9967	0.0002	35487	v1_bc11	tetrahymena	DPC_3	2	2
6def8e92-a787-4997-84a5-6e49d2fad76d	2	1.0	0.82	0.0	0.0	0.9997	0.0003	36861	v1_bc11	tetrahymena	DPC_3	2	2
c86a0d4c-4196-4726-a126-1cfd185e61b7	0	0.8	2.29	0.8765	0.0448	0.006	0.0727	31275	v1_bc09	tetrahymena	DPC_1	2	0
e2d11022-75ff-47e0-9074-ba7a552a4247	2	0.99	1.66	0.0029	0.0019	0.9932	0.0019	36372	v1_bc11	tetrahymena	DPC_3	2	2
1ec4d83a-aadf-47e2-acab-50a369b54fa4	0	0.48	1.21	0.6394	0.1641	0.082	0.1146	31064	v1_bc09	tetrahymena	DPC_1	2	0
b656ee7e-4363-4e36-a821-380ab1794dc5	2	0.99	2.5	0.0024	0.0033	0.9936	0.0007	36302	v1_bc11	tetrahymena	DPC_3	2	2
bb37f373-ba29-40cc-8dd1-5edafca67647	0	1.0	0.77	0.9996	0.0	0.0003	0.0001	31143	v1_bc09	tetrahymena	DPC_1	2	0
6a319d3e-a27b-44f7-b705-b396ff98d0f3	0	0.8	2.88	0.8884	0.0073	0.0929	0.0114	31662	v1_bc09	tetrahymena	DPC_1	2	0
94ec02b4-e7de-4194-86ce-d27d2b0e7f7d	1	1.0	1.93	0.0	0.9997	0.0001	0.0002	31796	v1_bc10	tetrahymena	DPC_2	2	1
67bd58c8-3deb-4a69-91ad-6f8f98a5ffa0	1	0.43	1.45	0.2762	0.704	0.0065	0.0134	34135	v1_bc10	tetrahymena	DPC_2	2	1
d803ff56-5376-4ab7-a49c-bcfb3e009ea4	0	0.99	0.15	0.9951	0.0003	0.0043	0.0003	30881	v1_bc09	tetrahymena	DPC_1	2	0
d1dbaa01-e056-4acb-bcc1-be5d34eb9676	2	0.82	2.18	0.0757	0.0037	0.8935	0.0271	36263	v1_bc11	tetrahymena	DPC_3	2	2
3b85c4aa-7e8c-4611-b842-23ab41b91b05	0	1.0	0.51	0.9983	0.0012	0.0001	0.0004	29485	v1_bc09	tetrahymena	DPC_1	2	0
4f0fad70-6aa6-494e-8a39-edb9d1314560	1	1.0	2.05	0.0	0.9997	0.0002	0.0001	33580	v1_bc10	tetrahymena	DPC_2	2	1
7d60c0f1-91da-4da3-9737-8c433137ee68	3	0.99	0.27	0.0004	0.0044	0.0004	0.9948	38387	v1_bc12	tetrahymena	DPC_4	2	3
5643b8e0-812f-49a4-9a05-971a29c16897	0	0.85	0.89	0.8958	0.0371	0.0214	0.0457	30743	v1_bc09	tetrahymena	DPC_1	2	0
b43f70e3-98c7-48ae-af45-1703ed742d4d	3	1.0	0.2	0.0	0.0	0.0	1.0	38923	v1_bc12	tetrahymena	DPC_4	2	3
acb7a023-5ed2-40b3-a0f7-e036a65e31f8	2	0.98	0.93	0.0042	0.0021	0.9874	0.0063	35837	v1_bc11	tetrahymena	DPC_3	2	2
1e55a300-292f-42d5-828e-c1c49919bf5e	2	1.0	0.83	0.0	0.0	0.9999	0.0001	37712	v1_bc11	tetrahymena	DPC_3	2	2
08163c7c-770f-4324-b7fc-6c9d3cd0deb6	0	0.79	1.98	0.8826	0.004	0.0886	0.0248	31569	v1_bc09	tetrahymena	DPC_1	2	0
9848aa6e-aca2-44d0-b8e4-d9239a89e75f	1	1.0	2.21	0.0	0.9993	0.0003	0.0004	33345	v1_bc10	tetrahymena	DPC_2	2	1
2867edaa-d5f6-48e6-bda0-05277a562e71	3	0.46	0.27	0.1291	0.2043	0.0029	0.6638	38171	v1_bc12	tetrahymena	DPC_4	2	3
bba6d86a-225e-4062-90f5-21149ecee4ea	1	1.0	1.95	0.0021	0.9975	0.0001	0.0002	32566	v1_bc10	tetrahymena	DPC_2	2	1
0d9b6052-555d-43e0-9c4c-8b84cab96fb2	2	0.99	0.31	0.0006	0.0024	0.9963	0.0007	37740	v1_bc11	tetrahymena	DPC_3	2	2
d049d27e-0f7e-4561-9e28-7fe9ebf436dc	2	1.0	1.85	0.0015	0.0007	0.9975	0.0003	37755	v1_bc11	tetrahymena	DPC_3	2	2
f13bf706-fb16-412b-922e-15afe5f84ac5	2	1.0	0.57	0.0012	0.0005	0.9975	0.0008	37575	v1_bc11	tetrahymena	DPC_3	2	2
72b4b3f6-a835-47f7-b629-96f70bd68774	3	0.86	3.08	0.0065	0.0422	0.0452	0.9061	39261	v1_bc12	tetrahymena	DPC_4	2	3
abc8e676-ac06-4701-b53d-783f1589475f	2	0.9	1.0	0.0419	0.0054	0.9445	0.0082	36784	v1_bc11	tetrahymena	DPC_3	2	2
6a345605-e10c-47fb-9fef-0da9e1008e38	0	1.0	0.31	0.9986	0.0	0.0004	0.0009	30590	v1_bc09	tetrahymena	DPC_1	2	0
1757afbb-c93f-4765-af92-65a79d629d9f	1	1.0	1.2	0.0	0.9996	0.0002	0.0002	34349	v1_bc10	tetrahymena	DPC_2	2	1
12866c85-069a-4d7f-bf20-bdf17fce51a5	2	1.0	1.28	0.0	0.0	0.9997	0.0003	37291	v1_bc11	tetrahymena	DPC_3	2	2
c3c5ea3d-08ad-49c8-9240-f58c54049e02	1	0.94	1.49	0.0129	0.9614	0.0176	0.0082	33271	v1_bc10	tetrahymena	DPC_2	2	1
888ef35c-47c6-49dc-9cb6-fd3dc63ea7c9	1	0.96	1.99	0.0014	0.972	0.0104	0.0162	32234	v1_bc10	tetrahymena	DPC_2	2	1
bd82cb28-43dd-45ab-9a23-d066d3111227	2	0.96	0.01	0.0113	0.0098	0.9757	0.0032	36304	v1_bc11	tetrahymena	DPC_3	2	2
1485cfd8-41ba-496a-8ae5-64e870977155	1	0.89	1.97	0.0118	0.9342	0.0485	0.0055	33217	v1_bc10	tetrahymena	DPC_2	2	1
f7041a32-dec2-4b24-8c98-1f2b9e963780	2	0.46	2.64	0.252	0.0063	0.714	0.0277	31006	v1_bc09	tetrahymena	DPC_1	2	0
785bb3a1-55fa-4070-9d55-c77931f0e318	2	0.23	1.1	0.2982	0.0804	0.5253	0.096	37628	v1_bc11	tetrahymena	DPC_3	2	2
41db8746-7b37-4812-b666-2649418df8f7	1	0.99	2.63	0.0014	0.9951	0.0003	0.0032	32801	v1_bc10	tetrahymena	DPC_2	2	1
e5fcecf5-a223-4f9b-9f6c-8dd010e7860a	3	1.0	0.46	0.0	0.0	0.0	1.0	38866	v1_bc12	tetrahymena	DPC_4	2	3
7803526f-3eb1-46eb-9582-c2af6c4031ae	1	0.99	2.63	0.004	0.9927	0.0006	0.0027	34424	v1_bc10	tetrahymena	DPC_2	2	1
31b4082d-39f3-4e85-9789-c850d402f504	0	0.99	0.62	0.9941	0.002	0.0024	0.0015	31605	v1_bc09	tetrahymena	DPC_1	2	0
4726b1ac-4520-40b0-902c-7b077ac05e79	2	1.0	1.62	0.0004	0.0008	0.9985	0.0003	36626	v1_bc11	tetrahymena	DPC_3	2	2
5b6cbf26-f081-4b6f-874b-def9a2f63a99	3	0.62	1.25	0.0895	0.0485	0.121	0.741	39143	v1_bc12	tetrahymena	DPC_4	2	3
02955b6e-864a-41e7-802a-6eae0c8ab264	2	0.97	2.03	0.0145	0.0015	0.9827	0.0013	36533	v1_bc11	tetrahymena	DPC_3	2	2
408a3a76-bcc7-4cd8-9cb8-0f9db79012c2	2	0.96	1.64	0.0191	0.0032	0.9766	0.0011	35115	v1_bc11	tetrahymena	DPC_3	2	2
c0f0710f-8138-48ca-b9a1-b4a2a2dc7ee6	0	0.86	0.43	0.9251	0.0665	0.0032	0.0052	31313	v1_bc09	tetrahymena	DPC_1	2	0
b143313b-eb56-4e57-9913-0f19725ae927	1	1.0	1.52	0.0	1.0	0.0	0.0	34218	v1_bc10	tetrahymena	DPC_2	2	1
ec384bfb-7c76-4d54-92dc-443b1de52f92	1	1.0	2.07	0.0	0.9994	0.0	0.0006	31791	v1_bc10	tetrahymena	DPC_2	2	1
3e8d0e0e-d141-4635-ab81-0e9463ae4524	2	0.98	2.21	0.0091	0.0003	0.9901	0.0005	36886	v1_bc11	tetrahymena	DPC_3	2	2
f511aea1-0c68-4f72-b186-4c2bc0ea0642	1	0.94	1.05	0.0147	0.9606	0.0234	0.0013	33782	v1_bc10	tetrahymena	DPC_2	2	1
aedc544c-87a2-4095-ae2c-d291fc0d52ff	1	0.97	1.85	0.0091	0.9841	0.0045	0.0023	32271	v1_bc10	tetrahymena	DPC_2	2	1
048d346f-9db3-43cd-ba1d-3b70b97d60b2	0	0.94	1.45	0.9584	0.0119	0.0104	0.0192	30763	v1_bc09	tetrahymena	DPC_1	2	0
dc78c49b-d178-4853-ac7b-6de6e731a6aa	2	0.99	0.66	0.002	0.0007	0.9969	0.0004	38029	v1_bc11	tetrahymena	DPC_3	2	2
ac10205a-0df0-40e6-baae-3a980466bc5b	0	0.46	1.28	0.6508	0.0036	0.1897	0.1559	29630	v1_bc09	tetrahymena	DPC_1	2	0
60be19c9-150a-4a73-8331-ff7c265a3d99	0	0.96	0.82	0.9719	0.0024	0.0143	0.0115	31456	v1_bc09	tetrahymena	DPC_1	2	0
8043f7b8-20b8-4580-8262-51d7c042917d	0	1.0	0.28	0.9993	0.0	0.0007	0.0	30364	v1_bc09	tetrahymena	DPC_1	2	0
1a86d6bc-2403-498f-bdf5-8b9398e2d0da	1	1.0	2.06	0.0	0.9998	0.0001	0.0	31920	v1_bc10	tetrahymena	DPC_2	2	1
bcca6c15-6c5c-4fce-a3eb-943b277c3e36	2	0.99	2.08	0.0017	0.003	0.994	0.0013	35977	v1_bc11	tetrahymena	DPC_3	2	2
1e23872c-5080-4b82-80b7-ddfce090b5ae	1	1.0	2.23	0.0	0.9991	0.0007	0.0002	33025	v1_bc10	tetrahymena	DPC_2	2	1
2e48b943-3c50-4061-a426-d38ed731da2b	3	0.86	0.17	0.0537	0.014	0.022	0.9103	38523	v1_bc12	tetrahymena	DPC_4	2	3
c900df07-6281-4534-a4f4-d1affae1ab62	1	1.0	2.89	0.0	0.9991	0.0006	0.0003	34330	v1_bc10	tetrahymena	DPC_2	2	1
4213cbe3-f1bc-4aed-95a1-e9d9fc3bd14a	2	0.64	0.9	0.1719	0.0046	0.8146	0.0088	36301	v1_bc11	tetrahymena	DPC_3	2	2
36a0742a-6239-407d-bad3-890b834e4c4c	0	0.99	0.19	0.9948	0.0013	0.0026	0.0012	31126	v1_bc09	tetrahymena	DPC_1	2	0
acece348-9639-4e2c-ae45-13541027d8e0	1	1.0	1.64	0.0	0.9993	0.0001	0.0006	34073	v1_bc10	tetrahymena	DPC_2	2	1
edb04307-91e5-4900-b453-8b415955e3b3	1	0.04	1.61	0.4781	0.5186	0.001	0.0022	30377	v1_bc09	tetrahymena	DPC_1	2	0
deaf8f93-de45-4ace-8803-5fa08cb76b00	2	0.97	0.37	0.012	0.002	0.9835	0.0024	37835	v1_bc11	tetrahymena	DPC_3	2	2
ae9faad2-5058-4490-a996-06947bf29bd1	2	1.0	1.45	0.001	0.0018	0.9968	0.0005	35950	v1_bc11	tetrahymena	DPC_3	2	2
9c5513e6-8f95-48e1-bd9b-324975bfb944	1	0.96	1.22	0.0176	0.9755	0.0039	0.003	32798	v1_bc10	tetrahymena	DPC_2	2	1
[truncated: 7,891 more rows]
