# Supplementary material for: Demultiplexing and barcode-specific adaptive sampling for nanopore direct RNA sequencing
Source: Nat Commun. 2025 Apr 21;16:3742. doi: 10.1038/s41467-025-59102-9 (PMC12012114; doi:10.1038/s41467-025-59102-9)
Supplement: Supplementary file 4 — Source Data [file 41467_2025_59102_MOESM4_ESM.zip › source_data/fig2c.csv]

true_label	predicted_barcode	confidence_score	mad_scale	p00	p01	p02	p03
0	0	1.0	1.95	0.9979	0.0	0.0008	0.0013
2	2	0.94	10.12	0.0126	0.0156	0.9568	0.015
2	2	0.84	7.53	0.0092	0.0036	0.9153	0.0718
3	3	1.0	4.26	0.0	0.0	0.0	1.0
1	1	1.0	3.89	0.0	0.9999	0.0001	0.0
0	0	0.99	3.39	0.9929	0.0041	0.0013	0.0018
2	2	1.0	3.35	0.0	0.0	0.9999	0.0001
0	0	1.0	1.88	0.9993	0.0	0.0004	0.0003
1	1	1.0	5.12	0.0	0.9984	0.0009	0.0007
3	3	1.0	1.72	0.0	0.0	0.0	1.0
1	1	0.95	4.78	0.0232	0.975	0.0007	0.0011
1	1	0.97	5.43	0.0105	0.9843	0.002	0.0032
0	0	0.95	3.84	0.9654	0.0202	0.006	0.0084
2	2	0.97	6.31	0.0053	0.0011	0.9831	0.0104
1	2	0.17	7.26	0.1556	0.1501	0.4325	0.2619
1	1	1.0	3.84	0.0	0.9998	0.0002	0.0
2	2	1.0	3.95	0.0	0.0	0.9999	0.0001
0	0	0.84	3.85	0.8945	0.0148	0.051	0.0398
3	3	1.0	2.09	0.0	0.0	0.0	1.0
1	1	1.0	5.6	0.0	1.0	0.0	0.0
0	0	1.0	3.69	0.9991	0.0	0.0005	0.0004
2	2	1.0	3.62	0.0	0.0	0.9997	0.0003
3	3	1.0	2.13	0.0	0.0	0.0	1.0
1	1	1.0	5.92	0.0	0.9997	0.0002	0.0001
1	1	1.0	4.09	0.0	0.9999	0.0001	0.0
3	3	0.99	3.46	0.0033	0.0002	0.0006	0.9959
0	0	1.0	2.81	0.9983	0.0007	0.0007	0.0003
2	2	1.0	3.97	0.0	0.0	1.0	0.0
0	0	1.0	2.85	0.9974	0.0	0.0021	0.0004
1	1	0.99	3.11	0.0059	0.9929	0.0004	0.0007
0	0	1.0	3.9	0.9995	0.0	0.0004	0.0001
1	1	1.0	4.38	0.0	1.0	0.0	0.0
3	3	0.98	3.56	0.0095	0.0006	0.0018	0.9881
1	1	1.0	5.6	0.0	0.9996	0.0002	0.0002
0	0	1.0	3.39	0.9987	0.0	0.0009	0.0004
0	0	1.0	5.53	0.997	0.0008	0.0014	0.0008
0	0	0.99	3.18	0.9963	0.0005	0.0011	0.0022
0	0	1.0	3.96	0.9981	0.0001	0.0007	0.0011
3	3	1.0	3.74	0.0	0.0	0.0	1.0
1	1	1.0	5.5	0.0	0.9998	0.0001	0.0001
0	0	1.0	2.31	0.9992	0.0	0.0005	0.0003
1	1	1.0	3.46	0.0	1.0	0.0	0.0
3	3	0.98	2.06	0.0093	0.0004	0.003	0.9873
0	0	0.99	2.08	0.9968	0.0002	0.0005	0.0025
0	0	0.99	2.52	0.9955	0.0	0.0043	0.0002
3	3	1.0	4.54	0.0	0.0	0.0	1.0
3	3	1.0	3.44	0.0	0.0	0.0	1.0
0	0	0.99	2.58	0.9966	0.0	0.0026	0.0008
0	0	1.0	2.97	0.9987	0.0001	0.0004	0.0007
1	1	1.0	2.89	0.0	0.9998	0.0001	0.0
3	3	0.93	1.67	0.0317	0.0002	0.0057	0.9624
3	3	1.0	2.55	0.0	0.0	0.0	1.0
1	1	1.0	4.63	0.0	0.9999	0.0001	0.0
0	0	0.98	2.46	0.988	0.0001	0.0116	0.0003
0	0	0.97	6.31	0.9765	0.0087	0.0101	0.0046
0	0	0.99	3.06	0.9955	0.0006	0.0027	0.0012
0	0	1.0	1.93	0.9995	0.0002	0.0002	0.0001
2	2	1.0	3.28	0.0023	0.0001	0.9975	0.0001
3	3	1.0	1.87	0.0	0.0	0.0	1.0
3	3	1.0	2.73	0.0	0.0	0.0	1.0
2	2	1.0	3.73	0.0	0.0	1.0	0.0
2	2	0.98	6.01	0.0057	0.0013	0.9858	0.0072
3	3	1.0	2.31	0.0014	0.0	0.0008	0.9978
3	3	1.0	4.05	0.0	0.0	0.0	1.0
0	0	0.99	3.3	0.9931	0.0	0.0043	0.0026
2	2	1.0	5.49	0.0	0.0	0.9999	0.0001
2	2	1.0	4.79	0.0	0.0	0.9994	0.0006
2	2	0.99	6.91	0.0019	0.0034	0.994	0.0007
2	2	1.0	3.88	0.0	0.0	0.9999	0.0001
2	2	1.0	5.37	0.0	0.0	0.9997	0.0003
2	2	0.46	3.78	0.2617	0.0056	0.7231	0.0095
3	3	1.0	2.34	0.0	0.0	0.0	1.0
3	3	1.0	5.41	0.0	0.0	0.0	1.0
1	0	0.32	3.6	0.6318	0.3068	0.0139	0.0475
2	2	1.0	4.07	0.0	0.0	1.0	0.0
2	2	0.93	9.92	0.0128	0.0112	0.9543	0.0217
1	1	0.96	6.34	0.0202	0.976	0.0016	0.0022
1	1	1.0	4.12	0.0	0.9997	0.0003	0.0
3	3	1.0	1.76	0.0005	0.0002	0.0014	0.998
2	2	1.0	3.42	0.0	0.0	1.0	0.0
3	3	1.0	6.17	0.0	0.0	0.0	1.0
1	1	1.0	3.13	0.0	0.9999	0.0001	0.0
0	0	0.97	1.6	0.9823	0.0013	0.0153	0.0011
2	2	0.88	5.21	0.0484	0.0109	0.9318	0.0089
3	3	1.0	3.6	0.0	0.0	0.0	1.0
0	0	0.96	2.7	0.9813	0.0014	0.0169	0.0004
2	2	1.0	2.97	0.0	0.0	0.9999	0.0001
3	3	1.0	2.72	0.0	0.0	0.0	1.0
0	0	0.99	3.51	0.9942	0.0001	0.0041	0.0016
2	2	0.8	13.35	0.0397	0.0315	0.8623	0.0665
1	1	1.0	3.18	0.0	0.9997	0.0003	0.0
1	1	1.0	4.24	0.0	0.9999	0.0001	0.0
0	0	1.0	3.07	0.9989	0.0	0.0005	0.0006
0	0	0.97	3.09	0.9821	0.0005	0.0041	0.0134
0	0	0.91	6.06	0.938	0.0065	0.0239	0.0316
1	1	0.8	3.79	0.0962	0.9002	0.001	0.0027
1	1	0.56	7.8	0.1239	0.6823	0.0907	0.1031
3	3	1.0	2.03	0.0	0.0	0.0	1.0
0	0	1.0	1.74	0.9996	0.0	0.0004	0.0
0	0	0.98	2.27	0.9873	0.0008	0.0022	0.0097
3	3	1.0	3.1	0.0016	0.0003	0.0015	0.9966
2	2	1.0	4.04	0.0	0.0	0.9998	0.0002
0	0	0.99	1.62	0.9963	0.0	0.003	0.0007
2	2	0.96	7.38	0.0152	0.0063	0.9747	0.0037
1	1	0.97	4.64	0.0073	0.9811	0.0052	0.0064
0	0	1.0	3.11	0.9992	0.0002	0.0004	0.0001
0	0	0.96	3.01	0.9745	0.0017	0.0067	0.0171
0	0	0.97	3.28	0.981	0.0026	0.0018	0.0146
2	2	1.0	3.65	0.0	0.0	0.9998	0.0002
0	0	0.81	2.59	0.9033	0.0009	0.0909	0.0049
1	1	0.66	2.6	0.1465	0.8101	0.0136	0.0298
3	3	0.99	4.79	0.0002	0.0002	0.0031	0.9965
0	0	1.0	3.62	0.997	0.0006	0.0008	0.0016
1	1	1.0	3.88	0.0	1.0	0.0	0.0
3	3	1.0	2.72	0.0	0.0	0.0	1.0
2	2	1.0	3.6	0.0	0.0	0.9999	0.0001
2	2	0.88	4.58	0.009	0.002	0.933	0.056
1	1	0.99	5.42	0.0022	0.9947	0.002	0.0011
1	1	1.0	3.72	0.0	0.9999	0.0001	0.0001
2	2	1.0	4.95	0.0	0.0	0.9998	0.0002
2	2	0.99	4.18	0.0015	0.0004	0.9945	0.0036
1	1	1.0	4.61	0.0	1.0	0.0	0.0
1	1	0.95	3.41	0.0247	0.9732	0.001	0.001
0	0	1.0	2.23	0.9995	0.0002	0.0002	0.0002
0	0	0.96	2.38	0.9785	0.0066	0.0142	0.0007
1	1	0.98	5.39	0.005	0.9873	0.0055	0.0022
0	0	1.0	2.49	0.9996	0.0001	0.0003	0.0001
2	2	1.0	2.93	0.0	0.0	0.9999	0.0001
0	0	1.0	1.9	0.9997	0.0001	0.0001	0.0001
1	1	0.99	8.19	0.002	0.9939	0.0025	0.0015
1	1	1.0	2.73	0.0	1.0	0.0	0.0
0	0	1.0	2.36	0.9993	0.0003	0.0002	0.0001
0	0	0.25	7.01	0.4944	0.2489	0.0836	0.1731
0	3	0.97	4.87	0.0059	0.0123	0.0018	0.98
1	1	1.0	4.04	0.0	1.0	0.0	0.0
1	1	1.0	6.41	0.0	0.9994	0.0004	0.0002
0	0	0.98	4.7	0.9873	0.0013	0.0053	0.0061
0	0	0.99	4.13	0.992	0.0003	0.002	0.0057
2	2	0.99	5.48	0.0026	0.0023	0.9937	0.0014
3	3	1.0	4.05	0.0015	0.0001	0.001	0.9974
3	3	0.99	2.93	0.0033	0.0004	0.0012	0.9951
1	1	0.89	5.67	0.0131	0.9336	0.0146	0.0387
0	0	1.0	4.49	0.9978	0.0004	0.0008	0.0011
2	2	1.0	4.31	0.0	0.0	1.0	0.0
0	0	0.96	1.98	0.976	0.0024	0.0063	0.0153
0	0	1.0	2.09	0.997	0.0	0.0015	0.0014
3	3	1.0	3.69	0.0	0.0	0.0	1.0
0	0	1.0	2.27	0.9999	0.0	0.0001	0.0
3	3	0.99	3.48	0.0048	0.0002	0.0006	0.9944
2	0	0.22	3.28	0.5936	0.006	0.3704	0.03
3	3	1.0	1.99	0.0	0.0	0.0	1.0
0	0	0.99	3.59	0.9948	0.0001	0.0032	0.0019
2	2	1.0	3.37	0.0	0.0	0.9999	0.0001
0	0	1.0	2.81	0.9992	0.0002	0.0004	0.0002
0	0	1.0	2.46	0.9992	0.0002	0.0003	0.0003
2	2	1.0	6.58	0.0	0.0	0.9997	0.0003
2	2	0.17	5.63	0.4004	0.0045	0.5726	0.0224
0	0	0.93	3.54	0.9502	0.0107	0.0206	0.0185
1	1	0.99	3.2	0.0064	0.9918	0.0009	0.001
2	2	1.0	3.77	0.0	0.0	1.0	0.0
1	1	0.85	7.1	0.0508	0.9033	0.0167	0.0292
0	0	0.77	1.91	0.8759	0.0004	0.0156	0.1081
3	3	0.98	4.06	0.01	0.0002	0.0013	0.9885
3	3	0.97	1.84	0.0131	0.0003	0.0031	0.9835
2	2	1.0	3.58	0.0	0.0	1.0	0.0
0	0	0.98	4.26	0.991	0.0004	0.0023	0.0063
0	0	0.99	2.53	0.9946	0.0001	0.0047	0.0006
0	0	0.96	3.0	0.9731	0.0093	0.015	0.0026
0	0	0.93	3.35	0.9539	0.019	0.0095	0.0175
0	0	0.99	1.89	0.9959	0.0002	0.002	0.0019
3	3	0.99	2.03	0.0021	0.0002	0.0026	0.9952
3	3	1.0	6.29	0.0	0.0	0.0	1.0
1	1	0.63	2.61	0.1783	0.8107	0.0054	0.0056
0	0	1.0	3.57	0.9977	0.0	0.0014	0.0009
2	2	0.98	5.52	0.0083	0.0041	0.9868	0.0007
2	2	1.0	3.36	0.0	0.0	1.0	0.0
3	3	0.95	2.5	0.0211	0.0003	0.0047	0.9739
0	0	0.99	2.53	0.9963	0.0	0.0034	0.0002
1	1	0.97	5.89	0.0117	0.9833	0.002	0.003
2	2	1.0	5.79	0.002	0.0003	0.9971	0.0007
0	0	0.98	5.11	0.9882	0.0039	0.0052	0.0028
2	2	0.95	2.96	0.0222	0.0011	0.9759	0.0008
1	1	0.97	7.1	0.0115	0.9822	0.0023	0.004
2	2	0.94	9.92	0.0187	0.0107	0.9597	0.0109
2	2	1.0	3.28	0.0	0.0	1.0	0.0
2	2	0.99	3.09	0.0	0.0	0.9941	0.0058
2	2	0.97	3.79	0.0087	0.0006	0.9795	0.0111
1	1	0.96	2.97	0.0145	0.9764	0.0025	0.0066
2	2	1.0	4.0	0.0	0.0	1.0	0.0
0	0	0.99	4.38	0.9961	0.0002	0.0026	0.0011
0	0	0.99	4.58	0.9948	0.0003	0.0018	0.0031
1	1	0.85	7.69	0.0436	0.895	0.0258	0.0356
2	2	0.73	9.56	0.0301	0.0269	0.8353	0.1077
0	0	1.0	2.55	0.9987	0.0001	0.0011	0.0001
0	0	0.98	2.95	0.9867	0.0023	0.0063	0.0047
0	0	0.99	3.64	0.9921	0.0011	0.0049	0.0018
2	2	0.97	6.16	0.0066	0.002	0.981	0.0103
1	1	0.99	3.64	0.0033	0.9957	0.0009	0.0001
1	1	1.0	3.37	0.0015	0.9983	0.0001	0.0001
2	2	1.0	4.86	0.0	0.0	0.9998	0.0002
3	3	1.0	3.75	0.0	0.0	0.0	1.0
2	2	1.0	3.04	0.0	0.0	0.9999	0.0001
3	3	0.97	2.82	0.0144	0.0007	0.0014	0.9834
3	3	1.0	2.3	0.0	0.0	0.0	1.0
3	3	1.0	4.75	0.0	0.0	0.0	1.0
0	0	0.95	2.84	0.9725	0.024	0.0017	0.0019
1	1	1.0	3.44	0.0	1.0	0.0	0.0
2	2	0.38	4.2	0.301	0.0041	0.6787	0.0162
1	1	1.0	4.18	0.0	0.9999	0.0001	0.0
2	2	1.0	4.19	0.0	0.0	0.9999	0.0001
3	3	0.93	3.07	0.0264	0.0044	0.0145	0.9547
2	2	1.0	3.91	0.0	0.0	0.9999	0.0001
2	2	0.98	5.92	0.0081	0.003	0.9849	0.004
1	1	1.0	4.37	0.0	1.0	0.0	0.0
2	2	0.99	7.05	0.0028	0.0023	0.9911	0.0038
0	0	1.0	1.74	0.9983	0.0001	0.0013	0.0004
0	0	1.0	2.6	0.9994	0.0	0.0002	0.0004
0	0	1.0	2.97	0.9985	0.0002	0.001	0.0003
0	0	1.0	2.52	0.999	0.0	0.0007	0.0003
2	2	1.0	4.76	0.0	0.0	0.9998	0.0002
0	0	0.99	4.03	0.997	0.0004	0.0022	0.0004
1	1	1.0	3.4	0.0	1.0	0.0	0.0
2	2	0.99	6.87	0.0032	0.0008	0.9945	0.0015
3	3	1.0	1.47	0.0	0.0	0.0	1.0
2	2	0.65	2.76	0.1649	0.0101	0.8188	0.0061
0	0	1.0	2.75	0.9991	0.0	0.0007	0.0002
1	1	0.2	4.72	0.1263	0.5071	0.0629	0.3037
2	2	1.0	3.95	0.0	0.0	0.9996	0.0004
2	2	0.77	5.41	0.1056	0.0067	0.878	0.0097
3	3	1.0	2.46	0.0	0.0	0.0	1.0
0	0	1.0	2.32	0.999	0.0	0.0008	0.0001
3	3	0.99	6.79	0.0028	0.0006	0.0018	0.9948
3	3	1.0	5.61	0.0013	0.0001	0.001	0.9975
0	0	0.99	5.01	0.9959	0.0001	0.0028	0.0011
1	1	1.0	5.2	0.0	0.9999	0.0001	0.0
3	3	1.0	2.63	0.0	0.0	0.0	1.0
0	0	0.99	2.39	0.9921	0.0051	0.0022	0.0005
1	1	0.99	3.41	0.0053	0.9907	0.0035	0.0005
3	3	1.0	2.03	0.0	0.0	0.0	1.0
1	1	0.99	2.67	0.0008	0.9921	0.0068	0.0004
2	2	1.0	3.47	0.0	0.0	0.9999	0.0001
2	2	1.0	4.0	0.0	0.0	0.9997	0.0003
0	0	0.43	7.53	0.5996	0.1255	0.1091	0.1658
1	1	1.0	4.65	0.0	0.9999	0.0	0.0
3	3	0.97	5.17	0.0133	0.001	0.0029	0.9828
0	0	0.99	2.09	0.9959	0.0002	0.0038	0.0001
2	2	1.0	3.96	0.0	0.0	0.9996	0.0004
0	0	0.99	1.77	0.9958	0.0	0.0037	0.0004
2	2	1.0	3.75	0.0	0.0	1.0	0.0
1	1	0.98	5.18	0.0074	0.9906	0.0007	0.0014
1	1	0.97	4.91	0.0126	0.984	0.0014	0.002
0	0	0.95	4.62	0.9663	0.012	0.0091	0.0125
2	2	1.0	4.71	0.0	0.0	0.9999	0.0001
0	0	0.99	2.33	0.9923	0.0037	0.0034	0.0007
0	0	0.98	4.91	0.9841	0.0028	0.0088	0.0043
3	3	1.0	3.26	0.0	0.0	0.0	1.0
2	2	1.0	3.56	0.0	0.0	0.9998	0.0002
1	1	1.0	4.52	0.0	1.0	0.0	0.0
2	2	0.99	7.96	0.0024	0.0013	0.9949	0.0014
3	3	0.95	3.28	0.0182	0.0012	0.0081	0.9724
2	2	1.0	8.15	0.0012	0.001	0.9969	0.0009
3	3	0.99	2.14	0.0023	0.0001	0.0003	0.9972
3	3	1.0	3.04	0.0	0.0	0.0	1.0
2	2	1.0	3.22	0.0	0.0	1.0	0.0
3	3	1.0	4.23	0.0	0.0	0.0	1.0
1	1	1.0	4.28	0.0	1.0	0.0	0.0
3	3	0.66	4.51	0.1263	0.0227	0.0644	0.7866
3	3	0.22	2.92	0.0174	0.005	0.3791	0.5985
2	2	1.0	3.26	0.0	0.0	0.999	0.001
0	0	0.98	2.99	0.9895	0.0023	0.0073	0.0009
0	0	0.75	3.65	0.846	0.0259	0.0948	0.0332
0	0	0.98	1.3	0.99	0.0011	0.0064	0.0025
0	0	1.0	3.71	0.9981	0.0001	0.0008	0.001
1	1	0.9	4.02	0.0483	0.9468	0.0033	0.0016
2	2	0.99	6.11	0.0031	0.0005	0.9941	0.0022
1	1	1.0	3.07	0.0	1.0	0.0	0.0
2	2	1.0	4.48	0.0	0.0	1.0	0.0
0	0	1.0	1.97	0.9992	0.0	0.0007	0.0001
1	1	1.0	3.68	0.0	0.9994	0.0005	0.0001
3	3	1.0	3.98	0.0	0.0	0.0	1.0
2	2	0.96	7.74	0.012	0.0042	0.9747	0.0092
1	1	0.99	3.6	0.0	0.996	0.0039	0.0001
3	3	1.0	1.78	0.0	0.0	0.0	1.0
1	1	0.99	3.73	0.004	0.9945	0.0012	0.0003
3	3	1.0	2.77	0.0	0.0	0.0	1.0
2	2	1.0	3.21	0.0	0.0	0.999	0.001
2	2	1.0	4.18	0.0	0.0	0.9995	0.0005
2	2	1.0	3.7	0.0	0.0	1.0	0.0
0	0	1.0	2.32	0.998	0.0	0.0012	0.0007
0	0	0.81	2.92	0.8835	0.0782	0.0156	0.0227
0	0	0.98	3.48	0.9865	0.0002	0.0091	0.0041
1	1	0.84	2.45	0.0786	0.9201	0.0009	0.0003
2	2	0.77	3.53	0.069	0.0284	0.8394	0.0632
1	1	1.0	4.62	0.0	1.0	0.0	0.0
3	3	1.0	2.49	0.0	0.0	0.0	1.0
3	3	1.0	3.34	0.0	0.0	0.0	1.0
1	1	1.0	4.02	0.0	0.9984	0.0013	0.0003
0	0	0.99	5.59	0.9898	0.0012	0.0047	0.0043
3	3	1.0	4.49	0.0	0.0	0.0	1.0
0	0	0.99	1.94	0.9959	0.0	0.0026	0.0016
1	1	1.0	5.0	0.0	1.0	0.0	0.0
0	0	0.82	2.2	0.8814	0.0565	0.0616	0.0005
2	2	1.0	3.5	0.0	0.0	0.9999	0.0001
0	0	0.93	1.82	0.9625	0.0044	0.028	0.0051
0	0	1.0	2.19	0.9998	0.0	0.0001	0.0
3	3	0.98	5.63	0.0037	0.0017	0.0063	0.9883
1	1	0.85	3.48	0.0612	0.9073	0.0087	0.0227
0	0	1.0	1.81	0.9969	0.0	0.0014	0.0017
2	2	0.99	5.0	0.0014	0.0013	0.9954	0.0018
3	3	1.0	2.57	0.0	0.0	0.0	1.0
1	1	1.0	3.76	0.0	1.0	0.0	0.0
1	1	0.99	5.19	0.0	0.9955	0.0039	0.0005
1	1	1.0	3.23	0.0	1.0	0.0	0.0
1	1	1.0	2.91	0.0	0.9999	0.0001	0.0
1	1	0.99	4.0	0.0042	0.9915	0.002	0.0024
2	2	0.97	4.1	0.0135	0.0005	0.9819	0.0042
1	1	1.0	4.3	0.0	0.9999	0.0001	0.0
0	0	0.96	7.35	0.9734	0.0039	0.0143	0.0083
0	0	0.98	3.81	0.9898	0.0001	0.0075	0.0026
3	3	0.99	5.19	0.0033	0.0006	0.0008	0.9953
0	0	0.99	1.9	0.9952	0.0022	0.0011	0.0015
0	0	1.0	3.02	0.998	0.0001	0.0017	0.0002
2	2	0.85	5.24	0.054	0.0205	0.9012	0.0243
0	0	1.0	4.29	0.9968	0.0008	0.001	0.0013
0	0	1.0	2.08	0.9992	0.0003	0.0001	0.0005
1	1	1.0	2.7	0.0	0.9997	0.0002	0.0
2	2	0.99	6.09	0.0012	0.0005	0.9935	0.0048
0	0	0.97	5.55	0.9812	0.0054	0.0056	0.0079
0	0	0.98	4.84	0.9872	0.0008	0.0019	0.0101
2	2	0.99	5.95	0.0021	0.0009	0.9951	0.0019
3	3	0.66	3.94	0.1364	0.0051	0.067	0.7916
0	0	1.0	2.66	0.9992	0.0003	0.0004	0.0001
1	1	0.99	5.72	0.0034	0.995	0.0006	0.001
1	1	0.95	4.2	0.023	0.9722	0.0031	0.0018
1	1	1.0	4.38	0.0	0.9988	0.0003	0.0008
3	3	1.0	2.98	0.0006	0.0019	0.0004	0.9971
1	1	1.0	5.2	0.0	0.9993	0.0001	0.0006
0	0	0.99	1.61	0.9971	0.0022	0.0002	0.0005
1	1	1.0	3.59	0.0	0.9999	0.0001	0.0
0	0	1.0	3.54	0.9992	0.0004	0.0003	0.0001
3	3	1.0	2.84	0.0001	0.0001	0.0014	0.9984
1	1	1.0	3.16	0.0	0.9996	0.0004	0.0
0	0	0.99	2.8	0.9943	0.0	0.0051	0.0007
0	0	0.46	2.88	0.7197	0.0014	0.0198	0.2592
0	0	1.0	3.45	0.9991	0.0005	0.0001	0.0002
3	3	0.94	9.49	0.0046	0.0026	0.0245	0.9683
0	0	1.0	2.07	0.9995	0.0002	0.0003	0.0
3	3	0.99	1.73	0.0033	0.0001	0.0007	0.9959
3	3	1.0	2.1	0.0	0.0	0.0	1.0
2	2	1.0	3.18	0.0	0.0	1.0	0.0
2	2	0.54	10.01	0.0403	0.1957	0.7376	0.0265
3	3	0.91	4.05	0.0263	0.0284	0.0058	0.9395
3	3	1.0	2.21	0.0	0.0	0.0	1.0
0	0	0.98	2.73	0.99	0.0001	0.0092	0.0008
0	0	0.95	5.05	0.9652	0.0026	0.0148	0.0173
0	0	1.0	2.27	0.9989	0.0003	0.0006	0.0002
1	1	1.0	3.61	0.0	1.0	0.0	0.0
0	0	0.93	4.22	0.9484	0.0185	0.0122	0.0208
0	0	1.0	2.61	0.998	0.0016	0.0003	0.0001
2	2	1.0	3.41	0.0	0.0	1.0	0.0
0	0	0.99	3.52	0.9927	0.0058	0.0011	0.0003
3	3	1.0	3.54	0.0013	0.0002	0.0012	0.9973
2	2	0.82	4.32	0.0869	0.0029	0.9091	0.0011
1	1	1.0	3.79	0.0	0.9998	0.0001	0.0001
1	1	1.0	4.45	0.0	0.9998	0.0001	0.0001
1	1	1.0	3.86	0.0	0.9998	0.0001	0.0001
0	0	0.94	4.6	0.9565	0.0108	0.0167	0.0161
2	2	1.0	5.98	0.001	0.0006	0.9981	0.0003
2	2	1.0	4.26	0.0018	0.0009	0.9968	0.0006
1	1	1.0	3.32	0.0	0.9996	0.0004	0.0
0	0	0.98	3.6	0.9875	0.0002	0.0038	0.0086
3	3	0.99	8.39	0.0013	0.0006	0.0031	0.995
3	3	0.99	4.79	0.0003	0.0001	0.0035	0.9961
3	3	1.0	2.92	0.0	0.0	0.0	1.0
2	2	1.0	3.75	0.0	0.0	0.9999	0.0001
1	1	1.0	4.23	0.0	1.0	0.0	0.0
2	2	1.0	5.39	0.0	0.0	0.9996	0.0004
3	3	1.0	1.8	0.0	0.0	0.0	1.0
2	2	0.99	3.47	0.0019	0.0005	0.9946	0.003
2	0	0.04	6.76	0.4002	0.1135	0.3634	0.1229
3	3	1.0	5.03	0.0	0.0	0.0	1.0
0	0	0.78	5.95	0.8749	0.0142	0.0935	0.0174
2	2	0.99	2.74	0.0026	0.0002	0.9962	0.001
3	3	1.0	2.03	0.0	0.0	0.0	1.0
0	0	0.99	2.78	0.9951	0.0019	0.0028	0.0002
1	1	1.0	3.24	0.0	0.9998	0.0002	0.0
0	0	1.0	2.34	0.9996	0.0	0.0002	0.0002
0	0	0.93	6.23	0.9481	0.019	0.0226	0.0103
0	0	0.78	5.95	0.8478	0.0121	0.0687	0.0714
0	0	0.99	2.09	0.9955	0.0	0.0029	0.0015
1	1	1.0	4.16	0.0	0.9996	0.0003	0.0001
3	3	1.0	3.82	0.0002	0.0002	0.0014	0.9982
1	1	1.0	4.4	0.0	0.9997	0.0003	0.0
2	2	0.14	6.87	0.2177	0.0161	0.4508	0.3154
0	0	0.99	2.26	0.9952	0.0001	0.0043	0.0004
0	0	0.71	4.15	0.833	0.1235	0.028	0.0154
2	2	1.0	3.99	0.0	0.0	1.0	0.0
0	0	1.0	3.81	0.9973	0.0001	0.0013	0.0013
2	2	1.0	3.41	0.0	0.0	1.0	0.0
2	2	1.0	3.6	0.0	0.0	0.9999	0.0001
3	3	1.0	4.77	0.0	0.0	0.0014	0.9986
2	2	1.0	3.69	0.0012	0.0005	0.9977	0.0005
1	1	1.0	2.94	0.0	0.9998	0.0001	0.0
1	1	0.75	6.66	0.0912	0.8449	0.0275	0.0364
3	3	1.0	2.0	0.0005	0.0	0.0021	0.9974
0	0	0.98	3.13	0.9876	0.0026	0.0089	0.0009
2	2	0.98	3.34	0.0022	0.0003	0.9894	0.0082
1	1	1.0	4.76	0.0	0.9995	0.0003	0.0001
0	0	1.0	3.45	0.9973	0.0001	0.0022	0.0004
2	2	1.0	2.18	0.0	0.0	1.0	0.0
1	1	0.92	5.08	0.0377	0.9598	0.0011	0.0013
0	0	1.0	1.71	0.9978	0.0004	0.0006	0.0012
1	1	1.0	5.01	0.0	0.9999	0.0001	0.0001
2	2	1.0	3.17	0.0	0.0	0.9999	0.0001
1	1	0.86	6.33	0.0426	0.9073	0.0173	0.0328
0	0	1.0	2.31	0.9996	0.0001	0.0002	0.0002
1	1	0.99	4.31	0.0028	0.9961	0.0005	0.0007
3	3	1.0	2.4	0.0	0.0	0.0	1.0
3	3	1.0	4.54	0.0	0.0	0.0	1.0
0	0	1.0	1.99	0.9988	0.0	0.0007	0.0005
2	2	1.0	3.06	0.0016	0.0001	0.9973	0.0009
0	0	0.99	3.05	0.9953	0.0029	0.0015	0.0003
1	1	1.0	3.73	0.0	1.0	0.0	0.0
2	2	1.0	3.24	0.0	0.0	1.0	0.0
0	0	0.91	3.87	0.9525	0.0016	0.0377	0.0081
0	0	1.0	4.59	0.998	0.0001	0.0011	0.0008
2	2	0.77	7.24	0.0622	0.0673	0.8353	0.0352
0	0	0.99	2.27	0.9964	0.0001	0.0004	0.003
2	2	1.0	2.87	0.0	0.0	0.9999	0.0001
3	3	0.99	3.7	0.0007	0.0005	0.0043	0.9945
2	2	0.96	6.22	0.0097	0.0052	0.974	0.0111
3	3	1.0	2.95	0.0	0.0	0.0	1.0
2	2	0.99	6.01	0.0022	0.001	0.9952	0.0016
3	3	1.0	1.95	0.0	0.0	0.0	1.0
0	0	0.99	2.35	0.9957	0.0004	0.002	0.0018
1	1	1.0	3.16	0.0	0.9998	0.0002	0.0
1	1	0.99	4.47	0.0026	0.9962	0.0006	0.0006
2	2	1.0	3.13	0.0	0.0	0.9998	0.0002
2	2	1.0	3.9	0.0	0.0	0.9999	0.0001
0	0	1.0	2.87	0.9982	0.0001	0.0016	0.0002
0	0	1.0	2.24	0.9975	0.0012	0.0009	0.0004
2	2	1.0	3.69	0.0	0.0	0.9997	0.0003
3	3	1.0	3.67	0.0	0.0	0.0	1.0
3	3	1.0	3.15	0.0	0.0	0.0	1.0
3	3	1.0	2.86	0.0	0.0	0.0	1.0
0	0	1.0	2.05	0.998	0.0015	0.0004	0.0001
2	2	0.88	3.37	0.0605	0.0015	0.9357	0.0024
0	0	0.99	2.01	0.9953	0.0002	0.002	0.0025
1	1	1.0	3.66	0.0	1.0	0.0	0.0
1	1	0.99	6.75	0.0015	0.9945	0.0029	0.0011
3	3	1.0	5.26	0.0	0.0	0.0	1.0
1	1	0.87	8.27	0.0555	0.9264	0.0089	0.0092
2	2	1.0	5.59	0.0	0.0	0.9999	0.0001
2	2	0.99	5.8	0.0016	0.0012	0.9963	0.0009
3	3	0.98	3.64	0.0001	0.0001	0.0086	0.9912
1	1	1.0	3.46	0.0	0.9995	0.0003	0.0002
3	3	1.0	2.14	0.0	0.0	0.0	1.0
3	3	1.0	4.08	0.0	0.0	0.0	1.0
1	1	1.0	4.98	0.0	0.9993	0.0004	0.0003
0	0	1.0	1.64	0.9985	0.0	0.0009	0.0005
2	2	1.0	4.53	0.0	0.0	0.9995	0.0005
1	1	0.99	7.02	0.003	0.9943	0.0015	0.0011
0	0	1.0	1.92	0.9993	0.0003	0.0002	0.0003
1	1	1.0	4.24	0.0013	0.9985	0.0001	0.0001
3	3	0.96	1.62	0.0131	0.0012	0.0118	0.9739
2	2	1.0	4.37	0.0	0.0	1.0	0.0
2	2	1.0	3.99	0.0	0.0	0.9993	0.0007
2	2	1.0	6.14	0.0	0.0	0.9991	0.0009
0	0	0.82	1.84	0.91	0.0864	0.0027	0.0009
2	2	0.99	4.14	0.0038	0.0004	0.9907	0.0051
1	1	1.0	3.86	0.0	0.9998	0.0001	0.0001
1	1	0.96	4.25	0.0173	0.9809	0.0006	0.0012
0	0	1.0	1.93	0.9986	0.0	0.0013	0.0001
3	3	1.0	2.04	0.0	0.0	0.0	1.0
3	3	0.66	6.36	0.0131	0.0077	0.1614	0.8178
2	2	0.99	4.0	0.0036	0.0005	0.9955	0.0005
0	0	0.98	1.19	0.9899	0.0022	0.0051	0.0027
2	2	1.0	3.57	0.0	0.0	0.9994	0.0006
0	0	1.0	2.73	0.9991	0.0002	0.0004	0.0003
0	0	1.0	3.56	0.9974	0.0004	0.0018	0.0005
1	1	1.0	3.22	0.0	0.9999	0.0001	0.0
3	3	1.0	2.62	0.0	0.0	0.0	1.0
0	0	0.99	1.84	0.9906	0.0049	0.0042	0.0004
2	2	1.0	4.05	0.0	0.0	0.9997	0.0003
2	2	1.0	5.4	0.0	0.0	0.9994	0.0006
3	3	1.0	5.89	0.0	0.0	0.0	1.0
2	2	1.0	4.67	0.0	0.0	0.9999	0.0001
0	0	1.0	3.24	0.9996	0.0001	0.0002	0.0001
3	3	1.0	2.4	0.0	0.0	0.0	1.0
1	1	1.0	5.72	0.0	0.9986	0.0013	0.0001
3	3	1.0	2.21	0.0	0.0	0.0	1.0
1	1	1.0	3.87	0.0	0.9998	0.0001	0.0
3	3	1.0	3.95	0.0013	0.0001	0.0012	0.9974
0	0	0.99	3.16	0.9952	0.0	0.0042	0.0006
3	3	1.0	3.7	0.0	0.0	0.0	1.0
2	2	1.0	3.18	0.0	0.0	0.9996	0.0004
0	0	1.0	2.26	0.9998	0.0	0.0	0.0001
2	2	1.0	3.77	0.0	0.0	1.0	0.0
0	0	0.95	3.29	0.9711	0.0018	0.0043	0.0228
3	3	1.0	3.75	0.0	0.0	0.0	1.0
2	2	0.99	3.05	0.0024	0.0002	0.997	0.0004
1	1	1.0	6.87	0.0	0.9995	0.0002	0.0002
3	3	0.98	3.25	0.0085	0.0004	0.0012	0.99
2	2	1.0	5.79	0.0	0.0	0.9999	0.0001
1	1	1.0	3.68	0.0	0.9999	0.0001	0.0
0	0	0.97	2.96	0.983	0.0016	0.0081	0.0074
1	1	0.98	6.04	0.0071	0.9883	0.0027	0.0019
2	2	0.77	6.18	0.0871	0.0162	0.8595	0.0371
1	1	1.0	3.65	0.0	0.9998	0.0001	0.0
2	2	0.98	2.76	0.0104	0.0004	0.9878	0.0015
3	3	1.0	2.31	0.0002	0.0002	0.0018	0.9977
3	3	1.0	2.79	0.0	0.0	0.0	1.0
1	1	1.0	2.68	0.0	0.9999	0.0001	0.0
2	2	0.78	11.98	0.046	0.0586	0.8354	0.06
0	0	1.0	1.85	0.9993	0.0005	0.0001	0.0002
2	2	1.0	3.02	0.0	0.0	0.999	0.001
2	2	1.0	3.17	0.0012	0.0004	0.9978	0.0006
1	1	0.98	3.2	0.0069	0.9856	0.0064	0.0011
1	1	0.97	7.7	0.0046	0.9824	0.0077	0.0054
0	0	1.0	2.44	0.9995	0.0	0.0004	0.0001
1	1	1.0	3.73	0.0	0.9999	0.0001	0.0
1	1	1.0	2.53	0.0	1.0	0.0	0.0
1	1	0.99	4.22	0.0012	0.9959	0.0024	0.0006
0	0	1.0	2.35	0.9999	0.0	0.0001	0.0
3	3	1.0	4.16	0.0	0.0	0.0	1.0
1	1	1.0	4.53	0.0014	0.998	0.0005	0.0001
0	0	1.0	1.4	0.9989	0.0002	0.0007	0.0002
2	2	0.99	3.82	0.0009	0.0004	0.9951	0.0036
3	3	1.0	4.4	0.0	0.0	0.0	1.0
2	2	1.0	6.54	0.0	0.0	0.9996	0.0004
0	0	0.99	2.84	0.9953	0.0006	0.0027	0.0014
3	3	1.0	2.61	0.0016	0.0002	0.0006	0.9976
1	1	1.0	4.08	0.0	0.9999	0.0	0.0
2	2	1.0	4.85	0.0	0.0	0.9995	0.0005
1	1	1.0	4.22	0.0	0.9999	0.0001	0.0
3	3	1.0	3.16	0.0	0.0	0.0	1.0
3	3	0.96	5.17	0.0104	0.0053	0.0092	0.975
1	1	1.0	3.8	0.0	0.9998	0.0	0.0001
1	1	1.0	3.42	0.0	0.9997	0.0003	0.0001
1	1	1.0	4.67	0.0	0.9999	0.0	0.0
2	2	0.99	5.06	0.0017	0.004	0.9933	0.001
1	1	0.98	5.83	0.0073	0.9911	0.0007	0.0009
3	3	0.97	3.3	0.0008	0.0007	0.0126	0.9859
1	1	1.0	4.17	0.0	0.9995	0.0004	0.0001
1	1	0.91	3.82	0.0454	0.9525	0.0009	0.0012
3	3	0.96	4.23	0.0119	0.0106	0.0037	0.9738
3	3	1.0	2.1	0.0003	0.0	0.0014	0.9983
1	1	1.0	2.69	0.0	0.9999	0.0001	0.0
1	1	0.99	3.11	0.0042	0.9946	0.0008	0.0005
2	2	1.0	4.7	0.0	0.0	0.9999	0.0001
1	1	1.0	3.99	0.0	0.9999	0.0	0.0001
1	1	1.0	6.23	0.0	0.9998	0.0001	0.0001
3	3	1.0	2.87	0.0	0.0	0.0	1.0
3	2	0.46	8.09	0.0219	0.0225	0.707	0.2485
3	3	0.97	4.35	0.0127	0.0006	0.0008	0.986
0	0	0.96	5.27	0.9772	0.0144	0.0044	0.004
0	0	0.99	2.41	0.9921	0.0031	0.002	0.0028
3	3	0.99	5.43	0.0002	0.0001	0.007	0.9927
0	0	0.99	2.81	0.9932	0.0	0.0036	0.0032
0	0	1.0	2.83	0.9989	0.0003	0.0007	0.0001
3	3	1.0	2.94	0.0	0.0	0.0	1.0
0	0	1.0	2.47	0.9985	0.0	0.0005	0.0009
2	2	0.99	7.62	0.0031	0.0033	0.9913	0.0024
1	1	1.0	4.55	0.0	0.9997	0.0002	0.0001
1	1	1.0	4.73	0.0	0.9999	0.0001	0.0
0	0	0.97	3.84	0.9765	0.0095	0.0073	0.0066
2	2	1.0	3.82	0.0	0.0	1.0	0.0
0	0	1.0	4.2	0.9976	0.0003	0.0012	0.0009
0	0	0.98	2.35	0.9912	0.0001	0.0086	0.0001
2	2	1.0	3.83	0.0	0.0	0.9999	0.0001
2	2	0.97	8.86	0.0058	0.0086	0.9807	0.0049
2	2	1.0	5.16	0.0	0.0	0.9997	0.0003
3	3	1.0	2.37	0.0	0.0	0.0	1.0
0	0	0.98	3.42	0.991	0.0001	0.0067	0.0023
1	1	1.0	2.34	0.0014	0.9985	0.0001	0.0
2	2	1.0	5.2	0.0	0.0	0.9999	0.0001
2	2	0.91	4.64	0.0363	0.0038	0.9486	0.0113
3	3	1.0	2.86	0.002	0.0002	0.0007	0.9971
3	3	1.0	5.35	0.0	0.0	0.0	1.0
2	2	1.0	3.25	0.0	0.0	1.0	0.0
3	3	1.0	2.31	0.0	0.0	0.0	1.0
1	1	1.0	2.83	0.0	0.9999	0.0	0.0
3	3	1.0	2.78	0.0	0.0	0.0	1.0
1	1	0.99	4.79	0.0023	0.9958	0.0011	0.0008
1	1	1.0	5.15	0.0	0.9996	0.0004	0.0
2	2	1.0	3.28	0.0	0.0	1.0	0.0
3	3	1.0	3.2	0.0	0.0	0.0	1.0
3	3	1.0	1.79	0.0015	0.0001	0.001	0.9975
0	0	1.0	2.87	0.998	0.0001	0.0017	0.0002
2	2	1.0	3.68	0.0	0.0	1.0	0.0
0	0	1.0	3.4	0.9995	0.0	0.0004	0.0001
1	1	0.92	2.53	0.0072	0.9547	0.0354	0.0028
3	3	0.99	2.01	0.0001	0.0	0.0066	0.9933
2	2	1.0	4.78	0.0	0.0	1.0	0.0
0	0	0.98	4.82	0.9831	0.0034	0.0056	0.0079
2	2	0.99	3.36	0.0023	0.0003	0.9966	0.0008
1	1	1.0	3.3	0.0	0.9999	0.0001	0.0
1	1	1.0	5.8	0.0	0.9986	0.0013	0.0001
2	2	0.98	3.13	0.0072	0.0006	0.9904	0.0018
0	0	1.0	3.09	0.9976	0.0	0.0021	0.0003
3	3	0.99	3.82	0.0034	0.0019	0.0018	0.9928
2	2	1.0	4.88	0.0	0.0	0.9999	0.0001
0	0	0.99	3.83	0.9969	0.0001	0.0025	0.0005
2	2	1.0	4.09	0.0	0.0	1.0	0.0
2	2	0.97	8.04	0.0041	0.0047	0.983	0.0082
1	1	0.99	3.35	0.0037	0.996	0.0003	0.0001
0	0	1.0	2.65	0.9988	0.0	0.001	0.0002
0	0	1.0	2.48	0.9994	0.0001	0.0005	0.0001
1	1	0.99	6.04	0.0019	0.9949	0.0016	0.0016
2	2	0.99	3.11	0.0043	0.0003	0.9949	0.0006
1	1	1.0	3.05	0.0	1.0	0.0	0.0
3	3	1.0	4.48	0.0	0.0	0.0	1.0
1	1	1.0	3.82	0.0	0.9991	0.0009	0.0
3	3	0.64	4.65	0.042	0.0674	0.1245	0.766
0	0	0.97	3.94	0.9775	0.0069	0.01	0.0057
3	3	1.0	5.4	0.0004	0.0007	0.0019	0.997
3	3	1.0	3.33	0.0	0.0	0.0	1.0
1	1	1.0	5.43	0.0	0.9998	0.0002	0.0
0	0	1.0	2.69	0.9995	0.0002	0.0002	0.0001
3	3	0.93	3.17	0.001	0.0006	0.0337	0.9648
2	2	1.0	4.67	0.0014	0.0003	0.9976	0.0007
2	2	0.99	3.52	0.0036	0.0009	0.9947	0.0008
1	1	0.99	3.87	0.0042	0.9934	0.0014	0.001
0	0	1.0	2.77	0.9969	0.0	0.0015	0.0016
0	0	0.98	2.84	0.9856	0.0011	0.008	0.0053
0	0	0.99	4.26	0.9934	0.0002	0.0039	0.0024
0	0	1.0	2.11	0.999	0.0	0.0007	0.0003
3	3	1.0	2.83	0.0	0.0	0.0	1.0
1	1	0.9	2.89	0.0446	0.9466	0.0061	0.0027
2	2	1.0	4.35	0.0	0.0	0.9998	0.0002
3	3	1.0	2.8	0.0	0.0	0.0	1.0
3	3	1.0	1.85	0.0004	0.0001	0.0018	0.9977
1	1	1.0	4.66	0.0	0.9994	0.0005	0.0001
3	3	1.0	1.92	0.0	0.0	0.0	1.0
3	3	1.0	5.34	0.0	0.0	0.0	1.0
0	0	0.98	4.34	0.9903	0.002	0.0055	0.0022
2	2	0.99	4.0	0.0019	0.0007	0.9968	0.0006
0	0	1.0	3.98	0.9989	0.0	0.0006	0.0004
1	1	1.0	3.65	0.0	0.9998	0.0001	0.0001
1	1	1.0	4.59	0.0	1.0	0.0	0.0
1	1	1.0	3.8	0.0	0.9998	0.0002	0.0
0	0	0.99	3.22	0.9945	0.0001	0.0049	0.0004
2	2	1.0	4.67	0.0013	0.0003	0.9981	0.0004
0	0	1.0	3.06	0.9991	0.0002	0.0004	0.0004
2	2	0.99	3.07	0.0037	0.0015	0.9945	0.0003
1	1	0.99	4.64	0.0064	0.9926	0.0004	0.0006
3	3	0.99	6.68	0.0025	0.0005	0.0059	0.991
2	2	1.0	3.3	0.0	0.0	1.0	0.0
2	2	1.0	3.4	0.0	0.0	0.9985	0.0014
3	3	0.97	2.89	0.0041	0.0004	0.0136	0.982
1	1	1.0	3.25	0.0	0.9996	0.0004	0.0
2	2	0.9	4.38	0.0462	0.0025	0.9473	0.0039
3	3	1.0	3.29	0.0	0.0	0.0	1.0
1	1	0.99	5.67	0.0018	0.9966	0.0012	0.0004
1	1	1.0	3.44	0.0	1.0	0.0	0.0
1	1	1.0	2.5	0.0	1.0	0.0	0.0
3	3	1.0	3.76	0.0	0.0	0.0	1.0
2	2	0.96	6.61	0.0094	0.0115	0.9683	0.0108
1	1	0.99	3.15	0.0057	0.9936	0.0004	0.0004
2	2	0.98	5.56	0.008	0.0035	0.986	0.0025
1	1	0.98	7.24	0.0037	0.9888	0.0021	0.0054
3	3	1.0	3.42	0.0	0.0	0.0	1.0
1	1	1.0	3.74	0.0	1.0	0.0	0.0
0	0	0.99	3.48	0.9937	0.0001	0.004	0.0022
2	2	1.0	3.0	0.0	0.0	1.0	0.0
3	3	0.98	2.02	0.0105	0.0003	0.002	0.9872
1	1	1.0	3.02	0.0	1.0	0.0	0.0
2	2	1.0	2.69	0.0	0.0	0.9999	0.0001
3	3	1.0	3.48	0.0	0.0	0.0	1.0
1	1	1.0	4.28	0.0	1.0	0.0	0.0
3	3	0.99	10.57	0.0012	0.0008	0.0042	0.9938
3	3	1.0	4.06	0.0	0.0	0.0	1.0
0	0	1.0	2.68	0.9986	0.0003	0.0005	0.0006
3	3	0.97	3.12	0.005	0.0009	0.0134	0.9807
2	2	0.91	10.69	0.0135	0.0116	0.9414	0.0336
2	2	0.06	4.61	0.4514	0.0113	0.5157	0.0217
0	0	0.96	5.15	0.9764	0.0025	0.0154	0.0057
1	1	0.37	10.87	0.1266	0.5616	0.1192	0.1926
1	1	1.0	5.24	0.0	0.9999	0.0001	0.0
1	1	1.0	2.62	0.0	0.9998	0.0002	0.0
2	2	1.0	4.49	0.0	0.0	0.9999	0.0001
0	0	1.0	4.07	0.9982	0.0001	0.0005	0.0011
3	3	1.0	2.35	0.0	0.0	0.0	1.0
3	3	1.0	2.31	0.0	0.0	0.0	1.0
3	3	0.94	7.18	0.02	0.0042	0.0125	0.9632
3	3	0.55	2.05	0.2239	0.0016	0.0038	0.7707
1	1	1.0	3.14	0.0	0.9992	0.0006	0.0002
2	2	0.97	8.34	0.0046	0.0085	0.9763	0.0106
0	0	0.97	3.95	0.9821	0.0002	0.014	0.0037
1	1	0.97	5.2	0.0102	0.9828	0.003	0.004
2	2	1.0	3.45	0.0	0.0	0.9999	0.0001
1	1	0.98	4.26	0.0074	0.9896	0.0012	0.0018
2	2	1.0	3.18	0.0	0.0	1.0	0.0
1	1	1.0	3.93	0.0	1.0	0.0	0.0
0	0	1.0	1.95	0.9995	0.0001	0.0003	0.0
2	2	1.0	4.55	0.0	0.0	0.9998	0.0002
1	1	1.0	4.05	0.0	0.9998	0.0002	0.0
3	3	1.0	2.33	0.0	0.0	0.0	1.0
2	2	1.0	4.83	0.0	0.0	0.9999	0.0001
0	0	1.0	1.84	0.9987	0.0	0.0012	0.0
2	2	0.99	4.66	0.0046	0.0005	0.9942	0.0007
1	1	1.0	4.12	0.0	0.9992	0.0005	0.0003
1	1	0.88	4.27	0.0587	0.9352	0.0027	0.0033
3	3	1.0	2.43	0.0	0.0	0.0	1.0
2	2	0.56	5.03	0.1699	0.0054	0.7273	0.0973
2	2	0.46	3.87	0.2619	0.0051	0.7221	0.0108
1	1	1.0	3.77	0.0	1.0	0.0	0.0
1	1	1.0	3.76	0.0	0.9999	0.0001	0.0
2	2	1.0	3.49	0.0	0.0	0.9999	0.0001
3	3	1.0	3.01	0.0	0.0	0.0	1.0
0	0	0.99	2.84	0.9938	0.0029	0.0021	0.0013
3	3	1.0	5.57	0.0	0.0	0.0	1.0
3	3	1.0	3.61	0.0	0.0	0.0	1.0
0	0	1.0	2.85	0.9972	0.0	0.0019	0.0008
2	2	0.99	4.09	0.0049	0.0006	0.9922	0.0024
0	0	0.97	3.79	0.9805	0.0073	0.0076	0.0047
0	0	1.0	2.2	0.9997	0.0001	0.0001	0.0002
2	2	0.9	7.21	0.0131	0.0109	0.9355	0.0405
3	3	0.99	2.88	0.0039	0.0003	0.0007	0.995
0	0	0.97	3.12	0.9801	0.0005	0.0063	0.0131
1	1	1.0	3.19	0.0	0.9997	0.0002	0.0001
0	0	0.98	3.47	0.9888	0.0001	0.0082	0.0028
1	1	1.0	3.6	0.0	0.9998	0.0002	0.0
1	1	1.0	3.81	0.0	0.9999	0.0001	0.0
0	0	0.99	2.37	0.996	0.0001	0.0027	0.0012
1	1	0.93	6.18	0.0142	0.9545	0.0224	0.009
3	3	1.0	3.71	0.0	0.0	0.0	1.0
3	2	1.0	3.27	0.0	0.0	0.9999	0.0001
3	3	1.0	3.64	0.0	0.0	0.0	1.0
0	0	0.98	2.84	0.9914	0.0003	0.0079	0.0004
1	1	1.0	4.28	0.0	0.9999	0.0	0.0
0	0	0.91	6.39	0.9422	0.0326	0.0167	0.0084
2	0	0.03	5.13	0.3168	0.2899	0.225	0.1683
2	2	1.0	3.21	0.0	0.0	0.9992	0.0008
2	2	1.0	3.84	0.0	0.0	0.9999	0.0001
1	1	0.99	3.97	0.003	0.9944	0.0021	0.0005
1	1	0.91	6.95	0.0227	0.9393	0.0296	0.0084
2	2	1.0	3.14	0.0	0.0	1.0	0.0
3	3	1.0	3.32	0.0	0.0	0.0	1.0
2	2	0.55	9.02	0.1535	0.1025	0.7061	0.0378
2	2	0.99	2.97	0.0028	0.0001	0.997	0.0001
3	3	0.99	7.1	0.0011	0.0005	0.0066	0.9918
2	2	0.99	3.42	0.0052	0.0011	0.9917	0.002
2	2	1.0	4.1	0.0012	0.0001	0.9982	0.0005
1	1	1.0	3.59	0.0	1.0	0.0	0.0
3	3	1.0	2.2	0.0	0.0	0.0	1.0
3	3	1.0	3.18	0.0	0.0	0.0	1.0
1	1	1.0	2.72	0.0	0.9999	0.0001	0.0
0	0	0.97	4.09	0.983	0.0043	0.0043	0.0083
3	3	1.0	5.48	0.0	0.0	0.0	1.0
0	0	1.0	4.1	0.9978	0.0002	0.0011	0.0009
0	0	1.0	2.09	0.9995	0.0003	0.0002	0.0001
0	0	1.0	2.05	0.9971	0.0	0.0013	0.0016
3	3	0.99	3.61	0.0023	0.0001	0.0011	0.9965
1	1	0.98	5.72	0.0074	0.988	0.0013	0.0032
3	3	0.93	5.28	0.0315	0.0044	0.0073	0.9568
3	3	1.0	3.73	0.0	0.0	0.0	1.0
2	2	1.0	3.37	0.0	0.0	1.0	0.0
1	1	0.95	6.44	0.0209	0.9677	0.0039	0.0075
0	0	1.0	3.28	0.9973	0.0002	0.0013	0.0012
3	3	1.0	4.34	0.0	0.0	0.0	1.0
3	3	1.0	3.12	0.0	0.0	0.0	1.0
1	1	1.0	3.14	0.0	0.9999	0.0001	0.0
1	1	0.97	8.29	0.0095	0.9806	0.0056	0.0043
1	1	1.0	3.22	0.0	1.0	0.0	0.0
3	3	1.0	4.23	0.0	0.0	0.0	1.0
0	0	0.99	3.58	0.9921	0.0001	0.0045	0.0033
1	1	1.0	3.14	0.0	0.9999	0.0001	0.0
0	0	0.98	2.47	0.9902	0.0028	0.0067	0.0003
2	2	1.0	3.5	0.0	0.0	0.9997	0.0003
3	3	1.0	2.12	0.0017	0.0001	0.0003	0.998
3	3	1.0	2.72	0.002	0.0001	0.0007	0.9973
2	2	0.99	2.99	0.0023	0.0006	0.9967	0.0004
1	1	1.0	4.29	0.0	0.9999	0.0	0.0
1	1	1.0	3.08	0.0	1.0	0.0	0.0
3	3	1.0	2.98	0.0	0.0	0.0	1.0
0	0	0.98	5.72	0.9849	0.0017	0.0048	0.0086
1	1	0.98	4.66	0.0064	0.9907	0.0012	0.0016
2	2	1.0	2.92	0.0	0.0	0.9999	0.0001
3	3	0.94	6.31	0.0027	0.0027	0.0287	0.966
0	0	1.0	2.47	0.9983	0.0001	0.001	0.0006
0	0	0.99	2.45	0.9949	0.0001	0.0045	0.0005
3	3	1.0	3.09	0.0	0.0	0.0	1.0
3	3	1.0	2.62	0.0	0.0	0.0	1.0
2	2	1.0	3.59	0.0	0.0	0.9999	0.0001
1	1	1.0	3.6	0.0	0.9999	0.0001	0.0
1	1	1.0	3.68	0.0	0.9998	0.0001	0.0001
3	3	0.97	3.92	0.0003	0.0001	0.0128	0.9868
3	3	0.99	3.39	0.0001	0.0	0.0028	0.997
1	1	1.0	3.36	0.0	1.0	0.0	0.0
2	2	1.0	3.58	0.0	0.0	1.0	0.0
0	0	0.95	2.94	0.9745	0.0016	0.02	0.004
3	3	1.0	2.56	0.0	0.0	0.0	1.0
3	3	0.22	1.74	0.3793	0.0041	0.0192	0.5974
0	0	1.0	2.18	0.9997	0.0	0.0002	0.0001
1	1	1.0	5.16	0.0	0.9998	0.0002	0.0
3	3	0.82	2.77	0.0833	0.0032	0.0137	0.8998
1	1	1.0	3.66	0.0	0.9999	0.0	0.0
0	0	0.99	2.63	0.9922	0.0063	0.0008	0.0008
2	2	1.0	3.44	0.0	0.0	0.9999	0.0001
3	3	1.0	4.08	0.0	0.0	0.0	1.0
1	1	1.0	3.25	0.0	0.9998	0.0002	0.0
1	1	1.0	4.24	0.0	1.0	0.0	0.0
2	2	1.0	6.32	0.0012	0.0003	0.998	0.0004
3	3	1.0	3.32	0.0	0.0	0.0	1.0
0	0	1.0	3.3	0.9982	0.0	0.0015	0.0003
3	3	1.0	4.69	0.0	0.0	0.0	1.0
3	3	1.0	1.97	0.0	0.0	0.0	1.0
1	1	0.99	5.1	0.0058	0.9925	0.0007	0.0009
2	2	1.0	4.2	0.0	0.0	0.9999	0.0001
0	0	1.0	2.22	0.9982	0.0	0.0016	0.0002
2	2	1.0	2.93	0.0	0.0	1.0	0.0
0	0	1.0	3.18	0.9974	0.0004	0.0007	0.0014
3	3	0.99	3.77	0.0001	0.0	0.0037	0.9961
1	1	0.98	4.83	0.0074	0.9857	0.0038	0.0031
3	3	1.0	2.5	0.0	0.0	0.0	1.0
0	0	0.99	3.62	0.9893	0.0035	0.004	0.0032
0	0	1.0	1.85	0.9992	0.0	0.0005	0.0003
0	0	1.0	2.7	0.9998	0.0	0.0001	0.0
0	0	1.0	2.81	0.9998	0.0001	0.0001	0.0001
3	3	1.0	3.86	0.0	0.0	0.0	1.0
0	0	1.0	2.62	0.9975	0.0001	0.0014	0.001
2	2	0.87	10.53	0.0282	0.0367	0.9111	0.024
0	0	0.68	6.54	0.7845	0.0528	0.0572	0.1055
0	0	1.0	1.84	0.9997	0.0	0.0002	0.0001
1	1	0.99	6.54	0.004	0.9949	0.0006	0.0005
2	2	1.0	4.95	0.0	0.0	1.0	0.0
2	2	0.99	3.23	0.0041	0.0006	0.9934	0.0019
2	2	1.0	4.73	0.0	0.0	0.9987	0.0013
0	0	1.0	1.98	0.9973	0.0003	0.0022	0.0002
0	0	1.0	3.91	0.9976	0.0002	0.0012	0.001
2	2	0.99	3.69	0.0036	0.0017	0.9901	0.0047
0	0	0.97	4.14	0.983	0.0036	0.0117	0.0017
0	0	0.98	2.77	0.9872	0.0023	0.0098	0.0007
2	2	0.8	7.98	0.0427	0.0428	0.8548	0.0597
3	3	1.0	3.04	0.0	0.0	0.0	1.0
2	2	1.0	3.74	0.0	0.0	0.9997	0.0003
1	1	1.0	2.75	0.0	1.0	0.0	0.0
0	0	0.98	4.63	0.986	0.0053	0.0039	0.0048
3	3	0.99	5.91	0.005	0.0015	0.0022	0.9912
3	3	1.0	1.92	0.0	0.0	0.0	1.0
0	0	0.99	3.34	0.993	0.0001	0.0054	0.0015
2	2	1.0	2.95	0.0	0.0	0.9999	0.0001
0	0	1.0	3.4	0.9987	0.0001	0.0011	0.0002
1	1	0.86	8.65	0.0491	0.9081	0.0171	0.0258
3	3	1.0	3.43	0.0022	0.0001	0.0003	0.9974
3	3	1.0	2.63	0.0	0.0	0.0	1.0
1	1	1.0	3.12	0.0	0.9999	0.0001	0.0
1	1	0.99	2.65	0.0027	0.9967	0.0001	0.0004
3	3	0.83	4.98	0.0054	0.001	0.0843	0.9093
0	0	0.99	3.88	0.9952	0.0015	0.001	0.0023
3	3	1.0	4.26	0.0	0.0	0.0	1.0
2	2	1.0	3.68	0.0	0.0	0.9999	0.0001
2	2	0.99	4.48	0.0022	0.0004	0.997	0.0005
0	0	0.91	3.0	0.9508	0.0016	0.0069	0.0407
0	0	0.88	4.55	0.9096	0.0316	0.033	0.0258
2	2	1.0	3.54	0.0	0.0	0.9998	0.0001
0	0	0.99	4.67	0.9944	0.0002	0.0032	0.0022
2	2	0.8	7.84	0.0461	0.0454	0.8522	0.0564
1	1	0.98	6.19	0.0083	0.987	0.0026	0.0021
2	2	1.0	3.64	0.0	0.0	0.9999	0.0001
1	1	0.99	3.05	0.0024	0.9973	0.0001	0.0002
1	1	1.0	3.92	0.0	0.9996	0.0003	0.0001
3	3	0.99	2.07	0.0023	0.0001	0.0004	0.9972
0	0	0.94	4.48	0.9634	0.0036	0.0249	0.0081
0	0	0.98	2.34	0.9911	0.0021	0.0061	0.0008
1	1	0.94	6.33	0.019	0.9612	0.0054	0.0145
1	1	0.95	5.94	0.0203	0.969	0.0058	0.0049
3	3	0.99	5.38	0.0014	0.0007	0.0027	0.9951
3	3	0.83	3.79	0.068	0.0107	0.0201	0.9012
2	2	1.0	6.4	0.0	0.0	0.9998	0.0002
2	2	1.0	3.33	0.0	0.0	0.9999	0.0001
0	0	1.0	1.99	0.9967	0.0016	0.0009	0.0008
1	1	1.0	4.44	0.0	1.0	0.0	0.0
1	1	0.98	3.43	0.0066	0.9901	0.0021	0.0012
0	0	1.0	2.66	0.9994	0.0	0.0006	0.0001
0	0	0.99	4.49	0.9944	0.0003	0.0014	0.0039
0	0	0.94	4.36	0.9637	0.0097	0.0041	0.0226
3	3	0.81	6.29	0.0703	0.0164	0.0292	0.884
0	0	0.99	2.37	0.9961	0.0037	0.0001	0.0001
1	1	1.0	4.26	0.0	0.9999	0.0001	0.0
3	3	1.0	2.09	0.0	0.0	0.0	1.0
0	0	1.0	2.36	0.9992	0.0	0.0007	0.0001
3	3	1.0	2.28	0.0	0.0	0.0	1.0
3	3	1.0	4.05	0.0	0.0	0.0	1.0
1	1	0.99	2.77	0.0042	0.9942	0.0015	0.0002
1	1	1.0	3.09	0.0	0.9997	0.0003	0.0
0	0	0.97	4.92	0.9785	0.0023	0.009	0.0103
0	0	0.97	2.42	0.9807	0.0056	0.0101	0.0035
0	0	0.99	2.92	0.9962	0.0002	0.0026	0.001
1	1	1.0	2.98	0.0	0.997	0.0019	0.0011
0	2	0.56	3.96	0.1387	0.1198	0.6964	0.045
1	1	1.0	2.92	0.0	0.9991	0.0005	0.0003
0	0	1.0	2.12	0.9998	0.0	0.0002	0.0001
2	2	0.84	7.17	0.0168	0.067	0.904	0.0122
1	1	1.0	2.76	0.0	1.0	0.0	0.0
2	2	1.0	3.89	0.0	0.0	0.9999	0.0001
3	3	1.0	3.44	0.0	0.0	0.0	1.0
0	0	1.0	2.92	0.9996	0.0	0.0003	0.0001
3	3	1.0	2.1	0.0	0.0	0.0	1.0
0	0	1.0	2.24	0.999	0.0007	0.0002	0.0002
2	2	1.0	3.51	0.0	0.0	0.9999	0.0001
3	3	1.0	2.76	0.0	0.0	0.0	1.0
3	3	1.0	4.16	0.0	0.0	0.0	1.0
2	2	0.79	7.22	0.0249	0.0035	0.8814	0.0903
0	0	0.87	3.68	0.9274	0.0115	0.0524	0.0087
0	0	0.99	2.08	0.9949	0.001	0.0037	0.0004
0	0	0.95	5.54	0.9635	0.0118	0.0105	0.0142
3	3	1.0	5.13	0.0	0.0	0.0	1.0
1	1	1.0	6.01	0.0	0.9996	0.0001	0.0003
2	2	1.0	4.49	0.0	0.0	0.9986	0.0014
0	0	1.0	1.83	0.9992	0.0003	0.0004	0.0001
3	3	1.0	2.87	0.0	0.0	0.0	1.0
2	2	1.0	5.61	0.0	0.0	0.9999	0.0001
3	3	0.93	2.55	0.0208	0.001	0.0243	0.9539
1	1	1.0	4.51	0.0	0.9995	0.0002	0.0002
0	0	1.0	2.24	0.9988	0.0008	0.0003	0.0001
0	0	0.99	2.36	0.9924	0.0001	0.0064	0.0012
3	3	1.0	2.49	0.0001	0.0	0.0023	0.9976
3	3	0.56	3.05	0.1968	0.0079	0.0406	0.7547
1	1	1.0	3.47	0.0	0.9999	0.0001	0.0
0	0	0.95	3.24	0.9725	0.0004	0.021	0.0062
3	3	1.0	3.78	0.0022	0.0001	0.0003	0.9975
0	0	0.98	3.49	0.9867	0.0017	0.0096	0.002
0	0	0.97	3.07	0.9863	0.0117	0.0016	0.0004
0	2	0.82	10.05	0.0246	0.0253	0.8829	0.0672
2	2	1.0	3.85	0.0015	0.0	0.9982	0.0003
3	3	1.0	4.36	0.0	0.0	0.0	1.0
0	0	0.99	4.25	0.9964	0.0005	0.0012	0.0019
2	2	1.0	3.55	0.0	0.0	0.9999	0.0001
3	3	0.87	6.01	0.0056	0.0022	0.0587	0.9336
1	1	0.53	6.68	0.1494	0.6778	0.1136	0.0592
0	0	0.94	3.53	0.9658	0.0015	0.0071	0.0256
2	2	1.0	4.19	0.0	0.0	0.9994	0.0006
1	1	1.0	3.73	0.0	0.9994	0.0005	0.0001
2	2	1.0	5.25	0.0	0.0	0.9999	0.0001
0	0	0.99	2.25	0.9966	0.0	0.0014	0.0019
0	0	0.97	2.87	0.9832	0.0001	0.014	0.0027
1	1	1.0	2.46	0.0	0.9999	0.0001	0.0
1	1	1.0	3.87	0.0	0.9999	0.0001	0.0
3	3	1.0	2.92	0.0	0.0	0.0	1.0
0	0	0.91	2.72	0.9512	0.0375	0.0067	0.0047
2	2	0.93	4.82	0.0232	0.0044	0.9558	0.0166
0	0	1.0	2.71	0.9996	0.0	0.0003	0.0001
2	2	0.94	10.67	0.0145	0.015	0.9593	0.0112
2	2	0.98	7.74	0.0046	0.0019	0.9856	0.008
2	2	1.0	4.89	0.0	0.0	1.0	0.0
0	0	0.99	3.52	0.9969	0.0002	0.002	0.001
1	1	0.96	4.44	0.0159	0.977	0.0061	0.0011
1	1	0.92	5.73	0.0057	0.9498	0.0327	0.0119
2	2	1.0	3.79	0.0	0.0	1.0	0.0
2	2	0.99	4.31	0.0019	0.0009	0.9961	0.001
0	0	1.0	1.78	0.9978	0.0001	0.0012	0.0008
0	0	0.93	3.09	0.9592	0.0028	0.0262	0.0117
3	3	1.0	2.93	0.0	0.0	0.0	1.0
0	0	1.0	2.11	0.9993	0.0004	0.0001	0.0002
1	1	1.0	2.46	0.0	0.9995	0.0004	0.0001
0	0	0.99	2.55	0.9938	0.0	0.0029	0.0033
1	1	1.0	3.48	0.0	0.9999	0.0001	0.0
1	1	1.0	3.7	0.0	0.9999	0.0001	0.0
0	0	1.0	2.28	0.9998	0.0	0.0002	0.0
1	1	1.0	6.31	0.0	0.9991	0.0007	0.0003
0	0	1.0	3.95	0.9976	0.0001	0.0015	0.0009
1	1	1.0	3.46	0.0	0.9999	0.0001	0.0
0	0	1.0	2.38	0.9993	0.0001	0.0004	0.0002
0	0	0.94	3.31	0.9613	0.017	0.0144	0.0074
3	3	1.0	3.25	0.0001	0.0	0.0015	0.9983
3	3	1.0	2.3	0.0	0.0	0.0	1.0
3	3	0.98	2.92	0.0059	0.001	0.0068	0.9863
3	3	0.9	8.79	0.0213	0.0164	0.0324	0.9299
3	3	1.0	3.72	0.0	0.0	0.0	1.0
0	0	1.0	2.17	0.9992	0.0	0.0006	0.0002
3	3	1.0	2.81	0.0	0.0	0.0	1.0
3	3	1.0	2.42	0.0	0.0	0.0	1.0
3	3	1.0	2.19	0.0	0.0	0.0	1.0
2	2	0.94	3.45	0.0249	0.002	0.9686	0.0045
1	1	0.97	3.36	0.0144	0.9828	0.0014	0.0015
3	3	1.0	2.41	0.0	0.0	0.0	1.0
0	0	0.99	4.13	0.9939	0.0004	0.0039	0.0018
3	3	1.0	3.41	0.0	0.0	0.0	1.0
0	0	0.83	4.16	0.9053	0.0024	0.0157	0.0767
3	3	0.8	4.75	0.0535	0.0295	0.0561	0.8609
2	2	1.0	3.05	0.0	0.0	1.0	0.0
0	0	1.0	3.71	0.9982	0.0006	0.0008	0.0004
1	1	1.0	4.45	0.0	1.0	0.0	0.0
1	1	0.78	3.08	0.1077	0.888	0.003	0.0014
3	3	1.0	3.03	0.0	0.0	0.0	1.0
3	3	1.0	1.62	0.0	0.0	0.0	1.0
3	3	1.0	4.13	0.0	0.0	0.0	1.0
0	0	1.0	2.24	0.9998	0.0	0.0001	0.0001
1	1	1.0	5.13	0.0	0.9996	0.0003	0.0001
1	1	1.0	3.53	0.0	1.0	0.0	0.0
2	1	0.42	7.73	0.1454	0.5786	0.1216	0.1544
3	3	1.0	3.01	0.0	0.0	0.0	1.0
3	3	1.0	4.03	0.0001	0.0001	0.0023	0.9975
3	3	1.0	3.34	0.002	0.0	0.0003	0.9977
0	0	1.0	3.91	0.9969	0.0007	0.0015	0.0009
0	0	1.0	2.13	0.9986	0.0	0.0013	0.0001
1	1	0.79	8.94	0.0742	0.8619	0.0248	0.0391
3	3	1.0	5.61	0.0	0.0	0.0	1.0
0	0	0.99	2.69	0.995	0.0	0.0049	0.0002
2	2	1.0	4.38	0.0	0.0	0.9999	0.0001
1	1	1.0	3.72	0.0	0.9999	0.0001	0.0
0	0	1.0	2.13	0.9998	0.0	0.0001	0.0001
2	2	1.0	3.68	0.0	0.0	1.0	0.0
3	3	1.0	2.13	0.0	0.0	0.0	1.0
0	0	1.0	2.61	0.9993	0.0002	0.0004	0.0001
3	3	1.0	4.02	0.0	0.0	0.0	1.0
2	2	1.0	3.35	0.0	0.0	0.9998	0.0002
2	2	1.0	3.29	0.0	0.0	1.0	0.0
0	0	1.0	2.95	0.9991	0.0003	0.0006	0.0001
1	1	1.0	3.23	0.0	1.0	0.0	0.0
0	0	0.98	3.9	0.9907	0.0003	0.008	0.0009
0	0	1.0	2.22	0.9976	0.0001	0.0022	0.0001
1	1	1.0	4.47	0.0	0.9997	0.0002	0.0001
2	2	1.0	3.64	0.0	0.0	0.9999	0.0001
2	2	1.0	3.8	0.0	0.0	1.0	0.0
2	2	1.0	3.59	0.0	0.0	1.0	0.0
0	0	1.0	3.03	0.9981	0.0	0.0004	0.0015
0	0	0.97	4.59	0.9803	0.0086	0.007	0.0041
0	0	0.97	3.8	0.9804	0.0004	0.014	0.0052
2	2	0.94	4.74	0.0183	0.0107	0.959	0.0121
0	0	1.0	2.49	0.9992	0.0	0.0006	0.0001
1	1	1.0	4.62	0.0	1.0	0.0	0.0
0	0	0.99	3.33	0.9971	0.0	0.0026	0.0002
0	0	0.99	3.92	0.9944	0.0015	0.0024	0.0017
3	3	0.92	2.94	0.027	0.0002	0.024	0.9488
0	0	0.98	2.99	0.9872	0.0037	0.0035	0.0056
0	0	0.99	4.88	0.9956	0.0001	0.0029	0.0014
0	0	1.0	3.77	0.9992	0.0	0.0005	0.0002
1	1	1.0	3.69	0.0	0.9998	0.0002	0.0001
3	3	1.0	2.19	0.0	0.0	0.0	1.0
3	3	0.99	3.01	0.0028	0.0001	0.0037	0.9933
2	2	1.0	3.38	0.0	0.0	0.9997	0.0003
1	1	1.0	4.53	0.0	0.9998	0.0001	0.0
2	2	1.0	5.32	0.0	0.0	0.9999	0.0001
3	3	1.0	3.22	0.0	0.0	0.0	1.0
2	2	0.96	10.63	0.0106	0.0063	0.9692	0.0139
0	0	0.97	2.56	0.9815	0.0024	0.015	0.0011
2	2	1.0	4.57	0.0	0.0	1.0	0.0
3	3	0.98	4.52	0.0048	0.0009	0.0092	0.9852
0	0	1.0	2.3	0.9998	0.0	0.0001	0.0001
0	0	1.0	2.63	0.9995	0.0	0.0003	0.0002
3	3	0.95	1.75	0.0264	0.0005	0.0014	0.9717
2	2	0.99	3.25	0.0017	0.0002	0.9933	0.0048
2	2	0.99	5.96	0.0039	0.0011	0.9936	0.0013
0	0	1.0	1.59	0.9991	0.0	0.0002	0.0007
2	2	1.0	3.62	0.0	0.0	1.0	0.0
0	0	1.0	2.25	0.9995	0.0	0.0004	0.0001
1	1	0.93	4.42	0.0291	0.961	0.0018	0.0081
2	2	1.0	4.95	0.0	0.0	0.9995	0.0005
2	2	0.72	4.43	0.1322	0.0056	0.8562	0.006
3	3	0.94	6.69	0.0041	0.0026	0.0272	0.9661
1	1	0.34	9.15	0.0358	0.625	0.2812	0.058
2	2	0.61	3.93	0.1909	0.0016	0.8043	0.0032
0	0	0.91	5.62	0.9492	0.0019	0.014	0.0348
3	3	0.97	3.27	0.0128	0.0015	0.0006	0.9851
1	1	1.0	4.6	0.0	0.9999	0.0001	0.0
3	3	0.98	3.12	0.0075	0.0003	0.0032	0.9889
3	3	1.0	7.09	0.0	0.0	0.0	1.0
3	3	1.0	2.95	0.0	0.0	0.0	1.0
0	0	0.92	3.82	0.9431	0.0272	0.0238	0.0059
2	2	1.0	3.38	0.0	0.0	1.0	0.0
0	0	0.97	3.97	0.9801	0.0079	0.0107	0.0013
0	0	0.99	1.74	0.9952	0.0001	0.0042	0.0005
1	1	0.92	3.82	0.0375	0.9601	0.0016	0.0008
1	1	1.0	3.66	0.0	0.9997	0.0002	0.0001
1	1	1.0	4.3	0.0	1.0	0.0	0.0
3	3	1.0	4.68	0.001	0.0002	0.0018	0.9971
3	3	0.96	8.68	0.0046	0.0039	0.0173	0.9742
3	3	1.0	3.37	0.0	0.0	0.0	1.0
1	1	1.0	3.83	0.0	1.0	0.0	0.0
3	3	1.0	2.13	0.0	0.0	0.0	1.0
1	1	0.93	3.95	0.0276	0.9594	0.0108	0.0021
3	3	0.97	3.55	0.0002	0.0001	0.0167	0.983
0	0	0.99	2.26	0.9963	0.0008	0.0019	0.001
2	2	0.99	5.74	0.0028	0.0009	0.9939	0.0025
1	1	0.99	3.92	0.0043	0.9942	0.0012	0.0002
2	2	1.0	3.85	0.0008	0.0001	0.9983	0.0008
3	3	1.0	4.85	0.0001	0.0	0.0015	0.9984
3	0	0.31	7.49	0.5635	0.0799	0.099	0.2575
3	3	1.0	3.27	0.0	0.0	0.0	1.0
3	2	0.44	6.58	0.0578	0.1076	0.6354	0.1993
1	1	0.99	6.24	0.002	0.9951	0.0024	0.0004
3	3	1.0	3.83	0.0	0.0	0.0	1.0
3	3	1.0	2.87	0.0	0.0	0.0	1.0
3	3	1.0	2.77	0.0	0.0	0.0	1.0
2	2	1.0	3.74	0.0	0.0	1.0	0.0
2	0	0.23	2.65	0.5966	0.0094	0.3682	0.0259
0	0	0.95	3.64	0.9704	0.002	0.0052	0.0223
3	3	0.9	6.98	0.0383	0.0109	0.0117	0.9391
0	0	0.99	1.32	0.9944	0.0001	0.0037	0.0018
0	0	1.0	2.42	0.9996	0.0002	0.0003	0.0
1	1	0.88	7.39	0.0116	0.9223	0.0439	0.0222
1	1	0.99	6.34	0.001	0.9964	0.002	0.0007
2	2	0.96	5.21	0.0147	0.0014	0.9736	0.0103
2	2	0.99	6.6	0.0016	0.0016	0.9949	0.0019
2	2	1.0	6.34	0.0	0.0	0.9999	0.0001
3	3	1.0	5.82	0.0	0.0	0.0	1.0
1	1	0.98	3.18	0.002	0.9866	0.0037	0.0077
1	1	1.0	3.31	0.0	1.0	0.0	0.0
1	1	0.91	5.08	0.0412	0.954	0.0027	0.0021
2	2	0.99	3.25	0.0036	0.0005	0.9953	0.0006
1	1	0.83	7.75	0.0587	0.8877	0.0304	0.0233
0	0	1.0	4.81	0.9976	0.0002	0.0012	0.0011
1	1	1.0	4.01	0.0	0.9999	0.0001	0.0
0	0	1.0	2.12	0.9977	0.0001	0.0009	0.0013
2	2	0.9	6.65	0.013	0.0392	0.9417	0.0062
1	1	0.99	6.34	0.0025	0.9959	0.0009	0.0007
1	1	1.0	3.08	0.0	0.9998	0.0002	0.0
0	0	0.96	3.63	0.9712	0.0068	0.0135	0.0085
2	2	0.72	10.38	0.025	0.016	0.8412	0.1177
2	2	0.84	6.62	0.0538	0.0255	0.8959	0.0247
2	2	1.0	5.34	0.0015	0.0004	0.9977	0.0004
0	0	0.99	3.1	0.9946	0.0001	0.0049	0.0005
0	0	0.95	2.86	0.9691	0.0069	0.0076	0.0164
0	0	1.0	3.07	0.9985	0.0001	0.001	0.0004
2	0	0.04	2.41	0.5121	0.0045	0.4758	0.0077
3	3	1.0	4.76	0.0	0.0	0.0	1.0
2	2	1.0	5.84	0.0	0.0	1.0	0.0
1	1	1.0	3.37	0.0	0.9999	0.0001	0.0
3	3	1.0	1.86	0.0	0.0	0.0	1.0
0	0	0.99	2.77	0.9964	0.0	0.0014	0.0022
0	0	0.97	1.82	0.9839	0.0014	0.0109	0.0037
0	0	0.95	1.74	0.9712	0.0008	0.0189	0.0091
3	3	1.0	3.99	0.0015	0.0001	0.0017	0.9967
3	3	1.0	2.34	0.0	0.0	0.0	1.0
2	2	0.99	5.09	0.0053	0.001	0.9911	0.0026
1	1	1.0	5.4	0.0	0.9998	0.0001	0.0001
1	1	1.0	4.0	0.0	1.0	0.0	0.0
3	3	0.99	6.1	0.0007	0.0002	0.0024	0.9967
3	3	1.0	2.96	0.0	0.0	0.0	1.0
0	0	0.95	5.07	0.9625	0.0121	0.0129	0.0125
0	0	0.53	3.35	0.7578	0.2261	0.0133	0.0028
2	2	1.0	5.29	0.0	0.0	0.9998	0.0002
0	3	0.47	7.58	0.2352	0.0307	0.0323	0.7018
2	2	1.0	3.74	0.0	0.0	1.0	0.0
0	0	0.97	2.29	0.9835	0.0002	0.0144	0.0019
1	1	1.0	2.64	0.0	1.0	0.0	0.0
3	3	1.0	2.78	0.0	0.0	0.0	1.0
3	3	0.22	5.78	0.051	0.1055	0.31	0.5335
0	0	0.99	2.63	0.9957	0.0	0.0037	0.0006
3	3	1.0	3.4	0.0	0.0	0.0	1.0
1	1	1.0	5.27	0.0	0.9996	0.0002	0.0002
1	1	0.94	5.16	0.0183	0.96	0.0058	0.0159
3	3	1.0	2.8	0.0	0.0	0.0	1.0
0	0	0.84	6.38	0.8873	0.0224	0.0454	0.0449
3	3	0.99	1.53	0.0015	0.0001	0.0031	0.9953
0	0	1.0	2.3	0.9983	0.0014	0.0002	0.0001
3	3	1.0	3.98	0.0	0.0	0.0	1.0
0	0	0.99	1.93	0.9922	0.0013	0.0056	0.0009
0	0	0.99	4.52	0.9944	0.0005	0.0041	0.001
1	1	0.99	5.26	0.0047	0.9926	0.0007	0.0021
3	3	1.0	3.59	0.0	0.0	0.0	1.0
0	0	1.0	2.78	0.9987	0.0005	0.0003	0.0005
0	0	0.97	3.91	0.9851	0.0014	0.0104	0.0031
2	3	0.45	7.59	0.0499	0.0777	0.2135	0.6588
3	3	0.98	4.81	0.0036	0.0002	0.0061	0.9901
3	3	1.0	2.56	0.0	0.0	0.0	1.0
0	0	0.99	3.48	0.9959	0.0001	0.0016	0.0023
1	1	1.0	3.56	0.0019	0.9979	0.0001	0.0001
3	3	1.0	3.57	0.0	0.0	0.0	1.0
0	0	0.98	3.56	0.989	0.0036	0.0026	0.0048
3	3	1.0	3.79	0.0	0.0	0.0	1.0
3	3	0.95	7.2	0.0177	0.0023	0.0074	0.9727
2	2	0.97	6.42	0.0068	0.0085	0.9823	0.0024
1	1	1.0	4.11	0.0	0.9999	0.0001	0.0
1	1	1.0	5.32	0.0	0.9989	0.0007	0.0004
1	1	1.0	3.49	0.0	0.9999	0.0001	0.0
2	0	0.17	6.38	0.5419	0.041	0.3712	0.0459
3	3	0.99	4.64	0.0022	0.0002	0.0009	0.9967
3	3	0.99	6.3	0.0008	0.0002	0.0025	0.9965
3	3	1.0	3.07	0.0	0.0	0.0	1.0
1	1	1.0	3.85	0.0	0.9996	0.0002	0.0001
2	2	1.0	3.46	0.0018	0.0003	0.9972	0.0007
2	2	1.0	3.82	0.0	0.0	1.0	0.0
0	0	0.54	4.95	0.7407	0.1981	0.0181	0.0431
2	2	1.0	3.04	0.0	0.0	1.0	0.0
2	2	1.0	4.99	0.0	0.0	0.9999	0.0001
3	3	1.0	4.34	0.0	0.0	0.0	1.0
1	1	0.74	2.75	0.1249	0.8686	0.0034	0.0031
2	2	0.99	5.31	0.0019	0.0005	0.996	0.0016
3	3	1.0	2.79	0.0	0.0	0.0	1.0
1	1	1.0	4.0	0.0	0.9999	0.0	0.0
0	0	0.98	1.6	0.9905	0.0	0.0017	0.0077
3	3	1.0	2.39	0.0	0.0	0.0	1.0
3	3	1.0	2.21	0.0	0.0	0.0	1.0
2	2	0.43	6.98	0.2149	0.0128	0.6407	0.1316
0	0	1.0	1.86	0.9992	0.0001	0.0003	0.0004
1	1	1.0	4.85	0.0	0.9999	0.0	0.0001
0	0	0.91	4.51	0.9478	0.0113	0.0066	0.0343
0	0	1.0	2.2	0.9994	0.0	0.0005	0.0001
3	3	0.99	2.89	0.003	0.0001	0.0009	0.996
1	1	0.98	6.8	0.0031	0.9872	0.0058	0.0039
0	0	0.92	4.8	0.9487	0.0128	0.0138	0.0247
3	3	1.0	3.9	0.0	0.0	0.0	1.0
3	3	0.99	6.98	0.0004	0.0003	0.0037	0.9956
2	2	1.0	3.8	0.0	0.0	0.9999	0.0001
3	3	1.0	2.95	0.0	0.0	0.0	1.0
0	3	0.91	4.64	0.0325	0.024	0.0054	0.938
3	3	0.99	2.06	0.0001	0.0	0.0027	0.9971
0	0	1.0	2.09	0.9998	0.0	0.0002	0.0
3	3	1.0	5.93	0.0004	0.0002	0.0016	0.9979
0	0	1.0	2.57	0.9982	0.0	0.0014	0.0003
3	3	1.0	3.08	0.0012	0.0011	0.0008	0.9969
3	3	1.0	2.68	0.0	0.0	0.0	1.0
1	1	0.99	5.04	0.0041	0.9928	0.0015	0.0016
0	0	0.99	4.29	0.9954	0.0025	0.0016	0.0005
0	0	1.0	3.51	0.9986	0.0	0.0008	0.0006
2	2	1.0	5.05	0.0	0.0	0.9999	0.0001
3	3	1.0	4.24	0.0	0.0	0.0	1.0
2	2	0.97	4.87	0.0114	0.0021	0.9797	0.0068
0	0	0.82	2.93	0.9043	0.003	0.0867	0.006
0	0	0.99	3.71	0.9935	0.0005	0.003	0.0029
1	1	0.99	2.95	0.0032	0.9959	0.0007	0.0002
2	2	1.0	4.9	0.0	0.0	0.9996	0.0004
2	2	1.0	3.74	0.0	0.0	1.0	0.0
2	2	1.0	2.76	0.0	0.0	1.0	0.0
1	1	0.99	3.35	0.003	0.9923	0.0005	0.0042
2	2	1.0	4.25	0.0	0.0	1.0	0.0
3	3	0.99	4.63	0.0001	0.0	0.0025	0.9974
3	3	0.93	6.95	0.0306	0.0037	0.0065	0.9592
2	2	1.0	4.43	0.0	0.0	0.9999	0.0001
3	3	1.0	4.2	0.0	0.0	0.0	1.0
3	3	1.0	5.0	0.0	0.0	0.0	1.0
1	1	0.9	2.29	0.0065	0.9412	0.0441	0.0082
3	2	0.03	9.0	0.446	0.0221	0.4725	0.0595
0	0	1.0	1.75	0.9993	0.0001	0.0005	0.0001
3	3	1.0	2.29	0.0	0.0	0.0	1.0
0	0	1.0	2.5	0.9986	0.0002	0.0003	0.001
3	3	1.0	3.46	0.0	0.0	0.0	1.0
3	3	1.0	6.05	0.0001	0.0001	0.0018	0.998
2	2	0.99	3.48	0.0	0.0	0.9961	0.0039
2	0	0.22	9.81	0.4359	0.1961	0.1501	0.2178
2	2	1.0	5.28	0.0013	0.001	0.9969	0.0008
3	3	1.0	3.68	0.0012	0.0003	0.0015	0.9969
1	0	0.68	2.67	0.8102	0.1258	0.0377	0.0264
2	2	1.0	4.13	0.0	0.0	1.0	0.0
3	3	1.0	2.1	0.0	0.0	0.0	1.0
0	0	1.0	2.91	0.999	0.0	0.0007	0.0003
2	2	1.0	3.43	0.0	0.0	1.0	0.0
3	3	0.89	2.25	0.0466	0.0005	0.0114	0.9414
3	3	1.0	2.08	0.0	0.0	0.0	1.0
3	3	0.99	6.19	0.0022	0.0015	0.0019	0.9944
2	2	0.63	9.12	0.1051	0.1214	0.7497	0.0238
1	1	0.99	6.12	0.0022	0.995	0.0011	0.0017
0	0	0.97	3.82	0.9827	0.0007	0.0109	0.0058
0	0	1.0	2.2	0.998	0.0	0.0011	0.0008
0	0	0.81	6.0	0.8797	0.0316	0.0173	0.0715
0	0	1.0	2.81	0.9979	0.0	0.0019	0.0002
1	1	1.0	4.43	0.0	1.0	0.0	0.0
0	0	0.98	2.59	0.9886	0.0055	0.0055	0.0003
2	2	1.0	3.47	0.0	0.0	1.0	0.0
2	2	1.0	3.05	0.0	0.0	1.0	0.0
2	2	1.0	4.23	0.0	0.0	1.0	0.0
3	3	1.0	2.59	0.0	0.0	0.0	1.0
2	2	0.82	6.0	0.066	0.0357	0.8846	0.0137
1	1	1.0	6.09	0.0012	0.9965	0.0012	0.0011
0	0	0.93	6.16	0.9519	0.014	0.0145	0.0196
3	3	0.97	8.66	0.0064	0.0065	0.0069	0.9802
2	2	0.99	2.82	0.0023	0.0007	0.9965	0.0005
0	0	1.0	2.07	0.9996	0.0	0.0003	0.0001
3	3	0.99	1.71	0.0014	0.0002	0.0025	0.996
3	3	1.0	3.65	0.0001	0.0	0.0014	0.9985
1	1	1.0	3.21	0.0	0.9999	0.0001	0.0
1	1	1.0	4.46	0.0	0.9998	0.0002	0.0001
2	2	0.15	9.99	0.15	0.2411	0.3913	0.2177
2	2	0.86	10.95	0.0174	0.011	0.9168	0.0548
3	3	0.99	2.56	0.0045	0.0001	0.0006	0.9948
2	2	0.99	4.52	0.0036	0.0008	0.9947	0.0009
3	3	1.0	2.84	0.0	0.0	0.0	1.0
0	0	0.98	5.11	0.9879	0.0011	0.0061	0.005
3	3	1.0	2.54	0.0	0.0	0.0	1.0
1	1	1.0	4.64	0.0	0.9999	0.0	0.0
2	2	0.93	7.09	0.0163	0.0208	0.9467	0.0162
3	3	1.0	2.6	0.0	0.0	0.0	1.0
1	1	1.0	4.22	0.0	0.9994	0.0005	0.0001
2	2	0.89	6.35	0.024	0.003	0.931	0.042
0	0	1.0	3.08	0.9992	0.0001	0.0006	0.0001
2	2	1.0	3.38	0.0011	0.0001	0.998	0.0008
1	1	0.99	5.03	0.0007	0.9939	0.0044	0.001
2	2	1.0	3.14	0.0	0.0	1.0	0.0
2	2	1.0	3.5	0.0	0.0	0.9999	0.0001
3	3	1.0	4.11	0.0	0.0	0.0	1.0
2	2	1.0	4.71	0.0	0.0	1.0	0.0
0	0	1.0	3.05	0.9989	0.0001	0.0007	0.0003
2	2	0.93	10.16	0.0121	0.0083	0.9535	0.0261
3	3	0.98	2.21	0.0068	0.0002	0.0075	0.9855
3	3	0.91	4.4	0.0233	0.0033	0.0302	0.9432
0	0	1.0	2.51	0.9995	0.0001	0.0003	0.0001
2	2	0.79	3.81	0.1012	0.0048	0.8921	0.0019
3	3	0.93	3.4	0.0302	0.0053	0.0091	0.9555
1	1	0.98	5.53	0.0047	0.9865	0.0068	0.002
1	1	1.0	3.83	0.0	0.9999	0.0	0.0
3	3	1.0	2.6	0.0014	0.0	0.0007	0.9979
0	0	1.0	1.69	0.9993	0.0001	0.0006	0.0001
3	3	0.99	2.88	0.0016	0.0002	0.0023	0.9959
2	2	0.96	7.07	0.0128	0.0064	0.9723	0.0085
3	3	1.0	4.56	0.0	0.0	0.0	1.0
2	2	1.0	6.03	0.0008	0.0002	0.9978	0.0012
2	2	1.0	3.82	0.0	0.0	0.9996	0.0004
2	2	1.0	4.24	0.0	0.0	1.0	0.0
3	3	1.0	4.08	0.0	0.0	0.0	1.0
2	2	1.0	5.05	0.0	0.0	0.9999	0.0001
1	1	1.0	4.45	0.0	0.9999	0.0001	0.0
0	0	1.0	1.88	0.9995	0.0001	0.0003	0.0002
3	3	1.0	1.89	0.0	0.0	0.0	1.0
1	0	0.18	3.69	0.5733	0.3944	0.0071	0.0251
0	0	1.0	3.87	0.9969	0.0001	0.0013	0.0016
2	2	1.0	4.53	0.0	0.0	1.0	0.0
3	3	1.0	1.86	0.0	0.0	0.0	1.0
1	1	0.62	3.36	0.1891	0.8094	0.0008	0.0006
3	3	0.99	3.88	0.0001	0.0	0.0037	0.9962
0	0	1.0	2.17	0.9977	0.0	0.002	0.0003
2	2	1.0	4.51	0.0	0.0	0.9999	0.0001
3	3	0.99	7.58	0.0009	0.0003	0.0033	0.9954
1	1	0.99	7.4	0.0023	0.9908	0.003	0.0038
0	0	0.98	1.39	0.9873	0.0014	0.0089	0.0025
3	3	1.0	2.94	0.0	0.0	0.0	1.0
3	3	1.0	5.74	0.0	0.0	0.0	1.0
0	0	1.0	2.02	0.9996	0.0001	0.0002	0.0001
0	0	0.91	3.15	0.9478	0.0006	0.0154	0.0362
2	2	1.0	3.26	0.0	0.0	0.9999	0.0001
2	2	0.47	5.22	0.2495	0.0107	0.723	0.0168
0	0	0.86	5.16	0.9069	0.0064	0.0466	0.0401
1	1	1.0	6.18	0.0016	0.9967	0.001	0.0008
0	0	1.0	1.8	0.9995	0.0003	0.0001	0.0001
2	2	1.0	4.83	0.0	0.0	0.9998	0.0002
1	1	1.0	3.15	0.0	0.9999	0.0001	0.0
2	2	1.0	4.4	0.0	0.0	0.9999	0.0001
0	0	0.9	2.16	0.9439	0.0406	0.0122	0.0033
1	1	1.0	3.44	0.0	0.9998	0.0001	0.0
3	3	1.0	2.45	0.0021	0.0002	0.0005	0.9972
1	1	1.0	3.82	0.0	0.9997	0.0002	0.0001
1	1	1.0	3.25	0.0	0.9997	0.0001	0.0002
3	3	1.0	3.98	0.0	0.0	0.0	1.0
2	2	1.0	3.69	0.0018	0.0001	0.9973	0.0008
1	1	1.0	3.48	0.0	1.0	0.0	0.0
2	2	0.98	7.1	0.0042	0.0092	0.9845	0.002
3	3	1.0	3.32	0.0	0.0	0.0	1.0
0	0	0.99	3.31	0.9969	0.0001	0.0029	0.0001
1	1	1.0	3.48	0.0	0.9998	0.0001	0.0001
2	2	0.99	6.75	0.002	0.0007	0.996	0.0012
2	2	0.99	4.42	0.0024	0.0041	0.9928	0.0007
1	1	1.0	2.91	0.0	1.0	0.0	0.0
3	3	1.0	3.5	0.0	0.0	0.0	1.0
0	0	0.99	3.6	0.9969	0.0002	0.0008	0.0022
1	1	1.0	3.15	0.0	0.9999	0.0	0.0
3	3	1.0	2.01	0.0	0.0	0.0	1.0
3	3	0.97	5.76	0.0111	0.0026	0.0095	0.9768
1	1	1.0	5.59	0.0	0.9995	0.0004	0.0001
2	2	1.0	4.91	0.0	0.0	0.9999	0.0001
3	3	1.0	1.71	0.0	0.0	0.0	1.0
0	0	1.0	2.05	0.9995	0.0004	0.0	0.0001
2	2	1.0	4.75	0.0	0.0	0.9998	0.0002
1	1	0.97	8.42	0.0089	0.9799	0.0047	0.0065
0	3	1.0	3.3	0.0	0.0	0.0	1.0
2	2	1.0	4.19	0.0	0.0	0.9997	0.0003
1	1	1.0	3.92	0.0	0.9992	0.0007	0.0001
1	1	1.0	4.12	0.0	0.9999	0.0001	0.0
3	3	1.0	2.97	0.0	0.0	0.0	1.0
2	2	0.7	10.61	0.0784	0.0743	0.7755	0.0717
3	3	1.0	2.25	0.0	0.0	0.0	1.0
1	1	0.87	3.12	0.0586	0.9308	0.0068	0.0039
2	2	0.93	10.63	0.0112	0.0075	0.9553	0.026
2	2	0.98	3.82	0.0018	0.0083	0.9888	0.001
2	2	0.96	3.48	0.0161	0.0034	0.9793	0.0012
1	1	1.0	2.16	0.0	0.9992	0.0007	0.0002
1	1	1.0	7.74	0.0	0.9995	0.0003	0.0002
3	3	0.94	3.18	0.0264	0.0007	0.0042	0.9687
1	1	1.0	3.52	0.0	1.0	0.0	0.0
3	3	1.0	2.35	0.0	0.0	0.0	1.0
0	0	0.99	2.37	0.997	0.0001	0.0025	0.0004
0	0	1.0	1.79	0.9996	0.0	0.0002	0.0002
2	2	0.61	12.99	0.0843	0.0797	0.7245	0.1115
3	3	1.0	2.67	0.0	0.0	0.0	1.0
3	3	1.0	2.5	0.0	0.0	0.0	1.0
1	1	0.73	5.86	0.1175	0.8496	0.0154	0.0174
0	0	1.0	2.54	0.9995	0.0001	0.0003	0.0
1	1	1.0	3.53	0.0	1.0	0.0	0.0
1	1	1.0	3.25	0.0	0.9998	0.0001	0.0
1	1	1.0	3.63	0.0	0.9999	0.0001	0.0
0	0	0.98	2.19	0.9876	0.0001	0.0092	0.0031
3	3	1.0	4.74	0.0	0.0	0.0	1.0
1	1	0.03	5.6	0.2765	0.3069	0.2288	0.1877
2	2	1.0	4.5	0.0	0.0	1.0	0.0
1	1	1.0	5.28	0.0	0.9996	0.0003	0.0001
3	3	1.0	3.04	0.0	0.0	0.0	1.0
2	2	0.12	12.42	0.0747	0.0839	0.4786	0.3628
2	2	1.0	5.1	0.0	0.0	1.0	0.0
1	1	1.0	2.32	0.0	0.9998	0.0002	0.0
3	3	0.99	7.67	0.0017	0.0013	0.0046	0.9924
3	3	1.0	5.23	0.0	0.0	0.0	1.0
1	1	0.87	2.59	0.0582	0.9309	0.009	0.0019
1	1	0.64	4.1	0.1769	0.8155	0.0032	0.0044
0	0	0.99	2.48	0.9963	0.0005	0.003	0.0002
1	1	0.74	7.31	0.0531	0.829	0.0883	0.0295
0	0	1.0	2.44	0.9996	0.0	0.0003	0.0001
1	0	0.67	7.25	0.8105	0.1394	0.0209	0.0292
1	1	0.95	4.99	0.0224	0.9749	0.0018	0.001
1	1	1.0	3.15	0.0	0.9997	0.0003	0.0
3	3	1.0	4.08	0.0	0.0	0.0	1.0
1	1	1.0	4.54	0.0	0.9998	0.0001	0.0001
2	2	1.0	3.26	0.0	0.0	1.0	0.0
0	0	1.0	2.53	0.9996	0.0	0.0004	0.0
0	0	1.0	3.13	0.9973	0.0002	0.0018	0.0007
0	0	0.94	2.4	0.9646	0.0136	0.0215	0.0003
2	2	0.99	4.89	0.0018	0.0017	0.9944	0.002
0	0	0.98	6.19	0.9831	0.0041	0.007	0.0058
0	0	1.0	2.77	0.9981	0.0	0.0002	0.0017
2	2	0.69	3.35	0.1426	0.0241	0.832	0.0013
3	3	1.0	2.28	0.0	0.0	0.0	1.0
1	1	1.0	3.08	0.0	0.9999	0.0001	0.0
2	2	1.0	5.45	0.0	0.0	0.9997	0.0003
3	3	1.0	2.92	0.0002	0.0	0.0013	0.9985
2	2	0.99	6.21	0.0024	0.0029	0.992	0.0026
3	3	1.0	2.98	0.0	0.0	0.0	1.0
0	0	0.97	2.17	0.9797	0.0009	0.0092	0.0101
3	3	1.0	2.43	0.0	0.0	0.0	1.0
3	3	1.0	3.8	0.0	0.0	0.0	1.0
0	0	1.0	1.77	0.9997	0.0	0.0002	0.0
0	0	0.92	2.64	0.9564	0.0379	0.0052	0.0005
2	2	1.0	3.19	0.0	0.0	1.0	0.0
0	0	0.98	4.35	0.9852	0.0001	0.01	0.0047
3	3	1.0	2.61	0.0	0.0	0.0	1.0
3	3	1.0	2.41	0.0	0.0	0.0	1.0
2	2	0.99	5.16	0.003	0.0011	0.9947	0.0011
2	2	1.0	4.19	0.0	0.0	1.0	0.0
0	0	0.99	2.43	0.9941	0.0011	0.001	0.0037
0	0	0.99	3.51	0.9955	0.0017	0.0022	0.0005
2	2	1.0	4.32	0.0	0.0	1.0	0.0
3	3	0.94	5.15	0.0223	0.0031	0.008	0.9666
2	2	0.99	3.43	0.0053	0.001	0.9931	0.0006
1	1	0.98	5.24	0.0058	0.9894	0.0028	0.0019
0	0	1.0	4.62	0.997	0.0001	0.0015	0.0014
3	3	1.0	4.74	0.0	0.0	0.0	1.0
2	2	1.0	4.6	0.0	0.0	1.0	0.0
2	2	1.0	3.91	0.0	0.0	1.0	0.0
2	2	1.0	3.42	0.0	0.0	1.0	0.0
1	1	0.53	3.43	0.0503	0.7119	0.1824	0.0553
0	0	1.0	1.9	0.9983	0.0007	0.0004	0.0007
0	0	0.96	4.63	0.9759	0.0057	0.0114	0.007
1	1	1.0	2.44	0.0	0.9999	0.0	0.0
3	3	1.0	1.38	0.0015	0.0	0.0002	0.9983
0	0	0.94	5.92	0.9559	0.0191	0.0136	0.0114
0	0	0.99	2.46	0.9956	0.0002	0.0038	0.0004
2	2	0.97	6.68	0.0087	0.0079	0.9786	0.0047
2	2	1.0	4.96	0.0	0.0	0.9996	0.0004
0	0	0.93	5.46	0.9613	0.0017	0.0313	0.0057
3	3	0.99	4.95	0.0047	0.0005	0.0011	0.9937
2	2	1.0	6.63	0.0008	0.0004	0.9982	0.0007
3	3	0.99	1.51	0.0037	0.0	0.0004	0.9958
3	3	0.9	7.64	0.0138	0.0128	0.039	0.9344
3	3	0.89	2.25	0.0429	0.0009	0.0193	0.937
3	3	1.0	4.01	0.0	0.0	0.0	1.0
2	2	0.77	5.97	0.0865	0.0209	0.8584	0.0342
0	0	1.0	2.0	0.9989	0.0	0.0007	0.0003
3	3	1.0	2.05	0.0	0.0	0.0	1.0
0	0	1.0	2.77	0.9988	0.0	0.0011	0.0001
1	1	0.99	6.5	0.0029	0.9949	0.0007	0.0015
2	2	1.0	5.55	0.0	0.0	0.9997	0.0002
1	1	0.96	5.61	0.0101	0.9724	0.0049	0.0126
2	2	1.0	3.65	0.0	0.0	0.9997	0.0003
3	3	1.0	4.77	0.0	0.0	0.0	1.0
3	3	0.98	4.96	0.0027	0.0059	0.004	0.9874
1	1	0.99	7.91	0.0018	0.9909	0.0049	0.0024
2	2	1.0	3.07	0.0	0.0	1.0	0.0
2	2	1.0	6.42	0.0	0.0	0.9994	0.0006
1	1	1.0	3.79	0.0	1.0	0.0	0.0
3	3	1.0	3.89	0.0	0.0	0.0	1.0
1	1	1.0	4.47	0.0	0.9998	0.0002	0.0
1	1	0.96	6.77	0.013	0.975	0.0037	0.0084
1	1	1.0	3.8	0.0	0.9998	0.0002	0.0
0	0	1.0	2.48	0.9985	0.0006	0.0007	0.0001
1	1	0.99	3.54	0.003	0.9968	0.0002	0.0001
0	0	0.99	4.0	0.9963	0.0005	0.0021	0.0011
3	3	0.99	4.84	0.0027	0.0007	0.001	0.9957
3	3	1.0	3.83	0.0	0.0	0.0	1.0
0	0	0.99	2.0	0.9964	0.0	0.0032	0.0003
1	1	0.99	3.71	0.0011	0.9964	0.0011	0.0014
0	0	0.99	3.05	0.9968	0.0	0.0024	0.0007
3	3	0.31	5.3	0.0234	0.0292	0.3175	0.6299
2	2	0.76	10.87	0.0377	0.0708	0.8298	0.0617
1	1	0.98	4.71	0.0033	0.988	0.0081	0.0006
0	0	0.94	4.03	0.9677	0.0005	0.0271	0.0047
0	0	0.91	2.01	0.9518	0.0013	0.0417	0.0052
1	1	0.98	6.56	0.006	0.9896	0.0022	0.0022
3	3	1.0	3.45	0.0	0.0	0.0	1.0
0	0	0.98	5.16	0.9824	0.0058	0.007	0.0049
2	2	1.0	3.57	0.0	0.0	0.9998	0.0002
2	2	0.99	4.55	0.0018	0.0007	0.9961	0.0013
0	0	1.0	1.66	0.999	0.0002	0.0007	0.0001
3	3	1.0	2.83	0.0	0.0	0.0	1.0
0	0	0.99	3.79	0.9933	0.0001	0.0042	0.0023
2	2	1.0	3.95	0.0	0.0	1.0	0.0
2	2	1.0	3.5	0.0	0.0	1.0	0.0
1	1	1.0	4.85	0.0	0.9986	0.0011	0.0003
2	2	1.0	3.92	0.0	0.0	0.9988	0.0012
2	2	0.99	4.3	0.0035	0.0015	0.9937	0.0013
0	0	1.0	3.34	0.9992	0.0006	0.0001	0.0002
0	0	1.0	2.96	0.9991	0.0002	0.0004	0.0002
2	2	1.0	3.47	0.0	0.0	1.0	0.0
0	0	1.0	3.45	0.998	0.0	0.0012	0.0008
1	1	1.0	4.15	0.0	0.9998	0.0001	0.0001
1	1	0.99	7.46	0.002	0.9926	0.0031	0.0023
1	1	1.0	3.31	0.0	0.9999	0.0001	0.0
1	1	1.0	3.49	0.0	0.9999	0.0001	0.0
2	2	1.0	3.85	0.0	0.0	0.9997	0.0003
1	1	0.94	5.29	0.0203	0.961	0.0063	0.0125
1	1	0.32	3.31	0.3336	0.649	0.011	0.0064
3	3	1.0	2.66	0.0	0.0	0.0	1.0
3	3	1.0	3.81	0.0	0.0	0.0	1.0
1	1	1.0	3.05	0.0	0.9998	0.0001	0.0
0	1	0.01	6.25	0.4381	0.4515	0.0532	0.0571
0	0	0.99	3.11	0.9937	0.0048	0.001	0.0006
3	3	1.0	2.83	0.0	0.0	0.0	1.0
2	2	1.0	2.93	0.0	0.0	0.9995	0.0005
0	0	1.0	1.94	0.9989	0.0	0.0006	0.0006
2	2	1.0	3.41	0.0	0.0	1.0	0.0
1	1	0.99	4.3	0.0053	0.9943	0.0002	0.0001
3	3	0.99	2.92	0.0031	0.0005	0.0013	0.9951
3	3	0.98	4.65	0.0074	0.0002	0.0043	0.9882
2	2	0.62	8.15	0.0982	0.1038	0.7229	0.0751
3	3	1.0	4.44	0.0	0.0	0.0	1.0
0	0	1.0	2.71	0.9987	0.0	0.0002	0.001
3	3	1.0	2.69	0.0	0.0	0.0	1.0
0	0	0.96	3.35	0.9748	0.0024	0.0147	0.0081
3	3	1.0	2.06	0.0017	0.0001	0.0002	0.998
3	3	1.0	7.12	0.0007	0.0003	0.0015	0.9975
2	2	1.0	3.46	0.0	0.0	1.0	0.0
1	1	1.0	2.86	0.0	0.9999	0.0001	0.0
1	1	1.0	3.95	0.0	0.9986	0.0013	0.0001
2	2	1.0	5.85	0.0	0.0	1.0	0.0
3	3	1.0	5.44	0.0	0.0	0.0	1.0
3	3	1.0	3.2	0.0	0.0	0.0	1.0
1	1	1.0	4.66	0.0	0.9998	0.0002	0.0
3	3	0.65	6.52	0.1421	0.0247	0.0374	0.7958
3	3	0.5	6.33	0.178	0.0581	0.0864	0.6776
1	1	1.0	5.87	0.0	0.9993	0.0006	0.0001
3	3	0.99	4.58	0.0038	0.001	0.0012	0.994
1	1	1.0	2.92	0.0	0.9998	0.0001	0.0
0	0	0.98	4.11	0.9849	0.0038	0.0077	0.0035
0	0	0.99	3.65	0.9944	0.0	0.0026	0.003
0	0	1.0	2.96	0.9991	0.0002	0.0006	0.0001
3	3	0.99	2.57	0.0014	0.0005	0.0016	0.9965
1	1	1.0	5.34	0.0	0.9999	0.0	0.0001
0	0	1.0	2.13	0.9986	0.0	0.0013	0.0002
0	0	1.0	2.13	0.999	0.0002	0.0006	0.0002
3	3	1.0	3.01	0.0	0.0	0.0	1.0
3	3	0.99	3.39	0.0	0.0	0.0048	0.9951
0	0	0.91	5.04	0.9362	0.0204	0.0158	0.0275
0	0	1.0	1.92	0.9981	0.001	0.0008	0.0001
0	0	1.0	3.39	0.9997	0.0	0.0001	0.0002
2	2	1.0	5.6	0.0	0.0	0.9999	0.0001
2	2	1.0	3.43	0.0	0.0	1.0	0.0
2	2	0.92	4.63	0.0365	0.0054	0.9529	0.0052
3	3	0.99	2.16	0.0013	0.0001	0.0021	0.9965
0	0	0.95	5.09	0.9682	0.0054	0.0167	0.0096
3	3	1.0	4.72	0.0	0.0	0.0	1.0
3	3	1.0	3.29	0.0014	0.0001	0.0005	0.998
2	2	1.0	3.62	0.0	0.0	0.9999	0.0001
0	0	0.99	3.44	0.9969	0.0007	0.0021	0.0004
0	0	1.0	2.49	0.9998	0.0	0.0001	0.0001
0	0	1.0	2.76	0.9995	0.0	0.0005	0.0001
1	1	1.0	3.49	0.0	1.0	0.0	0.0
0	0	1.0	2.05	0.9997	0.0	0.0002	0.0001
0	0	1.0	2.42	0.9984	0.0002	0.001	0.0004
1	1	0.72	4.66	0.0887	0.8136	0.0316	0.0662
1	1	1.0	4.1	0.0	1.0	0.0	0.0
3	3	1.0	2.36	0.0	0.0	0.0	1.0
0	0	0.97	1.41	0.9818	0.0001	0.014	0.004
2	2	0.84	3.15	0.0782	0.001	0.9187	0.0021
1	1	1.0	3.79	0.0	0.9999	0.0001	0.0
0	3	0.93	2.89	0.0255	0.0092	0.0137	0.9515
1	1	1.0	5.51	0.0	0.9998	0.0002	0.0
2	2	0.99	4.58	0.0018	0.0035	0.9941	0.0006
1	1	1.0	3.79	0.0	0.9999	0.0	0.0
0	0	1.0	2.81	0.9991	0.0004	0.0003	0.0001
0	0	0.98	3.4	0.9909	0.0001	0.0076	0.0014
1	1	1.0	3.03	0.0	0.9999	0.0001	0.0
3	3	1.0	2.09	0.0	0.0	0.0	1.0
0	0	1.0	2.1	0.9975	0.0014	0.0002	0.0009
1	1	1.0	4.17	0.0	0.9999	0.0001	0.0001
0	0	0.99	4.45	0.9936	0.0009	0.0031	0.0025
3	3	1.0	2.98	0.0	0.0	0.0	1.0
3	3	1.0	1.8	0.0	0.0	0.0	1.0
3	3	1.0	2.26	0.0	0.0	0.0	1.0
3	3	0.98	1.99	0.0094	0.0004	0.0044	0.9858
1	1	0.9	6.26	0.0148	0.9363	0.0118	0.0371
2	2	1.0	3.12	0.0	0.0	0.9997	0.0003
0	0	0.99	4.79	0.9954	0.0001	0.0027	0.0019
1	3	0.13	9.25	0.127	0.2786	0.1868	0.4076
1	1	0.99	4.07	0.0033	0.9924	0.004	0.0003
1	1	1.0	3.45	0.0	1.0	0.0	0.0
3	3	1.0	4.06	0.0	0.0	0.0	1.0
0	3	0.22	3.53	0.1375	0.1761	0.2332	0.4532
2	2	1.0	3.28	0.0	0.0	1.0	0.0
3	3	0.99	2.5	0.0033	0.0	0.0004	0.9963
2	2	0.76	6.97	0.0588	0.0702	0.8314	0.0396
2	0	1.0	2.19	0.9997	0.0	0.0002	0.0001
3	3	1.0	3.0	0.0	0.0	0.0	1.0
3	3	0.97	5.5	0.0066	0.0023	0.0129	0.9782
1	1	1.0	4.92	0.0012	0.9969	0.0016	0.0003
3	3	1.0	2.4	0.0	0.0	0.0	1.0
3	3	1.0	3.17	0.0	0.0	0.0	1.0
2	2	0.94	8.43	0.0103	0.0125	0.96	0.0172
2	2	1.0	2.8	0.0	0.0	0.9995	0.0005
0	0	1.0	2.0	0.9991	0.0001	0.0006	0.0003
3	3	1.0	4.48	0.0	0.0	0.0	1.0
3	3	0.95	7.33	0.0043	0.0028	0.0191	0.9739
1	1	0.48	9.1	0.1615	0.641	0.0659	0.1317
0	0	0.99	3.56	0.9923	0.0038	0.0029	0.001
3	3	1.0	3.73	0.0	0.0	0.0	1.0
3	3	1.0	2.95	0.0	0.0	0.0	1.0
1	1	1.0	2.65	0.0	0.9999	0.0001	0.0
3	3	1.0	3.33	0.0	0.0	0.0	1.0
2	2	1.0	4.06	0.0	0.0	1.0	0.0
2	2	1.0	4.19	0.0	0.0	0.9999	0.0001
3	3	1.0	5.93	0.0	0.0	0.0	1.0
1	1	1.0	3.69	0.0	0.9999	0.0001	0.0
1	1	1.0	3.73	0.0	1.0	0.0	0.0
3	3	1.0	2.62	0.0	0.0	0.0	1.0
1	1	0.99	4.91	0.0029	0.9944	0.0018	0.0009
1	1	0.87	3.18	0.064	0.9295	0.0039	0.0027
3	3	0.95	3.09	0.0191	0.0025	0.005	0.9733
2	2	1.0	4.16	0.0	0.0	1.0	0.0
0	0	0.98	4.5	0.9866	0.0038	0.0077	0.0018
2	2	1.0	3.52	0.0	0.0	1.0	0.0
1	1	1.0	4.35	0.0017	0.9973	0.0007	0.0003
1	1	1.0	2.26	0.0	0.9998	0.0001	0.0001
0	0	1.0	2.23	0.9991	0.0001	0.0007	0.0001
1	1	1.0	4.06	0.0	1.0	0.0	0.0
3	3	1.0	2.31	0.0	0.0	0.0	1.0
3	3	1.0	4.68	0.0	0.0	0.0	1.0
1	1	1.0	5.41	0.0	0.9986	0.0012	0.0001
0	0	1.0	3.74	0.9987	0.0002	0.0007	0.0004
2	2	1.0	3.93	0.0	0.0	1.0	0.0
2	2	0.99	3.19	0.0024	0.0008	0.9961	0.0006
2	2	0.99	6.98	0.0025	0.0011	0.9948	0.0016
1	1	1.0	3.66	0.0	0.9999	0.0001	0.0
2	2	0.83	5.57	0.0397	0.0085	0.8933	0.0585
2	0	0.13	3.5	0.5582	0.0092	0.4276	0.0049
3	3	1.0	3.23	0.0	0.0	0.0	1.0
0	0	0.99	3.61	0.9964	0.0002	0.0024	0.001
1	1	1.0	3.18	0.0	0.9996	0.0003	0.0001
3	3	1.0	3.3	0.0	0.0	0.0	1.0
0	0	0.99	2.94	0.9948	0.0002	0.0017	0.0033
2	2	1.0	4.68	0.0	0.0	1.0	0.0
2	2	1.0	3.59	0.0	0.0	1.0	0.0
1	1	1.0	3.03	0.0	0.9983	0.0011	0.0006
2	2	1.0	5.72	0.0	0.0	0.9999	0.0001
2	2	1.0	4.5	0.0	0.0	0.9998	0.0002
1	1	1.0	4.09	0.0	0.9992	0.0006	0.0001
0	0	0.96	3.43	0.9751	0.0079	0.0143	0.0027
0	0	0.96	3.13	0.9802	0.0179	0.0014	0.0004
2	2	1.0	3.83	0.0	0.0	1.0	0.0
1	1	1.0	4.08	0.0	1.0	0.0	0.0
2	2	0.92	8.14	0.022	0.0199	0.9391	0.0191
1	1	0.92	4.6	0.0113	0.9515	0.0303	0.0069
1	1	1.0	3.31	0.0	0.9997	0.0003	0.0
2	2	1.0	5.27	0.0	0.0	1.0	0.0
3	3	1.0	2.63	0.0	0.0	0.0	1.0
0	0	1.0	2.38	0.9992	0.0001	0.0002	0.0005
1	1	1.0	4.13	0.0	1.0	0.0	0.0
0	0	1.0	2.01	0.9987	0.0003	0.0008	0.0002
3	3	1.0	5.28	0.0	0.0	0.0	1.0
3	3	1.0	4.4	0.0	0.0	0.0	1.0
1	1	1.0	2.76	0.0	0.9999	0.0001	0.0
1	1	1.0	3.78	0.0	0.9995	0.0004	0.0001
1	1	1.0	2.56	0.0018	0.998	0.0001	0.0001
0	0	1.0	2.37	0.9986	0.0002	0.0008	0.0005
3	3	1.0	1.85	0.0	0.0	0.0	1.0
1	1	1.0	3.09	0.0	1.0	0.0	0.0
2	2	0.99	5.01	0.0011	0.0018	0.996	0.0011
3	3	1.0	4.75	0.0005	0.0001	0.0013	0.9981
3	3	0.92	3.26	0.0067	0.0008	0.0375	0.955
3	1	0.01	3.0	0.1028	0.3504	0.3399	0.207
1	1	1.0	2.55	0.0	1.0	0.0	0.0
0	0	1.0	1.67	0.9984	0.0	0.0011	0.0004
1	1	0.99	4.17	0.0022	0.9964	0.0011	0.0003
2	2	0.63	4.01	0.1777	0.0053	0.8123	0.0047
2	2	1.0	3.26	0.0	0.0	1.0	0.0
0	0	0.99	2.15	0.9965	0.0	0.0032	0.0003
2	0	0.99	1.39	0.9964	0.0	0.0033	0.0002
1	1	1.0	4.99	0.0	1.0	0.0	0.0
0	0	0.85	2.91	0.909	0.0052	0.0597	0.0261
3	3	1.0	4.74	0.0	0.0	0.0	1.0
1	1	1.0	3.25	0.0	1.0	0.0	0.0
1	1	1.0	2.64	0.0	0.9998	0.0001	0.0
0	0	0.97	2.17	0.9855	0.0001	0.012	0.0024
3	3	1.0	2.61	0.0	0.0	0.0	1.0
3	3	1.0	4.44	0.0	0.0	0.0	1.0
3	3	0.94	5.58	0.022	0.0053	0.0106	0.9621
3	3	0.99	1.94	0.0021	0.0002	0.0034	0.9944
0	0	1.0	1.62	0.9994	0.0	0.0003	0.0003
0	0	0.99	2.44	0.9964	0.0024	0.0006	0.0005
0	0	0.99	2.85	0.9972	0.0	0.0027	0.0001
0	0	1.0	2.23	0.9998	0.0001	0.0001	0.0
0	0	0.95	2.57	0.9734	0.0249	0.0016	0.0001
3	3	1.0	4.34	0.0	0.0	0.0	1.0
0	0	0.39	3.5	0.6036	0.218	0.0688	0.1097
2	2	1.0	3.11	0.0	0.0	0.9998	0.0002
1	1	0.98	2.8	0.0078	0.9865	0.0028	0.0029
1	1	1.0	3.5	0.0	0.9999	0.0001	0.0
3	3	0.98	2.81	0.0089	0.0007	0.0026	0.9878
1	1	1.0	4.62	0.0	0.9991	0.0006	0.0003
2	2	1.0	4.42	0.0	0.0	1.0	0.0
0	0	1.0	2.32	0.9982	0.0012	0.0004	0.0002
0	0	1.0	3.64	0.9971	0.0002	0.0017	0.001
0	0	1.0	1.85	0.9991	0.0	0.0006	0.0003
2	2	1.0	3.67	0.0	0.0	0.9998	0.0002
0	0	0.99	2.36	0.9927	0.0042	0.002	0.0012
1	1	1.0	3.23	0.0	0.9989	0.001	0.0001
3	3	1.0	2.95	0.0	0.0	0.0	1.0
1	1	1.0	3.13	0.0	1.0	0.0	0.0
0	0	0.99	1.91	0.9913	0.005	0.002	0.0017
1	1	1.0	4.15	0.0	0.9999	0.0001	0.0
1	1	1.0	4.24	0.0	0.9996	0.0002	0.0002
1	1	1.0	3.4	0.0	0.9999	0.0001	0.0
1	1	1.0	3.37	0.0	1.0	0.0	0.0
2	2	0.99	3.99	0.0025	0.0004	0.9961	0.001
3	3	1.0	6.76	0.0	0.0	0.0	1.0
1	1	0.98	2.06	0.0092	0.9881	0.0025	0.0002
1	1	0.97	4.21	0.0087	0.9777	0.012	0.0015
0	0	0.99	4.83	0.9941	0.0003	0.0018	0.0039
0	0	0.75	7.45	0.8288	0.047	0.0436	0.0806
3	0	0.99	4.3	0.9937	0.0017	0.0023	0.0023
3	3	0.99	1.43	0.0053	0.0001	0.0036	0.991
0	0	0.87	3.45	0.9196	0.0064	0.047	0.0271
1	1	0.99	5.44	0.0045	0.9917	0.002	0.0018
2	2	1.0	3.55	0.0	0.0	0.9999	0.0001
2	2	1.0	3.83	0.0	0.0	0.9999	0.0001
1	1	1.0	3.51	0.0	0.9998	0.0001	0.0001
3	3	1.0	2.8	0.0	0.0	0.0	1.0
2	2	1.0	3.45	0.0	0.0	1.0	0.0
1	1	1.0	4.67	0.0	0.9999	0.0001	0.0
2	2	1.0	5.96	0.0	0.0	0.9995	0.0005
0	0	1.0	2.04	0.999	0.0	0.0008	0.0002
2	2	1.0	3.86	0.0	0.0	0.9999	0.0001
2	2	0.92	5.86	0.0384	0.0015	0.9573	0.0028
0	0	1.0	2.54	0.9988	0.0006	0.0002	0.0004
1	1	1.0	3.11	0.0	1.0	0.0	0.0
0	0	0.97	3.0	0.9822	0.0138	0.003	0.0009
1	1	0.94	6.37	0.0181	0.962	0.0073	0.0126
0	0	0.99	3.07	0.9965	0.0001	0.0013	0.0021
2	2	0.98	2.89	0.0024	0.0043	0.9877	0.0056
1	1	1.0	4.07	0.0	1.0	0.0	0.0
2	2	1.0	2.9	0.0	0.0	1.0	0.0
3	3	1.0	4.54	0.0	0.0	0.0	1.0
1	0	1.0	3.15	0.9975	0.0011	0.001	0.0004
3	3	0.99	2.86	0.0038	0.0002	0.0008	0.9951
0	0	1.0	1.69	0.9988	0.0	0.0005	0.0007
1	1	1.0	4.02	0.0	0.9999	0.0001	0.0
0	0	0.98	1.4	0.9831	0.0077	0.008	0.0012
1	1	1.0	3.16	0.0	0.9995	0.0004	0.0
2	2	0.99	4.3	0.0024	0.0015	0.9947	0.0014
2	2	1.0	4.42	0.0	0.0	1.0	0.0
3	3	1.0	2.96	0.0	0.0	0.0	1.0
2	2	1.0	2.55	0.0012	0.0001	0.9984	0.0003
0	0	1.0	3.29	0.9996	0.0	0.0003	0.0001
2	2	1.0	5.44	0.0	0.0	0.9999	0.0001
3	3	1.0	3.34	0.0	0.0	0.0	1.0
3	3	1.0	2.22	0.0	0.0	0.0	1.0
2	2	1.0	3.38	0.0	0.0	0.9994	0.0006
3	3	1.0	2.85	0.0	0.0	0.0	1.0
1	1	0.99	3.2	0.0024	0.9965	0.0006	0.0005
3	3	1.0	2.08	0.0015	0.0001	0.0007	0.9977
2	2	0.95	4.54	0.0221	0.003	0.9722	0.0027
2	2	1.0	3.42	0.0	0.0	1.0	0.0
1	1	1.0	3.68	0.0	1.0	0.0	0.0
3	3	0.99	4.46	0.0001	0.0	0.0044	0.9954
0	0	0.98	1.76	0.9889	0.0001	0.0079	0.0032
0	0	1.0	1.76	0.9996	0.0	0.0001	0.0003
1	1	1.0	3.33	0.0	1.0	0.0	0.0
1	1	1.0	3.89	0.0	0.9996	0.0003	0.0001
0	0	0.96	3.68	0.9757	0.0024	0.0124	0.0095
3	3	1.0	3.15	0.0	0.0	0.0	1.0
3	3	1.0	2.98	0.0	0.0	0.0	1.0
3	3	0.95	3.47	0.0227	0.0012	0.0046	0.9715
0	0	0.98	2.8	0.9898	0.0013	0.0067	0.0022
0	0	0.99	2.59	0.9964	0.0008	0.0024	0.0003
1	1	0.99	5.13	0.0012	0.9962	0.002	0.0006
2	2	1.0	3.94	0.0	0.0	1.0	0.0
3	3	1.0	2.15	0.0	0.0	0.0	1.0
2	2	1.0	2.78	0.0	0.0	1.0	0.0
3	3	1.0	5.42	0.0	0.0	0.0	1.0
1	1	0.99	3.92	0.0	0.9973	0.0025	0.0002
1	1	1.0	3.82	0.0	0.9997	0.0003	0.0
1	1	1.0	3.76	0.0	0.9998	0.0002	0.0001
2	2	1.0	5.59	0.0	0.0	0.9993	0.0007
2	2	1.0	4.63	0.0	0.0	0.9999	0.0001
3	3	0.94	3.35	0.025	0.0027	0.0029	0.9694
0	0	0.68	4.42	0.8142	0.1363	0.0208	0.0287
1	1	1.0	3.14	0.0	1.0	0.0	0.0
1	1	0.89	2.68	0.0519	0.9437	0.0018	0.0026
2	2	1.0	4.19	0.0	0.0	1.0	0.0
3	3	1.0	2.76	0.0	0.0	0.0	1.0
2	0	0.93	4.72	0.9544	0.0092	0.0211	0.0153
2	2	0.99	6.29	0.0035	0.0015	0.9937	0.0013
3	3	1.0	3.13	0.0	0.0	0.0	1.0
3	3	0.94	3.49	0.001	0.0004	0.0291	0.9695
1	1	1.0	3.42	0.0	1.0	0.0	0.0
3	3	1.0	3.96	0.0	0.0	0.0	1.0
1	1	0.93	6.72	0.023	0.9494	0.0177	0.0099
1	1	0.89	4.87	0.0544	0.9409	0.0023	0.0024
2	2	0.85	7.45	0.047	0.0315	0.8924	0.029
2	2	1.0	4.67	0.0	0.0	0.9999	0.0001
1	1	1.0	2.6	0.0017	0.9981	0.0001	0.0001
1	1	1.0	4.77	0.0	0.9998	0.0001	0.0001
3	3	0.91	2.97	0.0381	0.0027	0.013	0.9463
3	3	0.99	3.57	0.0021	0.0009	0.0012	0.9958
3	3	1.0	3.61	0.0	0.0	0.0	1.0
1	1	1.0	2.85	0.0	0.9995	0.0005	0.0
2	2	0.99	5.5	0.0016	0.0004	0.9959	0.0022
2	2	1.0	4.21	0.0	0.0	0.9999	0.0001
1	1	0.98	7.1	0.0035	0.985	0.0088	0.0026
1	1	1.0	4.34	0.0	0.9995	0.0004	0.0001
0	0	0.98	2.17	0.9916	0.0001	0.0074	0.0009
2	2	0.92	4.76	0.01	0.0031	0.955	0.0319
1	1	1.0	2.88	0.0	0.9999	0.0001	0.0
2	2	1.0	3.35	0.0	0.0	1.0	0.0
1	1	1.0	3.63	0.0	0.9995	0.0003	0.0001
2	2	0.99	5.88	0.0007	0.0003	0.9926	0.0063
0	0	0.99	3.04	0.9964	0.001	0.001	0.0016
0	0	1.0	1.77	0.9994	0.0005	0.0	0.0001
0	0	1.0	2.15	0.999	0.0	0.0004	0.0006
0	0	1.0	2.14	0.9997	0.0	0.0002	0.0
2	2	1.0	3.86	0.0011	0.0001	0.9977	0.001
1	1	0.94	3.6	0.0241	0.9677	0.0044	0.0038
3	3	1.0	3.87	0.0	0.0	0.0	1.0
0	0	0.95	4.24	0.9707	0.0025	0.0086	0.0182
1	1	1.0	4.5	0.0	0.9999	0.0	0.0
2	2	0.95	5.54	0.0156	0.004	0.9658	0.0147
3	3	1.0	3.22	0.0	0.0	0.0	1.0
2	2	0.91	3.78	0.0396	0.0088	0.9483	0.0034
0	0	0.87	6.63	0.9106	0.0145	0.0369	0.038
1	1	1.0	5.16	0.0	0.9993	0.0006	0.0001
1	1	1.0	3.96	0.0	1.0	0.0	0.0
2	2	1.0	3.02	0.0	0.0	0.9996	0.0004
3	3	1.0	1.8	0.0	0.0	0.0	1.0
1	1	1.0	4.36	0.0	0.9999	0.0001	0.0
1	1	0.99	3.96	0.0008	0.9932	0.0049	0.0012
2	2	1.0	3.94	0.0	0.0	0.9996	0.0004
1	1	1.0	3.35	0.0	0.9999	0.0	0.0
2	2	1.0	3.48	0.0	0.0	1.0	0.0
3	3	0.96	3.19	0.0175	0.0015	0.0065	0.9745
3	3	1.0	3.58	0.0	0.0	0.0	1.0
0	0	0.75	3.44	0.8377	0.0885	0.0531	0.0207
1	1	1.0	3.99	0.0	0.9998	0.0002	0.0
0	0	1.0	1.86	0.9993	0.0	0.0006	0.0001
0	0	0.99	1.26	0.9926	0.0001	0.0064	0.001
0	0	1.0	2.15	0.9971	0.0017	0.0011	0.0001
1	1	1.0	3.9	0.0011	0.9969	0.0017	0.0003
2	2	1.0	3.09	0.0022	0.0002	0.9974	0.0003
3	3	0.78	5.54	0.0167	0.0013	0.1008	0.8812
1	1	1.0	2.72	0.0	0.9999	0.0001	0.0
3	3	1.0	2.77	0.0	0.0	0.0	1.0
2	2	0.92	2.64	0.0404	0.0018	0.956	0.0019
2	2	1.0	3.0	0.0	0.0	0.9999	0.0001
0	0	1.0	3.06	0.9977	0.0001	0.0016	0.0006
3	3	1.0	4.77	0.0	0.0	0.0	1.0
2	2	1.0	4.64	0.0	0.0	1.0	0.0
3	3	0.98	2.16	0.0017	0.0001	0.0079	0.9904
2	2	1.0	3.11	0.0	0.0	1.0	0.0
0	0	0.87	3.15	0.9239	0.0177	0.0553	0.0031
2	2	1.0	5.47	0.0	0.0	1.0	0.0
1	1	1.0	3.62	0.0	1.0	0.0	0.0
2	2	1.0	4.01	0.0	0.0	0.9985	0.0015
1	1	0.99	3.2	0.0054	0.9942	0.0002	0.0002
1	1	1.0	4.86	0.0	0.9996	0.0003	0.0001
1	1	1.0	6.35	0.0	0.9996	0.0003	0.0001
1	1	1.0	3.21	0.0014	0.9976	0.0007	0.0003
1	1	1.0	3.02	0.0	0.9999	0.0001	0.0
2	2	0.99	7.06	0.0021	0.0012	0.9958	0.001
3	3	0.94	10.15	0.0196	0.0105	0.0117	0.9582
2	2	1.0	3.58	0.0	0.0	0.9993	0.0007
2	2	0.93	5.71	0.0263	0.0074	0.9606	0.0057
1	1	0.99	3.32	0.002	0.9963	0.0014	0.0003
0	0	0.06	3.44	0.5017	0.4428	0.026	0.0295
2	2	1.0	4.11	0.0	0.0	1.0	0.0
2	2	1.0	5.1	0.0	0.0	1.0	0.0
2	2	1.0	4.04	0.0	0.0	1.0	0.0
2	2	0.96	5.86	0.014	0.0018	0.9738	0.0104
1	1	1.0	3.67	0.0	0.9993	0.0006	0.0
2	2	1.0	5.14	0.0	0.0	0.9998	0.0002
1	1	1.0	4.04	0.0	0.9999	0.0	0.0001
2	2	1.0	6.32	0.0011	0.0004	0.998	0.0005
1	1	1.0	2.59	0.0	0.9999	0.0	0.0001
1	1	1.0	4.15	0.0	1.0	0.0	0.0
0	0	1.0	1.7	0.9989	0.0006	0.0005	0.0001
3	3	0.99	4.04	0.0	0.0	0.0027	0.9972
1	3	0.99	2.85	0.0001	0.0001	0.003	0.9968
3	3	1.0	2.44	0.0	0.0	0.0	1.0
3	3	1.0	2.55	0.0	0.0	0.0	1.0
1	1	1.0	5.7	0.0	0.9999	0.0	0.0001
1	1	1.0	4.41	0.0	1.0	0.0	0.0
1	1	1.0	3.15	0.0013	0.9985	0.0002	0.0001
2	2	1.0	3.6	0.0	0.0	0.9999	0.0001
0	0	0.99	2.43	0.9963	0.0034	0.0002	0.0001
0	0	0.98	2.11	0.9915	0.0003	0.0081	0.0001
0	0	1.0	1.94	0.9973	0.0018	0.0006	0.0002
3	3	1.0	2.6	0.0	0.0	0.0	1.0
2	2	1.0	3.54	0.0	0.0	0.9999	0.0001
3	3	1.0	4.38	0.0	0.0	0.0	1.0
1	1	1.0	3.21	0.0	1.0	0.0	0.0
0	0	0.99	3.23	0.9969	0.0002	0.0019	0.001
3	3	0.98	3.0	0.0055	0.0004	0.0095	0.9846
0	0	0.99	2.9	0.9961	0.0	0.0026	0.0012
1	1	1.0	4.84	0.0012	0.9973	0.0011	0.0003
3	0	0.99	1.53	0.9901	0.0001	0.0049	0.0049
3	3	1.0	2.05	0.0	0.0	0.0	1.0
0	0	0.98	2.76	0.989	0.0001	0.01	0.0009
2	2	1.0	4.7	0.0	0.0	0.9999	0.0001
0	0	0.89	1.35	0.9351	0.0009	0.0461	0.0179
1	1	1.0	3.42	0.0	0.9996	0.0002	0.0002
3	3	1.0	2.15	0.0	0.0	0.0	1.0
0	0	0.99	3.06	0.9936	0.0	0.0056	0.0009
0	0	1.0	1.59	0.9986	0.0	0.0011	0.0003
2	2	1.0	3.26	0.0	0.0	1.0	0.0
2	2	1.0	3.96	0.0	0.0	0.9999	0.0001
2	2	1.0	3.66	0.0	0.0	0.9998	0.0002
3	3	1.0	6.12	0.0	0.0	0.0	1.0
3	3	1.0	3.65	0.0	0.0	0.0	1.0
3	3	0.99	3.05	0.0043	0.0005	0.0021	0.9931
1	1	1.0	4.05	0.0	0.9994	0.0005	0.0001
0	0	1.0	3.04	0.9983	0.0001	0.0007	0.001
2	2	1.0	3.74	0.0	0.0	1.0	0.0
1	1	0.98	3.15	0.0091	0.9883	0.0012	0.0014
0	0	0.94	3.31	0.9645	0.0014	0.025	0.0091
1	1	1.0	3.33	0.0	1.0	0.0	0.0
3	3	0.48	4.64	0.1279	0.1915	0.0136	0.667
2	2	0.99	5.34	0.0046	0.0009	0.9918	0.0028
2	2	0.99	6.0	0.002	0.0009	0.9945	0.0026
1	1	1.0	3.73	0.0	0.999	0.0003	0.0007
2	2	1.0	3.99	0.0	0.0	0.9998	0.0002
3	3	1.0	3.92	0.0	0.0	0.0	1.0
1	1	0.99	5.84	0.0019	0.9957	0.0016	0.0008
3	3	0.99	5.47	0.0038	0.0006	0.0019	0.9936
3	3	1.0	4.46	0.0	0.0	0.0	1.0
2	2	1.0	4.88	0.0	0.0	0.9996	0.0004
3	3	1.0	4.97	0.0	0.0	0.0	1.0
3	3	1.0	2.24	0.0	0.0	0.0	1.0
0	0	1.0	2.38	0.9998	0.0	0.0001	0.0
1	1	0.99	2.91	0.0	0.9966	0.003	0.0004
3	3	1.0	2.47	0.0	0.0	0.0	1.0
1	1	1.0	3.31	0.0	1.0	0.0	0.0
2	2	1.0	5.21	0.0	0.0	0.9998	0.0002
2	2	1.0	5.55	0.0	0.0	0.9996	0.0004
2	2	1.0	4.56	0.0	0.0	0.9999	0.0001
0	0	1.0	2.66	0.998	0.0	0.0016	0.0004
2	2	0.98	5.73	0.0072	0.0029	0.9832	0.0067
3	3	1.0	5.04	0.0001	0.0001	0.0019	0.998
3	3	0.99	3.39	0.0004	0.0002	0.0051	0.9943
2	2	1.0	3.17	0.0	0.0	0.9997	0.0003
0	0	0.97	1.74	0.9806	0.0016	0.0131	0.0047
3	3	1.0	5.24	0.0	0.0	0.0	1.0
2	2	1.0	3.25	0.0	0.0	0.9999	0.0001
1	1	1.0	4.28	0.0	0.9999	0.0001	0.0
1	1	1.0	3.34	0.0	0.9991	0.0009	0.0
1	1	1.0	3.77	0.0	0.9998	0.0001	0.0001
2	2	1.0	3.6	0.001	0.0004	0.9978	0.0008
1	1	1.0	3.83	0.0	0.9999	0.0001	0.0
1	1	1.0	4.62	0.0	0.9993	0.0002	0.0005
2	2	1.0	4.49	0.0	0.0	0.9999	0.0001
1	1	0.99	3.91	0.0043	0.9935	0.0012	0.001
0	0	0.99	2.42	0.9944	0.0017	0.0026	0.0013
1	1	0.99	3.86	0.0043	0.9946	0.0004	0.0008
1	1	0.95	3.86	0.0238	0.9716	0.0012	0.0035
3	3	1.0	2.66	0.0	0.0	0.0	1.0
1	1	0.94	2.33	0.0282	0.9712	0.0004	0.0002
1	1	1.0	4.34	0.0	0.9999	0.0	0.0
2	2	1.0	2.71	0.0	0.0	1.0	0.0
0	0	0.98	4.46	0.9884	0.001	0.0069	0.0037
0	0	0.98	5.22	0.9864	0.0033	0.0039	0.0064
1	1	1.0	3.97	0.0	0.9998	0.0001	0.0
3	3	0.99	1.87	0.0041	0.0001	0.0005	0.9953
1	1	1.0	3.55	0.0	0.9996	0.0002	0.0002
2	2	0.84	6.8	0.0528	0.0073	0.8941	0.0458
2	2	1.0	3.45	0.0	0.0	0.9999	0.0001
1	1	0.98	5.91	0.0067	0.9909	0.0011	0.0013
3	3	0.87	2.25	0.0612	0.0006	0.0094	0.9288
0	0	1.0	2.01	0.9981	0.0015	0.0003	0.0
3	3	1.0	2.05	0.0	0.0	0.0	1.0
1	1	1.0	3.05	0.0	1.0	0.0	0.0
0	0	1.0	2.9	0.9996	0.0	0.0003	0.0001
1	1	1.0	3.08	0.0	1.0	0.0	0.0
3	3	1.0	2.1	0.0	0.0	0.0	1.0
3	3	1.0	4.15	0.0	0.0	0.0	1.0
0	0	0.98	2.6	0.9882	0.0021	0.0083	0.0014
0	0	1.0	1.96	0.9982	0.0	0.0018	0.0001
3	3	1.0	4.54	0.0	0.0	0.0	1.0
3	3	1.0	2.69	0.0	0.0	0.0	1.0
3	3	1.0	1.58	0.0005	0.0	0.0018	0.9976
2	2	1.0	3.27	0.0	0.0	0.9999	0.0001
3	3	1.0	3.26	0.0	0.0	0.0	1.0
3	3	0.99	4.17	0.0001	0.0	0.0025	0.9974
3	3	0.94	3.31	0.0186	0.0018	0.0192	0.9604
0	0	0.68	5.02	0.8179	0.141	0.0231	0.018
2	2	0.99	5.77	0.0019	0.0023	0.9951	0.0007
[truncated: 4,977 more rows]
