# Supplementary material for: Demultiplexing and barcode-specific adaptive sampling for nanopore direct RNA sequencing
Source: Nat Commun. 2025 Apr 21;16:3742. doi: 10.1038/s41467-025-59102-9 (PMC12012114; doi:10.1038/s41467-025-59102-9)
Supplement: Supplementary file 4 — Source Data [file 41467_2025_59102_MOESM4_ESM.zip › source_data/fig2d.csv]

true_label	predicted_barcode	confidence_score	mad_scale	p00	p01	p02	p03	p04	p05	p06	p07	p08	p09	p10	p11
3	3	0.99	2.05	0.0002	0.0017	0.0003	0.9899	0.0001	0.001	0.0018	0.0015	0.0001	0.0006	0.0022	0.0007
2	2	0.96	7.22	0.0013	0.0043	0.9684	0.0081	0.0012	0.0014	0.002	0.0008	0.0027	0.0039	0.003	0.0031
10	10	0.67	3.72	0.0011	0.0069	0.0035	0.1202	0.0148	0.0106	0.0171	0.015	0.0046	0.0128	0.7877	0.0057
1	8	0.05	2.95	0.0089	0.1787	0.187	0.0984	0.0281	0.0085	0.1235	0.0463	0.2321	0.0702	0.0126	0.0057
5	5	0.72	9.74	0.0094	0.0029	0.0249	0.0066	0.0079	0.7806	0.0237	0.0079	0.0028	0.057	0.0589	0.0175
11	11	0.93	1.99	0.033	0.0	0.0	0.0	0.0	0.0	0.0	0.0003	0.0	0.0	0.0	0.9665
1	1	1.0	2.22	0.0	0.9979	0.0	0.0008	0.0007	0.0	0.0001	0.0	0.0002	0.0	0.0001	0.0001
11	11	1.0	1.71	0.0001	0.0	0.0002	0.0001	0.0	0.0	0.0004	0.0	0.0	0.0	0.0002	0.9989
5	5	0.73	7.46	0.018	0.0004	0.0248	0.0023	0.0013	0.8251	0.0029	0.0082	0.0005	0.0917	0.017	0.0078
0	0	1.0	2.86	0.9988	0.0	0.0	0.0	0.0	0.0	0.0	0.001	0.0	0.0	0.0	0.0001
7	7	1.0	4.04	0.0019	0.0	0.0	0.0	0.0	0.0	0.0	0.9979	0.0	0.0	0.0	0.0001
10	10	0.99	2.74	0.0005	0.0004	0.0002	0.0008	0.0007	0.0001	0.0021	0.0035	0.0003	0.0003	0.9904	0.0006
11	11	1.0	1.6	0.0	0.0	0.0	0.0	0.0	0.0	0.0	0.0	0.0	0.0	0.0	1.0
8	8	1.0	2.15	0.0	0.0006	0.0	0.0002	0.0003	0.0004	0.0007	0.0	0.9974	0.0001	0.0001	0.0001
4	4	1.0	3.14	0.0	0.0	0.0	0.0	0.9994	0.0	0.0004	0.0	0.0001	0.0	0.0	0.0
9	7	0.98	2.31	0.0025	0.0	0.0001	0.0	0.0	0.001	0.0002	0.9839	0.0	0.0015	0.0019	0.0088
9	9	0.97	2.47	0.0007	0.0	0.003	0.0008	0.0001	0.0079	0.0004	0.0012	0.0	0.977	0.0083	0.0005
10	10	1.0	1.42	0.0	0.0	0.0001	0.0	0.0	0.0001	0.0	0.0002	0.0	0.0003	0.999	0.0001
9	9	0.99	2.57	0.0006	0.0001	0.0015	0.0001	0.0	0.0005	0.0002	0.0001	0.0028	0.9929	0.0001	0.0011
6	6	0.99	1.97	0.0	0.0002	0.0002	0.0002	0.003	0.0001	0.9946	0.0	0.0006	0.0	0.0001	0.0009
3	3	0.76	3.44	0.0005	0.0878	0.0033	0.8513	0.0146	0.0015	0.0127	0.0035	0.0051	0.0156	0.0022	0.0019
8	8	0.99	2.51	0.0002	0.0025	0.0004	0.0004	0.0003	0.0002	0.0015	0.0001	0.9939	0.0002	0.0002	0.0001
8	8	1.0	2.28	0.0001	0.0007	0.0	0.0004	0.0001	0.0	0.0008	0.0	0.9977	0.0001	0.0	0.0001
11	11	0.99	1.72	0.0015	0.0002	0.0004	0.0002	0.0001	0.0018	0.0031	0.0006	0.0015	0.0008	0.0011	0.9887
5	5	1.0	3.12	0.0	0.0	0.0	0.0	0.0	0.9996	0.0	0.0	0.0	0.0	0.0003	0.0
3	3	0.97	1.7	0.0001	0.0011	0.0003	0.979	0.0	0.0004	0.0078	0.0003	0.0001	0.0082	0.0026	0.0003
4	4	0.79	3.85	0.0005	0.0055	0.0017	0.0006	0.8839	0.0007	0.004	0.0007	0.0984	0.0003	0.001	0.0028
7	7	1.0	1.41	0.0012	0.0	0.0	0.0001	0.0	0.0	0.0001	0.9983	0.0	0.0	0.0001	0.0001
9	9	1.0	2.08	0.0	0.0	0.0	0.0	0.0	0.0	0.0	0.0	0.0	1.0	0.0	0.0
6	6	0.26	3.28	0.0114	0.0721	0.0231	0.0351	0.0147	0.0099	0.4422	0.0341	0.13	0.0248	0.0182	0.1844
2	2	1.0	2.41	0.0001	0.0006	0.9984	0.0003	0.0	0.0001	0.0001	0.0	0.0001	0.0002	0.0001	0.0001
9	9	0.99	2.21	0.0001	0.0001	0.0013	0.0002	0.0	0.0026	0.0001	0.0	0.0001	0.9953	0.0001	0.0
11	11	1.0	0.84	0.0005	0.0005	0.0006	0.0002	0.0	0.0001	0.0002	0.0001	0.0004	0.0002	0.0001	0.9973
9	9	0.99	1.59	0.0011	0.0001	0.0002	0.0001	0.0	0.0009	0.0006	0.0028	0.0001	0.9934	0.0002	0.0006
1	1	0.95	1.77	0.0001	0.9708	0.0035	0.0205	0.0008	0.0003	0.0005	0.0001	0.0009	0.0008	0.0008	0.0008
6	6	1.0	1.8	0.0	0.0	0.0	0.0002	0.0002	0.0	0.999	0.0	0.0003	0.0	0.0001	0.0001
4	4	0.92	4.8	0.0003	0.0067	0.0003	0.0293	0.9462	0.0004	0.0093	0.0014	0.0022	0.0005	0.0028	0.0007
2	2	1.0	4.08	0.0002	0.0002	0.9967	0.0006	0.0002	0.0002	0.0003	0.0001	0.0002	0.0003	0.0005	0.0005
0	0	1.0	3.09	0.9998	0.0	0.0	0.0	0.0	0.0	0.0	0.0	0.0	0.0	0.0	0.0001
2	2	1.0	2.57	0.0	0.0003	0.9983	0.0002	0.0001	0.0	0.0001	0.0	0.0003	0.0005	0.0	0.0001
9	1	0.05	6.43	0.0095	0.3059	0.0449	0.0594	0.0218	0.0185	0.0395	0.0925	0.2516	0.0833	0.0101	0.0629
9	9	1.0	2.56	0.0002	0.0	0.0	0.0	0.0	0.0001	0.0001	0.0	0.0	0.9994	0.0	0.0001
6	6	0.99	2.16	0.0001	0.0006	0.0002	0.0007	0.0009	0.0001	0.9919	0.0003	0.0011	0.0002	0.0002	0.0038
1	1	0.99	1.95	0.0002	0.9909	0.002	0.0026	0.0003	0.0006	0.0002	0.0001	0.0012	0.0013	0.0003	0.0003
1	1	0.94	4.74	0.0002	0.9517	0.006	0.0157	0.0065	0.0005	0.0025	0.0016	0.0135	0.0004	0.0009	0.0006
11	11	0.9	5.27	0.0274	0.0006	0.0025	0.0014	0.0008	0.0023	0.0097	0.0113	0.0005	0.0096	0.004	0.9299
6	6	0.68	1.72	0.0002	0.0086	0.003	0.0032	0.1362	0.0007	0.8188	0.0005	0.0237	0.0004	0.0028	0.0019
9	9	0.98	2.81	0.0027	0.0004	0.0016	0.0005	0.0002	0.0038	0.0002	0.001	0.0007	0.9871	0.0013	0.0005
8	9	0.06	5.79	0.0395	0.089	0.1283	0.0359	0.0344	0.1286	0.0565	0.0436	0.117	0.1864	0.068	0.0729
9	9	1.0	3.22	0.0	0.0	0.0009	0.0001	0.0	0.0014	0.0001	0.0	0.0	0.9973	0.0001	0.0001
10	10	1.0	0.7	0.0	0.0	0.0	0.0	0.0	0.0001	0.0	0.0002	0.0	0.0005	0.9991	0.0001
6	6	0.93	2.99	0.0005	0.0021	0.0006	0.0065	0.0078	0.0016	0.9493	0.004	0.0074	0.0011	0.0166	0.0025
1	1	0.97	4.2	0.0	0.9779	0.002	0.0111	0.0016	0.0002	0.0028	0.0003	0.0029	0.0006	0.0002	0.0002
4	4	0.81	5.14	0.0019	0.0396	0.0032	0.0257	0.8447	0.0023	0.0179	0.0081	0.0363	0.0052	0.0076	0.0075
3	3	0.68	3.84	0.0011	0.0711	0.0031	0.7489	0.0252	0.0044	0.0445	0.0071	0.0588	0.0218	0.011	0.003
8	8	0.99	2.54	0.0001	0.0042	0.0004	0.0005	0.0007	0.0003	0.0009	0.0001	0.9921	0.0002	0.0001	0.0003
1	1	0.98	1.75	0.0001	0.985	0.0081	0.003	0.0001	0.0006	0.0001	0.0001	0.0013	0.0014	0.0001	0.0002
5	9	0.38	4.74	0.0081	0.0005	0.0028	0.0006	0.0002	0.2941	0.0015	0.0014	0.001	0.6734	0.0013	0.0152
0	11	0.15	6.4	0.0757	0.0576	0.0294	0.0238	0.0458	0.0114	0.1507	0.1353	0.0593	0.0734	0.033	0.3045
2	2	1.0	2.02	0.0	0.0	0.9996	0.0001	0.0	0.0	0.0	0.0	0.0	0.0001	0.0	0.0001
9	9	0.91	2.05	0.0005	0.0046	0.0286	0.003	0.0002	0.021	0.0013	0.001	0.0022	0.9354	0.0013	0.0011
4	2	0.0	6.71	0.0159	0.0452	0.1632	0.0436	0.0681	0.0788	0.16	0.0812	0.0684	0.0644	0.1123	0.0992
4	4	1.0	2.91	0.0	0.0002	0.0001	0.0001	0.9991	0.0	0.0001	0.0	0.0003	0.0	0.0001	0.0
6	6	0.97	0.83	0.0001	0.0001	0.0004	0.001	0.0013	0.0055	0.9811	0.0002	0.0011	0.0005	0.0006	0.0081
11	11	1.0	0.65	0.0004	0.0001	0.0004	0.0001	0.0	0.0001	0.0007	0.0001	0.0001	0.0001	0.0001	0.9978
5	5	0.99	3.4	0.0	0.0001	0.0004	0.0001	0.0	0.9961	0.0003	0.0	0.0001	0.0024	0.0003	0.0001
3	3	0.21	3.35	0.0113	0.2617	0.0435	0.4693	0.0112	0.0223	0.0138	0.0215	0.0114	0.0405	0.074	0.0194
7	7	0.97	1.64	0.0154	0.0	0.0	0.0001	0.0	0.0	0.0001	0.9834	0.0001	0.0001	0.0001	0.0007
9	9	0.56	9.56	0.0802	0.0056	0.0226	0.0136	0.0102	0.0603	0.0189	0.0367	0.0051	0.6363	0.0607	0.0498
9	9	0.99	2.76	0.0008	0.0001	0.001	0.0004	0.0	0.0014	0.0003	0.0003	0.0012	0.9916	0.0005	0.0024
4	4	1.0	4.94	0.0	0.0	0.0	0.0	0.9999	0.0	0.0	0.0	0.0	0.0	0.0	0.0
8	8	1.0	3.66	0.0001	0.0002	0.0	0.0002	0.0005	0.0001	0.0011	0.0001	0.9973	0.0	0.0001	0.0003
1	1	0.98	2.74	0.0001	0.9889	0.0021	0.0041	0.0018	0.0002	0.0003	0.0001	0.0019	0.0002	0.0	0.0003
0	7	0.13	2.83	0.4368	0.0	0.0	0.0001	0.0	0.0002	0.0001	0.5621	0.0	0.0001	0.0004	0.0002
3	3	0.99	3.5	0.0	0.0005	0.0001	0.9914	0.0001	0.0002	0.0048	0.0003	0.0005	0.0014	0.0007	0.0
5	5	0.99	2.34	0.001	0.0	0.0018	0.0	0.0	0.9944	0.0002	0.0001	0.0004	0.0006	0.0	0.0013
0	0	0.99	6.1	0.9945	0.0	0.0	0.0	0.0	0.0	0.0001	0.004	0.0	0.0002	0.0001	0.001
2	2	1.0	2.27	0.0	0.0	0.9999	0.0	0.0	0.0	0.0	0.0	0.0	0.0	0.0	0.0
7	7	0.41	1.4	0.2929	0.0001	0.0001	0.0001	0.0	0.0	0.0001	0.7056	0.0001	0.0002	0.0001	0.0007
11	11	0.69	6.01	0.1238	0.0012	0.0036	0.0026	0.0011	0.0063	0.0142	0.0077	0.001	0.0188	0.0067	0.813
9	9	1.0	3.45	0.0	0.0	0.0003	0.0001	0.0	0.0016	0.0001	0.0	0.0	0.9978	0.0001	0.0
11	11	1.0	3.42	0.0019	0.0	0.0	0.0001	0.0	0.0	0.0003	0.0004	0.0001	0.0001	0.0001	0.9969
6	6	0.93	3.61	0.0007	0.0033	0.0015	0.0052	0.0077	0.0012	0.9477	0.0021	0.0028	0.0015	0.0134	0.0128
8	8	0.95	2.52	0.0005	0.0041	0.0006	0.0037	0.0012	0.0121	0.0051	0.0014	0.9636	0.0032	0.0034	0.0012
4	4	0.99	5.35	0.0001	0.0011	0.0001	0.0004	0.9959	0.0001	0.0008	0.0001	0.0004	0.0001	0.0007	0.0003
1	1	0.99	2.81	0.0	0.9958	0.0024	0.0006	0.0003	0.0	0.0	0.0	0.0002	0.0002	0.0003	0.0001
4	4	1.0	4.09	0.0	0.0	0.0	0.0	0.9997	0.0	0.0001	0.0	0.0	0.0	0.0001	0.0
7	7	0.98	3.77	0.0084	0.0002	0.0002	0.0015	0.0001	0.0002	0.001	0.986	0.0001	0.0004	0.0012	0.0007
3	3	0.99	2.63	0.0	0.0023	0.0004	0.9924	0.0006	0.0003	0.0011	0.0002	0.0004	0.0005	0.0016	0.0002
9	9	0.99	2.87	0.0002	0.0002	0.0002	0.0007	0.0	0.0014	0.0004	0.0001	0.0002	0.9958	0.0002	0.0006
10	10	0.96	1.71	0.0011	0.0004	0.0003	0.0007	0.0	0.0008	0.0001	0.0068	0.0006	0.0117	0.9759	0.0016
8	8	0.98	2.74	0.0007	0.0018	0.0004	0.0002	0.0012	0.0028	0.0014	0.0001	0.9871	0.0017	0.0005	0.0022
11	11	1.0	2.94	0.0016	0.0	0.0	0.0001	0.0	0.0001	0.0005	0.0003	0.0	0.0002	0.0001	0.997
1	1	0.31	6.14	0.0052	0.4279	0.1102	0.0595	0.0479	0.0223	0.0738	0.0154	0.1146	0.0363	0.0584	0.0285
0	0	1.0	3.91	0.9998	0.0	0.0	0.0	0.0	0.0	0.0	0.0001	0.0	0.0	0.0	0.0
11	11	0.99	2.23	0.0005	0.0	0.0001	0.0001	0.0	0.0009	0.0025	0.0001	0.0	0.0003	0.0005	0.995
5	5	1.0	3.33	0.0	0.0	0.0	0.0	0.0	0.9998	0.0	0.0	0.0	0.0	0.0	0.0001
10	10	1.0	1.52	0.0	0.0001	0.0002	0.0009	0.0001	0.0005	0.0003	0.0004	0.0001	0.0004	0.9968	0.0002
0	0	0.91	7.64	0.9543	0.0001	0.0001	0.0001	0.0001	0.0001	0.0002	0.0419	0.0	0.0004	0.0002	0.0025
3	3	0.98	3.11	0.0	0.0001	0.0	0.9869	0.0001	0.0017	0.0064	0.0005	0.0001	0.0022	0.0019	0.0001
10	5	1.0	2.35	0.0	0.0	0.0	0.0	0.0	0.9999	0.0	0.0	0.0	0.0	0.0	0.0
2	2	1.0	3.09	0.0009	0.0	0.9983	0.0	0.0	0.0001	0.0001	0.0002	0.0	0.0001	0.0002	0.0002
4	4	0.96	2.52	0.0007	0.01	0.0009	0.0063	0.973	0.0002	0.0014	0.0004	0.0058	0.0003	0.0005	0.0005
2	2	0.93	2.35	0.0004	0.0	0.9667	0.0001	0.0	0.0002	0.0001	0.0001	0.0	0.0319	0.0001	0.0003
10	10	0.9	2.95	0.0263	0.0002	0.0028	0.0075	0.0006	0.0075	0.0006	0.0257	0.0001	0.0027	0.9241	0.0019
3	3	0.99	4.0	0.0	0.0004	0.0	0.9919	0.0	0.0002	0.0058	0.0001	0.0001	0.0007	0.0008	0.0
8	8	0.59	5.52	0.0018	0.0906	0.0145	0.0194	0.0161	0.0236	0.1031	0.0105	0.6912	0.0068	0.0053	0.0171
4	4	1.0	3.78	0.0	0.0	0.0	0.0	1.0	0.0	0.0	0.0	0.0	0.0	0.0	0.0
7	7	0.91	3.14	0.0347	0.0018	0.0007	0.0031	0.0005	0.0005	0.0016	0.9487	0.0005	0.0014	0.003	0.0036
4	4	0.99	4.89	0.0	0.0002	0.0001	0.0002	0.9916	0.0001	0.001	0.0001	0.0002	0.0001	0.0061	0.0004
3	3	0.97	3.42	0.0	0.0004	0.0001	0.9839	0.0001	0.0008	0.0099	0.0008	0.0002	0.0011	0.0025	0.0002
3	3	0.97	5.39	0.0001	0.0077	0.0008	0.9763	0.0014	0.0008	0.0045	0.0005	0.0015	0.0027	0.0034	0.0003
3	3	0.94	3.19	0.0002	0.0081	0.0005	0.954	0.0013	0.0008	0.0165	0.0076	0.0015	0.0053	0.0036	0.0007
6	6	0.6	2.32	0.0043	0.0361	0.0142	0.008	0.0162	0.0337	0.6837	0.0092	0.0822	0.0112	0.0193	0.0819
6	6	0.93	3.18	0.001	0.0048	0.0025	0.0039	0.0053	0.0017	0.9464	0.0039	0.0053	0.0021	0.0118	0.0113
6	6	0.96	2.72	0.0017	0.0014	0.0012	0.0025	0.0027	0.0012	0.9657	0.0073	0.0027	0.0019	0.0037	0.0081
0	0	0.99	3.22	0.9973	0.0	0.0	0.0	0.0	0.0	0.0001	0.0025	0.0	0.0	0.0	0.0001
6	6	0.96	1.66	0.0006	0.0001	0.0021	0.0015	0.0006	0.0027	0.975	0.0014	0.0005	0.0016	0.0013	0.0126
3	3	0.97	3.94	0.0001	0.0024	0.0004	0.9776	0.0004	0.001	0.0059	0.0031	0.0004	0.0054	0.0031	0.0003
11	11	0.72	3.93	0.0831	0.0008	0.0224	0.003	0.0016	0.0112	0.0107	0.0107	0.0005	0.0308	0.0259	0.7992
7	7	1.0	3.19	0.0007	0.0	0.0	0.0	0.0	0.0	0.0	0.9991	0.0	0.0	0.0	0.0001
10	10	0.87	5.5	0.0078	0.002	0.0148	0.0085	0.0026	0.0104	0.0033	0.0125	0.0009	0.0285	0.8973	0.0115
2	2	0.52	4.69	0.0615	0.0035	0.6431	0.121	0.0075	0.0228	0.0055	0.022	0.0083	0.036	0.0356	0.0332
8	8	0.96	3.38	0.0025	0.0027	0.0022	0.0021	0.0022	0.0042	0.004	0.0018	0.968	0.0055	0.0011	0.0036
2	2	1.0	2.13	0.0	0.0	0.9988	0.0003	0.0	0.0	0.0001	0.0	0.0001	0.0005	0.0	0.0001
9	9	0.83	6.14	0.0428	0.0003	0.0225	0.0024	0.001	0.0299	0.0034	0.0051	0.0004	0.8764	0.0091	0.0068
1	1	0.99	4.25	0.0	0.9901	0.0016	0.0039	0.0007	0.0002	0.0003	0.0001	0.0024	0.0002	0.0001	0.0002
4	4	1.0	5.31	0.0	0.0002	0.0	0.0002	0.9986	0.0001	0.0005	0.0	0.0002	0.0	0.0001	0.0001
3	3	0.98	2.35	0.0	0.0008	0.0001	0.9842	0.0001	0.0005	0.0073	0.0007	0.0002	0.0027	0.0032	0.0002
0	0	0.98	6.66	0.9879	0.0002	0.0004	0.0005	0.0002	0.0009	0.0008	0.0035	0.0005	0.0011	0.0007	0.0033
2	2	0.92	3.13	0.0032	0.0071	0.9388	0.0009	0.0005	0.0036	0.0005	0.0006	0.0159	0.0119	0.0006	0.0164
4	4	1.0	3.18	0.0	0.0	0.0	0.0	1.0	0.0	0.0	0.0	0.0	0.0	0.0	0.0
7	7	0.99	2.33	0.0033	0.0001	0.0002	0.001	0.0001	0.0004	0.0003	0.9929	0.0001	0.0009	0.0004	0.0003
6	6	1.0	2.02	0.0	0.0	0.0002	0.0001	0.0002	0.0001	0.9979	0.0	0.0008	0.0	0.0	0.0008
11	11	1.0	2.16	0.0003	0.0	0.0006	0.0	0.0	0.0005	0.0004	0.0001	0.0001	0.0004	0.0002	0.9972
8	8	0.88	3.89	0.0003	0.0077	0.0004	0.0017	0.0026	0.0024	0.0516	0.0007	0.9284	0.0017	0.0014	0.0012
10	10	1.0	0.46	0.0	0.0	0.0002	0.0	0.0	0.0002	0.0	0.0	0.0001	0.0002	0.9991	0.0001
8	8	1.0	2.82	0.0	0.0	0.0	0.0001	0.0001	0.0	0.0015	0.0	0.9982	0.0	0.0	0.0
0	0	0.97	3.31	0.9838	0.0001	0.0001	0.0001	0.0	0.0001	0.0001	0.015	0.0	0.0	0.0001	0.0006
11	11	0.98	1.45	0.0011	0.0008	0.0017	0.0002	0.0002	0.0007	0.0025	0.0001	0.0035	0.0006	0.0003	0.9883
3	3	0.95	2.17	0.0002	0.0102	0.0013	0.9588	0.0008	0.0009	0.0134	0.0066	0.0018	0.0014	0.0038	0.0005
6	6	1.0	2.37	0.0	0.0001	0.0001	0.0002	0.0001	0.0002	0.9983	0.0	0.0002	0.0001	0.0001	0.0007
10	4	0.15	4.77	0.0029	0.0712	0.1034	0.0234	0.3999	0.0053	0.045	0.0076	0.0219	0.02	0.2465	0.0529
2	2	0.42	4.41	0.016	0.0005	0.66	0.0032	0.001	0.0526	0.003	0.0053	0.0005	0.2383	0.0141	0.0055
1	1	0.95	3.37	0.0001	0.9699	0.0032	0.0082	0.0008	0.0003	0.0018	0.0002	0.015	0.0003	0.0002	0.0002
8	8	0.27	6.41	0.0024	0.2011	0.008	0.1799	0.0116	0.0119	0.0696	0.0152	0.4707	0.0129	0.0131	0.0035
6	6	0.6	3.73	0.0046	0.0165	0.0096	0.0205	0.0162	0.0318	0.6797	0.0115	0.0136	0.0351	0.0831	0.0777
3	3	0.97	2.29	0.0	0.0019	0.0005	0.9807	0.0001	0.0046	0.0012	0.0001	0.0013	0.0093	0.0003	0.0001
7	7	1.0	4.08	0.0012	0.0	0.0	0.0	0.0	0.0	0.0001	0.9982	0.0	0.0	0.0001	0.0003
0	0	1.0	4.8	0.9984	0.0	0.0	0.0	0.0	0.0	0.0	0.0011	0.0	0.0	0.0	0.0003
8	8	1.0	1.91	0.0	0.0003	0.0	0.0003	0.0003	0.0001	0.0007	0.0	0.9982	0.0001	0.0	0.0
11	11	0.99	4.37	0.0007	0.0	0.0002	0.0001	0.0	0.0004	0.0019	0.0006	0.0	0.0002	0.0003	0.9955
7	7	0.91	3.03	0.0448	0.0	0.0	0.0	0.0	0.0	0.0001	0.9543	0.0	0.0	0.0	0.0006
3	3	0.9	2.85	0.0001	0.0007	0.0003	0.9303	0.0003	0.0015	0.0129	0.0013	0.0003	0.0295	0.0224	0.0005
3	3	0.98	2.76	0.0001	0.0035	0.0005	0.9866	0.0003	0.0003	0.0048	0.0005	0.0005	0.0005	0.0022	0.0003
4	4	1.0	2.49	0.0	0.001	0.0	0.0001	0.9977	0.0	0.0002	0.0	0.0008	0.0	0.0	0.0
1	1	0.96	2.62	0.0001	0.9672	0.0091	0.0106	0.0054	0.0004	0.0004	0.0002	0.0037	0.002	0.0003	0.0007
2	2	1.0	3.67	0.0	0.0	0.9998	0.0001	0.0	0.0	0.0	0.0	0.0	0.0	0.0	0.0001
2	2	0.94	6.99	0.0026	0.0021	0.9538	0.0054	0.0023	0.0033	0.0021	0.0011	0.0014	0.0076	0.0092	0.009
7	7	0.96	1.74	0.0042	0.0005	0.0005	0.0109	0.0001	0.0018	0.0005	0.9755	0.0001	0.0008	0.0037	0.0014
7	7	0.98	1.61	0.009	0.0	0.0	0.0	0.0	0.0	0.0	0.9901	0.0	0.0001	0.0	0.0007
4	4	1.0	3.78	0.0	0.0	0.0	0.0	0.9994	0.0	0.0	0.0	0.0006	0.0	0.0	0.0
11	11	0.99	2.64	0.0032	0.0001	0.0	0.0001	0.0	0.0	0.0004	0.0004	0.0001	0.0001	0.0003	0.9954
1	1	1.0	2.49	0.0	0.9975	0.0005	0.0002	0.0009	0.0	0.0001	0.0001	0.0005	0.0001	0.0	0.0001
0	0	1.0	4.06	0.999	0.0	0.0	0.0	0.0	0.0001	0.0	0.0	0.0	0.0	0.0	0.0008
11	10	0.61	0.77	0.0139	0.0083	0.0142	0.0097	0.0007	0.0177	0.0065	0.0653	0.0045	0.029	0.7213	0.1092
3	3	0.93	2.71	0.0	0.0004	0.0001	0.9484	0.0001	0.0115	0.0125	0.0002	0.0003	0.0098	0.0164	0.0001
3	3	0.3	5.55	0.0021	0.1613	0.0827	0.4603	0.0424	0.0098	0.0231	0.0175	0.0636	0.0149	0.1064	0.016
6	6	0.99	2.9	0.0003	0.0001	0.0005	0.0006	0.0005	0.0007	0.9918	0.0006	0.0005	0.0006	0.0004	0.0033
3	3	0.96	3.1	0.0001	0.0057	0.0006	0.9698	0.0008	0.0028	0.0069	0.0009	0.0008	0.0069	0.0044	0.0003
0	0	1.0	3.1	0.9991	0.0	0.0	0.0	0.0	0.0	0.0	0.0003	0.0	0.0	0.0	0.0006
1	1	1.0	2.21	0.0	0.9991	0.0001	0.0004	0.0001	0.0	0.0	0.0	0.0002	0.0	0.0	0.0001
0	0	0.28	5.43	0.6279	0.0013	0.0006	0.0013	0.0013	0.0003	0.0019	0.3514	0.0011	0.0012	0.0027	0.009
8	8	1.0	2.46	0.0002	0.0001	0.0	0.0001	0.0002	0.0001	0.0011	0.0001	0.9974	0.0001	0.0001	0.0005
3	3	0.99	1.84	0.0	0.004	0.0002	0.9934	0.0001	0.0	0.0008	0.0	0.0003	0.0008	0.0002	0.0
0	0	0.98	5.87	0.9875	0.0004	0.0001	0.0006	0.0005	0.0001	0.0006	0.0085	0.0003	0.0001	0.0005	0.0008
9	9	1.0	3.1	0.0	0.0	0.0003	0.0	0.0	0.0	0.0001	0.0	0.0001	0.9993	0.0	0.0
0	0	1.0	1.78	0.9982	0.0004	0.0001	0.0001	0.0	0.0	0.0001	0.0006	0.0002	0.0001	0.0001	0.0002
5	5	1.0	2.25	0.0	0.0006	0.0008	0.0009	0.0	0.997	0.0001	0.0	0.0001	0.0003	0.0	0.0001
8	8	0.66	3.66	0.0176	0.0227	0.0201	0.0103	0.0265	0.0284	0.0303	0.0099	0.7118	0.0552	0.0154	0.0517
1	1	0.99	1.95	0.0007	0.9914	0.0005	0.0027	0.0007	0.0002	0.0001	0.0001	0.0016	0.0015	0.0001	0.0003
1	1	0.71	3.81	0.0002	0.8276	0.0035	0.1167	0.0094	0.0039	0.0194	0.0014	0.0072	0.0058	0.0043	0.0006
8	8	1.0	2.35	0.0	0.0002	0.0001	0.0002	0.0	0.0001	0.0003	0.0	0.9989	0.0001	0.0001	0.0001
2	2	0.97	3.7	0.0019	0.0014	0.9805	0.0026	0.0003	0.0015	0.0005	0.0007	0.0008	0.0066	0.0016	0.0014
7	7	1.0	1.35	0.0014	0.0001	0.0	0.0001	0.0	0.0001	0.0001	0.9977	0.0001	0.0001	0.0	0.0003
11	11	1.0	1.55	0.0006	0.0001	0.0	0.0001	0.0	0.0	0.0002	0.0002	0.0001	0.0	0.0001	0.9986
6	6	1.0	1.38	0.0	0.0	0.0	0.0	0.0	0.0	0.9997	0.0	0.0001	0.0	0.0	0.0001
7	7	0.99	1.81	0.0028	0.0	0.0	0.0	0.0	0.0	0.0	0.9971	0.0	0.0	0.0	0.0001
6	6	0.91	1.09	0.0016	0.0023	0.0018	0.0021	0.0014	0.0012	0.947	0.0012	0.0032	0.0024	0.0013	0.0345
2	2	0.41	3.21	0.0007	0.2614	0.6708	0.0317	0.0008	0.0021	0.0021	0.0004	0.019	0.0092	0.0007	0.0011
2	2	0.93	5.75	0.0011	0.0066	0.9469	0.0013	0.0014	0.0035	0.0024	0.001	0.0043	0.0126	0.006	0.0129
5	5	1.0	3.47	0.0	0.0	0.0	0.0	0.0	0.9999	0.0	0.0	0.0	0.0	0.0	0.0
11	11	1.0	1.96	0.0001	0.0	0.0	0.0001	0.0	0.0001	0.0003	0.0	0.0	0.0001	0.0002	0.9992
0	0	1.0	3.61	0.9971	0.0	0.0	0.0	0.0	0.0	0.0	0.0014	0.0001	0.0	0.0	0.0013
5	5	0.42	5.52	0.0058	0.0008	0.0121	0.002	0.0008	0.6698	0.0083	0.0014	0.0012	0.2498	0.0165	0.0316
2	2	0.97	4.06	0.0019	0.0004	0.9746	0.0033	0.0003	0.0022	0.0002	0.0009	0.0022	0.0036	0.0024	0.008
8	8	0.77	1.86	0.001	0.015	0.081	0.0015	0.0297	0.0113	0.0009	0.0002	0.8508	0.0034	0.0015	0.0035
1	1	0.96	2.42	0.0003	0.9712	0.0032	0.0093	0.0013	0.0021	0.0007	0.0004	0.0066	0.003	0.0011	0.0009
0	0	0.64	14.25	0.7607	0.0049	0.0039	0.0058	0.0042	0.0075	0.0166	0.1217	0.0042	0.0267	0.0087	0.035
0	0	0.37	2.91	0.6841	0.0005	0.0001	0.0007	0.0003	0.0001	0.0006	0.3114	0.0002	0.0002	0.0004	0.0014
9	9	0.99	3.06	0.0015	0.0	0.0013	0.0002	0.0	0.0039	0.0005	0.0001	0.0	0.9891	0.0003	0.003
10	10	0.9	0.8	0.0032	0.0036	0.0015	0.0211	0.0007	0.0018	0.0145	0.0175	0.0038	0.0024	0.9228	0.0072
7	7	1.0	1.96	0.001	0.0	0.0	0.0003	0.0	0.0001	0.0002	0.9965	0.0	0.0005	0.0001	0.0012
2	2	0.95	2.81	0.0181	0.0001	0.9658	0.0002	0.0001	0.0014	0.0008	0.001	0.0001	0.0105	0.0003	0.0016
7	7	0.98	3.72	0.0081	0.0001	0.0001	0.0001	0.0001	0.0001	0.0003	0.9868	0.0002	0.0003	0.0001	0.0039
3	3	0.95	3.35	0.0001	0.0005	0.0002	0.9656	0.0001	0.0023	0.0095	0.0023	0.0001	0.0049	0.014	0.0004
2	2	0.75	2.55	0.0006	0.0981	0.8513	0.0051	0.0004	0.0042	0.0007	0.0002	0.0066	0.0308	0.0005	0.0016
10	10	0.94	3.34	0.0	0.0008	0.0015	0.0227	0.0017	0.0042	0.0015	0.0007	0.0004	0.0028	0.9635	0.0002
2	2	1.0	2.54	0.0	0.0	0.9993	0.0	0.0	0.0	0.0001	0.0	0.0	0.0004	0.0	0.0001
6	6	0.97	2.2	0.0001	0.0002	0.0002	0.0008	0.0043	0.0004	0.983	0.0002	0.0095	0.0002	0.0005	0.0007
5	5	1.0	4.46	0.0	0.0	0.0	0.0	0.0	0.9997	0.0001	0.0	0.0	0.0	0.0	0.0002
2	1	0.32	2.24	0.0019	0.5787	0.2612	0.0294	0.0134	0.0262	0.0029	0.0022	0.0176	0.0163	0.0422	0.0079
9	9	0.67	3.5	0.0062	0.0023	0.1429	0.0018	0.0004	0.0064	0.0014	0.0057	0.011	0.8161	0.0015	0.0043
5	5	0.97	3.68	0.0008	0.0001	0.0025	0.0002	0.0001	0.9794	0.0005	0.0002	0.0004	0.0032	0.0003	0.0124
8	8	0.99	1.93	0.0008	0.0005	0.0005	0.0002	0.0006	0.0002	0.0006	0.0001	0.9917	0.0004	0.0001	0.0043
5	5	0.95	6.17	0.0009	0.0011	0.0132	0.0011	0.0018	0.9616	0.0051	0.0003	0.0011	0.004	0.0048	0.0048
5	5	1.0	3.07	0.0	0.0	0.0	0.0	0.0	0.9997	0.0001	0.0	0.0001	0.0	0.0	0.0
6	6	0.96	2.54	0.0001	0.0003	0.0005	0.0002	0.0015	0.0004	0.9781	0.0003	0.0031	0.0003	0.0002	0.015
10	10	0.94	5.6	0.0011	0.0014	0.0007	0.021	0.0044	0.0018	0.0029	0.0038	0.0006	0.0035	0.9571	0.0016
1	1	1.0	1.87	0.0	0.9992	0.0001	0.0001	0.0002	0.0	0.0	0.0	0.0001	0.0001	0.0	0.0
5	5	0.98	4.52	0.0009	0.0001	0.0064	0.0001	0.0001	0.9854	0.0011	0.0001	0.0002	0.002	0.0007	0.0031
5	2	0.09	2.82	0.0051	0.0015	0.4687	0.0243	0.0012	0.1121	0.0012	0.0013	0.0023	0.3737	0.0029	0.0058
7	7	0.68	1.42	0.1593	0.0001	0.0	0.0	0.0001	0.0	0.0001	0.8399	0.0	0.0001	0.0	0.0004
6	6	0.97	1.12	0.0002	0.0022	0.0012	0.0018	0.0063	0.0008	0.9784	0.0004	0.0023	0.0003	0.0005	0.0057
9	9	0.38	3.79	0.0007	0.0004	0.2839	0.0013	0.0005	0.0451	0.0007	0.0004	0.0003	0.6592	0.0067	0.0008
7	7	0.98	4.94	0.0089	0.0	0.0	0.0	0.0	0.0001	0.0001	0.9902	0.0	0.0001	0.0003	0.0003
4	3	0.2	3.64	0.0024	0.1287	0.0071	0.434	0.2359	0.014	0.0264	0.0796	0.0114	0.0123	0.0374	0.0109
6	6	0.7	4.35	0.0096	0.0167	0.0051	0.0211	0.0514	0.0071	0.7474	0.0366	0.0306	0.0166	0.0328	0.0249
10	10	1.0	1.81	0.0	0.0	0.0	0.0	0.0	0.0	0.0	0.0	0.0	0.0	1.0	0.0
9	9	0.99	2.27	0.0018	0.0001	0.004	0.0002	0.0001	0.0004	0.0002	0.0005	0.0005	0.9916	0.0002	0.0004
9	9	0.98	4.81	0.0019	0.0	0.0062	0.0005	0.0003	0.001	0.0004	0.0001	0.0001	0.9882	0.0006	0.0005
11	11	0.99	0.74	0.0053	0.0	0.0	0.0	0.0	0.0	0.0001	0.0002	0.0	0.0009	0.0	0.9934
10	10	0.92	6.65	0.0007	0.0024	0.0099	0.0124	0.0042	0.0083	0.0047	0.0059	0.0015	0.0117	0.9357	0.0025
0	11	0.61	4.85	0.088	0.003	0.0072	0.0033	0.0025	0.011	0.0117	0.0114	0.0063	0.1193	0.0068	0.7295
9	9	0.98	1.89	0.0014	0.0003	0.002	0.0007	0.0	0.0019	0.0013	0.0032	0.0008	0.9872	0.0004	0.0008
0	0	0.93	2.06	0.9656	0.0001	0.0001	0.0001	0.0	0.0001	0.0002	0.033	0.0	0.0003	0.0001	0.0005
0	0	1.0	5.56	0.999	0.0	0.0	0.0	0.0	0.0	0.0	0.0006	0.0	0.0	0.0	0.0003
0	0	0.97	4.9	0.9845	0.0	0.0002	0.0002	0.0001	0.0006	0.0003	0.0101	0.0	0.0005	0.0009	0.0027
6	6	0.84	1.82	0.0002	0.0017	0.0005	0.0025	0.0213	0.0015	0.9041	0.0005	0.064	0.0005	0.0018	0.0013
11	11	0.99	2.08	0.0006	0.0	0.0007	0.0001	0.0	0.0005	0.0015	0.0002	0.0027	0.0002	0.0003	0.9932
5	5	1.0	3.02	0.0	0.0	0.0	0.0	0.0	1.0	0.0	0.0	0.0	0.0	0.0	0.0
0	0	0.98	6.36	0.9885	0.0	0.0002	0.0001	0.0	0.0006	0.0001	0.0016	0.0	0.002	0.0002	0.0066
8	8	1.0	2.44	0.0	0.0	0.0	0.0001	0.0005	0.0	0.0003	0.0	0.9989	0.0	0.0	0.0
0	0	0.81	10.03	0.8662	0.0011	0.0049	0.0016	0.0019	0.0018	0.0041	0.0518	0.001	0.0115	0.0046	0.0495
5	5	0.79	9.3	0.0278	0.0027	0.0163	0.006	0.0059	0.8219	0.0214	0.0104	0.0043	0.0282	0.0352	0.0199
4	4	0.77	6.06	0.0011	0.051	0.0029	0.0502	0.8217	0.0018	0.0311	0.0037	0.0089	0.003	0.0191	0.0055
10	10	1.0	1.88	0.0	0.0	0.0	0.0	0.0	0.0	0.0	0.0	0.0	0.0	1.0	0.0
2	2	0.98	2.63	0.0002	0.0022	0.9861	0.0071	0.0001	0.0005	0.0003	0.0002	0.0002	0.0011	0.0016	0.0003
4	4	1.0	3.52	0.0	0.0	0.0	0.0	0.9996	0.0001	0.0001	0.0	0.0002	0.0	0.0	0.0001
7	7	0.99	1.48	0.0018	0.0001	0.0002	0.0001	0.0	0.0001	0.0002	0.9962	0.0001	0.0003	0.0001	0.0008
5	5	1.0	2.45	0.0	0.0002	0.0001	0.0001	0.0	0.9983	0.0006	0.0	0.0003	0.0001	0.0001	0.0001
7	7	0.91	5.24	0.0414	0.0	0.0001	0.0001	0.0	0.0003	0.0005	0.952	0.0	0.0004	0.0012	0.0038
6	6	1.0	1.73	0.0	0.0001	0.0001	0.0003	0.0004	0.0002	0.9972	0.0002	0.0011	0.0002	0.0001	0.0001
4	4	1.0	2.09	0.0	0.0	0.0	0.0	0.9996	0.0	0.0001	0.0	0.0002	0.0	0.0	0.0
3	3	0.87	1.53	0.0006	0.0254	0.0289	0.9006	0.0013	0.0058	0.0068	0.0014	0.003	0.0202	0.0044	0.0016
2	2	0.99	2.8	0.0001	0.0004	0.9963	0.0018	0.0	0.0001	0.0003	0.0001	0.0003	0.0005	0.0001	0.0001
5	5	0.83	5.16	0.0031	0.0014	0.0077	0.0152	0.0049	0.8765	0.0192	0.0048	0.0014	0.0213	0.0422	0.0023
7	7	1.0	3.27	0.0006	0.0001	0.0001	0.0001	0.0001	0.0	0.0001	0.9979	0.0001	0.0001	0.0001	0.0007
3	3	0.5	2.5	0.0002	0.0729	0.2062	0.704	0.0016	0.003	0.0026	0.0002	0.0021	0.0058	0.0011	0.0003
9	9	0.85	1.64	0.0003	0.0037	0.0714	0.0027	0.0003	0.0017	0.0003	0.0002	0.0014	0.9165	0.0003	0.0012
5	5	1.0	2.23	0.0	0.0	0.0	0.0	0.0	0.9999	0.0	0.0	0.0	0.0	0.0	0.0
1	1	0.99	2.63	0.0001	0.9912	0.001	0.0017	0.0007	0.0003	0.0003	0.0003	0.0029	0.0006	0.0008	0.0002
9	9	0.45	4.94	0.0091	0.001	0.0362	0.0023	0.0009	0.0817	0.0055	0.0036	0.0011	0.6525	0.0034	0.2028
0	0	0.99	3.24	0.993	0.0	0.0	0.0	0.0	0.0001	0.0001	0.001	0.0001	0.0016	0.0	0.004
0	0	0.72	3.92	0.8574	0.0001	0.0001	0.0001	0.0004	0.0	0.0004	0.141	0.0001	0.0001	0.0001	0.0002
1	1	0.87	3.67	0.0002	0.921	0.0511	0.0174	0.0007	0.0008	0.0017	0.0006	0.0029	0.0029	0.0004	0.0004
2	2	0.96	3.32	0.0011	0.0001	0.9773	0.0026	0.0002	0.0019	0.0002	0.0002	0.0003	0.0138	0.0006	0.0017
9	9	0.84	4.66	0.0034	0.0001	0.0666	0.0014	0.0003	0.0144	0.0009	0.0012	0.0001	0.9048	0.0026	0.0041
6	6	0.99	1.65	0.0001	0.0005	0.0003	0.001	0.0043	0.0006	0.9894	0.0003	0.0016	0.0004	0.0004	0.0011
0	0	1.0	2.13	0.9985	0.0	0.0	0.0	0.0	0.0	0.0	0.0012	0.0	0.0	0.0	0.0002
1	1	1.0	2.98	0.0	0.9973	0.0002	0.0004	0.0015	0.0	0.0002	0.0	0.0003	0.0	0.0	0.0
0	0	0.72	4.64	0.8003	0.0003	0.0096	0.0012	0.0009	0.0185	0.0028	0.0225	0.0004	0.0781	0.0086	0.0569
11	11	1.0	1.2	0.0006	0.0	0.0	0.0	0.0	0.0	0.0001	0.0	0.0001	0.0	0.0	0.999
8	8	0.99	4.29	0.0001	0.0019	0.0002	0.001	0.001	0.0004	0.0038	0.0002	0.9903	0.0004	0.0002	0.0005
7	7	1.0	2.54	0.0011	0.0	0.0	0.0	0.0	0.0	0.0	0.9986	0.0	0.0	0.0	0.0001
6	6	0.99	2.06	0.0	0.0001	0.0001	0.0002	0.0013	0.0004	0.9924	0.0001	0.0008	0.0001	0.0002	0.0042
11	11	1.0	1.58	0.0002	0.0	0.0002	0.0	0.0	0.0002	0.0003	0.0	0.0	0.0002	0.0002	0.9987
3	3	0.97	2.84	0.0003	0.0016	0.0034	0.977	0.0004	0.0008	0.0051	0.0013	0.0019	0.0052	0.002	0.001
5	5	0.3	12.61	0.0584	0.0117	0.0453	0.019	0.0168	0.4309	0.0954	0.029	0.0114	0.1308	0.081	0.0702
0	0	1.0	3.9	0.9986	0.0	0.0	0.0	0.0	0.0	0.0	0.0002	0.0	0.0	0.0	0.0012
6	6	0.94	1.89	0.003	0.0006	0.0007	0.006	0.004	0.0022	0.9484	0.0076	0.0008	0.001	0.0132	0.0124
6	6	0.99	2.75	0.0001	0.0001	0.0002	0.0002	0.0001	0.0001	0.996	0.0001	0.0002	0.0002	0.0002	0.0025
4	4	0.99	2.49	0.0001	0.0027	0.0003	0.0013	0.9918	0.0003	0.0006	0.0	0.0022	0.0002	0.0003	0.0001
4	4	0.99	3.46	0.0	0.0031	0.0006	0.0003	0.9951	0.0001	0.0003	0.0	0.0003	0.0001	0.0002	0.0001
2	2	0.96	2.91	0.0006	0.0004	0.9727	0.002	0.0002	0.0011	0.0008	0.0002	0.0011	0.0089	0.0004	0.0117
3	3	0.96	2.82	0.0	0.0146	0.0012	0.9709	0.0001	0.0001	0.0025	0.0003	0.0024	0.0066	0.001	0.0002
6	6	0.92	3.06	0.0004	0.002	0.0006	0.011	0.0158	0.0011	0.9382	0.0023	0.0209	0.0013	0.0052	0.0012
11	11	1.0	1.88	0.0	0.0	0.0	0.0	0.0	0.0	0.0	0.0	0.0	0.0	0.0	1.0
11	11	1.0	0.93	0.0	0.0	0.0	0.0	0.0	0.0	0.0	0.0	0.0	0.0	0.0	1.0
0	0	0.99	5.28	0.9942	0.0	0.0	0.0	0.0	0.0	0.0001	0.0053	0.0	0.0	0.0	0.0002
3	3	0.73	3.06	0.0005	0.0013	0.0017	0.8327	0.0014	0.0046	0.0155	0.0168	0.0015	0.1012	0.0215	0.0013
9	9	0.5	8.82	0.024	0.0015	0.1364	0.0049	0.0056	0.0405	0.0116	0.0188	0.0015	0.6379	0.0728	0.0444
3	3	0.53	5.7	0.0022	0.0222	0.0254	0.6873	0.0048	0.0165	0.0227	0.0317	0.0051	0.0172	0.1597	0.0052
4	4	0.95	3.37	0.0001	0.0008	0.0004	0.0082	0.9602	0.0001	0.0151	0.0004	0.0013	0.0001	0.0132	0.0002
6	6	1.0	2.08	0.0	0.0001	0.0002	0.0002	0.0001	0.0001	0.9982	0.0	0.0006	0.0001	0.0001	0.0004
10	10	1.0	1.99	0.0	0.0	0.0	0.0	0.0	0.0	0.0	0.0	0.0	0.0	1.0	0.0
8	8	1.0	2.45	0.0	0.001	0.0001	0.0003	0.0001	0.0	0.0001	0.0	0.9983	0.0	0.0	0.0
4	4	0.19	7.19	0.0134	0.1257	0.0155	0.0588	0.3486	0.0223	0.1551	0.0362	0.043	0.0477	0.0837	0.05
11	11	1.0	1.33	0.0	0.0	0.0	0.0	0.0	0.0	0.0	0.0	0.0	0.0	0.0	1.0
7	7	1.0	1.33	0.0009	0.0	0.0	0.0	0.0	0.0	0.0	0.999	0.0	0.0	0.0	0.0
0	0	1.0	6.44	0.998	0.0	0.0	0.0	0.0	0.0	0.0001	0.0006	0.0	0.0	0.0	0.0011
1	1	0.92	2.65	0.0003	0.9456	0.0259	0.0164	0.0006	0.0007	0.0012	0.0003	0.0048	0.0025	0.0009	0.0009
3	3	1.0	1.75	0.0	0.0011	0.0003	0.9962	0.0	0.0002	0.001	0.0	0.0001	0.0006	0.0004	0.0001
8	8	0.76	4.89	0.0005	0.0179	0.0007	0.0116	0.0041	0.0011	0.0975	0.0023	0.8592	0.0026	0.0016	0.0008
11	6	0.01	5.32	0.0534	0.0743	0.0151	0.0345	0.0325	0.0219	0.2083	0.154	0.0546	0.1049	0.0482	0.1983
3	3	0.82	2.09	0.0013	0.0109	0.002	0.8851	0.0014	0.003	0.0179	0.062	0.0007	0.0028	0.0074	0.0054
10	10	0.99	1.82	0.0	0.0	0.0	0.0003	0.0001	0.0023	0.0003	0.0002	0.0	0.0001	0.9965	0.0001
7	7	0.72	2.67	0.1395	0.0003	0.0005	0.0003	0.0001	0.0002	0.0001	0.8547	0.0003	0.0014	0.0003	0.0022
0	0	1.0	4.76	0.9993	0.0	0.0	0.0	0.0	0.0	0.0	0.0001	0.0	0.0	0.0	0.0006
5	5	1.0	3.99	0.0002	0.0	0.0006	0.0002	0.0002	0.9963	0.0006	0.0001	0.0001	0.0007	0.0006	0.0005
3	3	0.83	1.49	0.0005	0.0013	0.0007	0.8981	0.0002	0.0028	0.0718	0.0009	0.0009	0.0207	0.0013	0.001
8	8	0.82	5.51	0.0044	0.0173	0.016	0.0135	0.0189	0.0159	0.0177	0.0066	0.8421	0.0181	0.0155	0.0139
9	9	0.97	5.94	0.0022	0.0003	0.003	0.0009	0.0002	0.0055	0.0018	0.0009	0.0005	0.9756	0.0014	0.0077
5	5	0.85	7.64	0.0015	0.0009	0.0115	0.0074	0.0036	0.8937	0.0052	0.0028	0.0013	0.0288	0.0408	0.0024
10	10	0.88	1.23	0.0066	0.0249	0.0076	0.0058	0.0018	0.0018	0.0043	0.0098	0.0177	0.0018	0.9077	0.0102
4	4	0.81	3.74	0.0007	0.0028	0.0015	0.0037	0.8829	0.0023	0.0128	0.003	0.0028	0.0004	0.0748	0.0123
9	9	0.99	2.63	0.0006	0.0	0.0001	0.0002	0.0	0.0004	0.0002	0.0001	0.0001	0.9962	0.0	0.002
6	6	0.96	3.59	0.0004	0.0012	0.0005	0.0055	0.0029	0.0009	0.9692	0.0062	0.0051	0.0013	0.0056	0.0012
2	2	0.9	3.02	0.0006	0.0005	0.9491	0.0003	0.0002	0.0006	0.0013	0.0002	0.0004	0.0459	0.0002	0.0008
3	3	0.99	2.67	0.0	0.0006	0.0003	0.9951	0.0003	0.0001	0.0017	0.0001	0.0009	0.0008	0.0001	0.0
11	11	1.0	1.08	0.0001	0.0	0.0	0.0	0.0	0.0002	0.0008	0.0001	0.0	0.0001	0.0001	0.9985
11	11	0.99	5.53	0.0028	0.0001	0.0001	0.0002	0.0	0.0002	0.0003	0.0002	0.0001	0.0011	0.0005	0.9944
2	7	0.98	4.59	0.0103	0.0001	0.0001	0.0002	0.0001	0.0001	0.0002	0.9869	0.0001	0.0003	0.0003	0.0013
2	2	0.97	6.94	0.0004	0.0004	0.9754	0.0017	0.0017	0.0035	0.0012	0.0005	0.0004	0.0092	0.0041	0.0014
11	11	1.0	1.96	0.0	0.0	0.0	0.0	0.0	0.0	0.0006	0.0	0.0008	0.0001	0.0002	0.9981
6	3	0.92	5.34	0.0004	0.0018	0.0011	0.9336	0.0005	0.0108	0.0167	0.0034	0.0008	0.0176	0.0122	0.0011
9	9	1.0	1.33	0.0	0.0	0.0004	0.0	0.0	0.0007	0.0001	0.0	0.0001	0.9985	0.0	0.0001
3	3	0.32	2.91	0.001	0.0014	0.0007	0.6384	0.0013	0.0047	0.0123	0.0126	0.0009	0.0057	0.3197	0.0013
6	6	0.88	3.71	0.0012	0.0082	0.0021	0.0072	0.006	0.0088	0.9009	0.0045	0.021	0.0061	0.0087	0.0252
3	3	0.7	2.98	0.001	0.1022	0.0047	0.803	0.0038	0.0015	0.0132	0.0382	0.0066	0.0148	0.0074	0.0034
6	6	1.0	1.98	0.0	0.0	0.0001	0.0002	0.0002	0.0	0.9988	0.0001	0.0001	0.0	0.0002	0.0003
1	1	0.82	3.44	0.0005	0.894	0.002	0.0713	0.0015	0.0033	0.0065	0.0025	0.0058	0.0079	0.0035	0.0011
5	5	0.99	2.74	0.0001	0.0001	0.0029	0.0	0.0	0.993	0.0001	0.0001	0.0002	0.0031	0.0001	0.0003
3	3	0.7	2.61	0.0005	0.0036	0.001	0.7955	0.0007	0.094	0.0052	0.0024	0.0009	0.0148	0.0808	0.0006
4	8	0.18	2.48	0.0028	0.249	0.005	0.0755	0.1464	0.0029	0.0631	0.0148	0.4284	0.0039	0.0056	0.0026
7	7	0.74	4.14	0.1227	0.0	0.0002	0.0001	0.0001	0.0007	0.0005	0.8673	0.0	0.0008	0.0011	0.0064
1	1	0.99	1.92	0.0	0.9962	0.0002	0.0019	0.0001	0.0	0.0002	0.0	0.0007	0.0001	0.0001	0.0005
3	3	0.76	3.49	0.0001	0.1006	0.0131	0.864	0.0018	0.0005	0.0106	0.0008	0.0057	0.0013	0.0011	0.0003
4	4	1.0	3.41	0.0	0.0	0.0	0.0	0.9997	0.0	0.0001	0.0	0.0001	0.0	0.0	0.0
8	8	0.84	2.88	0.0012	0.0478	0.0057	0.0104	0.0096	0.0102	0.0099	0.0009	0.8878	0.0066	0.0026	0.0073
2	2	0.99	3.62	0.0003	0.0004	0.9909	0.0025	0.0007	0.0007	0.0007	0.0002	0.0007	0.001	0.0009	0.0011
1	1	0.88	4.08	0.0001	0.927	0.0004	0.052	0.0028	0.0007	0.0075	0.0006	0.0042	0.0032	0.0014	0.0002
7	7	1.0	2.41	0.0	0.0	0.0	0.0	0.0	0.0	0.0	0.9999	0.0	0.0	0.0	0.0001
5	5	1.0	3.13	0.0	0.0	0.0	0.0	0.0	0.9996	0.0002	0.0	0.0	0.0	0.0	0.0001
5	11	0.25	1.39	0.0554	0.0026	0.1253	0.004	0.0018	0.146	0.0143	0.0086	0.0064	0.1884	0.0098	0.4375
8	8	0.99	3.03	0.0001	0.0019	0.0002	0.0008	0.0026	0.0003	0.0008	0.0001	0.9929	0.0002	0.0001	0.0001
8	8	0.44	5.54	0.0017	0.0151	0.0043	0.011	0.0117	0.0036	0.2491	0.0043	0.6855	0.0042	0.0037	0.0059
0	0	1.0	5.95	0.9977	0.0	0.0	0.0	0.0	0.0	0.0001	0.0014	0.0	0.0	0.0	0.0007
11	6	0.16	2.75	0.0136	0.0065	0.0277	0.02	0.0395	0.0825	0.3677	0.0283	0.0378	0.0931	0.0733	0.2101
4	4	0.79	4.76	0.0009	0.0544	0.0035	0.0086	0.8542	0.0018	0.0085	0.0016	0.0598	0.0041	0.0016	0.001
10	10	0.57	7.6	0.0048	0.0261	0.0195	0.0901	0.0348	0.033	0.0489	0.0229	0.0126	0.0284	0.6648	0.0141
6	6	0.97	1.59	0.0004	0.0012	0.0002	0.0066	0.0012	0.001	0.9802	0.0011	0.001	0.001	0.0029	0.0032
10	1	0.82	4.53	0.0004	0.8856	0.0054	0.0701	0.0042	0.0022	0.0086	0.0018	0.0086	0.0085	0.0032	0.0014
6	6	0.97	1.21	0.0001	0.0017	0.0011	0.004	0.0024	0.0027	0.9749	0.0007	0.0087	0.0008	0.001	0.0018
0	0	1.0	2.44	0.9997	0.0	0.0	0.0	0.0	0.0	0.0	0.0001	0.0	0.0	0.0	0.0001
4	4	1.0	3.09	0.0	0.0004	0.0	0.0002	0.9987	0.0	0.0002	0.0	0.0003	0.0	0.0001	0.0001
5	5	0.99	4.04	0.0001	0.0001	0.0016	0.0001	0.0	0.9961	0.0002	0.0	0.0001	0.0006	0.0004	0.0006
5	9	0.64	2.31	0.0027	0.0005	0.0097	0.0002	0.0001	0.1638	0.0017	0.0004	0.0077	0.8036	0.0003	0.0094
2	2	0.88	4.04	0.0008	0.0297	0.9097	0.0116	0.0026	0.0029	0.0021	0.0005	0.0231	0.0099	0.0006	0.0065
4	4	1.0	3.95	0.0	0.0	0.0	0.0	0.9999	0.0	0.0	0.0	0.0	0.0	0.0	0.0
11	11	0.84	7.02	0.0273	0.0033	0.0037	0.0045	0.0039	0.0044	0.0315	0.0138	0.0029	0.0267	0.0098	0.8682
6	6	0.81	2.9	0.0019	0.019	0.0044	0.0151	0.0158	0.0032	0.8573	0.0085	0.0467	0.0028	0.0047	0.0205
10	10	0.63	5.36	0.0006	0.0031	0.0017	0.1625	0.0024	0.0058	0.0099	0.0074	0.0012	0.0102	0.794	0.0011
9	9	1.0	4.53	0.0	0.0	0.0	0.0	0.0	0.0001	0.0001	0.0	0.0	0.9996	0.0	0.0
4	4	0.97	3.42	0.0002	0.0023	0.0002	0.0052	0.9802	0.0002	0.004	0.0004	0.0012	0.0003	0.0053	0.0005
11	11	0.85	2.39	0.0682	0.0	0.0004	0.0001	0.0	0.0134	0.0005	0.0008	0.0	0.0025	0.0007	0.9133
8	8	0.99	2.57	0.0001	0.0006	0.0	0.0003	0.0019	0.0	0.0006	0.0	0.9964	0.0	0.0	0.0
10	10	0.99	2.05	0.0001	0.0001	0.0002	0.0009	0.0	0.0005	0.0007	0.0012	0.0	0.0004	0.9952	0.0008
2	2	0.99	2.73	0.0003	0.0002	0.9947	0.0009	0.0002	0.0011	0.0002	0.0001	0.0003	0.0006	0.0002	0.0012
2	2	1.0	2.73	0.0	0.0	0.9989	0.0002	0.0	0.0	0.0001	0.0	0.0001	0.0004	0.0001	0.0001
1	1	0.99	3.55	0.0	0.9909	0.001	0.0056	0.0005	0.0	0.0001	0.0002	0.0014	0.0002	0.0	0.0001
3	3	0.94	1.83	0.0001	0.0056	0.0002	0.9596	0.0007	0.0001	0.0129	0.0003	0.0147	0.0057	0.0001	0.0002
3	3	0.59	2.01	0.0006	0.163	0.0246	0.7486	0.0082	0.0067	0.0074	0.0008	0.0163	0.0151	0.0063	0.0026
4	4	0.98	5.15	0.0003	0.0014	0.0009	0.0016	0.9821	0.0016	0.0027	0.0006	0.0056	0.0009	0.0014	0.0007
9	9	0.19	3.71	0.0018	0.0007	0.0556	0.0123	0.001	0.3437	0.0014	0.0018	0.0006	0.5296	0.0498	0.0017
3	3	0.97	2.49	0.0	0.0033	0.0003	0.9787	0.0001	0.0002	0.0117	0.0001	0.0004	0.0045	0.0007	0.0001
11	11	1.0	1.34	0.0	0.0	0.0	0.0	0.0	0.0	0.0	0.0	0.0	0.0	0.0	1.0
9	9	1.0	2.07	0.0	0.0	0.0	0.0	0.0	0.0	0.0	0.0	0.0	1.0	0.0	0.0
9	9	0.09	7.6	0.0183	0.0025	0.0722	0.0193	0.0089	0.1308	0.0133	0.0223	0.0019	0.3855	0.2905	0.0345
5	5	1.0	2.68	0.0	0.0	0.0	0.0	0.0	0.9997	0.0001	0.0	0.0	0.0	0.0001	0.0
8	8	1.0	2.69	0.0001	0.0009	0.0	0.001	0.0002	0.0003	0.0009	0.0001	0.9962	0.0001	0.0001	0.0002
1	1	0.99	2.49	0.0	0.9931	0.0028	0.002	0.0008	0.0	0.0002	0.0001	0.001	0.0	0.0	0.0001
3	3	0.99	1.73	0.0	0.0022	0.0002	0.9911	0.0001	0.0	0.0042	0.0001	0.001	0.0009	0.0001	0.0001
4	4	0.97	7.24	0.0004	0.0024	0.003	0.0018	0.9747	0.001	0.0047	0.0009	0.0049	0.0024	0.0025	0.0013
0	0	0.99	3.04	0.9936	0.0002	0.0002	0.0002	0.0	0.0002	0.0004	0.0016	0.0003	0.0005	0.0001	0.0028
4	4	1.0	2.15	0.0	0.0007	0.0	0.0003	0.9987	0.0	0.0001	0.0	0.0002	0.0	0.0	0.0
3	3	0.99	2.08	0.0	0.0016	0.0003	0.9908	0.0005	0.0001	0.0035	0.0001	0.0028	0.0002	0.0	0.0
3	6	0.2	4.57	0.0061	0.0563	0.0192	0.1653	0.0753	0.0228	0.3686	0.0533	0.1058	0.0485	0.0549	0.0238
11	0	0.7	3.02	0.8343	0.0003	0.0004	0.0002	0.0001	0.0004	0.0005	0.0227	0.0006	0.0017	0.0005	0.1384
8	8	1.0	2.43	0.0001	0.0001	0.0	0.0	0.0	0.0001	0.0007	0.0	0.9987	0.0	0.0	0.0001
10	10	0.38	6.96	0.0076	0.0301	0.0151	0.1217	0.0119	0.0304	0.0428	0.1177	0.0126	0.0946	0.5064	0.0091
3	7	0.59	3.86	0.1731	0.0086	0.0193	0.0028	0.0048	0.0002	0.0052	0.7679	0.0093	0.0012	0.0013	0.0064
4	4	1.0	3.8	0.0	0.0	0.0	0.0	0.9999	0.0	0.0	0.0	0.0	0.0	0.0001	0.0
11	11	0.99	1.78	0.0039	0.0	0.0	0.0	0.0	0.0	0.0	0.0003	0.0	0.0	0.0	0.9957
6	6	0.99	3.89	0.0001	0.0002	0.0004	0.0005	0.0004	0.0002	0.995	0.0002	0.0006	0.0003	0.0002	0.0019
1	1	1.0	2.66	0.0	0.9984	0.0001	0.0007	0.0001	0.0	0.0001	0.0	0.0003	0.0002	0.0	0.0001
4	4	1.0	6.32	0.0	0.0003	0.0001	0.001	0.9961	0.0002	0.0008	0.0002	0.0003	0.0002	0.0006	0.0002
10	10	0.96	1.23	0.0001	0.0093	0.0014	0.0083	0.0006	0.0012	0.0013	0.0004	0.0011	0.0023	0.9726	0.0014
2	2	1.0	3.17	0.0	0.0	0.9989	0.0003	0.0	0.0003	0.0001	0.0	0.0	0.0001	0.0001	0.0001
10	10	0.98	1.71	0.0003	0.0003	0.0004	0.0027	0.0005	0.0004	0.003	0.0036	0.0002	0.0004	0.9869	0.0014
9	9	0.99	5.46	0.0032	0.0	0.0004	0.0001	0.0	0.0008	0.0006	0.0009	0.0001	0.9928	0.0002	0.0009
2	2	1.0	3.2	0.0	0.0	0.9997	0.0	0.0	0.0	0.0	0.0	0.0	0.0	0.0	0.0001
1	1	0.76	4.38	0.0023	0.8012	0.0063	0.018	0.0162	0.0189	0.0274	0.003	0.0386	0.0192	0.0164	0.0327
3	3	0.88	4.19	0.0009	0.0128	0.0095	0.9028	0.0022	0.0031	0.0241	0.0097	0.003	0.0077	0.0222	0.0022
10	10	0.95	6.42	0.0007	0.0009	0.0021	0.0082	0.0056	0.004	0.0054	0.0041	0.0008	0.0047	0.9608	0.0026
6	6	1.0	1.7	0.0	0.0	0.0	0.0005	0.0005	0.0001	0.9984	0.0001	0.0001	0.0001	0.0002	0.0001
1	1	0.99	2.14	0.0	0.9955	0.0007	0.001	0.0018	0.0001	0.0001	0.0	0.0004	0.0002	0.0001	0.0002
2	2	1.0	3.07	0.0002	0.0001	0.9981	0.0002	0.0001	0.0001	0.0002	0.0001	0.0001	0.0004	0.0001	0.0005
10	10	1.0	0.52	0.0	0.0	0.0	0.0002	0.0	0.0001	0.0001	0.0005	0.0	0.0001	0.9989	0.0001
11	11	0.99	1.73	0.0004	0.0	0.001	0.0002	0.0001	0.0011	0.0015	0.0001	0.0	0.0003	0.0003	0.9951
2	2	0.99	2.32	0.0	0.0	0.9958	0.0001	0.0	0.0	0.0001	0.0	0.0	0.0039	0.0	0.0
2	2	0.9	6.79	0.0016	0.0074	0.9243	0.0084	0.0042	0.0047	0.0042	0.0023	0.0205	0.0124	0.0053	0.0046
1	1	0.18	5.4	0.0076	0.3355	0.0468	0.129	0.0428	0.0508	0.0683	0.0167	0.0325	0.1533	0.0755	0.0412
1	1	1.0	1.96	0.0	0.9993	0.0	0.0002	0.0001	0.0	0.0	0.0	0.0003	0.0	0.0	0.0
2	2	0.98	3.19	0.0011	0.0	0.9854	0.0001	0.0	0.0018	0.0005	0.0001	0.0001	0.0081	0.0002	0.0026
3	3	0.93	3.89	0.0002	0.0126	0.0023	0.9475	0.0006	0.0016	0.0073	0.0038	0.0034	0.0017	0.0186	0.0005
11	11	1.0	1.27	0.0008	0.0	0.0	0.0	0.0	0.0	0.0	0.0	0.0001	0.0001	0.0	0.9989
8	8	1.0	1.88	0.0	0.0	0.0	0.0	0.0	0.0	0.0	0.0	0.9999	0.0	0.0	0.0
8	8	1.0	2.44	0.0003	0.0006	0.0002	0.0002	0.0001	0.0001	0.0013	0.0001	0.9965	0.0002	0.0001	0.0003
11	11	0.68	1.85	0.1569	0.0003	0.0002	0.0001	0.0003	0.0002	0.0002	0.0045	0.0003	0.0005	0.0001	0.8364
9	9	1.0	2.73	0.0	0.0	0.0	0.0	0.0	0.0	0.0	0.0	0.0	0.9999	0.0001	0.0
10	10	0.35	7.39	0.0045	0.0114	0.0174	0.2119	0.0303	0.0422	0.0364	0.0272	0.0075	0.0399	0.5645	0.0068
5	5	0.91	5.02	0.001	0.0009	0.0101	0.001	0.0009	0.943	0.0042	0.0007	0.0006	0.0305	0.0047	0.0022
7	7	0.99	3.26	0.0039	0.0001	0.0001	0.0002	0.0	0.0002	0.0002	0.9905	0.0	0.0004	0.004	0.0005
1	1	0.99	2.51	0.0	0.991	0.005	0.0018	0.0003	0.0003	0.0002	0.0	0.0005	0.0005	0.0001	0.0003
1	1	0.89	2.84	0.0016	0.9119	0.0265	0.0195	0.001	0.0031	0.0016	0.0022	0.0027	0.0089	0.0104	0.0105
2	2	1.0	3.56	0.0	0.0	0.9998	0.0	0.0	0.0	0.0001	0.0	0.0	0.0	0.0	0.0
2	2	1.0	2.89	0.0	0.0	0.9999	0.0	0.0	0.0	0.0	0.0	0.0	0.0	0.0	0.0
6	6	0.94	2.84	0.0002	0.0011	0.0003	0.0043	0.0227	0.0005	0.9606	0.0011	0.0033	0.0008	0.0036	0.0015
7	7	0.98	3.01	0.0067	0.0001	0.0002	0.0003	0.0001	0.0002	0.0002	0.9908	0.0002	0.0002	0.0002	0.0009
9	9	1.0	2.24	0.0	0.0	0.0001	0.0001	0.0	0.0001	0.0002	0.0	0.0	0.9994	0.0001	0.0001
2	2	0.99	3.26	0.0	0.0009	0.9948	0.0031	0.0003	0.0001	0.0001	0.0	0.0001	0.0003	0.0003	0.0
4	4	0.77	5.31	0.0058	0.0283	0.014	0.007	0.8067	0.0062	0.0369	0.0219	0.0269	0.0123	0.0197	0.0143
3	3	0.96	4.52	0.0002	0.0112	0.0009	0.9677	0.0011	0.0009	0.0092	0.0015	0.0011	0.0031	0.0027	0.0004
5	5	1.0	3.25	0.0	0.0	0.0	0.0	0.0	0.9999	0.0001	0.0	0.0	0.0	0.0	0.0
11	11	0.76	1.64	0.0857	0.0002	0.0005	0.0003	0.0001	0.0043	0.004	0.0542	0.0006	0.0051	0.0007	0.8443
6	6	0.99	1.44	0.0	0.0001	0.0	0.0004	0.0002	0.0001	0.9968	0.0001	0.0018	0.0001	0.0002	0.0002
3	3	0.94	1.8	0.0006	0.0005	0.0021	0.9575	0.0015	0.004	0.0068	0.0064	0.0007	0.0044	0.014	0.0016
3	3	0.92	2.03	0.0001	0.0044	0.0003	0.9464	0.0001	0.0019	0.025	0.0044	0.0002	0.0111	0.0048	0.0012
2	2	1.0	4.47	0.0	0.0	0.9993	0.0003	0.0	0.0	0.0001	0.0	0.0	0.0001	0.0002	0.0
0	0	0.97	9.16	0.9814	0.0002	0.0002	0.0003	0.0003	0.0002	0.0007	0.0103	0.0002	0.0009	0.0008	0.0045
11	11	0.96	3.22	0.0025	0.0001	0.0007	0.0003	0.0001	0.014	0.0027	0.0008	0.0001	0.0039	0.0009	0.9739
10	10	1.0	5.55	0.0	0.0001	0.0001	0.0003	0.0004	0.0004	0.0002	0.0002	0.0001	0.0003	0.9977	0.0001
7	7	0.97	3.14	0.0143	0.0	0.0	0.0	0.0	0.0	0.0	0.9851	0.0	0.0	0.0	0.0003
3	3	0.99	2.2	0.0	0.0014	0.0001	0.9944	0.0001	0.0	0.0031	0.0	0.0006	0.0001	0.0001	0.0
10	10	1.0	3.05	0.0	0.0	0.0	0.0	0.0	0.0	0.0	0.0	0.0	0.0	1.0	0.0
2	2	0.99	2.15	0.0002	0.0003	0.9941	0.0002	0.0001	0.0001	0.0002	0.0001	0.0014	0.0022	0.0001	0.0013
2	1	0.57	2.71	0.0012	0.6843	0.0473	0.1145	0.0298	0.0049	0.0475	0.0236	0.0069	0.0039	0.0303	0.006
10	10	0.95	1.31	0.0	0.0005	0.0001	0.0259	0.0	0.0008	0.0002	0.0006	0.0	0.0003	0.9716	0.0001
6	6	0.99	2.48	0.0001	0.0001	0.0001	0.0001	0.0009	0.0001	0.996	0.0001	0.0019	0.0001	0.0001	0.0004
7	7	0.93	3.45	0.0311	0.0002	0.0002	0.0018	0.0002	0.0002	0.0004	0.9567	0.0001	0.0003	0.008	0.0008
8	8	0.91	4.03	0.0012	0.0201	0.02	0.0087	0.0035	0.0027	0.0036	0.0016	0.9296	0.0034	0.0034	0.0022
10	10	1.0	2.45	0.0	0.0	0.0	0.0	0.0	0.0	0.0	0.0	0.0	0.0	0.9998	0.0002
0	0	0.8	4.64	0.8785	0.0008	0.0029	0.0019	0.0002	0.0009	0.0008	0.0809	0.0005	0.0123	0.0059	0.0146
11	11	0.99	1.14	0.0023	0.0	0.0	0.0	0.0	0.0001	0.0002	0.0001	0.0001	0.0001	0.0	0.997
1	1	0.37	4.67	0.0035	0.5266	0.0083	0.1526	0.0966	0.0068	0.0663	0.0252	0.0728	0.015	0.0182	0.0081
6	6	0.95	3.73	0.0006	0.001	0.0008	0.0038	0.0035	0.0022	0.9627	0.0028	0.0169	0.0012	0.0022	0.0023
5	5	0.31	3.78	0.0147	0.0026	0.0504	0.1112	0.0026	0.472	0.0086	0.0075	0.0053	0.1148	0.158	0.0522
11	11	0.97	1.86	0.0157	0.0	0.0	0.0	0.0	0.0001	0.0002	0.0005	0.0	0.0003	0.0001	0.983
7	7	0.73	1.03	0.1252	0.0001	0.0007	0.0002	0.0	0.0004	0.0001	0.8561	0.0001	0.0161	0.0006	0.0005
3	3	0.99	3.66	0.0	0.0009	0.0007	0.9943	0.0001	0.001	0.001	0.0004	0.0002	0.0003	0.0011	0.0001
5	5	1.0	2.53	0.0	0.0	0.0	0.0	0.0	0.9992	0.0005	0.0	0.0001	0.0001	0.0001	0.0001
3	3	0.98	2.95	0.0	0.001	0.0002	0.9886	0.0005	0.0004	0.0067	0.0002	0.0011	0.0003	0.0009	0.0001
2	2	1.0	3.5	0.0	0.0	0.999	0.0001	0.0	0.0004	0.0	0.0	0.0	0.0001	0.0002	0.0002
2	2	1.0	3.74	0.0005	0.0	0.9978	0.0002	0.0001	0.0001	0.0002	0.0001	0.0	0.0002	0.0001	0.0005
3	3	0.95	2.41	0.0001	0.0097	0.0008	0.969	0.0006	0.0002	0.0142	0.0008	0.0011	0.0022	0.0009	0.0003
5	5	0.98	5.35	0.0002	0.0	0.0009	0.0001	0.0001	0.9883	0.0048	0.0002	0.0001	0.0014	0.0005	0.0034
5	5	0.34	4.57	0.0117	0.0017	0.0858	0.0748	0.0018	0.5212	0.0053	0.0093	0.0101	0.1814	0.0564	0.0403
6	6	0.96	1.58	0.0003	0.0003	0.0008	0.002	0.0071	0.0011	0.9744	0.0005	0.001	0.0004	0.0015	0.0105
9	9	1.0	2.29	0.0	0.0	0.0001	0.0003	0.0	0.0004	0.0001	0.0	0.0	0.9986	0.0003	0.0001
11	11	0.99	1.64	0.0012	0.0006	0.0004	0.0003	0.0003	0.0002	0.0013	0.0003	0.0032	0.0005	0.0003	0.9914
6	6	0.99	2.85	0.0001	0.0	0.0002	0.0004	0.0004	0.0006	0.9947	0.0005	0.0004	0.0002	0.0005	0.0018
10	10	0.98	2.42	0.0001	0.0004	0.0007	0.0043	0.0001	0.0036	0.0005	0.0008	0.0003	0.0017	0.9867	0.0007
9	9	1.0	2.05	0.0001	0.0	0.0001	0.0001	0.0	0.0001	0.0	0.0	0.0001	0.9995	0.0	0.0001
3	3	0.65	3.26	0.0026	0.0888	0.0348	0.7383	0.0119	0.012	0.021	0.008	0.0071	0.0146	0.0433	0.0176
9	9	0.03	5.2	0.024	0.0517	0.0943	0.0159	0.0097	0.0195	0.0113	0.131	0.2294	0.2597	0.0091	0.1445
11	11	0.74	2.78	0.0478	0.0032	0.0129	0.0025	0.0016	0.0183	0.0171	0.0105	0.023	0.0617	0.0041	0.7973
4	4	0.83	2.84	0.0002	0.002	0.0013	0.015	0.8958	0.0006	0.0112	0.0022	0.0697	0.0004	0.001	0.0006
5	5	1.0	2.9	0.0	0.0	0.0	0.0	0.0	0.9999	0.0	0.0	0.0	0.0	0.0	0.0
4	4	0.81	7.07	0.0019	0.018	0.0034	0.0209	0.8543	0.0087	0.045	0.011	0.0088	0.0061	0.0149	0.0071
6	6	0.99	2.73	0.0001	0.0001	0.0001	0.0001	0.0006	0.0005	0.9947	0.0001	0.0014	0.0001	0.0001	0.0021
3	10	0.48	1.01	0.0018	0.0007	0.0021	0.2263	0.0002	0.0057	0.003	0.0437	0.0002	0.0077	0.708	0.0006
0	0	1.0	6.18	0.9972	0.0	0.0	0.0	0.0	0.0	0.0001	0.0006	0.0	0.0001	0.0	0.0019
7	7	0.91	4.1	0.0075	0.0015	0.0009	0.0095	0.0003	0.0012	0.0012	0.9391	0.0007	0.0039	0.0302	0.0039
6	6	0.96	3.19	0.0004	0.0014	0.0005	0.0013	0.0017	0.0008	0.9736	0.0009	0.0158	0.0015	0.001	0.0012
7	7	0.97	1.64	0.0065	0.0004	0.0005	0.003	0.0001	0.0003	0.0003	0.9812	0.0001	0.0038	0.0006	0.0032
5	5	1.0	2.74	0.0	0.0	0.0	0.0	0.0	0.9993	0.0	0.0	0.0	0.0006	0.0	0.0
1	1	0.44	2.79	0.0006	0.6332	0.0277	0.1907	0.0121	0.0272	0.0419	0.0012	0.0307	0.0089	0.0202	0.0057
0	0	1.0	4.88	0.999	0.0	0.0	0.0	0.0	0.0	0.0	0.0007	0.0	0.0	0.0	0.0002
3	3	0.91	4.22	0.0005	0.0061	0.0023	0.9325	0.0018	0.0028	0.0188	0.0116	0.0017	0.0085	0.0126	0.001
1	1	0.62	4.88	0.0012	0.77	0.0056	0.0139	0.0163	0.0033	0.0067	0.0026	0.1548	0.0136	0.0036	0.0086
1	1	0.99	3.13	0.0	0.9897	0.002	0.0039	0.0005	0.0009	0.0002	0.0001	0.0012	0.0009	0.0003	0.0004
1	1	0.89	4.35	0.0003	0.9314	0.0025	0.0381	0.0074	0.001	0.0029	0.0007	0.0101	0.003	0.0015	0.0011
3	3	0.98	2.6	0.0001	0.0003	0.0001	0.9871	0.0001	0.0014	0.0017	0.0005	0.0001	0.0027	0.0058	0.0002
0	0	1.0	2.95	0.9975	0.0	0.0	0.0	0.0	0.0	0.0	0.0024	0.0	0.0	0.0	0.0001
9	9	0.98	4.83	0.0011	0.0002	0.0037	0.0005	0.0001	0.0028	0.0011	0.0005	0.0004	0.9844	0.001	0.0041
11	11	1.0	1.67	0.0	0.0	0.0	0.0	0.0	0.0	0.0	0.0	0.0	0.0	0.0	1.0
3	3	0.82	2.38	0.0004	0.0379	0.0058	0.862	0.0117	0.0136	0.0274	0.0015	0.0107	0.0127	0.0125	0.0036
9	9	0.99	1.55	0.0	0.0	0.0026	0.0001	0.0	0.0001	0.0	0.0	0.0001	0.9969	0.0	0.0
2	2	0.99	2.51	0.0025	0.0002	0.9931	0.0002	0.0001	0.0004	0.0015	0.0002	0.0002	0.0011	0.0002	0.0005
3	3	0.45	3.2	0.0021	0.2239	0.0078	0.6769	0.0163	0.0049	0.013	0.0126	0.0088	0.0077	0.0228	0.0031
3	3	0.94	1.61	0.0002	0.013	0.0044	0.9565	0.0008	0.0008	0.0033	0.0015	0.0105	0.0047	0.0034	0.0008
2	2	0.9	6.55	0.0091	0.0011	0.9209	0.0051	0.0029	0.0176	0.003	0.0052	0.0008	0.0225	0.0071	0.0046
9	9	0.95	3.66	0.0024	0.0	0.0009	0.0001	0.0	0.0203	0.0002	0.0001	0.0	0.9748	0.0002	0.0011
7	7	0.98	1.18	0.0098	0.0	0.0001	0.0001	0.0	0.0002	0.0005	0.9855	0.0002	0.0002	0.0002	0.0032
7	7	0.94	6.01	0.0266	0.0001	0.0001	0.0001	0.0001	0.0002	0.0004	0.9707	0.0001	0.0005	0.0005	0.0008
1	1	1.0	1.92	0.0	0.9998	0.0	0.0001	0.0001	0.0	0.0	0.0	0.0	0.0	0.0	0.0
1	1	0.82	2.77	0.0007	0.8751	0.0163	0.0502	0.0019	0.0053	0.0028	0.003	0.012	0.0052	0.0252	0.0022
10	10	0.99	2.8	0.0	0.0	0.0001	0.0002	0.0006	0.0022	0.0007	0.0001	0.0	0.0003	0.9955	0.0004
4	4	0.3	2.78	0.0011	0.0343	0.0042	0.2903	0.5944	0.0027	0.043	0.0093	0.0031	0.005	0.0066	0.0059
3	3	0.98	3.12	0.0	0.0005	0.0006	0.9866	0.0	0.0003	0.0043	0.0006	0.0005	0.0041	0.0023	0.0001
2	2	0.96	4.2	0.0029	0.0001	0.9698	0.0008	0.0011	0.0065	0.0013	0.0004	0.0002	0.0124	0.0023	0.0021
9	9	0.98	5.0	0.0015	0.0001	0.0013	0.001	0.0006	0.0031	0.0006	0.0006	0.0001	0.9852	0.0054	0.0006
1	1	1.0	1.8	0.0001	0.9981	0.0001	0.0002	0.0007	0.0	0.0001	0.0001	0.0003	0.0001	0.0	0.0001
10	10	0.94	2.53	0.0004	0.005	0.0151	0.0101	0.002	0.0026	0.0017	0.0014	0.0006	0.0027	0.955	0.0035
10	7	0.28	3.52	0.1553	0.025	0.096	0.0121	0.0051	0.0114	0.0406	0.4342	0.021	0.0478	0.0981	0.0535
2	2	1.0	2.17	0.0002	0.0003	0.9963	0.0004	0.0002	0.0002	0.0003	0.0	0.0002	0.0004	0.0002	0.0013
5	5	0.9	5.59	0.0002	0.0008	0.0349	0.0029	0.0017	0.9383	0.0042	0.0004	0.0012	0.0072	0.0072	0.0009
11	11	0.99	2.29	0.0005	0.0	0.0023	0.0	0.0	0.0005	0.0003	0.0001	0.0	0.0003	0.0002	0.9957
1	1	0.98	4.99	0.0001	0.9889	0.0003	0.0062	0.0012	0.0002	0.0005	0.0002	0.0019	0.0003	0.0001	0.0002
5	5	1.0	2.72	0.0	0.0	0.0	0.0	0.0	0.9999	0.0	0.0	0.0	0.0	0.0	0.0
11	11	1.0	2.14	0.0011	0.0	0.0	0.0	0.0	0.0	0.0002	0.0004	0.0	0.0	0.0001	0.9981
7	7	0.95	1.35	0.0076	0.0024	0.0044	0.0057	0.0001	0.0007	0.0052	0.9593	0.0007	0.0012	0.0106	0.0021
3	3	0.98	2.79	0.0	0.0002	0.0	0.9873	0.0002	0.0025	0.0024	0.0002	0.0001	0.002	0.0049	0.0001
2	2	0.99	2.97	0.0028	0.0	0.9954	0.0	0.0	0.0002	0.0001	0.0001	0.0	0.0006	0.0003	0.0005
10	6	0.86	2.59	0.0006	0.0026	0.0008	0.006	0.0058	0.0008	0.9128	0.0072	0.0042	0.0011	0.0565	0.0016
6	6	0.48	6.59	0.0161	0.0195	0.0108	0.0274	0.0408	0.0206	0.5697	0.0872	0.0221	0.0478	0.0826	0.0554
8	8	0.95	3.22	0.0005	0.0061	0.0009	0.0005	0.0119	0.0006	0.0101	0.0005	0.9643	0.0002	0.0005	0.0038
4	4	0.9	5.4	0.0005	0.011	0.0009	0.0091	0.9352	0.0007	0.0314	0.0012	0.0043	0.0011	0.0033	0.0014
11	11	0.99	1.73	0.002	0.0	0.0005	0.0002	0.0	0.0003	0.0029	0.0004	0.0001	0.0004	0.0012	0.9918
6	6	0.94	2.07	0.0001	0.0017	0.0003	0.0029	0.0033	0.0006	0.9629	0.0004	0.0235	0.0004	0.003	0.0008
1	1	0.71	4.5	0.0012	0.7959	0.0062	0.0852	0.013	0.0026	0.0344	0.0046	0.0445	0.0067	0.0027	0.0029
5	5	0.97	5.26	0.0007	0.0004	0.0042	0.0006	0.0001	0.9787	0.0003	0.0003	0.0006	0.0127	0.0006	0.0009
10	10	0.97	0.72	0.0007	0.0036	0.0021	0.0051	0.0001	0.0012	0.0006	0.0034	0.0001	0.0019	0.98	0.0013
2	2	0.99	3.13	0.0001	0.0007	0.9954	0.0002	0.0001	0.0003	0.0004	0.0	0.0011	0.0005	0.0	0.0012
11	11	1.0	2.22	0.0006	0.0	0.0	0.0	0.0	0.0001	0.0	0.0	0.0	0.0	0.0	0.9993
0	0	0.99	3.18	0.9923	0.0002	0.0001	0.0002	0.0002	0.0002	0.0002	0.0008	0.0003	0.0004	0.0016	0.0033
3	3	0.85	4.7	0.0003	0.0321	0.0043	0.8802	0.0093	0.0047	0.0329	0.0046	0.011	0.0089	0.0108	0.001
5	5	0.97	2.29	0.0001	0.0002	0.0031	0.0032	0.0003	0.9781	0.006	0.0002	0.0005	0.0039	0.0029	0.0015
9	9	0.94	5.63	0.0012	0.002	0.0241	0.0011	0.0006	0.0014	0.0008	0.0005	0.0049	0.961	0.0011	0.0013
8	8	0.9	3.45	0.0002	0.0215	0.0186	0.0017	0.0265	0.0003	0.0018	0.0002	0.9275	0.0002	0.0006	0.0009
8	8	0.99	2.52	0.0002	0.0008	0.0002	0.0002	0.0019	0.0001	0.0006	0.0001	0.9949	0.0001	0.0001	0.0009
11	11	1.0	0.86	0.0015	0.0	0.0	0.0	0.0	0.0	0.0001	0.0	0.0	0.0	0.0	0.9982
2	2	0.93	3.61	0.0007	0.0181	0.9487	0.0135	0.002	0.0021	0.0021	0.0004	0.0046	0.0029	0.0013	0.0036
8	8	0.99	3.25	0.0002	0.0013	0.0004	0.001	0.0009	0.0006	0.0012	0.0002	0.9925	0.0006	0.0002	0.0009
1	1	0.97	2.11	0.0	0.981	0.0118	0.0044	0.0008	0.0004	0.0003	0.0	0.0006	0.0003	0.0003	0.0001
8	8	0.96	2.73	0.0004	0.0069	0.0046	0.0028	0.0015	0.0006	0.011	0.0008	0.9697	0.0006	0.0003	0.0008
0	0	0.9	2.81	0.9365	0.0014	0.0004	0.0005	0.0005	0.0009	0.0004	0.0164	0.0012	0.0086	0.0003	0.0329
9	9	0.92	2.29	0.0008	0.0006	0.038	0.0002	0.0	0.0021	0.0004	0.0002	0.0016	0.9553	0.0002	0.0005
8	8	0.84	3.82	0.005	0.0157	0.017	0.0042	0.0024	0.043	0.0045	0.0032	0.8815	0.0119	0.0046	0.0071
2	2	0.56	4.69	0.0102	0.0008	0.6807	0.0043	0.0022	0.051	0.0076	0.003	0.0015	0.1209	0.0078	0.1099
6	6	0.74	4.49	0.0038	0.0078	0.0052	0.0411	0.0173	0.0145	0.7817	0.0295	0.0143	0.0165	0.0446	0.0237
2	2	0.71	5.28	0.0017	0.0499	0.7563	0.0505	0.0047	0.0348	0.0134	0.0044	0.0123	0.0457	0.022	0.0042
4	4	0.69	6.37	0.0039	0.0669	0.0071	0.045	0.7583	0.0037	0.0446	0.007	0.0153	0.0092	0.0289	0.01
9	9	0.95	4.57	0.0016	0.0001	0.0156	0.0009	0.0002	0.005	0.0006	0.001	0.0001	0.9669	0.0061	0.0019
9	9	1.0	2.7	0.0	0.0	0.0	0.0	0.0	0.0007	0.0001	0.0	0.0	0.9989	0.0001	0.0001
9	9	1.0	1.65	0.0	0.0	0.0002	0.0001	0.0	0.0002	0.0001	0.0	0.0001	0.9993	0.0	0.0
10	10	0.99	3.75	0.0	0.0016	0.0009	0.0017	0.0008	0.0009	0.0009	0.0002	0.0002	0.0009	0.9915	0.0003
2	2	0.94	3.74	0.0007	0.0094	0.9583	0.015	0.0032	0.0013	0.001	0.0006	0.001	0.003	0.0054	0.0011
9	9	1.0	3.18	0.0	0.0	0.0008	0.0001	0.0	0.0007	0.0001	0.0	0.0001	0.9981	0.0001	0.0
0	0	1.0	3.7	0.9993	0.0	0.0	0.0	0.0	0.0	0.0	0.0004	0.0	0.0	0.0	0.0002
5	5	0.72	9.83	0.0062	0.0027	0.0312	0.0115	0.0066	0.7858	0.0173	0.0077	0.0027	0.0492	0.0699	0.0094
9	9	1.0	2.3	0.0	0.0	0.0	0.0	0.0	0.0	0.0	0.0	0.0	1.0	0.0	0.0
9	9	0.95	2.48	0.0005	0.0007	0.0216	0.0008	0.0006	0.0003	0.0003	0.0004	0.0009	0.973	0.0004	0.0004
2	2	0.99	2.57	0.0001	0.0016	0.9956	0.0007	0.0001	0.0005	0.0002	0.0001	0.0002	0.0006	0.0001	0.0003
0	0	0.82	13.21	0.8879	0.002	0.0019	0.0024	0.0017	0.0027	0.0057	0.0695	0.0018	0.0085	0.003	0.0129
11	11	0.99	1.49	0.0009	0.0002	0.0003	0.0002	0.0001	0.0003	0.0029	0.0005	0.0009	0.0005	0.0003	0.993
5	5	1.0	2.71	0.0	0.0	0.0	0.0	0.0	0.9999	0.0	0.0	0.0	0.0	0.0	0.0
6	6	1.0	3.96	0.0	0.0001	0.0001	0.0002	0.0003	0.0001	0.9969	0.0001	0.0004	0.0002	0.0001	0.0015
2	2	0.99	4.68	0.0004	0.0002	0.9943	0.0009	0.0005	0.0005	0.0003	0.0001	0.0001	0.001	0.0008	0.0007
6	6	0.93	2.03	0.0002	0.004	0.0007	0.0074	0.0115	0.001	0.9481	0.002	0.0081	0.0006	0.0151	0.0014
8	8	0.99	3.32	0.0002	0.0006	0.0003	0.0003	0.0002	0.0005	0.0007	0.0003	0.9951	0.0004	0.0001	0.0013
5	5	0.99	2.97	0.0026	0.0	0.0004	0.0001	0.0	0.9906	0.0004	0.0023	0.0	0.0016	0.0007	0.0012
2	2	0.98	6.76	0.0013	0.0009	0.9843	0.0015	0.0007	0.0009	0.0009	0.0003	0.0005	0.002	0.0032	0.0036
0	0	1.0	2.79	0.9984	0.0	0.0	0.0	0.0	0.0	0.0	0.0015	0.0	0.0	0.0	0.0001
5	5	0.84	3.48	0.0029	0.0006	0.0059	0.0019	0.0003	0.9004	0.0006	0.0058	0.0003	0.0581	0.0179	0.0052
11	11	0.96	5.5	0.0096	0.0004	0.0017	0.0008	0.0004	0.0031	0.006	0.0025	0.0003	0.0061	0.0033	0.9658
0	0	1.0	2.93	0.9975	0.0	0.0	0.0	0.0	0.0	0.0	0.0023	0.0	0.0	0.0	0.0002
0	0	0.29	8.56	0.4647	0.0029	0.017	0.0069	0.0051	0.0083	0.0234	0.1697	0.0024	0.0559	0.0661	0.1776
4	4	0.91	2.98	0.0024	0.0069	0.0013	0.0223	0.9277	0.0018	0.006	0.017	0.0051	0.0019	0.0034	0.0042
9	9	1.0	3.11	0.0	0.0	0.0	0.0	0.0	0.0	0.0	0.0	0.0	0.9999	0.0	0.0
1	1	0.61	2.02	0.0005	0.7982	0.1874	0.003	0.0011	0.0022	0.0007	0.0002	0.0031	0.0019	0.0006	0.0012
11	11	0.99	2.1	0.0006	0.0	0.0005	0.0001	0.0	0.0007	0.0014	0.0001	0.0004	0.001	0.0008	0.9943
9	9	0.93	1.86	0.0007	0.0064	0.0033	0.0018	0.0002	0.0233	0.0002	0.0002	0.0044	0.9579	0.0003	0.0012
5	5	1.0	3.04	0.0	0.0	0.0	0.0	0.0	0.9997	0.0	0.0	0.0	0.0002	0.0	0.0
9	9	0.47	6.57	0.015	0.0032	0.1053	0.0103	0.0085	0.1402	0.0102	0.0077	0.0028	0.6094	0.0649	0.0226
6	6	0.65	2.56	0.0004	0.0053	0.0005	0.0077	0.0401	0.0012	0.7927	0.002	0.1407	0.0006	0.0066	0.0021
3	3	0.98	3.77	0.0001	0.004	0.0035	0.9824	0.0003	0.0007	0.0016	0.0006	0.0016	0.0028	0.0021	0.0003
6	6	0.96	2.58	0.0006	0.0004	0.0005	0.0017	0.0014	0.0027	0.9747	0.0013	0.001	0.0014	0.0018	0.0126
0	0	0.95	6.27	0.9663	0.0001	0.0003	0.0002	0.0002	0.001	0.0005	0.0205	0.0001	0.004	0.0008	0.0059
3	3	0.95	4.62	0.0001	0.0028	0.0006	0.962	0.0007	0.0016	0.008	0.0029	0.0014	0.0033	0.0163	0.0004
8	4	0.03	7.22	0.0092	0.0305	0.0063	0.0515	0.3427	0.009	0.3111	0.0852	0.0457	0.0327	0.0472	0.0289
4	4	0.8	7.27	0.0049	0.0206	0.0071	0.0153	0.8262	0.0096	0.0245	0.0121	0.0174	0.021	0.0232	0.0183
5	5	0.63	9.33	0.0346	0.0027	0.0275	0.0075	0.009	0.7032	0.02	0.0237	0.0031	0.0625	0.0777	0.0284
3	3	0.99	2.73	0.0	0.0014	0.0003	0.9925	0.0002	0.0008	0.0032	0.0001	0.0004	0.0003	0.0009	0.0
6	6	0.96	1.47	0.0005	0.0005	0.0007	0.0022	0.0023	0.0022	0.9731	0.002	0.0034	0.001	0.0027	0.0094
3	3	0.96	2.93	0.0002	0.0137	0.0006	0.9692	0.001	0.0028	0.0022	0.0036	0.0011	0.0016	0.0035	0.0007
8	8	0.14	2.76	0.0037	0.2148	0.0129	0.0678	0.1367	0.0182	0.156	0.0091	0.3557	0.0086	0.0075	0.0089
11	11	0.99	1.17	0.001	0.0003	0.0002	0.0002	0.0	0.0003	0.0012	0.0007	0.0019	0.0006	0.0017	0.9919
2	2	1.0	3.39	0.0	0.0	0.9998	0.0	0.0	0.0	0.0001	0.0	0.0	0.0	0.0	0.0
3	3	0.94	3.88	0.0001	0.0019	0.0003	0.9568	0.0008	0.0039	0.0181	0.0014	0.0013	0.0019	0.0131	0.0004
10	10	0.65	0.68	0.0173	0.0012	0.0131	0.0822	0.0041	0.0547	0.0082	0.0339	0.0008	0.0389	0.7293	0.0164
5	5	0.58	5.21	0.0168	0.0062	0.0144	0.0017	0.0007	0.7262	0.0044	0.0035	0.017	0.1434	0.0058	0.0598
1	1	0.96	2.3	0.0	0.9716	0.0035	0.0136	0.003	0.0008	0.0007	0.0001	0.0051	0.0013	0.0001	0.0002
9	9	0.99	2.78	0.0015	0.0	0.0002	0.0001	0.0	0.0019	0.0003	0.0039	0.0001	0.9914	0.0001	0.0005
6	6	0.99	2.78	0.0001	0.0006	0.0003	0.0003	0.0034	0.0002	0.9897	0.0002	0.0026	0.0003	0.0002	0.0021
8	8	1.0	2.36	0.0001	0.0001	0.0	0.0003	0.0004	0.0001	0.0005	0.0001	0.9983	0.0	0.0001	0.0001
4	4	0.98	2.95	0.0	0.0052	0.001	0.0045	0.9819	0.0005	0.0022	0.0	0.004	0.0002	0.0002	0.0001
2	2	0.95	4.3	0.0001	0.0164	0.9625	0.0151	0.0004	0.0008	0.0006	0.0002	0.0007	0.0024	0.0006	0.0001
0	0	1.0	3.86	0.9995	0.0	0.0	0.0	0.0	0.0	0.0	0.0004	0.0	0.0	0.0	0.0
1	1	0.98	3.09	0.0001	0.9817	0.002	0.0016	0.0057	0.001	0.0007	0.0001	0.0033	0.0013	0.0006	0.002
8	8	0.99	2.03	0.0002	0.0014	0.0003	0.0004	0.0003	0.0006	0.0007	0.0001	0.9952	0.0002	0.0001	0.0005
8	8	1.0	2.57	0.0	0.0001	0.0	0.0001	0.0015	0.0	0.0001	0.0	0.9982	0.0	0.0	0.0
8	8	0.98	3.81	0.0003	0.0011	0.0014	0.0003	0.0019	0.0008	0.0042	0.0003	0.9883	0.0005	0.0002	0.0009
1	1	1.0	2.2	0.0	0.9992	0.0	0.0001	0.0001	0.0	0.0	0.0	0.0002	0.0	0.0	0.0002
4	4	0.99	2.93	0.0	0.0014	0.0	0.0017	0.9954	0.0	0.0006	0.0	0.0004	0.0001	0.0001	0.0001
5	5	0.99	4.65	0.0001	0.0	0.0007	0.0001	0.0	0.996	0.0001	0.0001	0.0	0.0014	0.0013	0.0002
7	7	1.0	3.13	0.0	0.0	0.0	0.0	0.0	0.0	0.0	0.9998	0.0	0.0	0.0	0.0001
5	5	1.0	2.51	0.0	0.0	0.0	0.0	0.0	0.9998	0.0	0.0	0.0	0.0	0.0001	0.0
10	10	1.0	1.53	0.0	0.0	0.0	0.0	0.0	0.0	0.0	0.0	0.0	0.0	0.9999	0.0001
9	9	1.0	1.88	0.0	0.0	0.0003	0.0001	0.0	0.0	0.0002	0.0	0.0001	0.9991	0.0001	0.0001
7	7	0.98	2.03	0.0018	0.0006	0.0017	0.0032	0.0001	0.0001	0.0007	0.985	0.0003	0.0008	0.0025	0.0031
7	7	1.0	2.23	0.0002	0.0	0.0	0.0002	0.0	0.0001	0.0003	0.999	0.0	0.0	0.0001	0.0001
10	10	1.0	1.82	0.0002	0.0009	0.0004	0.0005	0.0001	0.0001	0.0002	0.0008	0.0002	0.0001	0.9962	0.0003
1	1	1.0	2.07	0.0	0.9993	0.0	0.0004	0.0001	0.0	0.0	0.0	0.0001	0.0	0.0	0.0
7	7	0.99	4.63	0.002	0.0	0.0	0.0	0.0	0.0001	0.0001	0.9962	0.0	0.0001	0.0012	0.0002
3	3	0.85	2.75	0.0006	0.0222	0.0031	0.8853	0.0372	0.0013	0.0187	0.002	0.0036	0.002	0.0207	0.0033
2	2	0.99	3.93	0.0003	0.0002	0.9895	0.0008	0.0003	0.0008	0.0004	0.0003	0.0003	0.0021	0.0007	0.0044
11	11	0.44	4.41	0.0242	0.0013	0.0072	0.0015	0.0012	0.008	0.0042	0.0055	0.0036	0.2487	0.003	0.6917
4	4	1.0	3.1	0.0	0.0	0.0	0.0	0.9999	0.0	0.0	0.0	0.0	0.0	0.0	0.0
0	0	0.8	3.17	0.8986	0.0004	0.0001	0.0002	0.0002	0.0002	0.0004	0.0955	0.0012	0.0008	0.0001	0.0022
2	2	1.0	3.86	0.0	0.0	0.998	0.0011	0.0002	0.0002	0.0001	0.0	0.0	0.0002	0.0001	0.0001
2	2	1.0	2.51	0.0	0.0	0.9998	0.0	0.0	0.0	0.0	0.0	0.0	0.0	0.0	0.0
5	5	0.07	3.64	0.0067	0.0496	0.1185	0.0856	0.0027	0.3703	0.0074	0.0059	0.0073	0.3049	0.0163	0.0248
4	4	1.0	3.58	0.0	0.0008	0.0	0.0	0.9982	0.0	0.0002	0.0	0.0006	0.0	0.0	0.0
0	0	0.55	2.7	0.7724	0.0	0.0	0.0	0.0	0.0	0.0001	0.2269	0.0	0.0	0.0	0.0006
9	9	0.96	3.41	0.0002	0.0	0.0179	0.0002	0.0	0.0024	0.0001	0.0001	0.0	0.9788	0.0002	0.0003
9	9	1.0	2.53	0.0	0.0	0.0	0.0	0.0	0.0	0.0	0.0	0.0	1.0	0.0	0.0
6	6	0.92	2.21	0.0007	0.0079	0.0014	0.0054	0.0104	0.0015	0.9377	0.0039	0.0189	0.0007	0.0027	0.0089
0	0	0.99	2.41	0.9931	0.0	0.0001	0.0	0.0	0.0001	0.0	0.003	0.0	0.0002	0.0021	0.0013
5	5	1.0	2.91	0.0001	0.0	0.0003	0.0	0.0	0.9985	0.0003	0.0	0.0001	0.0002	0.0	0.0003
9	9	0.86	6.3	0.0415	0.001	0.0071	0.0023	0.0004	0.0061	0.0016	0.0258	0.0016	0.8981	0.0054	0.0089
9	9	0.97	3.47	0.0008	0.0	0.0133	0.0002	0.0	0.0043	0.0007	0.0002	0.0	0.9789	0.0008	0.0008
1	1	1.0	2.22	0.0	0.9984	0.0001	0.0003	0.0005	0.0001	0.0001	0.0	0.0004	0.0001	0.0	0.0
7	7	0.75	1.8	0.0845	0.0103	0.0022	0.0057	0.0007	0.001	0.001	0.8334	0.004	0.036	0.0013	0.0198
5	5	1.0	2.76	0.0	0.0	0.0	0.0	0.0	0.9998	0.0001	0.0	0.0	0.0	0.0	0.0
10	10	0.98	0.43	0.0015	0.0002	0.0014	0.0014	0.0001	0.0005	0.0011	0.0024	0.0006	0.0008	0.985	0.0049
5	5	0.91	5.22	0.0009	0.0027	0.0059	0.0015	0.0005	0.9346	0.0006	0.0007	0.0222	0.0218	0.0006	0.0079
1	1	0.82	2.57	0.0004	0.8955	0.0115	0.0774	0.0022	0.0007	0.0022	0.0009	0.0034	0.0028	0.001	0.0018
4	4	1.0	3.5	0.0	0.0	0.0	0.0	0.9997	0.0	0.0	0.0	0.0003	0.0	0.0	0.0
9	9	0.99	3.15	0.0002	0.0015	0.0026	0.0009	0.0001	0.0013	0.0002	0.0001	0.0026	0.989	0.0001	0.0015
6	6	1.0	0.85	0.0	0.0	0.0	0.0005	0.0002	0.0001	0.9981	0.0	0.0001	0.0	0.0002	0.0007
8	8	1.0	1.67	0.0002	0.0001	0.0	0.0	0.0001	0.0001	0.0003	0.0	0.9982	0.0	0.0	0.0008
5	5	0.84	6.87	0.003	0.0004	0.0108	0.0011	0.001	0.9043	0.0031	0.0013	0.0008	0.0642	0.0051	0.0048
8	8	1.0	2.59	0.0	0.0	0.0	0.0001	0.0018	0.0	0.0002	0.0	0.9977	0.0	0.0	0.0
10	10	0.99	0.45	0.0002	0.0	0.0003	0.0003	0.0002	0.0023	0.0006	0.0004	0.0001	0.0004	0.9947	0.0006
3	3	0.97	1.72	0.0001	0.0065	0.0004	0.9775	0.0003	0.0007	0.0118	0.0004	0.0003	0.0008	0.001	0.0003
8	8	0.93	5.15	0.0016	0.0174	0.0016	0.0017	0.0021	0.0018	0.0093	0.0016	0.9478	0.0069	0.0006	0.0076
8	8	0.94	4.16	0.0005	0.0048	0.0048	0.006	0.0107	0.0042	0.011	0.0009	0.9505	0.0019	0.0027	0.0022
11	0	0.85	4.31	0.9251	0.0	0.0	0.0	0.0	0.0	0.0001	0.0734	0.0	0.0001	0.0001	0.0012
0	0	1.0	4.43	0.9998	0.0	0.0	0.0	0.0	0.0	0.0	0.0	0.0	0.0	0.0	0.0001
3	3	1.0	2.21	0.0	0.0006	0.0001	0.997	0.0	0.0001	0.0006	0.0002	0.0001	0.0005	0.0007	0.0
1	1	0.99	3.4	0.0	0.9904	0.0033	0.0021	0.0005	0.0002	0.0009	0.0001	0.0018	0.0004	0.0001	0.0002
9	9	1.0	2.19	0.0	0.0	0.0	0.0001	0.0	0.0002	0.0001	0.0001	0.0	0.9994	0.0001	0.0
11	11	1.0	3.55	0.001	0.0	0.0	0.0	0.0	0.0002	0.0002	0.0001	0.0	0.0001	0.0001	0.9982
6	6	1.0	2.37	0.0	0.0001	0.0002	0.0004	0.0003	0.0002	0.9977	0.0001	0.0002	0.0001	0.0002	0.0005
2	2	1.0	3.52	0.0001	0.0	0.9979	0.0003	0.0008	0.0001	0.0001	0.0001	0.0001	0.0002	0.0002	0.0002
10	10	0.95	2.1	0.0006	0.0008	0.0027	0.0053	0.0018	0.0069	0.0047	0.0032	0.0005	0.0019	0.9619	0.0097
9	9	0.99	5.32	0.0011	0.0	0.0005	0.0003	0.0001	0.0009	0.0008	0.0002	0.0001	0.9947	0.0004	0.0009
9	9	1.0	3.15	0.0	0.0	0.0	0.0	0.0	0.0	0.0	0.0	0.0	1.0	0.0	0.0
3	3	0.96	2.61	0.0001	0.0122	0.0012	0.9688	0.0006	0.0019	0.003	0.0002	0.0025	0.0083	0.0009	0.0003
0	0	0.67	12.11	0.7969	0.0022	0.0021	0.0029	0.0023	0.0044	0.0078	0.131	0.0021	0.0124	0.006	0.03
3	3	0.99	2.42	0.0	0.0009	0.0001	0.9962	0.0001	0.0002	0.0015	0.0002	0.0001	0.0002	0.0003	0.0001
1	1	0.98	1.88	0.0008	0.9888	0.0004	0.0038	0.0004	0.0	0.0002	0.0006	0.0038	0.0003	0.0005	0.0004
9	9	0.91	5.7	0.0134	0.0003	0.0015	0.0011	0.0002	0.0016	0.0012	0.0327	0.0005	0.9401	0.0031	0.0043
0	0	0.63	8.93	0.8039	0.0003	0.0004	0.0003	0.0003	0.0008	0.0015	0.1747	0.0002	0.002	0.0019	0.0138
8	8	0.99	2.55	0.0003	0.0021	0.0024	0.0004	0.0027	0.0006	0.0016	0.0002	0.9879	0.0002	0.0001	0.0014
8	8	0.99	2.09	0.0004	0.0005	0.0	0.0002	0.0003	0.0004	0.0019	0.0001	0.995	0.0008	0.0002	0.0002
2	2	0.99	5.95	0.0002	0.0017	0.9892	0.0018	0.0007	0.0008	0.0007	0.0001	0.0008	0.0014	0.0017	0.0009
6	6	0.99	3.11	0.0	0.0002	0.0003	0.0001	0.0005	0.0002	0.9957	0.0001	0.0011	0.0002	0.0002	0.0013
11	11	0.99	3.79	0.0011	0.0	0.0004	0.0002	0.0001	0.0015	0.0026	0.0003	0.0	0.0008	0.0006	0.9925
5	5	1.0	4.27	0.0002	0.0	0.0003	0.0	0.0	0.9984	0.0002	0.0	0.0	0.0004	0.0002	0.0002
2	2	0.99	5.19	0.0002	0.0006	0.9948	0.0006	0.0001	0.0003	0.0002	0.0001	0.0008	0.0013	0.0004	0.0005
10	10	0.99	1.3	0.0001	0.0025	0.0008	0.0024	0.001	0.0004	0.0002	0.0002	0.0002	0.0002	0.9914	0.0006
3	3	0.9	3.73	0.0001	0.0395	0.0058	0.9366	0.0014	0.0011	0.0055	0.0004	0.001	0.0025	0.0059	0.0002
10	9	0.16	5.55	0.0091	0.0058	0.0406	0.0243	0.0313	0.0938	0.0462	0.0182	0.0048	0.393	0.234	0.0989
9	9	1.0	2.46	0.0	0.0	0.0	0.0001	0.0	0.0014	0.0001	0.0	0.0001	0.9982	0.0	0.0
11	11	0.98	4.45	0.0036	0.0002	0.0013	0.0004	0.0003	0.0023	0.0038	0.0008	0.0001	0.0015	0.0012	0.9844
0	7	0.05	4.83	0.4656	0.0	0.0002	0.0002	0.0001	0.0004	0.0006	0.5166	0.0001	0.0019	0.0006	0.0136
11	7	0.09	4.82	0.2316	0.0146	0.0024	0.0047	0.0076	0.0025	0.0142	0.3929	0.018	0.0091	0.0036	0.2989
9	9	1.0	5.62	0.0003	0.0	0.0	0.0001	0.0	0.0007	0.0003	0.0002	0.0001	0.9978	0.0001	0.0003
10	10	0.95	1.33	0.0003	0.0039	0.0044	0.0066	0.0004	0.0026	0.0003	0.0006	0.0003	0.0132	0.9599	0.0075
11	11	1.0	2.08	0.0002	0.0	0.0001	0.0	0.0	0.0004	0.0	0.0	0.0	0.0005	0.0001	0.9986
4	4	1.0	3.17	0.0	0.0	0.0	0.0	0.9999	0.0	0.0	0.0	0.0	0.0	0.0	0.0
9	9	0.63	5.6	0.0188	0.0024	0.0124	0.0067	0.0012	0.1383	0.0049	0.0096	0.002	0.772	0.0112	0.0206
5	5	0.94	6.0	0.0016	0.0023	0.0084	0.0009	0.0003	0.9568	0.0014	0.0008	0.0045	0.018	0.0014	0.0036
7	7	0.99	1.18	0.0062	0.0002	0.0001	0.0001	0.0	0.0001	0.0	0.993	0.0	0.0001	0.0001	0.0002
6	6	0.04	1.52	0.007	0.0058	0.0039	0.1426	0.008	0.0107	0.302	0.2572	0.0032	0.0046	0.247	0.008
5	5	0.64	2.99	0.0005	0.0098	0.0072	0.1027	0.008	0.7421	0.0545	0.0044	0.0189	0.0235	0.0266	0.0015
2	2	1.0	2.73	0.0	0.0	0.999	0.0004	0.0	0.0	0.0002	0.0001	0.0	0.0001	0.0	0.0001
9	9	0.95	4.31	0.0098	0.0	0.009	0.0003	0.0	0.0057	0.0006	0.0019	0.0	0.9598	0.0016	0.0111
6	6	0.98	3.4	0.0003	0.0006	0.0003	0.0019	0.0011	0.0008	0.9833	0.0016	0.0065	0.0011	0.0015	0.0011
0	0	0.78	2.7	0.8498	0.0003	0.0277	0.0003	0.0002	0.0008	0.0005	0.0437	0.003	0.0673	0.0004	0.0059
10	10	0.52	0.58	0.0007	0.1436	0.0048	0.11	0.0011	0.0146	0.0056	0.0027	0.0015	0.0481	0.6651	0.0022
10	10	0.87	6.21	0.0123	0.002	0.0072	0.0055	0.0029	0.0043	0.0038	0.0093	0.0013	0.0337	0.9018	0.016
3	3	0.97	3.0	0.0	0.0004	0.0002	0.9848	0.0001	0.0008	0.0102	0.0002	0.0003	0.0007	0.0022	0.0001
1	1	0.82	4.59	0.0004	0.8882	0.0039	0.0724	0.0158	0.0011	0.004	0.0008	0.0101	0.0014	0.001	0.0008
11	11	0.52	1.79	0.0074	0.075	0.0308	0.0186	0.0051	0.0106	0.0218	0.0019	0.1439	0.0132	0.0109	0.6607
1	1	0.94	3.37	0.0001	0.9561	0.0164	0.007	0.004	0.0001	0.0008	0.0002	0.0144	0.0003	0.0001	0.0006
9	9	1.0	1.65	0.0008	0.0	0.0001	0.0001	0.0	0.0001	0.0002	0.0016	0.0001	0.997	0.0	0.0001
1	1	0.91	2.4	0.0001	0.9399	0.0098	0.0346	0.0055	0.0005	0.0007	0.0001	0.007	0.0011	0.0002	0.0005
4	6	1.0	1.96	0.0	0.0	0.0	0.0001	0.0001	0.0001	0.9986	0.0001	0.0003	0.0001	0.0001	0.0003
11	11	0.87	1.84	0.0644	0.0	0.0006	0.0	0.0	0.0018	0.0002	0.0002	0.0	0.0006	0.0002	0.932
6	6	0.84	3.75	0.0026	0.0134	0.0036	0.0128	0.0153	0.0102	0.8634	0.0086	0.0251	0.0116	0.0129	0.0205
8	6	0.1	5.78	0.0203	0.088	0.0287	0.0395	0.0829	0.0323	0.2398	0.0605	0.112	0.1371	0.0523	0.1067
5	5	1.0	2.88	0.0001	0.0	0.0003	0.0001	0.0001	0.9968	0.0009	0.0001	0.0001	0.0007	0.0003	0.0004
2	2	1.0	2.91	0.0	0.0	0.9986	0.0008	0.0	0.0001	0.0002	0.0	0.0	0.0002	0.0	0.0001
1	1	0.93	3.55	0.0006	0.9451	0.0082	0.0189	0.0059	0.0016	0.0024	0.0011	0.004	0.0041	0.0019	0.0062
8	8	0.83	4.64	0.003	0.0338	0.0148	0.0061	0.0172	0.0103	0.0169	0.0019	0.8664	0.0087	0.0065	0.0144
1	1	1.0	2.71	0.0	0.999	0.0001	0.0001	0.0003	0.0	0.0	0.0	0.0002	0.0001	0.0	0.0001
11	11	0.9	3.06	0.0056	0.0013	0.0062	0.0042	0.0006	0.0024	0.0102	0.0124	0.0016	0.0138	0.0203	0.9213
8	8	0.97	3.56	0.0011	0.0021	0.0018	0.0009	0.0055	0.0038	0.0022	0.0004	0.9753	0.0023	0.0011	0.0035
1	1	0.56	2.61	0.0008	0.7552	0.0068	0.1998	0.001	0.0027	0.002	0.0067	0.0023	0.0035	0.0136	0.0055
5	5	0.7	5.53	0.0018	0.0151	0.039	0.0392	0.0042	0.7682	0.012	0.0095	0.0073	0.0322	0.0662	0.0052
7	7	0.97	1.93	0.0164	0.0	0.0	0.0	0.0	0.0	0.0	0.9834	0.0	0.0	0.0	0.0001
9	9	0.97	1.47	0.0035	0.0001	0.0004	0.0002	0.0	0.0005	0.0006	0.0114	0.0002	0.9821	0.0006	0.0003
9	9	0.91	1.94	0.0004	0.0004	0.0419	0.0011	0.0	0.0022	0.0003	0.0002	0.0002	0.9525	0.0001	0.0007
9	9	0.99	4.54	0.0032	0.0	0.0001	0.0001	0.0	0.0003	0.0001	0.0005	0.0001	0.9946	0.0001	0.001
9	9	0.47	2.51	0.001	0.0	0.2608	0.0003	0.0	0.0032	0.0006	0.0004	0.0	0.7318	0.0007	0.0011
0	0	0.37	7.33	0.5551	0.012	0.0083	0.0167	0.0081	0.0188	0.0175	0.1815	0.0115	0.0635	0.0399	0.067
9	9	0.99	2.27	0.0005	0.0002	0.0034	0.0016	0.0001	0.0037	0.0001	0.0002	0.0001	0.9895	0.0001	0.0004
9	9	0.99	2.73	0.0033	0.0	0.0003	0.0001	0.0	0.003	0.0005	0.0003	0.0	0.991	0.0003	0.0012
1	1	0.97	2.76	0.0002	0.9819	0.0037	0.0012	0.0008	0.0001	0.0005	0.0007	0.0093	0.0004	0.0005	0.0006
1	1	0.86	2.73	0.0001	0.9175	0.0588	0.0144	0.0018	0.0002	0.0006	0.0001	0.0059	0.0004	0.0001	0.0002
1	1	0.77	4.24	0.0026	0.8091	0.023	0.031	0.0089	0.0361	0.0083	0.0035	0.0168	0.021	0.0298	0.0098
3	3	0.99	2.51	0.0	0.0003	0.0001	0.9962	0.0	0.0004	0.0008	0.0001	0.0	0.0015	0.0005	0.0001
2	2	0.98	4.07	0.0003	0.0002	0.988	0.0046	0.0004	0.0015	0.0011	0.0002	0.0002	0.0015	0.0015	0.0005
1	1	0.37	3.65	0.0059	0.5395	0.0579	0.1665	0.0078	0.043	0.0049	0.0164	0.0047	0.0437	0.081	0.0287
7	7	0.97	6.65	0.0064	0.0006	0.0005	0.0016	0.0004	0.0006	0.0036	0.9737	0.0006	0.0014	0.0049	0.0057
6	6	0.48	3.38	0.0029	0.0339	0.0075	0.0319	0.0718	0.0082	0.5886	0.0313	0.093	0.0086	0.1097	0.0125
8	8	0.84	3.93	0.0013	0.0338	0.0015	0.0282	0.0046	0.0018	0.0297	0.0057	0.8744	0.0078	0.0072	0.004
2	2	0.95	4.24	0.0019	0.0006	0.9561	0.0082	0.0015	0.0094	0.0006	0.0004	0.0015	0.0063	0.0085	0.0049
8	8	0.99	2.9	0.0002	0.0006	0.0006	0.0002	0.0006	0.0001	0.0056	0.0001	0.9916	0.0001	0.0001	0.0003
7	7	0.99	5.21	0.0025	0.0	0.0	0.0001	0.0	0.0001	0.0004	0.9954	0.0	0.0003	0.0004	0.0006
2	2	1.0	2.95	0.0	0.0	0.9989	0.0007	0.0	0.0	0.0001	0.0	0.0001	0.0002	0.0	0.0001
11	11	0.99	3.34	0.0038	0.0	0.0	0.0001	0.0	0.0	0.0007	0.0006	0.0001	0.0003	0.0002	0.9941
9	9	1.0	2.97	0.0	0.0	0.0002	0.0002	0.0	0.0003	0.0002	0.0	0.0001	0.9988	0.0001	0.0001
3	3	0.86	4.94	0.0003	0.0104	0.0016	0.9055	0.0011	0.0034	0.0496	0.003	0.0018	0.0146	0.0077	0.0009
4	4	0.99	4.39	0.0	0.0005	0.0001	0.0001	0.9963	0.0	0.0007	0.0	0.002	0.0	0.0001	0.0001
7	7	0.99	2.39	0.0048	0.0	0.0	0.0	0.0	0.0	0.0	0.995	0.0	0.0	0.0	0.0001
3	3	0.53	1.89	0.0001	0.2136	0.0007	0.7421	0.0124	0.0016	0.009	0.0005	0.009	0.0095	0.0008	0.0007
8	8	0.88	3.39	0.0025	0.0176	0.0269	0.005	0.0035	0.0057	0.0046	0.0018	0.9072	0.0137	0.0032	0.0083
2	2	0.98	2.2	0.0005	0.0021	0.9859	0.0006	0.0001	0.0003	0.0004	0.0003	0.002	0.0048	0.001	0.002
6	6	0.5	2.98	0.0005	0.0012	0.0008	0.0018	0.236	0.0026	0.731	0.0018	0.0161	0.0012	0.0032	0.0036
1	1	0.22	4.47	0.0002	0.5832	0.0059	0.3606	0.0165	0.0024	0.0073	0.0027	0.0085	0.0065	0.0055	0.0007
9	9	0.9	6.54	0.0086	0.0038	0.0121	0.0043	0.001	0.0174	0.0043	0.006	0.0064	0.9206	0.0066	0.0089
8	8	0.97	4.53	0.0025	0.0022	0.0009	0.0011	0.0014	0.0021	0.0051	0.0023	0.9728	0.0064	0.0009	0.0022
4	4	0.94	3.16	0.0001	0.0212	0.0011	0.0041	0.9569	0.0017	0.0026	0.0003	0.0082	0.0005	0.0026	0.0008
2	2	1.0	2.35	0.0	0.0	0.9975	0.0005	0.0001	0.0002	0.0002	0.0	0.0001	0.0011	0.0003	0.0001
0	0	1.0	3.64	0.9994	0.0	0.0	0.0	0.0	0.0	0.0	0.0001	0.0	0.0	0.0	0.0005
9	9	0.97	3.31	0.0153	0.0	0.001	0.0001	0.0	0.0002	0.0001	0.0006	0.0004	0.982	0.0	0.0003
6	6	0.99	2.08	0.0001	0.0001	0.0001	0.0003	0.0001	0.0003	0.9955	0.0002	0.0003	0.0003	0.0002	0.0024
1	1	1.0	1.86	0.0	0.998	0.0001	0.0006	0.0005	0.0	0.0	0.0	0.0006	0.0001	0.0	0.0
2	2	0.71	4.34	0.0035	0.0132	0.8242	0.0036	0.0006	0.005	0.0015	0.0012	0.0231	0.1133	0.0026	0.0081
7	7	1.0	1.34	0.0	0.0	0.0	0.0	0.0	0.0	0.0	0.9999	0.0	0.0	0.0	0.0001
9	9	0.94	6.38	0.0131	0.0002	0.0072	0.0019	0.0006	0.0062	0.0013	0.0016	0.0003	0.9571	0.0087	0.0018
0	0	0.95	6.01	0.9654	0.0	0.0001	0.0001	0.0001	0.0016	0.0005	0.0119	0.0001	0.0069	0.001	0.0122
4	4	0.94	2.27	0.0001	0.0033	0.0036	0.0005	0.9621	0.0039	0.0019	0.0002	0.0017	0.0005	0.0213	0.0009
8	8	0.97	2.53	0.0002	0.0101	0.003	0.0034	0.0016	0.0013	0.0009	0.0002	0.9771	0.0013	0.0004	0.0005
1	1	0.96	2.5	0.0001	0.9742	0.0151	0.0025	0.0035	0.0006	0.0002	0.0001	0.0006	0.0004	0.002	0.0007
10	10	1.0	2.75	0.0	0.0	0.0	0.0	0.0	0.0	0.0	0.0	0.0	0.0	1.0	0.0
8	8	0.95	2.85	0.0001	0.004	0.0012	0.0019	0.0195	0.0013	0.0031	0.0001	0.9678	0.0005	0.0002	0.0002
5	5	1.0	2.41	0.0001	0.0002	0.0008	0.0002	0.0	0.9965	0.0007	0.0001	0.0008	0.0004	0.0002	0.0001
2	2	0.97	2.95	0.0002	0.0015	0.9736	0.0068	0.0002	0.0075	0.0011	0.0004	0.0004	0.0061	0.0018	0.0004
2	2	1.0	3.12	0.0	0.0	0.9978	0.0014	0.0002	0.0001	0.0001	0.0	0.0	0.0003	0.0001	0.0001
2	2	0.97	3.31	0.0006	0.002	0.974	0.0028	0.0028	0.0028	0.0018	0.0004	0.0015	0.003	0.0066	0.0018
11	11	0.99	2.07	0.0003	0.0	0.0001	0.0	0.0	0.0017	0.001	0.0001	0.0002	0.0002	0.0002	0.9961
1	1	1.0	2.52	0.0	0.999	0.0	0.0005	0.0002	0.0	0.0001	0.0	0.0001	0.0	0.0	0.0
2	2	0.98	4.47	0.0052	0.0015	0.9869	0.0011	0.0003	0.0006	0.0004	0.0003	0.0006	0.0015	0.0002	0.0015
0	0	0.98	4.94	0.9872	0.0	0.0	0.0	0.0	0.0001	0.0001	0.0075	0.0	0.0003	0.0003	0.0045
5	5	1.0	3.32	0.0004	0.0	0.0006	0.0	0.0	0.9966	0.0002	0.0001	0.0004	0.0012	0.0001	0.0003
8	8	0.96	3.5	0.0012	0.0027	0.005	0.0014	0.0024	0.0052	0.0037	0.0009	0.9686	0.0017	0.0008	0.0063
2	2	1.0	2.55	0.0	0.0	0.9989	0.0002	0.0001	0.0001	0.0001	0.0	0.0	0.0003	0.0002	0.0001
11	11	1.0	1.61	0.0	0.0	0.0	0.0	0.0	0.0	0.0	0.0	0.0	0.0	0.0	1.0
3	3	0.04	7.27	0.0093	0.1276	0.0313	0.2443	0.0535	0.0361	0.1142	0.0597	0.0317	0.058	0.2043	0.0299
4	4	1.0	4.58	0.0	0.0002	0.0	0.0001	0.999	0.0	0.0002	0.0	0.0001	0.0	0.0003	0.0001
9	9	1.0	1.8	0.0	0.0	0.0	0.0	0.0	0.0	0.0001	0.0	0.0	0.9998	0.0	0.0
2	2	0.45	3.26	0.0061	0.0002	0.706	0.0004	0.0002	0.025	0.0007	0.0009	0.0002	0.2575	0.0013	0.0015
7	7	0.9	5.51	0.027	0.0034	0.0016	0.0105	0.0012	0.0018	0.0074	0.9256	0.0017	0.007	0.0059	0.0069
10	10	0.99	0.77	0.0011	0.0	0.0005	0.0005	0.0	0.0017	0.0001	0.0011	0.0	0.0013	0.9911	0.0027
3	3	0.96	2.17	0.0	0.0054	0.0005	0.9693	0.0009	0.0022	0.0082	0.0001	0.0008	0.0115	0.0009	0.0001
1	1	1.0	2.13	0.0	0.9988	0.0002	0.0004	0.0004	0.0	0.0	0.0	0.0002	0.0	0.0	0.0
5	5	1.0	3.29	0.0001	0.0001	0.0002	0.0001	0.0001	0.9967	0.0006	0.0002	0.0008	0.0003	0.0002	0.0006
3	3	0.98	1.68	0.0001	0.0015	0.0002	0.985	0.0001	0.0026	0.0029	0.0003	0.0002	0.005	0.0019	0.0003
0	0	0.64	4.74	0.7896	0.0002	0.0032	0.0006	0.0002	0.0081	0.0005	0.0255	0.0002	0.1477	0.0037	0.0206
8	8	1.0	2.08	0.0	0.0	0.0007	0.0001	0.0001	0.0004	0.0006	0.0	0.9977	0.0001	0.0001	0.0001
5	5	1.0	2.8	0.0	0.0	0.0	0.0	0.0	0.9999	0.0	0.0	0.0	0.0	0.0	0.0001
6	6	0.98	2.06	0.0002	0.0003	0.0003	0.0018	0.006	0.0015	0.9839	0.0005	0.0028	0.0004	0.0004	0.0018
1	1	0.97	2.75	0.0001	0.9761	0.0008	0.0086	0.0018	0.0017	0.001	0.0002	0.0069	0.0018	0.0005	0.0005
10	10	0.72	4.38	0.0061	0.0058	0.0056	0.06	0.0208	0.0205	0.0328	0.0325	0.0035	0.0168	0.7822	0.0132
4	4	0.99	5.04	0.0001	0.0027	0.0001	0.0017	0.9904	0.0001	0.0013	0.0003	0.0005	0.0001	0.0025	0.0002
0	0	1.0	3.23	0.9988	0.0	0.0	0.0	0.0	0.0	0.0001	0.0003	0.0001	0.0	0.0	0.0007
4	4	0.86	4.44	0.0003	0.0528	0.0011	0.0112	0.9172	0.0003	0.0041	0.0011	0.0088	0.0005	0.0022	0.0004
3	3	0.58	4.3	0.0046	0.1152	0.0113	0.6992	0.0234	0.0077	0.0402	0.0176	0.0256	0.0257	0.0207	0.0087
2	2	1.0	2.48	0.0002	0.0003	0.9973	0.0003	0.0001	0.0002	0.0005	0.0001	0.0005	0.0002	0.0	0.0003
6	6	1.0	2.28	0.0	0.0001	0.0001	0.0001	0.0002	0.0	0.9989	0.0	0.0001	0.0	0.0	0.0003
2	2	0.97	2.86	0.0002	0.0057	0.9801	0.0032	0.0004	0.0031	0.0003	0.0001	0.0012	0.0035	0.0004	0.0018
2	2	0.97	2.37	0.0001	0.0	0.9865	0.0001	0.0	0.0002	0.0001	0.0001	0.0002	0.0119	0.0001	0.0007
5	5	0.99	4.5	0.0001	0.0001	0.0042	0.0002	0.0003	0.9921	0.0004	0.0001	0.0007	0.0011	0.0003	0.0004
6	6	0.97	2.25	0.0008	0.0001	0.0027	0.0009	0.0009	0.0007	0.9775	0.0019	0.0002	0.0013	0.0021	0.0108
6	6	0.98	3.22	0.0002	0.0004	0.0003	0.0017	0.0016	0.0014	0.9846	0.001	0.0053	0.0006	0.0017	0.0012
3	3	0.94	1.97	0.0	0.0039	0.0004	0.9545	0.005	0.0021	0.0169	0.0003	0.0146	0.0014	0.0008	0.0001
2	2	0.99	2.94	0.0	0.0005	0.9963	0.0006	0.0	0.0001	0.0001	0.0	0.0001	0.0019	0.0002	0.0001
3	3	0.85	4.81	0.0004	0.0207	0.0021	0.8821	0.0059	0.0063	0.0288	0.007	0.0047	0.0251	0.0156	0.0014
11	11	0.96	4.12	0.0144	0.0001	0.001	0.0004	0.0001	0.0003	0.0014	0.0022	0.0001	0.0015	0.0024	0.9762
9	11	0.38	1.68	0.0123	0.0193	0.0162	0.0039	0.0021	0.0091	0.2399	0.0039	0.0323	0.0385	0.0033	0.6192
0	0	1.0	3.03	0.9986	0.0	0.0	0.0	0.0	0.0	0.0001	0.0001	0.0	0.0	0.0	0.0011
10	10	0.99	1.76	0.0	0.0	0.0	0.0021	0.0001	0.0006	0.0002	0.0002	0.0	0.0002	0.9964	0.0001
7	7	0.8	2.43	0.0968	0.0	0.0001	0.0	0.0	0.0001	0.0	0.9015	0.0	0.0005	0.0	0.0009
11	11	0.88	0.78	0.0597	0.0001	0.0	0.0001	0.0	0.0	0.0004	0.0034	0.0001	0.0002	0.0001	0.9357
5	5	0.97	2.46	0.0002	0.0003	0.0073	0.0003	0.0001	0.9781	0.0008	0.0002	0.0005	0.0109	0.0003	0.001
4	4	1.0	3.92	0.0	0.0	0.0	0.0	0.9999	0.0	0.0	0.0	0.0	0.0	0.0	0.0
9	9	1.0	1.68	0.0	0.0	0.0	0.0	0.0	0.0	0.0	0.0	0.0	1.0	0.0	0.0
6	6	0.98	2.33	0.0001	0.0006	0.0002	0.0009	0.0045	0.0005	0.9886	0.0002	0.0026	0.0003	0.0008	0.0007
5	5	0.97	7.45	0.0011	0.0002	0.0034	0.0009	0.0006	0.9738	0.0019	0.0005	0.0004	0.0064	0.0086	0.0022
7	0	0.74	2.78	0.811	0.0171	0.0134	0.0064	0.0008	0.0017	0.0064	0.0722	0.0056	0.0461	0.0039	0.0152
9	9	0.85	2.28	0.0013	0.0006	0.0078	0.0406	0.0007	0.0185	0.0018	0.0043	0.0005	0.8952	0.0258	0.0028
5	5	0.94	7.82	0.0007	0.0003	0.0032	0.0009	0.0008	0.9583	0.0196	0.0005	0.0005	0.0045	0.0045	0.0062
9	9	1.0	1.8	0.0001	0.0001	0.0002	0.0001	0.0	0.0001	0.0001	0.0001	0.0001	0.9985	0.0001	0.0006
9	9	0.94	4.36	0.0048	0.0001	0.0007	0.0007	0.0001	0.0215	0.0011	0.0019	0.0001	0.9635	0.0021	0.0034
11	11	0.98	2.94	0.0051	0.0002	0.0004	0.0004	0.0001	0.0007	0.0023	0.0036	0.0004	0.0027	0.0007	0.9835
6	6	1.0	2.02	0.0	0.0001	0.0001	0.0001	0.0001	0.0001	0.9988	0.0	0.0002	0.0001	0.0001	0.0004
7	7	1.0	1.6	0.0007	0.0001	0.0	0.0003	0.0	0.0	0.0001	0.9981	0.0	0.0002	0.0001	0.0002
7	7	1.0	2.83	0.0004	0.0	0.0	0.0	0.0	0.0	0.0002	0.999	0.0	0.0	0.0001	0.0002
5	5	1.0	2.1	0.0	0.0	0.0	0.0	0.0	0.9998	0.0	0.0	0.0	0.0001	0.0	0.0001
11	11	0.43	4.58	0.0314	0.0452	0.0444	0.0216	0.0207	0.0756	0.0721	0.0268	0.0255	0.0937	0.0239	0.5189
10	10	1.0	0.92	0.0	0.0	0.0	0.0	0.0	0.0	0.0	0.0	0.0	0.0	1.0	0.0
10	10	0.97	2.57	0.0001	0.0002	0.0021	0.0013	0.0003	0.0039	0.0003	0.0003	0.0001	0.0079	0.9828	0.0006
7	7	0.93	4.09	0.0326	0.0001	0.0001	0.0001	0.0	0.0001	0.0001	0.9663	0.0	0.0001	0.0001	0.0004
6	6	1.0	2.69	0.0	0.0	0.0001	0.0001	0.0006	0.0001	0.9978	0.0001	0.0004	0.0001	0.0	0.0007
8	8	1.0	2.9	0.0	0.0	0.0	0.0	0.0001	0.0001	0.0005	0.0	0.999	0.0	0.0	0.0002
0	0	0.99	2.2	0.9914	0.0005	0.0003	0.0002	0.0001	0.0001	0.0001	0.0028	0.0004	0.0001	0.0001	0.0038
0	0	1.0	3.28	0.9997	0.0	0.0	0.0	0.0	0.0	0.0	0.0	0.0	0.0	0.0	0.0003
4	4	1.0	3.39	0.0	0.0	0.0	0.0	1.0	0.0	0.0	0.0	0.0	0.0	0.0	0.0
2	2	0.97	6.85	0.0005	0.0003	0.9754	0.0008	0.0016	0.0018	0.0024	0.0003	0.0002	0.0034	0.0032	0.01
11	11	0.99	1.26	0.0008	0.0001	0.0002	0.0002	0.0	0.0001	0.0037	0.0003	0.0002	0.0004	0.0006	0.9934
11	11	0.99	2.56	0.0004	0.0	0.0004	0.0001	0.0	0.0002	0.0023	0.0001	0.0002	0.0005	0.0001	0.9959
10	10	1.0	2.66	0.0	0.0	0.0	0.0011	0.0003	0.0001	0.0003	0.0001	0.0001	0.0001	0.9979	0.0001
8	8	0.99	2.2	0.0004	0.0001	0.0003	0.0001	0.0001	0.0001	0.0002	0.0001	0.9962	0.0001	0.0001	0.0023
0	0	1.0	2.33	0.999	0.0	0.0	0.0	0.0	0.0	0.0	0.0009	0.0	0.0	0.0	0.0
2	2	0.83	2.51	0.0029	0.0002	0.9091	0.0002	0.0001	0.0006	0.0007	0.0009	0.0006	0.0816	0.0002	0.0029
7	7	0.78	3.65	0.0166	0.0185	0.014	0.0059	0.002	0.0032	0.004	0.8468	0.014	0.0088	0.0041	0.0621
0	0	0.99	3.51	0.996	0.0	0.0	0.0	0.0	0.0	0.0001	0.0011	0.0	0.0	0.0	0.0027
0	0	0.92	4.34	0.9433	0.0	0.0035	0.0002	0.0001	0.0033	0.0006	0.0139	0.0	0.0112	0.0007	0.0232
8	8	0.66	3.84	0.0008	0.0947	0.001	0.0561	0.044	0.0013	0.0297	0.0063	0.7586	0.0021	0.0044	0.0011
1	1	0.97	2.29	0.0	0.9811	0.001	0.0155	0.0002	0.0	0.0004	0.0008	0.0004	0.0002	0.0002	0.0001
7	7	0.15	2.24	0.0993	0.0046	0.0044	0.008	0.0047	0.1002	0.0255	0.3793	0.0051	0.232	0.0985	0.0384
2	2	0.95	3.51	0.0001	0.0038	0.9631	0.0085	0.0017	0.0036	0.0005	0.0001	0.0149	0.0029	0.0004	0.0005
5	5	0.99	2.4	0.0001	0.0	0.0002	0.0001	0.0	0.9927	0.0008	0.0002	0.0001	0.0009	0.0035	0.0014
8	8	0.88	4.57	0.0014	0.0122	0.0013	0.0047	0.0133	0.0034	0.0315	0.0023	0.916	0.0048	0.0043	0.0046
10	10	0.48	1.31	0.0116	0.0024	0.1577	0.0411	0.0028	0.0301	0.0093	0.0244	0.0023	0.0641	0.6361	0.0182
9	9	1.0	2.01	0.0	0.0	0.0	0.0	0.0	0.0	0.0	0.0	0.0	0.9999	0.0	0.0001
0	0	0.53	8.62	0.6638	0.0031	0.0037	0.0045	0.0033	0.0131	0.0183	0.0983	0.0031	0.0407	0.0112	0.1369
3	3	0.93	3.03	0.0001	0.0019	0.0057	0.9443	0.0032	0.0037	0.0171	0.0009	0.0022	0.0037	0.0163	0.0009
3	3	0.3	3.18	0.0065	0.0975	0.0266	0.4169	0.0236	0.0515	0.1129	0.0157	0.0417	0.0477	0.1166	0.0429
3	3	0.95	1.34	0.0001	0.0149	0.0002	0.9616	0.0008	0.0056	0.0055	0.0026	0.0009	0.001	0.006	0.0009
6	6	0.99	2.57	0.0003	0.0002	0.0002	0.0004	0.0004	0.0012	0.9912	0.0008	0.0007	0.0006	0.0004	0.0036
6	6	0.95	3.79	0.0011	0.006	0.002	0.0062	0.0048	0.0011	0.9569	0.0048	0.0038	0.0023	0.0034	0.0076
0	0	0.99	2.95	0.9966	0.0	0.0	0.0	0.0	0.0	0.0001	0.003	0.0	0.0	0.0	0.0001
10	10	0.99	0.91	0.0012	0.0	0.0001	0.0001	0.0	0.0001	0.0002	0.0041	0.0	0.0001	0.9933	0.0009
2	2	0.99	4.0	0.0001	0.0004	0.9956	0.0006	0.0001	0.0002	0.0004	0.0001	0.0004	0.0004	0.0004	0.0013
3	3	0.93	3.96	0.0001	0.0058	0.0005	0.9509	0.0003	0.0006	0.018	0.0051	0.0004	0.0116	0.0061	0.0004
4	4	0.79	3.24	0.0006	0.0448	0.0017	0.0269	0.8518	0.0009	0.0093	0.0008	0.0594	0.002	0.0007	0.001
9	9	0.97	3.84	0.0012	0.0003	0.0055	0.0033	0.0002	0.0072	0.0006	0.0011	0.0003	0.977	0.0021	0.0011
2	2	0.93	3.1	0.0192	0.002	0.9459	0.0006	0.0009	0.0046	0.001	0.0018	0.0038	0.0159	0.0008	0.0035
11	11	1.0	0.55	0.0007	0.0001	0.0	0.0001	0.0	0.0	0.0003	0.0001	0.0003	0.0001	0.0001	0.9982
5	5	0.85	5.6	0.0019	0.0002	0.0108	0.0008	0.0003	0.9154	0.0012	0.001	0.0003	0.0628	0.0031	0.0023
8	8	1.0	1.92	0.0	0.0002	0.0001	0.0008	0.0004	0.0002	0.0002	0.0	0.9978	0.0002	0.0	0.0
4	4	1.0	2.71	0.0	0.0	0.0	0.0	0.9997	0.0	0.0002	0.0	0.0	0.0	0.0	0.0
2	2	0.99	2.27	0.0001	0.0	0.9956	0.0	0.0	0.0006	0.0001	0.0	0.0001	0.003	0.0	0.0003
5	5	1.0	3.67	0.0	0.0	0.0	0.0	0.0	0.9994	0.0002	0.0	0.0	0.0002	0.0001	0.0001
3	3	0.99	2.1	0.0	0.0001	0.0	0.9955	0.0001	0.0004	0.0018	0.0	0.0008	0.0009	0.0003	0.0
4	4	0.99	3.51	0.0001	0.0016	0.0003	0.0004	0.9955	0.0003	0.0005	0.0001	0.0006	0.0002	0.0003	0.0003
9	9	0.97	3.48	0.0001	0.0001	0.0133	0.0001	0.0	0.0003	0.0001	0.0	0.0002	0.9857	0.0	0.0001
7	7	0.99	3.07	0.0062	0.0	0.0	0.0	0.0	0.0	0.0	0.9935	0.0	0.0	0.0	0.0002
9	9	0.75	6.41	0.058	0.0011	0.0152	0.0034	0.0012	0.0216	0.0045	0.0136	0.0012	0.8113	0.0091	0.0597
2	2	0.99	2.55	0.0001	0.0023	0.9931	0.0022	0.0001	0.0002	0.0003	0.0	0.0004	0.0005	0.0005	0.0002
2	2	1.0	2.99	0.0	0.0	0.9999	0.0	0.0	0.0	0.0	0.0	0.0	0.0	0.0	0.0
11	9	0.99	3.0	0.0008	0.0	0.0013	0.0001	0.0	0.0002	0.0002	0.0003	0.0007	0.9939	0.0003	0.002
0	0	1.0	5.05	0.9996	0.0	0.0	0.0	0.0	0.0	0.0	0.0	0.0	0.0	0.0	0.0003
9	8	0.14	5.98	0.0167	0.125	0.0962	0.0236	0.0274	0.043	0.0154	0.0447	0.3402	0.1976	0.0056	0.0646
8	8	0.99	2.52	0.0002	0.0004	0.0019	0.0002	0.001	0.0005	0.0005	0.0	0.9932	0.0003	0.0002	0.0015
6	6	0.99	3.65	0.0001	0.0002	0.0003	0.0002	0.0004	0.0001	0.9955	0.0001	0.0009	0.0001	0.0001	0.002
2	2	1.0	3.53	0.0	0.0	0.9995	0.0	0.0	0.0	0.0	0.0	0.0	0.0003	0.0001	0.0001
1	1	0.95	1.44	0.0	0.9694	0.0157	0.0069	0.0044	0.0006	0.0007	0.0001	0.0005	0.0006	0.0007	0.0004
9	9	0.96	2.75	0.0168	0.0	0.0036	0.0001	0.0	0.0009	0.0001	0.0007	0.0001	0.9768	0.0001	0.0008
0	0	0.89	4.57	0.9202	0.0001	0.0003	0.0002	0.0001	0.0015	0.0003	0.0351	0.0001	0.0138	0.0006	0.0279
6	6	1.0	1.7	0.0	0.0001	0.0003	0.0001	0.0001	0.0002	0.9979	0.0	0.0004	0.0001	0.0001	0.0007
11	11	0.71	2.69	0.0152	0.0001	0.0119	0.0004	0.0003	0.1101	0.0032	0.0019	0.0001	0.0234	0.0112	0.8221
9	9	0.91	3.43	0.0056	0.0002	0.0096	0.0029	0.0005	0.0261	0.001	0.0017	0.0002	0.9409	0.0087	0.0025
0	0	1.0	2.45	0.9994	0.0	0.0	0.0	0.0	0.0	0.0	0.0004	0.0	0.0	0.0	0.0001
5	5	0.91	7.4	0.0065	0.0026	0.0057	0.0046	0.0022	0.9251	0.0153	0.0047	0.0036	0.016	0.0081	0.0056
4	4	0.95	2.71	0.0001	0.0055	0.0029	0.0002	0.9696	0.0008	0.0004	0.0001	0.0197	0.0002	0.0003	0.0004
2	2	0.54	8.84	0.0397	0.0123	0.6173	0.018	0.0312	0.0551	0.0278	0.0316	0.0084	0.073	0.0298	0.0557
10	10	0.84	1.96	0.0077	0.0	0.006	0.0005	0.0001	0.0056	0.0007	0.0621	0.0001	0.0061	0.9029	0.0082
9	9	1.0	3.16	0.0001	0.0	0.0001	0.0002	0.0	0.0012	0.0002	0.0001	0.0002	0.9975	0.0002	0.0003
7	7	1.0	1.58	0.0012	0.0	0.0	0.0	0.0	0.0	0.0	0.9986	0.0	0.0	0.0	0.0001
11	11	0.87	2.47	0.0585	0.0002	0.0011	0.0005	0.0002	0.0011	0.0011	0.0026	0.0036	0.0016	0.0016	0.9279
11	11	0.98	1.28	0.0107	0.0	0.0001	0.0	0.0	0.0	0.0002	0.002	0.0001	0.0002	0.0001	0.9866
1	1	1.0	2.32	0.0	0.9997	0.0	0.0001	0.0001	0.0	0.0	0.0	0.0	0.0	0.0	0.0
4	4	0.98	3.32	0.0001	0.0017	0.0004	0.0031	0.9885	0.0005	0.004	0.0001	0.0008	0.0002	0.0004	0.0002
7	7	1.0	2.18	0.0018	0.0	0.0	0.0	0.0	0.0	0.0	0.9981	0.0	0.0	0.0	0.0001
1	1	0.99	2.02	0.0001	0.9944	0.0004	0.0036	0.0003	0.0001	0.0001	0.0001	0.0003	0.0003	0.0002	0.0001
6	6	0.98	2.05	0.0004	0.0002	0.0004	0.0006	0.001	0.0017	0.9873	0.0009	0.0018	0.0005	0.0012	0.0042
9	9	1.0	3.52	0.0	0.0	0.0001	0.0001	0.0	0.001	0.0001	0.0	0.0	0.9985	0.0001	0.0
11	1	0.21	6.79	0.0079	0.4463	0.0334	0.0275	0.0196	0.039	0.0256	0.0272	0.2386	0.0714	0.0044	0.0589
2	9	0.02	6.61	0.0069	0.0287	0.0233	0.368	0.0088	0.0759	0.0367	0.0131	0.0147	0.3872	0.0203	0.0166
5	5	0.96	2.64	0.0002	0.0	0.0003	0.0001	0.0	0.9769	0.0003	0.0002	0.0	0.0205	0.0013	0.0001
11	11	1.0	1.16	0.0005	0.0	0.0003	0.0	0.0	0.0002	0.0	0.0	0.0	0.0001	0.0001	0.9986
1	1	0.98	2.57	0.0001	0.9859	0.0015	0.0046	0.0018	0.0	0.0004	0.0003	0.005	0.0001	0.0001	0.0001
6	6	0.9	3.52	0.0005	0.0041	0.0012	0.0281	0.0203	0.0008	0.9257	0.0017	0.0087	0.0015	0.0058	0.0016
5	5	0.99	3.98	0.001	0.0	0.0013	0.0001	0.0	0.9938	0.0007	0.0003	0.0	0.0014	0.0004	0.0011
9	9	1.0	2.83	0.0	0.0	0.0001	0.0001	0.0	0.0001	0.0001	0.0	0.0	0.9995	0.0	0.0
10	10	0.3	3.43	0.0064	0.1044	0.0696	0.0943	0.0077	0.0288	0.0199	0.0551	0.0927	0.0343	0.4045	0.0823
5	5	1.0	2.74	0.0	0.0	0.0	0.0	0.0	0.9999	0.0001	0.0	0.0	0.0	0.0	0.0
8	8	1.0	2.23	0.0	0.0	0.0	0.0	0.0002	0.0	0.0014	0.0	0.998	0.0	0.0	0.0002
3	3	0.99	2.47	0.0	0.0002	0.0	0.9957	0.0	0.0004	0.0009	0.0003	0.0	0.0004	0.0019	0.0
3	3	0.69	2.6	0.0023	0.0797	0.0103	0.7728	0.0382	0.0058	0.0139	0.011	0.0261	0.0277	0.0103	0.002
10	10	1.0	2.12	0.0	0.0	0.0	0.0011	0.0001	0.0002	0.0001	0.0001	0.0	0.0002	0.998	0.0001
3	3	0.96	3.3	0.0002	0.0062	0.0016	0.9694	0.0002	0.0037	0.003	0.0036	0.0008	0.0041	0.0067	0.0006
0	0	0.99	3.38	0.9896	0.002	0.0001	0.0002	0.0001	0.0002	0.0004	0.0015	0.0004	0.0036	0.0	0.0018
4	4	0.72	2.12	0.0002	0.0077	0.0003	0.1266	0.8506	0.0004	0.0052	0.0002	0.0072	0.0006	0.0006	0.0002
1	1	0.96	2.04	0.0	0.9755	0.0031	0.0178	0.0001	0.0001	0.0001	0.0	0.0017	0.0015	0.0	0.0
1	1	1.0	3.07	0.0	0.9972	0.0	0.0002	0.0005	0.0	0.0003	0.0	0.0014	0.0001	0.0	0.0001
10	10	0.96	5.2	0.0007	0.0017	0.0072	0.0041	0.0012	0.0041	0.0016	0.0028	0.0007	0.0042	0.9705	0.0015
9	9	1.0	2.05	0.0	0.0	0.0	0.0	0.0	0.0	0.0	0.0	0.0	0.9999	0.0	0.0001
5	2	0.37	2.96	0.0442	0.0061	0.5682	0.0114	0.008	0.2017	0.0036	0.0319	0.0068	0.0647	0.0236	0.0299
4	4	1.0	3.72	0.0	0.0	0.0	0.0	1.0	0.0	0.0	0.0	0.0	0.0	0.0	0.0
1	1	0.66	5.25	0.0009	0.7403	0.0831	0.0224	0.0227	0.026	0.0092	0.002	0.011	0.0168	0.0575	0.0081
0	0	1.0	4.84	0.9997	0.0	0.0	0.0	0.0	0.0	0.0	0.0001	0.0	0.0	0.0	0.0001
7	7	0.99	2.1	0.0029	0.0	0.0	0.0	0.0	0.0	0.0	0.997	0.0	0.0	0.0	0.0001
10	10	0.99	1.48	0.0005	0.0	0.0002	0.0003	0.0	0.0005	0.0001	0.0032	0.0	0.0006	0.9932	0.0013
7	7	1.0	2.98	0.0	0.0	0.0	0.0	0.0	0.0	0.0	1.0	0.0	0.0	0.0	0.0
6	6	0.96	1.17	0.0003	0.0041	0.0007	0.0071	0.0044	0.002	0.9684	0.001	0.0044	0.0005	0.0016	0.0056
10	10	0.99	1.46	0.0002	0.0	0.0004	0.001	0.0007	0.0017	0.0007	0.0015	0.0001	0.0004	0.9906	0.0027
4	4	0.99	3.5	0.0002	0.0024	0.0004	0.0001	0.9921	0.0003	0.0005	0.0001	0.003	0.0003	0.0004	0.0003
2	2	1.0	2.95	0.0	0.0	0.9988	0.0003	0.0001	0.0	0.0001	0.0	0.0002	0.0004	0.0001	0.0001
2	2	1.0	2.62	0.0003	0.0	0.9989	0.0001	0.0	0.0	0.0001	0.0001	0.0	0.0002	0.0001	0.0002
11	11	0.99	5.5	0.0042	0.0002	0.0003	0.0004	0.0002	0.0004	0.0014	0.0009	0.0002	0.0008	0.0009	0.99
8	8	0.95	3.96	0.0019	0.0072	0.0032	0.0045	0.0044	0.0041	0.0071	0.0031	0.9535	0.004	0.0019	0.005
3	3	0.95	5.38	0.0003	0.005	0.0028	0.9629	0.001	0.0028	0.0083	0.0022	0.0013	0.006	0.0063	0.0012
7	7	0.98	4.15	0.0085	0.0	0.0	0.0	0.0	0.0	0.0	0.9909	0.0	0.0001	0.0001	0.0002
3	3	0.97	1.58	0.0003	0.0005	0.0004	0.9775	0.0001	0.0016	0.01	0.0008	0.0016	0.0057	0.0011	0.0005
4	4	1.0	4.74	0.0	0.0	0.0	0.0	0.9999	0.0	0.0001	0.0	0.0	0.0	0.0	0.0
3	3	0.05	1.97	0.0007	0.283	0.2352	0.3328	0.0174	0.0199	0.0368	0.0008	0.0474	0.0083	0.0157	0.0019
5	5	1.0	2.46	0.0001	0.0001	0.0001	0.0	0.0	0.9982	0.0005	0.0	0.0002	0.0004	0.0001	0.0002
2	2	1.0	2.43	0.0	0.0004	0.9966	0.0002	0.0	0.0015	0.0003	0.0	0.0003	0.0003	0.0001	0.0003
1	1	0.99	2.5	0.0001	0.9938	0.0003	0.0047	0.0003	0.0	0.0002	0.0001	0.0002	0.0003	0.0	0.0001
1	1	0.98	3.06	0.0	0.9867	0.0004	0.0028	0.0027	0.0001	0.0024	0.0002	0.0045	0.0001	0.0001	0.0001
1	1	1.0	2.6	0.0	0.9981	0.0	0.0003	0.0006	0.0001	0.0001	0.0	0.0003	0.0	0.0003	0.0001
3	3	0.36	1.56	0.0009	0.2232	0.0453	0.58	0.0026	0.0068	0.0301	0.0033	0.0045	0.0935	0.0053	0.0046
10	10	0.99	0.01	0.0012	0.0001	0.0003	0.0003	0.0	0.0001	0.0001	0.0015	0.0	0.0002	0.9918	0.0043
11	11	0.97	1.44	0.0045	0.0017	0.0042	0.0005	0.0004	0.0008	0.0041	0.0006	0.0042	0.003	0.001	0.9751
0	0	0.89	2.13	0.9446	0.0001	0.0001	0.0001	0.0	0.0001	0.0001	0.053	0.0	0.0002	0.0001	0.0018
11	11	0.99	1.54	0.0049	0.0	0.0	0.0	0.0	0.0	0.0001	0.0001	0.0001	0.0	0.0	0.9948
3	3	0.96	2.13	0.0	0.0005	0.0001	0.9804	0.0003	0.0002	0.0164	0.0	0.0003	0.0014	0.0003	0.0
8	1	0.21	6.77	0.0035	0.4329	0.0118	0.0686	0.0239	0.0226	0.1163	0.0256	0.2279	0.0289	0.0256	0.0123
11	11	0.9	4.58	0.0135	0.0003	0.0014	0.0007	0.0007	0.0294	0.0137	0.0024	0.0003	0.0083	0.0041	0.9251
8	8	0.67	2.82	0.0039	0.0399	0.0969	0.0084	0.0174	0.0065	0.025	0.0023	0.7673	0.0198	0.0016	0.0108
7	7	0.94	5.88	0.0086	0.0002	0.002	0.0008	0.0005	0.0012	0.0033	0.9585	0.0002	0.0025	0.0154	0.0068
6	6	0.91	5.37	0.0025	0.0031	0.0022	0.0067	0.0099	0.0044	0.9196	0.0095	0.0058	0.0088	0.0134	0.0142
10	10	0.04	1.97	0.0021	0.0259	0.0294	0.0273	0.1605	0.2724	0.056	0.0076	0.0116	0.0723	0.3139	0.021
0	0	0.99	1.85	0.994	0.0002	0.0004	0.0	0.0	0.0001	0.0001	0.0025	0.0001	0.0004	0.0	0.0022
8	8	0.92	2.65	0.0002	0.0075	0.0033	0.0033	0.0261	0.0047	0.0024	0.0003	0.948	0.001	0.0025	0.0008
4	4	0.25	3.06	0.0019	0.0526	0.0336	0.0344	0.5381	0.0023	0.0207	0.0119	0.2869	0.0031	0.0116	0.0029
3	3	0.98	1.59	0.0002	0.0033	0.0015	0.9823	0.0001	0.0008	0.0025	0.0035	0.0001	0.0032	0.002	0.0006
1	1	0.99	2.43	0.0	0.9968	0.0	0.0005	0.0001	0.0002	0.0001	0.0	0.0022	0.0	0.0	0.0
5	5	0.39	4.7	0.0019	0.0001	0.0221	0.0005	0.0005	0.6775	0.0012	0.0006	0.0001	0.2903	0.0028	0.0024
0	0	0.99	4.19	0.9964	0.0	0.0	0.0	0.0	0.0001	0.0002	0.0008	0.0	0.0001	0.0002	0.0022
7	7	1.0	2.32	0.0	0.0	0.0	0.0	0.0	0.0	0.0	0.9999	0.0	0.0	0.0	0.0
4	4	1.0	3.39	0.0	0.0	0.0	0.0	0.9999	0.0	0.0	0.0	0.0	0.0	0.0	0.0
4	4	0.96	4.27	0.0004	0.0081	0.0036	0.0002	0.9724	0.0022	0.0016	0.0001	0.0055	0.0018	0.0022	0.0019
8	8	0.99	2.35	0.0	0.0006	0.0004	0.0001	0.0024	0.0001	0.0003	0.0	0.9959	0.0	0.0	0.0002
6	6	0.92	2.12	0.0004	0.0007	0.0013	0.0005	0.0007	0.0013	0.9556	0.0016	0.0325	0.0008	0.0004	0.0041
4	4	1.0	2.91	0.0	0.0	0.0	0.0	1.0	0.0	0.0	0.0	0.0	0.0	0.0	0.0
4	4	1.0	2.28	0.0	0.0	0.0	0.0	0.9999	0.0	0.0	0.0	0.0001	0.0	0.0	0.0
2	2	1.0	3.09	0.0	0.0	0.9993	0.0	0.0	0.0	0.0002	0.0	0.0001	0.0001	0.0	0.0003
4	4	0.97	3.07	0.0004	0.0062	0.0004	0.0017	0.9756	0.0004	0.008	0.0006	0.0047	0.0003	0.0005	0.0011
5	9	0.97	2.35	0.0002	0.0026	0.0006	0.0011	0.0	0.0138	0.0003	0.0001	0.0007	0.9801	0.0001	0.0002
2	2	1.0	3.32	0.0	0.0	0.9997	0.0	0.0	0.0	0.0001	0.0	0.0	0.0	0.0	0.0001
2	2	0.99	3.39	0.0005	0.0001	0.9916	0.0011	0.001	0.0013	0.0006	0.0002	0.0001	0.0019	0.0008	0.0007
0	0	0.78	6.4	0.8581	0.0002	0.0022	0.0007	0.0004	0.0063	0.0021	0.0776	0.0003	0.0101	0.0036	0.0384
4	4	1.0	3.4	0.0	0.0004	0.0002	0.0001	0.9983	0.0	0.0001	0.0	0.0007	0.0	0.0	0.0
0	0	0.75	5.42	0.8709	0.0002	0.0001	0.0002	0.0001	0.0001	0.0002	0.1177	0.0003	0.0003	0.0003	0.0094
1	1	0.99	2.59	0.0	0.9925	0.0008	0.0047	0.0008	0.0	0.0002	0.0	0.0008	0.0	0.0	0.0
2	2	0.85	5.8	0.0112	0.0214	0.8739	0.005	0.0168	0.0034	0.0055	0.0158	0.0092	0.01	0.0148	0.0129
11	11	1.0	2.54	0.0002	0.0	0.0001	0.0001	0.0	0.0003	0.0004	0.0001	0.0	0.001	0.0005	0.9973
1	1	0.96	2.2	0.0001	0.9715	0.0007	0.0145	0.0006	0.0005	0.0011	0.0007	0.0074	0.0022	0.0001	0.0006
11	11	0.98	3.61	0.0022	0.0001	0.001	0.0003	0.0002	0.001	0.0042	0.001	0.0001	0.001	0.0016	0.9872
10	10	0.99	2.39	0.0	0.0001	0.0001	0.0036	0.0	0.0009	0.0003	0.0005	0.0001	0.0008	0.9935	0.0001
9	9	0.34	2.83	0.0164	0.0749	0.061	0.0073	0.002	0.0696	0.005	0.0108	0.0792	0.5029	0.0042	0.1665
11	11	1.0	1.46	0.0	0.0	0.0	0.0	0.0	0.0	0.0	0.0	0.0	0.0	0.0	1.0
1	1	0.99	3.06	0.0	0.9917	0.0039	0.0027	0.0009	0.0001	0.0001	0.0	0.0005	0.0	0.0	0.0
10	10	1.0	2.14	0.0	0.0	0.0	0.0	0.0	0.0	0.0	0.0	0.0	0.0	1.0	0.0
3	3	0.82	7.11	0.0007	0.011	0.005	0.8776	0.0043	0.0075	0.0142	0.0044	0.0029	0.0094	0.0609	0.0021
6	6	0.98	4.08	0.0003	0.0008	0.0004	0.0008	0.0008	0.0005	0.9883	0.0007	0.004	0.0008	0.0008	0.0018
11	11	0.95	3.37	0.0163	0.0001	0.0096	0.0004	0.0002	0.0005	0.0003	0.0008	0.0001	0.0012	0.0009	0.9697
3	3	0.91	3.71	0.0001	0.0013	0.0002	0.9426	0.0002	0.0039	0.0168	0.0014	0.0009	0.0027	0.0298	0.0002
1	1	0.98	2.0	0.0	0.9814	0.0006	0.004	0.0004	0.0063	0.0004	0.0	0.0058	0.0007	0.0001	0.0002
11	11	0.99	2.82	0.0035	0.0001	0.001	0.0002	0.0001	0.001	0.0005	0.0004	0.0013	0.0016	0.0004	0.99
1	1	0.98	2.82	0.0001	0.9895	0.0003	0.0046	0.0021	0.0001	0.0007	0.0003	0.0015	0.0005	0.0001	0.0003
9	9	0.98	2.02	0.0004	0.0002	0.0102	0.0005	0.0	0.0004	0.0003	0.0003	0.0004	0.9868	0.0002	0.0002
7	7	0.98	5.62	0.007	0.0003	0.0003	0.001	0.0002	0.0002	0.0005	0.9873	0.0002	0.0004	0.0018	0.0009
3	3	0.96	1.33	0.0003	0.0096	0.001	0.9684	0.0043	0.0004	0.0049	0.0007	0.0059	0.0035	0.0006	0.0004
0	0	0.91	4.81	0.9518	0.0005	0.0003	0.0005	0.0002	0.0004	0.0004	0.0385	0.0004	0.0015	0.001	0.0045
10	10	0.85	6.38	0.0011	0.0058	0.0128	0.0344	0.0048	0.0194	0.0083	0.0066	0.0033	0.0199	0.8819	0.0018
3	3	0.99	3.16	0.0	0.0008	0.0004	0.9903	0.0003	0.0007	0.0022	0.0001	0.0027	0.0018	0.0006	0.0
5	5	0.56	4.66	0.0068	0.0021	0.0525	0.035	0.0132	0.6364	0.0266	0.0079	0.0057	0.0737	0.0625	0.0777
10	10	1.0	3.25	0.0004	0.0	0.0003	0.0002	0.0008	0.0006	0.0004	0.0004	0.0	0.0001	0.996	0.0007
8	8	0.41	5.49	0.0105	0.0302	0.1513	0.0141	0.0285	0.0171	0.0612	0.0153	0.5567	0.0637	0.0117	0.0397
1	1	0.99	2.59	0.0	0.9949	0.0016	0.0022	0.0003	0.0001	0.0	0.0	0.0002	0.0002	0.0004	0.0
0	0	1.0	3.81	0.9993	0.0	0.0	0.0	0.0	0.0	0.0	0.0001	0.0	0.0	0.0	0.0005
11	11	0.98	2.36	0.0071	0.0	0.0003	0.0001	0.0	0.0013	0.0012	0.0008	0.0001	0.0005	0.0002	0.9885
8	8	1.0	2.53	0.0002	0.0001	0.0003	0.0001	0.0001	0.0002	0.0009	0.0001	0.9964	0.0012	0.0001	0.0003
3	3	0.87	4.2	0.0002	0.0087	0.0006	0.9171	0.0021	0.001	0.0518	0.0043	0.0024	0.0015	0.01	0.0004
8	8	0.99	2.05	0.0006	0.0011	0.0012	0.0005	0.0014	0.001	0.0023	0.0007	0.9888	0.0015	0.0004	0.0005
6	6	0.99	1.9	0.0004	0.0002	0.0002	0.0006	0.0004	0.0004	0.9897	0.0017	0.0003	0.0005	0.0012	0.0044
3	3	0.98	1.68	0.0	0.0044	0.0001	0.9893	0.0003	0.0	0.0019	0.0004	0.0009	0.0023	0.0001	0.0002
1	1	0.94	2.22	0.0019	0.9513	0.0037	0.0056	0.0015	0.001	0.0021	0.0045	0.0108	0.0082	0.0077	0.0016
11	0	0.77	3.63	0.8415	0.0047	0.0095	0.0015	0.0004	0.0033	0.0016	0.0212	0.0033	0.0332	0.0037	0.076
4	4	0.96	2.26	0.0001	0.0175	0.0001	0.0014	0.9782	0.0001	0.0005	0.0	0.0017	0.0001	0.0001	0.0002
11	11	1.0	0.69	0.0017	0.0001	0.0	0.0	0.0	0.0001	0.0002	0.0005	0.0001	0.0001	0.0001	0.9971
5	5	0.98	5.78	0.001	0.0	0.0021	0.0002	0.0002	0.9884	0.0004	0.0005	0.0	0.0038	0.0023	0.001
10	10	0.85	0.46	0.0134	0.0004	0.0007	0.0014	0.0001	0.0007	0.0011	0.0629	0.0004	0.0019	0.9154	0.0016
10	10	1.0	2.16	0.0	0.0	0.0002	0.0	0.0001	0.0002	0.0	0.0	0.0	0.0005	0.9986	0.0002
3	3	0.93	5.55	0.0007	0.0078	0.0031	0.9431	0.0048	0.0033	0.0101	0.0048	0.0025	0.0073	0.0108	0.0016
1	1	0.96	3.26	0.002	0.9666	0.0034	0.0084	0.0009	0.0005	0.0007	0.0028	0.0018	0.0042	0.0041	0.0047
0	0	0.76	9.19	0.8622	0.0009	0.0031	0.0015	0.0015	0.0014	0.0033	0.0142	0.0008	0.0097	0.0039	0.0976
6	6	1.0	1.66	0.0	0.0	0.0001	0.0003	0.0001	0.0002	0.9979	0.0001	0.0001	0.0001	0.0002	0.0008
9	9	1.0	1.68	0.0	0.0	0.001	0.0001	0.0	0.0	0.0001	0.0	0.0001	0.9985	0.0	0.0001
8	8	1.0	2.39	0.0	0.0	0.0	0.0	0.0	0.0	0.0005	0.0	0.9992	0.0	0.0	0.0
3	3	0.89	4.55	0.0008	0.0151	0.0039	0.9084	0.0019	0.0018	0.023	0.0194	0.0034	0.0052	0.0152	0.0017
1	1	0.98	3.91	0.0001	0.9823	0.0003	0.0063	0.0038	0.0004	0.0013	0.0002	0.0042	0.0005	0.0004	0.0001
10	10	1.0	0.28	0.0	0.0	0.0	0.0	0.0	0.0	0.0	0.0	0.0	0.0	0.9998	0.0002
0	0	0.98	2.8	0.988	0.0	0.0	0.0001	0.0	0.0002	0.0001	0.0096	0.0	0.0005	0.0	0.0014
10	10	0.89	2.05	0.0039	0.0002	0.0287	0.0031	0.0004	0.0041	0.0022	0.0103	0.0024	0.0032	0.9201	0.0213
2	2	1.0	1.97	0.0	0.0	0.9987	0.0002	0.0	0.0	0.0001	0.0	0.0004	0.0006	0.0	0.0001
6	6	0.35	0.81	0.0008	0.0441	0.0023	0.1908	0.0439	0.0256	0.5447	0.0042	0.0163	0.0067	0.113	0.0075
8	8	0.99	3.01	0.0002	0.0029	0.0008	0.0002	0.0003	0.0001	0.0003	0.0002	0.9945	0.0002	0.0	0.0003
5	5	0.97	5.42	0.0004	0.0004	0.0013	0.0004	0.0002	0.9806	0.0017	0.0004	0.0007	0.0096	0.0021	0.002
7	0	0.79	3.53	0.8344	0.0142	0.0432	0.0172	0.0012	0.0054	0.0087	0.0203	0.0099	0.0324	0.0065	0.0066
11	11	0.98	2.7	0.0021	0.0001	0.0021	0.0002	0.0001	0.0064	0.0022	0.0002	0.0	0.0012	0.0009	0.9845
3	3	0.98	2.12	0.0	0.0023	0.0004	0.9856	0.0012	0.0002	0.0079	0.0001	0.0011	0.0006	0.0003	0.0001
11	11	0.16	5.67	0.0543	0.0065	0.0215	0.0095	0.0214	0.0575	0.0545	0.1428	0.0087	0.2133	0.0317	0.3783
8	8	0.97	2.16	0.0001	0.0123	0.0056	0.0001	0.0008	0.0001	0.0003	0.0	0.9794	0.0002	0.0001	0.0009
1	1	0.99	2.07	0.0	0.9966	0.0006	0.0021	0.0004	0.0	0.0	0.0	0.0002	0.0001	0.0	0.0
6	6	0.99	3.23	0.0002	0.0005	0.0003	0.0015	0.002	0.0004	0.9881	0.0012	0.0015	0.0006	0.0021	0.0017
11	11	0.72	2.51	0.1395	0.0	0.0001	0.0001	0.0	0.0002	0.0002	0.0032	0.0	0.0005	0.0003	0.8557
4	4	0.99	5.38	0.0001	0.0001	0.0001	0.0004	0.9937	0.0001	0.0031	0.0002	0.0002	0.0001	0.0019	0.0002
4	4	0.95	3.76	0.0003	0.0047	0.0014	0.016	0.965	0.001	0.0033	0.0007	0.0058	0.0007	0.0004	0.0006
0	0	1.0	4.4	0.9991	0.0	0.0	0.0	0.0	0.0	0.0	0.0006	0.0	0.0	0.0	0.0002
4	4	0.99	4.03	0.0001	0.0003	0.0002	0.0003	0.9949	0.0001	0.0016	0.0005	0.001	0.0001	0.0007	0.0002
1	1	0.99	3.02	0.0	0.9944	0.0013	0.0022	0.0013	0.0001	0.0001	0.0	0.0003	0.0001	0.0001	0.0001
7	7	0.98	2.84	0.0068	0.0004	0.0001	0.0003	0.0004	0.0001	0.0007	0.9871	0.0001	0.0002	0.0002	0.0036
1	1	0.79	2.78	0.0002	0.8752	0.0037	0.0822	0.0012	0.0139	0.0038	0.0007	0.0049	0.0095	0.004	0.0008
1	1	0.98	1.63	0.0	0.9875	0.0009	0.0056	0.0002	0.0002	0.0005	0.0001	0.001	0.0003	0.0035	0.0002
6	6	0.93	2.69	0.0005	0.0047	0.0013	0.0023	0.004	0.0006	0.9533	0.0011	0.0122	0.0011	0.0004	0.0185
2	2	1.0	4.1	0.0001	0.0007	0.9961	0.0009	0.0001	0.0003	0.0002	0.0001	0.0007	0.0005	0.0002	0.0004
1	1	0.99	3.03	0.0001	0.995	0.0014	0.0005	0.0002	0.0003	0.0007	0.0001	0.0004	0.0007	0.0001	0.0005
1	1	1.0	1.98	0.0	0.9994	0.0	0.0003	0.0001	0.0	0.0	0.0	0.0001	0.0	0.0	0.0
8	8	0.35	6.23	0.0106	0.188	0.0156	0.0167	0.0255	0.0228	0.0415	0.0132	0.5336	0.0534	0.0154	0.0636
6	6	0.94	3.22	0.0005	0.0008	0.0016	0.003	0.0062	0.0042	0.9556	0.0018	0.0038	0.0025	0.0077	0.0124
4	4	1.0	4.66	0.0001	0.0002	0.0	0.0	0.9973	0.0001	0.0004	0.0002	0.0001	0.0	0.001	0.0006
8	8	1.0	2.25	0.0002	0.0001	0.0	0.0001	0.0001	0.0002	0.0008	0.0	0.9981	0.0002	0.0	0.0002
3	3	0.88	1.61	0.0004	0.0144	0.0009	0.9181	0.0149	0.001	0.0354	0.0023	0.0076	0.0011	0.0031	0.0007
4	4	1.0	3.26	0.0	0.0006	0.0	0.0001	0.9987	0.0	0.0001	0.0	0.0004	0.0	0.0001	0.0
3	3	0.99	2.94	0.0	0.0058	0.0003	0.9916	0.0004	0.0001	0.0011	0.0	0.0005	0.0001	0.0001	0.0
6	6	0.99	2.23	0.0001	0.0001	0.0001	0.0006	0.0007	0.0006	0.9955	0.0003	0.0011	0.0002	0.0002	0.0003
0	0	0.95	1.69	0.9751	0.0001	0.0001	0.0	0.0	0.0001	0.0001	0.003	0.0001	0.0004	0.0	0.0208
9	9	0.61	2.55	0.0005	0.0	0.0015	0.0013	0.0004	0.1916	0.0029	0.0003	0.0001	0.7969	0.0038	0.0007
6	6	0.98	2.71	0.0002	0.0003	0.0003	0.0008	0.0069	0.0028	0.9829	0.0005	0.0015	0.0004	0.0011	0.0024
0	0	1.0	2.14	0.9996	0.0	0.0	0.0	0.0	0.0	0.0	0.0	0.0	0.0	0.0	0.0002
7	7	0.99	1.95	0.0025	0.0	0.0001	0.0	0.0	0.0002	0.0001	0.9936	0.0003	0.0019	0.0001	0.0011
4	4	0.99	2.19	0.0	0.0027	0.0001	0.0	0.9936	0.0001	0.0001	0.0	0.0032	0.0	0.0	0.0001
11	11	0.89	1.98	0.0093	0.0065	0.0062	0.0025	0.0006	0.001	0.0254	0.0063	0.003	0.0049	0.0152	0.9191
11	11	1.0	2.2	0.0004	0.0	0.0	0.0	0.0	0.0	0.0004	0.0001	0.0	0.0001	0.0001	0.9989
3	3	0.97	2.41	0.0	0.0002	0.0005	0.9783	0.0001	0.003	0.0019	0.0003	0.0004	0.0116	0.0036	0.0001
3	3	0.64	2.75	0.0095	0.0032	0.002	0.7555	0.0008	0.009	0.0043	0.1109	0.0009	0.0149	0.085	0.004
3	3	0.99	2.82	0.0	0.0013	0.0004	0.995	0.0006	0.0	0.0012	0.0001	0.0008	0.0002	0.0002	0.0001
8	2	1.0	2.41	0.0	0.0	0.9999	0.0	0.0	0.0	0.0	0.0	0.0	0.0	0.0	0.0001
7	0	0.16	9.57	0.5641	0.0004	0.0009	0.0006	0.0004	0.0015	0.0019	0.407	0.0004	0.006	0.0035	0.0134
10	10	0.78	1.19	0.0053	0.0197	0.0244	0.0295	0.0013	0.0263	0.0038	0.0209	0.001	0.0401	0.819	0.0087
1	1	0.94	5.55	0.0001	0.9642	0.0009	0.0258	0.0015	0.0006	0.0021	0.0005	0.0022	0.0014	0.0003	0.0003
1	1	0.84	1.64	0.0003	0.8807	0.021	0.0418	0.0108	0.0104	0.0017	0.0004	0.0119	0.0188	0.001	0.0013
10	10	0.87	2.86	0.0004	0.0007	0.0027	0.0025	0.0007	0.0449	0.0016	0.0012	0.0005	0.0282	0.9152	0.0015
10	10	1.0	4.14	0.0	0.0	0.0	0.0	0.0003	0.0	0.0002	0.0001	0.0	0.0001	0.9992	0.0001
1	1	0.98	1.8	0.0001	0.9873	0.0031	0.0016	0.0042	0.0001	0.0003	0.0	0.0021	0.0006	0.0002	0.0003
10	10	0.99	1.05	0.0002	0.0	0.0001	0.0001	0.0	0.0003	0.0	0.0001	0.0	0.0004	0.9956	0.0031
3	3	0.98	1.97	0.0	0.002	0.0001	0.9847	0.0004	0.0002	0.0074	0.0	0.0038	0.0009	0.0002	0.0
7	7	0.99	1.74	0.0007	0.0002	0.0001	0.0008	0.0	0.0001	0.0002	0.9952	0.0	0.0001	0.002	0.0005
11	11	0.99	1.74	0.0008	0.0001	0.0003	0.0002	0.0001	0.0004	0.0031	0.0006	0.0005	0.0006	0.0005	0.9928
10	10	1.0	3.38	0.0	0.0	0.0001	0.0002	0.0001	0.0002	0.0001	0.0002	0.0	0.0002	0.9987	0.0002
8	8	0.99	3.36	0.0001	0.0006	0.0015	0.001	0.0014	0.0001	0.001	0.0001	0.994	0.0001	0.0001	0.0001
0	7	0.59	2.04	0.1702	0.0004	0.0208	0.001	0.0005	0.001	0.0006	0.7555	0.0004	0.0018	0.0119	0.036
8	8	1.0	1.76	0.0001	0.0003	0.0001	0.0001	0.0001	0.0	0.0002	0.0001	0.9989	0.0001	0.0	0.0001
7	7	1.0	1.77	0.0	0.0	0.0	0.0	0.0	0.0	0.0	1.0	0.0	0.0	0.0	0.0
8	8	0.99	3.2	0.0002	0.0034	0.0001	0.0008	0.0003	0.0005	0.0013	0.0002	0.9926	0.0002	0.0001	0.0002
5	5	1.0	2.47	0.0	0.0	0.0007	0.0001	0.0	0.9986	0.0001	0.0	0.0	0.0001	0.0003	0.0001
11	11	0.92	2.54	0.0379	0.0	0.0001	0.0	0.0	0.0001	0.0001	0.0006	0.0	0.0002	0.0001	0.9607
0	0	0.99	5.75	0.9966	0.0	0.0001	0.0001	0.0001	0.0002	0.0002	0.0003	0.0002	0.0004	0.0001	0.0017
2	2	0.99	2.85	0.0009	0.0001	0.9951	0.0012	0.0003	0.0003	0.0004	0.0003	0.0002	0.0006	0.0002	0.0005
5	5	0.05	9.93	0.0185	0.0472	0.0714	0.03	0.2089	0.2586	0.0651	0.0284	0.0455	0.0913	0.0764	0.0586
8	8	1.0	2.06	0.0001	0.0001	0.0001	0.0005	0.0001	0.0	0.0001	0.0	0.9985	0.0003	0.0	0.0001
1	1	0.56	1.72	0.0202	0.7084	0.0017	0.009	0.0108	0.0063	0.0168	0.1477	0.0413	0.009	0.002	0.0267
7	7	0.86	4.4	0.0192	0.0038	0.002	0.0121	0.0123	0.0015	0.0269	0.8875	0.0017	0.0035	0.0113	0.0184
1	1	0.96	2.36	0.0	0.9754	0.0004	0.0169	0.0011	0.0	0.0014	0.0001	0.0042	0.0002	0.0001	0.0002
11	11	0.69	2.68	0.1551	0.0	0.0001	0.0	0.0	0.0	0.0001	0.0015	0.0	0.0001	0.0001	0.8429
7	7	1.0	1.64	0.0	0.0	0.0	0.0	0.0	0.0	0.0	0.9999	0.0	0.0	0.0	0.0001
3	3	0.92	2.48	0.0001	0.0012	0.0074	0.9485	0.0002	0.0033	0.005	0.0006	0.0012	0.0279	0.0041	0.0005
2	2	0.98	2.32	0.0002	0.0	0.9916	0.0001	0.0	0.0004	0.0004	0.0001	0.0	0.0068	0.0001	0.0001
1	3	0.3	5.09	0.0009	0.2166	0.1038	0.5181	0.011	0.0112	0.0391	0.0101	0.0381	0.0118	0.0366	0.0027
10	10	0.98	0.52	0.001	0.0004	0.0016	0.0013	0.0001	0.0005	0.0017	0.0035	0.0026	0.0009	0.9829	0.0034
1	1	0.62	2.35	0.0011	0.7852	0.0028	0.0143	0.0024	0.0064	0.0053	0.0014	0.1673	0.0092	0.0009	0.0037
3	3	0.3	4.51	0.0026	0.2848	0.0067	0.5847	0.0035	0.0077	0.0122	0.0285	0.0053	0.0269	0.0277	0.0093
3	3	0.98	2.29	0.0	0.0008	0.0001	0.9893	0.0009	0.0003	0.0065	0.0002	0.0007	0.001	0.0002	0.0001
11	11	0.98	1.86	0.0016	0.0005	0.0006	0.0002	0.0002	0.0012	0.0013	0.0008	0.0079	0.0009	0.0004	0.9845
9	9	0.4	4.14	0.1189	0.004	0.0212	0.0038	0.0013	0.0103	0.0031	0.205	0.0075	0.6031	0.0055	0.0162
4	4	1.0	2.8	0.0	0.0	0.0	0.0	0.9998	0.0	0.0	0.0	0.0001	0.0	0.0	0.0
10	10	0.47	4.03	0.0079	0.0153	0.037	0.0214	0.0162	0.0109	0.0506	0.15	0.0047	0.0298	0.617	0.0393
3	3	0.75	3.47	0.0023	0.0457	0.0073	0.8006	0.0109	0.0056	0.0352	0.0193	0.0507	0.0131	0.0039	0.0055
3	3	0.93	2.34	0.0	0.0314	0.0005	0.9578	0.0023	0.0002	0.0048	0.0001	0.0012	0.0003	0.0011	0.0003
10	10	0.91	5.14	0.0004	0.0059	0.002	0.0319	0.0023	0.0022	0.0035	0.0019	0.0006	0.0037	0.9442	0.0014
5	5	1.0	3.03	0.0	0.0	0.0	0.0	0.0	0.9995	0.0003	0.0	0.0	0.0	0.0001	0.0
0	0	0.99	3.2	0.9932	0.0	0.0	0.0	0.0	0.0	0.0	0.0039	0.0	0.0004	0.0	0.0024
8	8	0.99	3.74	0.0001	0.0018	0.0001	0.0007	0.0005	0.0007	0.0026	0.0004	0.9918	0.0004	0.0003	0.0006
8	8	1.0	2.89	0.0002	0.0004	0.0001	0.0002	0.0002	0.0	0.0013	0.0001	0.9972	0.0001	0.0	0.0001
6	6	0.99	1.29	0.0	0.0001	0.0	0.0004	0.0006	0.0003	0.9961	0.0001	0.0018	0.0001	0.0003	0.0002
0	0	1.0	3.7	0.9986	0.0	0.0	0.0	0.0	0.0	0.0	0.0011	0.0	0.0	0.0	0.0002
6	6	0.56	3.16	0.1016	0.0247	0.004	0.0059	0.0261	0.004	0.6582	0.0578	0.046	0.0267	0.0085	0.0365
3	3	0.97	3.06	0.0	0.002	0.0005	0.9821	0.0073	0.0002	0.0031	0.0001	0.0036	0.0009	0.0002	0.0001
11	11	1.0	1.93	0.0	0.0	0.0	0.0	0.0	0.0	0.0	0.0	0.0	0.0	0.0	1.0
10	10	1.0	3.9	0.0	0.0	0.0001	0.0007	0.0005	0.0003	0.0004	0.0001	0.0001	0.0003	0.9975	0.0001
10	10	1.0	1.52	0.0	0.0	0.0	0.0	0.0	0.0	0.0	0.0	0.0	0.0	1.0	0.0
11	11	1.0	1.39	0.0	0.0	0.0	0.0	0.0	0.0	0.0	0.0	0.0	0.0	0.0	1.0
10	10	0.99	3.51	0.0002	0.0	0.0004	0.0006	0.0002	0.0026	0.0005	0.0004	0.0	0.0002	0.9942	0.0006
2	2	0.74	4.57	0.0021	0.0566	0.7942	0.0124	0.0083	0.0055	0.0051	0.0055	0.0219	0.0212	0.009	0.0581
8	8	0.97	1.84	0.0002	0.0045	0.0005	0.0007	0.01	0.001	0.0012	0.0001	0.9811	0.0002	0.0002	0.0003
9	9	1.0	1.95	0.0	0.0	0.0	0.0	0.0	0.0	0.0	0.0	0.0	1.0	0.0	0.0
7	7	0.87	3.18	0.0173	0.0004	0.0003	0.0011	0.0003	0.0006	0.0027	0.9212	0.0008	0.001	0.0013	0.053
5	5	0.88	3.45	0.0002	0.002	0.0124	0.0366	0.0012	0.9211	0.0018	0.0004	0.003	0.0151	0.005	0.0011
6	6	0.93	2.05	0.0017	0.0006	0.0008	0.0026	0.001	0.0009	0.9542	0.0224	0.0006	0.001	0.0073	0.007
8	8	1.0	2.08	0.0	0.0	0.0	0.0	0.0	0.0	0.0	0.0	1.0	0.0	0.0	0.0
9	9	0.88	5.13	0.0066	0.0007	0.0083	0.0038	0.0012	0.0362	0.0039	0.0021	0.0007	0.9118	0.0226	0.0022
6	6	0.99	3.21	0.0	0.0	0.0001	0.0001	0.0002	0.0002	0.9961	0.0001	0.0002	0.0001	0.0001	0.0028
4	4	1.0	2.77	0.0	0.0006	0.0	0.0	0.9974	0.0	0.0002	0.0	0.0015	0.0	0.0001	0.0
10	10	0.99	1.03	0.0003	0.0012	0.0002	0.0013	0.0018	0.0002	0.0006	0.0005	0.0003	0.0001	0.993	0.0003
4	4	1.0	4.38	0.0	0.0003	0.0	0.0004	0.9978	0.0	0.0009	0.0	0.0002	0.0	0.0002	0.0001
6	6	0.92	3.79	0.001	0.0052	0.0013	0.0086	0.0047	0.0107	0.9302	0.0031	0.0056	0.0051	0.0095	0.0151
10	10	0.99	6.08	0.0003	0.0002	0.001	0.0018	0.0009	0.0014	0.001	0.0013	0.0002	0.0007	0.9908	0.0005
4	4	1.0	2.62	0.0	0.0004	0.0	0.0	0.9992	0.0	0.0001	0.0	0.0002	0.0	0.0	0.0001
6	6	0.98	2.46	0.0004	0.0	0.0002	0.0009	0.0007	0.0002	0.9857	0.0043	0.0002	0.0003	0.0052	0.0019
6	6	0.97	1.7	0.0001	0.0005	0.0001	0.0077	0.0043	0.0006	0.9783	0.0004	0.0061	0.0004	0.0014	0.0002
9	9	0.99	2.67	0.0	0.0	0.004	0.0002	0.0	0.0017	0.0002	0.0	0.0	0.9935	0.0001	0.0002
3	3	0.09	3.92	0.001	0.3674	0.0503	0.4617	0.0133	0.0048	0.0458	0.0056	0.0348	0.0077	0.0047	0.003
6	6	0.99	1.67	0.0	0.0001	0.0001	0.0008	0.0016	0.0001	0.9959	0.0002	0.0003	0.0	0.0003	0.0005
5	5	1.0	5.89	0.0001	0.0001	0.0008	0.0003	0.0001	0.9964	0.0003	0.0001	0.0001	0.0008	0.0005	0.0003
9	9	1.0	1.97	0.0001	0.0005	0.0004	0.0004	0.0	0.0005	0.0007	0.0002	0.0005	0.9958	0.0006	0.0003
5	5	0.99	4.22	0.0001	0.0002	0.0006	0.0007	0.0004	0.9906	0.0026	0.0003	0.0006	0.0014	0.0022	0.0004
8	8	0.98	3.44	0.0001	0.0016	0.0003	0.0006	0.0045	0.0002	0.0053	0.0001	0.9871	0.0001	0.0001	0.0001
9	9	1.0	1.93	0.0	0.0	0.0	0.0	0.0	0.0	0.0	0.0	0.0	1.0	0.0	0.0
6	11	0.05	4.91	0.0269	0.0069	0.0136	0.0126	0.0529	0.0339	0.323	0.0261	0.0094	0.0439	0.0803	0.3705
4	4	1.0	2.69	0.0	0.0012	0.0001	0.0002	0.9967	0.0002	0.0011	0.0	0.0004	0.0	0.0001	0.0001
2	2	1.0	2.2	0.0	0.0	0.9999	0.0	0.0	0.0	0.0	0.0	0.0	0.0	0.0	0.0
3	3	0.97	3.6	0.0003	0.0034	0.0065	0.9773	0.0002	0.0012	0.0014	0.0036	0.0003	0.0022	0.0033	0.0004
9	9	1.0	1.93	0.0	0.0	0.0	0.0002	0.0	0.0006	0.0004	0.0001	0.0001	0.9982	0.0002	0.0001
7	7	0.91	8.21	0.0351	0.0004	0.0012	0.0008	0.0005	0.0014	0.002	0.9448	0.0004	0.0029	0.0052	0.0053
7	0	0.75	4.83	0.8762	0.0	0.0	0.0001	0.0	0.0002	0.0001	0.1219	0.0	0.0004	0.0007	0.0004
10	3	0.76	2.97	0.0003	0.0021	0.0012	0.8568	0.0023	0.0177	0.0103	0.0056	0.0053	0.0015	0.0963	0.0006
9	9	0.74	2.23	0.0011	0.0003	0.1266	0.0011	0.0001	0.0004	0.0003	0.0011	0.0004	0.8678	0.0005	0.0003
7	7	0.76	1.55	0.1194	0.0	0.0001	0.0	0.0	0.0001	0.0001	0.8767	0.0001	0.0026	0.0	0.0008
11	11	0.5	3.41	0.0389	0.0085	0.0206	0.0053	0.0484	0.0098	0.1516	0.0289	0.0045	0.0167	0.0132	0.6537
9	9	1.0	2.15	0.0	0.0	0.0	0.0	0.0	0.0001	0.0001	0.0	0.0	0.9997	0.0	0.0001
5	5	1.0	2.68	0.0	0.0	0.0	0.0	0.0	0.9989	0.0001	0.0	0.0	0.0009	0.0	0.0
4	4	1.0	3.86	0.0	0.0	0.0	0.0	0.9996	0.0	0.0001	0.0	0.0003	0.0	0.0	0.0
5	5	1.0	5.15	0.0001	0.0	0.0001	0.0001	0.0001	0.9979	0.0003	0.0001	0.0001	0.0003	0.0008	0.0001
6	6	0.94	1.98	0.0002	0.0002	0.0009	0.0004	0.0015	0.0029	0.9667	0.0003	0.0019	0.0004	0.0003	0.0241
2	2	0.99	2.27	0.0001	0.0001	0.9966	0.0001	0.0	0.0	0.0001	0.0	0.0003	0.0021	0.0	0.0004
2	2	0.99	2.76	0.0	0.0004	0.9948	0.0013	0.0001	0.0008	0.0003	0.0	0.0001	0.0003	0.0017	0.0
7	7	1.0	1.43	0.001	0.0	0.0	0.0	0.0	0.0	0.0	0.9988	0.0	0.0	0.0	0.0001
9	9	1.0	2.34	0.0	0.0	0.0	0.0	0.0	0.0	0.0001	0.0	0.0001	0.9997	0.0	0.0
9	9	1.0	1.69	0.0	0.0	0.0	0.0001	0.0	0.0005	0.0	0.0001	0.0002	0.999	0.0001	0.0
5	5	0.94	2.46	0.0011	0.0006	0.001	0.0007	0.0002	0.9634	0.0072	0.002	0.0005	0.0211	0.0008	0.0014
6	6	0.99	1.36	0.0	0.0	0.0004	0.0012	0.0012	0.001	0.9932	0.0002	0.0003	0.0002	0.0009	0.0014
10	10	0.97	3.05	0.0001	0.0002	0.0009	0.0138	0.0006	0.0008	0.0008	0.0009	0.0001	0.0005	0.9809	0.0004
10	10	0.96	5.57	0.001	0.0005	0.0043	0.0016	0.0021	0.0075	0.0027	0.002	0.0004	0.0087	0.9663	0.0029
0	0	1.0	5.68	0.997	0.0001	0.0001	0.0001	0.0001	0.0001	0.0002	0.001	0.0002	0.0001	0.0001	0.0009
2	2	0.04	7.34	0.0177	0.0046	0.4269	0.0063	0.0028	0.0454	0.0117	0.011	0.0057	0.3902	0.0095	0.0683
2	2	0.99	4.87	0.0003	0.0002	0.9907	0.0013	0.0007	0.0003	0.0002	0.0003	0.0008	0.0011	0.0004	0.0037
1	1	0.56	3.54	0.0002	0.7347	0.0388	0.1779	0.0024	0.0014	0.0142	0.0009	0.0177	0.0044	0.0062	0.0012
0	0	0.95	2.37	0.9735	0.0	0.0	0.0	0.0	0.0	0.0	0.0259	0.0	0.0	0.0	0.0003
5	8	0.4	5.8	0.0096	0.0792	0.0255	0.0405	0.0134	0.0375	0.0245	0.0641	0.5112	0.0646	0.0226	0.1071
6	6	0.96	2.75	0.0002	0.001	0.0005	0.006	0.0039	0.0048	0.9659	0.0016	0.0046	0.001	0.008	0.0024
2	2	0.84	2.87	0.0006	0.0014	0.9152	0.0003	0.0002	0.0026	0.0009	0.0003	0.0019	0.0713	0.0001	0.0054
7	0	0.49	5.38	0.7444	0.0	0.0001	0.0001	0.0	0.0	0.0001	0.255	0.0	0.0	0.0	0.0003
6	6	0.74	1.63	0.004	0.0059	0.0122	0.0054	0.0088	0.0099	0.8305	0.0046	0.0171	0.0041	0.0047	0.0929
1	1	1.0	3.48	0.0	0.9987	0.0	0.0003	0.0	0.0	0.0001	0.0	0.0007	0.0	0.0	0.0
11	11	1.0	2.38	0.0017	0.0	0.0	0.0	0.0	0.0	0.0001	0.0002	0.0	0.0001	0.0002	0.9975
11	11	0.99	1.98	0.0052	0.0	0.0	0.0	0.0	0.0	0.0005	0.0011	0.0	0.0001	0.0001	0.9928
6	6	0.97	1.5	0.0001	0.0015	0.0007	0.0009	0.0013	0.0026	0.9766	0.0003	0.0098	0.0005	0.0003	0.0053
6	6	0.96	2.82	0.0004	0.0022	0.0011	0.0034	0.0032	0.0016	0.97	0.0027	0.0071	0.0019	0.0034	0.0032
3	3	0.59	5.57	0.0021	0.08	0.0527	0.6716	0.008	0.0369	0.0268	0.0139	0.0113	0.0325	0.0594	0.0049
0	0	0.99	4.44	0.9959	0.0	0.0	0.0	0.0	0.0	0.0	0.0005	0.0	0.0	0.0	0.0036
5	5	1.0	2.23	0.0	0.0	0.0001	0.0002	0.0	0.997	0.0001	0.0001	0.0	0.0004	0.0019	0.0001
6	6	0.94	3.65	0.0012	0.001	0.001	0.0032	0.005	0.0024	0.9576	0.0034	0.0042	0.0026	0.0022	0.0163
7	7	1.0	1.49	0.0007	0.0004	0.0	0.0001	0.0	0.0001	0.0001	0.9973	0.0001	0.0001	0.0003	0.0009
3	3	0.98	2.59	0.0	0.0023	0.0012	0.9804	0.0038	0.0019	0.0025	0.0002	0.0021	0.0011	0.0044	0.0001
4	4	0.98	2.25	0.0	0.0068	0.0004	0.0001	0.991	0.0001	0.0002	0.0	0.0013	0.0	0.0001	0.0001
9	9	1.0	1.64	0.0	0.0	0.0002	0.0001	0.0	0.0	0.0001	0.0	0.0002	0.9994	0.0	0.0
3	3	0.98	2.31	0.0	0.0011	0.0	0.9881	0.0001	0.0002	0.0083	0.0003	0.0003	0.0009	0.0006	0.0001
10	10	1.0	0.97	0.0001	0.0	0.0001	0.0001	0.0	0.0002	0.0001	0.0006	0.0	0.0001	0.9982	0.0004
9	9	0.48	11.23	0.0288	0.0106	0.0121	0.0125	0.0099	0.0152	0.033	0.0253	0.0076	0.6384	0.0531	0.1534
11	11	0.94	5.73	0.0142	0.0005	0.0015	0.0011	0.0005	0.0038	0.0098	0.0055	0.0005	0.0048	0.0033	0.9547
8	8	0.97	2.94	0.0	0.0009	0.0004	0.0056	0.001	0.0005	0.0128	0.0001	0.9785	0.0001	0.0001	0.0001
1	1	0.97	2.08	0.0001	0.9772	0.0099	0.0085	0.0007	0.0014	0.0001	0.0001	0.0006	0.0007	0.0006	0.0003
10	10	0.99	1.92	0.0002	0.0	0.0001	0.0001	0.0	0.0008	0.0002	0.0028	0.0	0.0001	0.9944	0.0014
3	3	0.78	5.96	0.0015	0.0165	0.0094	0.8251	0.011	0.0138	0.0423	0.0109	0.0072	0.0255	0.0326	0.0041
1	1	0.98	2.58	0.0001	0.9838	0.0012	0.0076	0.0011	0.0006	0.0004	0.0002	0.0029	0.0009	0.0007	0.0004
9	9	1.0	3.28	0.0001	0.0	0.0002	0.0002	0.0	0.0001	0.0002	0.0003	0.0001	0.9985	0.0001	0.0002
3	3	0.45	5.2	0.0081	0.0648	0.0725	0.5777	0.0069	0.0208	0.0187	0.0601	0.0062	0.0277	0.1246	0.012
3	3	0.97	2.16	0.0001	0.0006	0.0004	0.9751	0.0001	0.0019	0.007	0.0014	0.0003	0.0032	0.0095	0.0004
6	6	0.75	2.23	0.0008	0.012	0.0035	0.0059	0.0071	0.0104	0.8378	0.0027	0.0094	0.0038	0.0222	0.0845
2	2	1.0	3.36	0.0	0.0	0.9997	0.0001	0.0	0.0	0.0	0.0	0.0	0.0	0.0	0.0001
11	11	0.14	1.89	0.3724	0.0006	0.0007	0.0005	0.0003	0.001	0.0024	0.1033	0.0033	0.0017	0.0016	0.5123
6	6	0.99	1.59	0.0001	0.0002	0.0001	0.0002	0.0004	0.001	0.9936	0.0002	0.0018	0.0001	0.0002	0.0022
4	4	1.0	3.52	0.0	0.0	0.0	0.0	0.9995	0.0	0.0001	0.0	0.0003	0.0	0.0	0.0
0	0	1.0	2.37	0.9979	0.0	0.0	0.0	0.0	0.0	0.0001	0.0013	0.0	0.0	0.0	0.0006
7	7	0.96	3.41	0.0177	0.0	0.0001	0.0001	0.0001	0.0003	0.0003	0.9776	0.0	0.0003	0.0028	0.0008
4	4	1.0	4.05	0.0	0.0002	0.0	0.0	0.9979	0.0003	0.0005	0.0	0.0001	0.0	0.0009	0.0002
5	9	0.78	4.29	0.0193	0.0053	0.0083	0.0063	0.0016	0.02	0.0032	0.0169	0.0114	0.8375	0.0155	0.0548
9	9	0.75	5.71	0.0064	0.0018	0.0427	0.0142	0.0028	0.0714	0.0055	0.0071	0.0011	0.8166	0.0217	0.0087
0	0	1.0	2.73	0.9994	0.0	0.0	0.0	0.0	0.0	0.0	0.0004	0.0	0.0	0.0	0.0002
0	7	0.57	2.15	0.2167	0.0	0.0	0.0	0.0	0.0	0.0	0.7829	0.0	0.0	0.0	0.0003
3	3	0.98	2.12	0.0001	0.0046	0.0028	0.9835	0.0003	0.0016	0.0006	0.0002	0.0009	0.0026	0.0021	0.0006
2	7	0.12	7.02	0.0114	0.0036	0.0098	0.0141	0.0145	0.0096	0.1524	0.4281	0.004	0.0241	0.3075	0.0209
9	9	0.57	3.59	0.0091	0.1228	0.0648	0.0108	0.0014	0.0064	0.0021	0.0043	0.0713	0.6946	0.0023	0.0102
10	10	0.99	2.4	0.0	0.0001	0.0004	0.0024	0.0004	0.0011	0.0004	0.0002	0.0001	0.0023	0.9925	0.0001
8	8	0.99	3.61	0.0004	0.0017	0.0002	0.0009	0.0012	0.0006	0.0038	0.0002	0.9898	0.0004	0.0003	0.0006
3	3	0.37	4.02	0.0022	0.1235	0.019	0.5188	0.1473	0.0253	0.0395	0.0105	0.0258	0.0231	0.0573	0.0078
5	5	0.99	3.09	0.0	0.0	0.0007	0.0	0.0	0.9936	0.0039	0.0	0.0002	0.0009	0.0001	0.0004
10	10	0.99	2.48	0.0002	0.0	0.0004	0.0003	0.0002	0.0035	0.0002	0.0008	0.0	0.0005	0.9929	0.0009
0	0	0.93	3.18	0.9608	0.0003	0.0007	0.0005	0.0001	0.0015	0.0003	0.0268	0.0002	0.0043	0.0011	0.0035
8	8	1.0	2.72	0.0003	0.0003	0.0001	0.0001	0.0002	0.0	0.0009	0.0	0.9971	0.0	0.0	0.0009
11	11	1.0	1.75	0.0013	0.0	0.0001	0.0	0.0	0.0001	0.0005	0.0001	0.0	0.0005	0.0001	0.9972
9	9	1.0	3.58	0.0	0.0	0.0007	0.0	0.0	0.0	0.0001	0.0	0.0001	0.999	0.0	0.0
2	2	0.93	3.31	0.0005	0.0001	0.9586	0.0004	0.0001	0.0253	0.0004	0.0002	0.0001	0.009	0.0039	0.0016
9	9	0.97	1.99	0.0001	0.0014	0.0141	0.0004	0.0001	0.0012	0.0003	0.0001	0.0004	0.9817	0.0001	0.0001
3	3	0.93	3.66	0.0002	0.0194	0.001	0.9504	0.0005	0.0013	0.0137	0.0018	0.003	0.0043	0.0037	0.0008
6	6	0.99	1.78	0.0001	0.0006	0.0003	0.002	0.0011	0.0002	0.9925	0.0004	0.0006	0.0002	0.0005	0.0016
9	9	0.99	2.91	0.001	0.0002	0.0018	0.0002	0.0002	0.0003	0.0001	0.0003	0.0007	0.9941	0.0004	0.0006
5	5	1.0	3.05	0.0	0.0	0.0	0.0	0.0	0.9999	0.0	0.0	0.0	0.0	0.0	0.0
6	6	0.99	3.02	0.0002	0.0001	0.0004	0.0003	0.0007	0.0005	0.9913	0.0005	0.0016	0.0004	0.0003	0.0037
0	0	1.0	1.73	0.9995	0.0	0.0	0.0	0.0	0.0	0.0001	0.0002	0.0	0.0	0.0	0.0001
11	11	1.0	1.44	0.0	0.0	0.0	0.0	0.0	0.0	0.0	0.0	0.0	0.0	0.0	1.0
10	10	0.89	4.75	0.0039	0.0042	0.0087	0.0089	0.0099	0.0143	0.0086	0.0053	0.0017	0.0161	0.9058	0.0126
9	9	0.97	1.5	0.0102	0.0001	0.0004	0.0001	0.0	0.0014	0.0003	0.0021	0.0001	0.9813	0.0003	0.0038
11	7	0.38	5.71	0.0158	0.0571	0.014	0.0191	0.0102	0.0107	0.0173	0.5548	0.0462	0.0656	0.0112	0.1779
5	5	1.0	2.72	0.0	0.0	0.0	0.0	0.0	0.9995	0.0002	0.0	0.0001	0.0002	0.0	0.0
0	0	1.0	3.0	0.9994	0.0	0.0	0.0	0.0	0.0	0.0	0.0001	0.0	0.0	0.0	0.0004
6	6	0.73	3.55	0.0056	0.0065	0.0039	0.0248	0.0276	0.0209	0.7734	0.0232	0.012	0.0111	0.045	0.046
8	8	0.88	4.53	0.0021	0.0095	0.0076	0.0056	0.0033	0.0279	0.014	0.0046	0.9064	0.0065	0.0093	0.0031
11	11	1.0	3.23	0.0017	0.0	0.0	0.0	0.0	0.0	0.0002	0.0004	0.0	0.0	0.0001	0.9975
0	0	1.0	2.49	0.9998	0.0	0.0	0.0	0.0	0.0	0.0	0.0001	0.0	0.0	0.0	0.0
0	0	0.98	5.57	0.988	0.0001	0.0002	0.0001	0.0001	0.0005	0.0002	0.0018	0.0005	0.0022	0.0003	0.0062
7	7	0.31	3.71	0.3446	0.0	0.0	0.0	0.0	0.0001	0.0	0.6524	0.0	0.0002	0.0001	0.0025
5	5	0.96	2.81	0.0003	0.0016	0.0022	0.0003	0.0002	0.9742	0.0009	0.0001	0.0072	0.0092	0.0005	0.0033
4	4	1.0	2.75	0.0	0.0	0.0	0.0	0.9993	0.0	0.0002	0.0	0.0003	0.0	0.0	0.0001
11	11	0.99	1.19	0.0059	0.0	0.0	0.0	0.0	0.0	0.0001	0.0005	0.0	0.0	0.0	0.9935
6	6	0.94	2.27	0.0003	0.0012	0.0003	0.0121	0.0029	0.0013	0.9579	0.0016	0.0177	0.0018	0.0023	0.0006
2	2	0.83	4.67	0.0066	0.0011	0.8817	0.0074	0.002	0.0198	0.0018	0.0019	0.0011	0.0566	0.0146	0.0054
1	1	0.87	3.18	0.0009	0.8958	0.0109	0.0105	0.0047	0.0165	0.0044	0.0013	0.0231	0.0221	0.0051	0.0046
2	2	0.69	5.31	0.0035	0.0031	0.7615	0.0545	0.0038	0.0583	0.0067	0.0048	0.0019	0.0277	0.0679	0.0063
10	10	0.99	2.37	0.0002	0.0008	0.0007	0.0004	0.0002	0.0008	0.0003	0.0007	0.001	0.0007	0.9938	0.0004
4	4	0.44	6.13	0.0043	0.1691	0.0101	0.034	0.6116	0.0116	0.043	0.0152	0.0329	0.0145	0.0345	0.0192
8	8	0.83	4.84	0.003	0.0279	0.0093	0.0102	0.0126	0.0027	0.0355	0.0059	0.863	0.0075	0.0036	0.0187
6	6	0.96	2.69	0.0002	0.0007	0.0003	0.0095	0.0035	0.0009	0.9697	0.0026	0.0035	0.0007	0.0078	0.0007
1	1	0.65	1.48	0.0004	0.8053	0.1576	0.0104	0.0011	0.0077	0.0004	0.0004	0.0039	0.0088	0.0028	0.0012
7	7	0.24	1.11	0.3682	0.0003	0.0005	0.0008	0.0001	0.0009	0.0001	0.6076	0.0002	0.0069	0.0116	0.0026
3	3	0.94	3.06	0.0001	0.0162	0.0083	0.953	0.0018	0.0028	0.0097	0.0004	0.0011	0.0032	0.0028	0.0006
5	5	0.89	2.62	0.0021	0.0001	0.0101	0.0005	0.0001	0.9293	0.0032	0.0027	0.0001	0.0389	0.0067	0.0061
8	8	0.99	2.44	0.0002	0.0024	0.0005	0.0028	0.0011	0.0003	0.0011	0.0002	0.9906	0.0002	0.0002	0.0002
0	0	0.95	4.34	0.971	0.0	0.0001	0.0001	0.0	0.0011	0.0003	0.0014	0.0	0.0026	0.0007	0.0227
10	10	0.98	3.45	0.0003	0.0025	0.0037	0.0012	0.0004	0.0005	0.0006	0.0014	0.0004	0.0004	0.9875	0.0012
10	10	0.99	0.85	0.0001	0.0003	0.0001	0.0011	0.0009	0.0003	0.0018	0.0009	0.0002	0.0001	0.9938	0.0003
11	11	1.0	1.15	0.0	0.0	0.0	0.0	0.0	0.0	0.0	0.0	0.0	0.0	0.0	1.0
1	1	1.0	1.96	0.0	0.9988	0.0	0.0001	0.0005	0.0	0.0001	0.0	0.0003	0.0	0.0001	0.0
1	1	0.87	2.09	0.0004	0.9099	0.0437	0.0118	0.0014	0.0005	0.0009	0.0006	0.0268	0.0029	0.0002	0.0009
4	4	0.99	3.93	0.0001	0.0011	0.0001	0.0004	0.996	0.0002	0.0006	0.0001	0.0007	0.0001	0.0005	0.0002
1	1	0.93	2.32	0.0002	0.9502	0.0085	0.0174	0.0013	0.0022	0.0012	0.0005	0.0112	0.0065	0.0004	0.0005
0	0	0.19	7.07	0.4879	0.0016	0.0097	0.0099	0.0032	0.0278	0.0144	0.0635	0.0044	0.0613	0.0212	0.2951
9	9	0.63	2.96	0.003	0.0033	0.1707	0.0045	0.0003	0.0044	0.0006	0.0005	0.0082	0.7963	0.0006	0.0078
8	8	0.82	6.57	0.0029	0.0274	0.0063	0.0099	0.0228	0.0073	0.0319	0.0049	0.8538	0.0159	0.0055	0.0113
0	0	0.97	3.08	0.9821	0.0	0.0001	0.0	0.0	0.0001	0.0001	0.0158	0.0	0.0004	0.0	0.0012
10	10	0.96	1.33	0.0018	0.0001	0.0027	0.0015	0.0003	0.0071	0.0006	0.0051	0.0001	0.0089	0.967	0.0048
11	11	0.99	2.36	0.0043	0.0	0.0	0.0	0.0	0.0011	0.0001	0.0002	0.0001	0.001	0.0001	0.993
6	6	0.94	3.49	0.0013	0.0037	0.0016	0.005	0.0034	0.0017	0.9549	0.0051	0.0034	0.0034	0.0064	0.0101
6	6	0.87	5.41	0.0023	0.006	0.0019	0.0074	0.0124	0.0027	0.9051	0.0104	0.0313	0.0066	0.0061	0.0079
9	9	0.99	1.96	0.004	0.0	0.0001	0.0001	0.0	0.0004	0.0001	0.0007	0.0	0.993	0.0005	0.001
3	3	0.94	2.84	0.0002	0.004	0.0039	0.9642	0.0006	0.0012	0.0024	0.0002	0.0016	0.0201	0.0012	0.0003
5	5	1.0	2.13	0.0	0.0001	0.0001	0.0001	0.0002	0.9987	0.0002	0.0	0.0001	0.0001	0.0001	0.0002
10	10	1.0	2.63	0.0	0.0005	0.0001	0.001	0.0001	0.0003	0.0001	0.0001	0.0001	0.0001	0.9978	0.0
1	1	1.0	3.67	0.0	0.999	0.0001	0.0004	0.0001	0.0	0.0002	0.0	0.0001	0.0	0.0	0.0
4	4	0.96	4.73	0.0001	0.0039	0.0003	0.0077	0.9666	0.0001	0.0107	0.0003	0.0011	0.0005	0.0084	0.0003
3	3	0.97	1.62	0.0001	0.0035	0.0004	0.9775	0.0008	0.0005	0.0078	0.0035	0.0008	0.0009	0.0035	0.0006
6	6	1.0	2.89	0.0	0.0001	0.0001	0.0001	0.0001	0.0001	0.9979	0.0001	0.0007	0.0001	0.0001	0.0005
4	4	1.0	4.42	0.0	0.0	0.0	0.0	0.999	0.0	0.0008	0.0	0.0	0.0	0.0001	0.0
10	10	1.0	1.33	0.0	0.0	0.0004	0.0	0.0	0.0002	0.0	0.0	0.0	0.0003	0.9989	0.0
6	6	0.91	1.21	0.0001	0.0002	0.0002	0.0025	0.0024	0.0004	0.9533	0.0004	0.0003	0.0002	0.0387	0.0014
5	5	1.0	1.96	0.0	0.0	0.0	0.0	0.0	0.9997	0.0001	0.0	0.0	0.0	0.0	0.0001
4	4	0.49	6.14	0.0064	0.1226	0.0108	0.0324	0.6124	0.0118	0.0564	0.0256	0.0253	0.0161	0.0613	0.0191
10	10	0.99	4.01	0.0001	0.0002	0.0003	0.0007	0.0012	0.0001	0.0008	0.0005	0.0001	0.0002	0.995	0.0006
3	3	0.95	2.07	0.0	0.0159	0.0003	0.9635	0.0004	0.0002	0.0122	0.0002	0.0034	0.0025	0.0011	0.0003
4	4	0.99	4.02	0.0001	0.0023	0.0001	0.0008	0.9918	0.0001	0.0019	0.0003	0.001	0.0001	0.0011	0.0003
6	6	0.99	2.47	0.0001	0.0001	0.0003	0.0005	0.0019	0.0002	0.993	0.0004	0.0005	0.0003	0.0005	0.0022
8	8	1.0	2.02	0.0002	0.0	0.0	0.0	0.0001	0.0003	0.0003	0.0	0.9985	0.0001	0.0001	0.0002
11	11	0.93	1.34	0.0309	0.0005	0.0005	0.0003	0.0002	0.0002	0.0003	0.0018	0.0021	0.0011	0.0004	0.9618
7	7	1.0	1.95	0.0016	0.0	0.0	0.0	0.0	0.0	0.0	0.9981	0.0	0.0	0.0	0.0001
11	11	1.0	1.82	0.0004	0.0	0.0001	0.0	0.0	0.0001	0.0001	0.0	0.0004	0.0001	0.0001	0.9987
8	8	1.0	2.56	0.0002	0.0001	0.0	0.0003	0.0001	0.0001	0.001	0.0001	0.9976	0.0004	0.0001	0.0001
2	2	0.97	3.16	0.0006	0.0038	0.9742	0.002	0.0003	0.0009	0.0007	0.0002	0.0076	0.0074	0.0009	0.0015
7	7	0.99	4.1	0.0023	0.0001	0.0001	0.0001	0.0	0.0001	0.0001	0.9966	0.0001	0.0002	0.0002	0.0002
10	10	1.0	2.42	0.0	0.0	0.0001	0.0003	0.0001	0.0001	0.0004	0.0001	0.0	0.0001	0.9988	0.0001
9	9	1.0	4.14	0.0	0.0	0.0	0.0	0.0	0.0	0.0	0.0	0.0	0.9998	0.0	0.0001
3	3	0.99	1.79	0.0	0.0041	0.0005	0.991	0.0	0.0001	0.0015	0.0001	0.0002	0.0016	0.0006	0.0001
2	2	0.99	3.55	0.0001	0.0001	0.9914	0.0013	0.0003	0.0005	0.0002	0.0001	0.0016	0.0008	0.0006	0.0031
5	5	1.0	2.34	0.0002	0.0004	0.0002	0.0003	0.0	0.9966	0.0003	0.0003	0.0004	0.0003	0.0007	0.0003
8	8	1.0	2.45	0.0001	0.0002	0.0001	0.0001	0.0003	0.0004	0.0014	0.0001	0.9971	0.0001	0.0	0.0002
1	1	0.9	3.5	0.0001	0.9441	0.001	0.0031	0.0013	0.0004	0.0012	0.0002	0.0471	0.0008	0.0001	0.0006
8	8	1.0	2.74	0.0001	0.0001	0.0001	0.0001	0.0002	0.0003	0.0002	0.0	0.9984	0.0001	0.0	0.0002
3	3	0.97	2.47	0.0001	0.0049	0.0008	0.9732	0.0027	0.0007	0.0056	0.0002	0.0071	0.002	0.0021	0.0005
4	4	1.0	3.31	0.0	0.0	0.0	0.0	0.9999	0.0	0.0	0.0	0.0001	0.0	0.0	0.0
9	9	1.0	4.17	0.0006	0.0	0.0003	0.0001	0.0	0.0018	0.0001	0.0002	0.0	0.9969	0.0001	0.0
0	0	0.92	2.66	0.95	0.0007	0.0288	0.0013	0.0014	0.0004	0.0002	0.0085	0.0002	0.0024	0.0033	0.0028
5	5	1.0	2.68	0.0	0.0	0.0	0.0	0.0	0.9999	0.0	0.0	0.0	0.0	0.0	0.0
8	8	0.99	2.83	0.0002	0.0019	0.0008	0.0005	0.0008	0.0016	0.0028	0.0002	0.9904	0.0004	0.0002	0.0002
8	8	0.99	2.13	0.0005	0.001	0.0002	0.0003	0.002	0.0002	0.0025	0.0002	0.9889	0.0028	0.0003	0.0012
9	9	0.99	1.83	0.0011	0.0	0.0003	0.0	0.0	0.0002	0.0001	0.0019	0.0	0.9961	0.0	0.0002
10	10	0.9	3.18	0.0025	0.0012	0.0086	0.0067	0.0008	0.019	0.0057	0.0105	0.0007	0.0124	0.9235	0.0085
3	3	0.89	3.86	0.0002	0.0016	0.0022	0.915	0.0006	0.013	0.0287	0.0042	0.001	0.0114	0.0217	0.0005
11	11	0.99	0.78	0.0005	0.0	0.0012	0.0003	0.0004	0.0004	0.0011	0.0002	0.0001	0.0002	0.0005	0.9953
11	11	0.99	3.17	0.0015	0.0001	0.0	0.0002	0.0	0.0	0.0012	0.0008	0.0001	0.0003	0.0003	0.9955
2	2	0.99	3.22	0.0	0.0028	0.9949	0.0016	0.0001	0.0001	0.0002	0.0	0.0001	0.0002	0.0001	0.0
6	6	0.95	2.46	0.0001	0.0005	0.0017	0.0005	0.0029	0.0002	0.9728	0.0002	0.0011	0.0003	0.0003	0.0194
3	3	0.94	4.62	0.0001	0.0029	0.0006	0.9645	0.0004	0.0011	0.02	0.0018	0.0024	0.0023	0.0037	0.0002
5	5	0.42	6.35	0.0088	0.0076	0.0518	0.0227	0.0337	0.533	0.0438	0.012	0.0444	0.073	0.0582	0.1111
6	6	1.0	1.05	0.0	0.0001	0.0001	0.0006	0.0002	0.0003	0.9973	0.0001	0.0005	0.0001	0.0004	0.0005
6	6	0.99	1.31	0.0001	0.0001	0.0004	0.0003	0.0004	0.0005	0.992	0.0001	0.0007	0.0003	0.0001	0.0051
10	10	0.83	5.2	0.0041	0.0042	0.0081	0.034	0.0107	0.0137	0.0092	0.0127	0.0019	0.0281	0.8667	0.0068
3	3	0.79	2.07	0.002	0.0039	0.0011	0.8824	0.0006	0.0004	0.0905	0.0072	0.0011	0.0044	0.0029	0.0034
5	5	1.0	2.68	0.0	0.0	0.0	0.0	0.0	0.9998	0.0	0.0	0.0	0.0	0.0001	0.0
7	0	0.65	3.57	0.82	0.0004	0.0003	0.0005	0.0002	0.0004	0.0011	0.1693	0.001	0.0042	0.0004	0.0022
0	7	0.71	4.16	0.1004	0.0007	0.0036	0.0017	0.0006	0.003	0.0017	0.8077	0.0008	0.0081	0.0046	0.0672
0	0	1.0	2.5	0.9983	0.0	0.0	0.0	0.0	0.0	0.0	0.0013	0.0	0.0001	0.0	0.0002
8	8	0.98	3.1	0.0002	0.0057	0.0003	0.0004	0.0022	0.0003	0.0016	0.0002	0.9884	0.0001	0.0002	0.0005
2	2	0.95	3.69	0.0007	0.004	0.9626	0.0074	0.0008	0.0068	0.0013	0.0006	0.0032	0.0078	0.002	0.0027
2	2	0.67	6.69	0.0015	0.0338	0.766	0.0923	0.0103	0.0082	0.0162	0.0036	0.0095	0.0113	0.0418	0.0055
10	10	0.97	1.2	0.0001	0.0001	0.0003	0.0017	0.007	0.0061	0.0016	0.0003	0.0002	0.0006	0.9814	0.0005
11	11	0.78	3.15	0.109	0.0	0.0	0.0	0.0	0.0001	0.0001	0.0032	0.0	0.0002	0.0001	0.8871
2	2	0.95	7.69	0.0007	0.0091	0.9579	0.009	0.0019	0.0018	0.0036	0.0007	0.0026	0.0042	0.0064	0.002
8	8	0.39	5.6	0.0062	0.1506	0.0119	0.0585	0.0109	0.0328	0.0626	0.0225	0.5426	0.048	0.0399	0.0136
11	11	0.96	1.24	0.0063	0.01	0.0051	0.0006	0.0005	0.0002	0.0016	0.0026	0.0041	0.0008	0.0004	0.9679
11	11	0.8	4.8	0.0933	0.0001	0.0004	0.0003	0.0001	0.0005	0.0014	0.0088	0.0001	0.0011	0.0008	0.8932
6	6	0.98	1.69	0.0001	0.0002	0.0002	0.0002	0.0002	0.0003	0.9882	0.0001	0.0094	0.0001	0.0001	0.0009
1	3	0.89	3.51	0.0001	0.0416	0.0019	0.9293	0.0013	0.0008	0.01	0.0046	0.0027	0.0049	0.0021	0.0008
8	8	0.56	6.93	0.0077	0.098	0.0164	0.0083	0.0277	0.0184	0.0393	0.0109	0.6561	0.064	0.0107	0.0425
5	5	0.87	5.92	0.0038	0.0011	0.0126	0.0024	0.0019	0.9136	0.0061	0.0042	0.001	0.0411	0.0089	0.0032
10	10	0.94	1.2	0.0012	0.0015	0.0021	0.007	0.001	0.0021	0.0173	0.0028	0.0049	0.0009	0.9533	0.0059
0	0	1.0	3.47	0.9999	0.0	0.0	0.0	0.0	0.0	0.0	0.0	0.0	0.0	0.0	0.0001
7	7	1.0	2.34	0.0	0.0	0.0	0.0	0.0	0.0	0.0	0.9994	0.0	0.0	0.0	0.0005
5	5	0.93	5.08	0.0022	0.0012	0.0027	0.0005	0.0003	0.9554	0.0039	0.0007	0.0024	0.0236	0.0019	0.0051
7	7	0.99	1.49	0.0024	0.0	0.0	0.0001	0.0	0.0001	0.0003	0.9959	0.0001	0.0003	0.0001	0.0005
3	3	0.88	2.21	0.0002	0.0077	0.0004	0.9128	0.0005	0.0015	0.0365	0.0023	0.002	0.028	0.0068	0.0013
1	1	0.97	3.71	0.0009	0.9797	0.002	0.0029	0.003	0.0002	0.0006	0.0004	0.0089	0.0003	0.0003	0.0009
4	4	1.0	2.32	0.0	0.0	0.0	0.0	0.9999	0.0	0.0	0.0	0.0	0.0	0.0	0.0
4	4	0.98	3.93	0.0001	0.0071	0.0001	0.0008	0.9857	0.0001	0.0015	0.0002	0.0006	0.0001	0.0035	0.0002
2	2	0.93	6.09	0.001	0.004	0.9417	0.0031	0.0046	0.0163	0.0019	0.0009	0.0017	0.0072	0.0134	0.0041
9	9	0.96	2.17	0.0001	0.0001	0.0165	0.0001	0.0	0.0024	0.0001	0.0	0.0001	0.9801	0.0002	0.0003
10	10	0.86	0.68	0.0012	0.0359	0.0017	0.0206	0.0007	0.0015	0.0069	0.0044	0.0053	0.0185	0.899	0.0043
0	0	1.0	3.51	0.9998	0.0	0.0	0.0	0.0	0.0	0.0	0.0	0.0	0.0	0.0	0.0001
8	8	0.83	3.22	0.0002	0.0546	0.013	0.0088	0.0348	0.0005	0.0035	0.0004	0.8822	0.0003	0.0008	0.0008
1	1	0.99	2.4	0.0001	0.9962	0.0003	0.0013	0.0003	0.0001	0.0001	0.0001	0.0006	0.0003	0.0003	0.0003
5	5	0.61	2.12	0.0013	0.0013	0.1611	0.0005	0.0004	0.7742	0.0007	0.0004	0.0069	0.0439	0.0007	0.0086
2	2	0.97	3.42	0.0004	0.0001	0.983	0.0002	0.0001	0.0003	0.0002	0.0001	0.0001	0.0149	0.0001	0.0005
5	5	1.0	3.24	0.0	0.0	0.0	0.0	0.0	0.9984	0.0009	0.0	0.0	0.0002	0.0002	0.0003
9	9	0.85	7.11	0.0304	0.0002	0.0331	0.001	0.0003	0.0362	0.0016	0.0028	0.0002	0.883	0.0038	0.0074
0	0	1.0	1.81	0.9997	0.0	0.0	0.0	0.0	0.0	0.0	0.0002	0.0	0.0	0.0	0.0
10	10	1.0	2.07	0.0	0.0	0.0	0.0013	0.0	0.0001	0.0001	0.0	0.0	0.0001	0.9983	0.0
3	3	0.9	2.59	0.0001	0.0156	0.0013	0.9357	0.0004	0.0009	0.007	0.0002	0.0343	0.0004	0.0039	0.0001
9	9	0.99	1.99	0.0037	0.0003	0.0017	0.0007	0.0	0.0008	0.0012	0.0008	0.0003	0.9893	0.0001	0.0011
3	3	0.95	2.2	0.0	0.0036	0.0015	0.9719	0.0011	0.0002	0.0182	0.0003	0.001	0.0012	0.0005	0.0005
11	11	0.95	1.93	0.0104	0.0003	0.0008	0.0003	0.0001	0.0015	0.015	0.0044	0.0003	0.0015	0.0006	0.9647
9	9	1.0	1.74	0.0	0.0	0.0002	0.0003	0.0	0.0009	0.0003	0.0	0.0001	0.998	0.0001	0.0
5	5	0.99	2.59	0.0015	0.0001	0.0004	0.0001	0.0001	0.9946	0.0002	0.0001	0.0003	0.0007	0.0001	0.0019
11	11	0.7	2.76	0.0239	0.038	0.0052	0.0082	0.0032	0.0036	0.0069	0.0144	0.0885	0.0131	0.0046	0.7905
7	7	1.0	2.99	0.0005	0.0001	0.0001	0.0	0.0	0.0	0.0	0.9985	0.0001	0.0002	0.0001	0.0004
7	7	1.0	2.85	0.0006	0.0	0.0001	0.0	0.0	0.0002	0.0001	0.998	0.0	0.0001	0.0006	0.0003
7	7	0.37	1.99	0.3118	0.0	0.0001	0.0	0.0	0.0001	0.0001	0.6855	0.0001	0.0012	0.0	0.0012
2	2	1.0	3.77	0.0004	0.0	0.9981	0.0002	0.0002	0.0001	0.0003	0.0001	0.0	0.0001	0.0001	0.0002
1	1	0.99	3.12	0.0	0.9928	0.0006	0.0035	0.0002	0.0	0.0006	0.0	0.0019	0.0002	0.0	0.0
9	9	1.0	1.56	0.0	0.0	0.0	0.0001	0.0	0.0003	0.0001	0.0	0.0	0.9993	0.0001	0.0
3	3	0.98	1.68	0.0	0.0004	0.0003	0.9875	0.0021	0.0002	0.0048	0.0001	0.0029	0.0012	0.0003	0.0002
11	11	0.99	1.29	0.0008	0.0001	0.0008	0.0001	0.0001	0.001	0.0034	0.0001	0.0008	0.0004	0.0001	0.9924
0	0	1.0	2.5	0.9991	0.0001	0.0	0.0	0.0	0.0	0.0001	0.0006	0.0	0.0	0.0	0.0
5	5	0.96	2.65	0.0001	0.0005	0.0011	0.0125	0.0004	0.9709	0.0014	0.0006	0.0008	0.0028	0.0085	0.0003
8	8	0.89	2.49	0.0013	0.0301	0.0114	0.011	0.0057	0.0076	0.004	0.0008	0.9181	0.004	0.0021	0.0038
0	0	1.0	4.29	0.9978	0.0	0.0	0.0	0.0	0.0	0.0	0.0	0.0	0.0	0.0	0.0021
3	3	0.91	1.64	0.0003	0.0244	0.0159	0.9377	0.0012	0.0009	0.0058	0.0017	0.0037	0.0039	0.004	0.0005
1	1	0.6	1.45	0.006	0.7442	0.0486	0.0081	0.0038	0.0041	0.0014	0.0034	0.0045	0.0101	0.1416	0.0243
4	4	1.0	3.74	0.0	0.0	0.0	0.0	1.0	0.0	0.0	0.0	0.0	0.0	0.0	0.0
10	10	1.0	2.1	0.0	0.0	0.0	0.0	0.0	0.0	0.0	0.0	0.0	0.0	1.0	0.0
10	10	0.9	5.24	0.0007	0.0021	0.0012	0.0245	0.0148	0.0041	0.0111	0.0039	0.0014	0.0058	0.9276	0.0029
4	4	0.98	6.14	0.0003	0.0037	0.0011	0.0005	0.983	0.0012	0.0022	0.0003	0.0041	0.0007	0.0016	0.0014
7	7	1.0	5.03	0.002	0.0	0.0	0.0	0.0	0.0	0.0001	0.9975	0.0	0.0	0.0001	0.0002
0	0	1.0	2.55	0.9998	0.0	0.0	0.0	0.0	0.0	0.0	0.0002	0.0	0.0	0.0	0.0
8	8	0.28	5.05	0.0259	0.0496	0.0749	0.0202	0.0197	0.0461	0.0334	0.0171	0.4252	0.1128	0.0262	0.1489
4	4	0.63	7.63	0.0024	0.0857	0.0197	0.0579	0.7152	0.0044	0.0383	0.0073	0.0331	0.0102	0.017	0.0089
10	10	0.65	6.74	0.0238	0.0039	0.0201	0.0143	0.0054	0.0192	0.0489	0.0621	0.004	0.0503	0.7132	0.0347
0	0	0.97	2.75	0.9871	0.0	0.0	0.0001	0.0	0.0001	0.0001	0.0124	0.0001	0.0	0.0	0.0001
2	2	1.0	3.24	0.0001	0.0	0.998	0.0002	0.0	0.0002	0.0001	0.0	0.0001	0.0002	0.0001	0.0009
5	5	1.0	4.24	0.0002	0.0	0.0003	0.0	0.0	0.997	0.0002	0.0	0.0	0.0005	0.0001	0.0016
5	5	0.97	5.6	0.0007	0.0001	0.0081	0.0007	0.0004	0.9821	0.0009	0.0003	0.0001	0.0028	0.003	0.0007
10	1	0.61	5.44	0.0018	0.6998	0.0046	0.0929	0.0096	0.0168	0.0486	0.0122	0.0487	0.042	0.0181	0.0049
0	0	0.93	3.13	0.9636	0.0001	0.0	0.0	0.0	0.0	0.0001	0.0358	0.0	0.0	0.0	0.0002
2	2	1.0	3.1	0.0	0.0	0.9998	0.0	0.0001	0.0	0.0	0.0	0.0	0.0	0.0	0.0
9	9	0.74	2.3	0.1161	0.0002	0.0078	0.0002	0.0001	0.0008	0.0004	0.0129	0.0028	0.8562	0.0003	0.0021
1	1	1.0	2.93	0.0	0.9979	0.0001	0.0008	0.0007	0.0	0.0001	0.0	0.0002	0.0001	0.0	0.0001
2	2	0.88	3.72	0.0015	0.0011	0.9168	0.0036	0.0008	0.0094	0.0017	0.0014	0.0007	0.0413	0.0026	0.0192
7	7	0.89	2.72	0.048	0.0	0.0003	0.0001	0.0001	0.0014	0.0002	0.9376	0.0	0.0011	0.0005	0.0106
9	9	0.97	4.05	0.0003	0.0	0.0081	0.0018	0.0002	0.0086	0.0004	0.0003	0.0001	0.977	0.0029	0.0003
2	2	1.0	2.7	0.0	0.0	0.9988	0.0001	0.0	0.0	0.0001	0.0	0.0002	0.0005	0.0	0.0003
6	6	0.42	3.17	0.0008	0.0174	0.0016	0.0228	0.0123	0.0031	0.6679	0.0043	0.2435	0.0042	0.0197	0.0022
8	8	1.0	2.29	0.0	0.0	0.0	0.0	0.0	0.0	0.0	0.0	0.9999	0.0	0.0	0.0001
0	0	0.84	11.67	0.8821	0.0026	0.0035	0.0034	0.0024	0.0056	0.009	0.0389	0.0023	0.014	0.0062	0.03
4	4	0.99	3.26	0.0001	0.0036	0.0001	0.0003	0.9939	0.0001	0.0005	0.0002	0.0007	0.0002	0.0001	0.0001
7	7	0.98	1.74	0.0091	0.0	0.0	0.0	0.0	0.0	0.0	0.9903	0.0	0.0	0.0001	0.0004
0	0	0.97	6.02	0.9822	0.0	0.0001	0.0001	0.0001	0.0005	0.0002	0.0119	0.0	0.0007	0.0009	0.0034
6	6	1.0	1.41	0.0	0.0	0.0001	0.0002	0.0002	0.0003	0.9979	0.0002	0.0004	0.0001	0.0002	0.0005
0	0	0.61	6.54	0.7976	0.0003	0.0004	0.0009	0.0003	0.0009	0.0016	0.1896	0.0006	0.0014	0.0013	0.005
1	1	0.94	3.03	0.0003	0.9511	0.0133	0.0055	0.0072	0.0015	0.0022	0.0012	0.0121	0.0017	0.002	0.0018
9	9	0.99	1.37	0.0	0.0	0.0025	0.0001	0.0	0.0007	0.0001	0.0	0.0002	0.9962	0.0	0.0
7	7	0.68	3.86	0.1574	0.0	0.0	0.0001	0.0	0.0	0.0001	0.8418	0.0	0.0	0.0	0.0003
6	6	0.99	2.67	0.0001	0.0002	0.0003	0.0007	0.0018	0.0015	0.9901	0.0004	0.0018	0.0004	0.0008	0.0018
10	10	0.92	2.6	0.0011	0.007	0.001	0.0298	0.002	0.0004	0.0035	0.0063	0.0005	0.0009	0.9462	0.0013
9	9	0.99	3.47	0.0005	0.0002	0.0012	0.0003	0.0	0.0016	0.0002	0.0004	0.0009	0.9908	0.0005	0.0036
2	2	0.46	3.21	0.0017	0.0008	0.709	0.0009	0.0003	0.0185	0.002	0.0018	0.0026	0.2485	0.0021	0.0119
4	4	0.99	4.88	0.0	0.0004	0.0001	0.0003	0.9955	0.0002	0.0018	0.0002	0.0003	0.0001	0.0009	0.0002
3	3	0.93	1.48	0.0001	0.0005	0.0003	0.9623	0.0	0.0004	0.0033	0.0004	0.0003	0.028	0.0039	0.0003
2	2	1.0	3.87	0.0	0.0	0.9988	0.0	0.0	0.0001	0.0002	0.0	0.0	0.0006	0.0	0.0002
1	1	0.99	2.33	0.0001	0.9918	0.004	0.0005	0.0002	0.0001	0.0001	0.0	0.0025	0.0004	0.0	0.0004
5	5	0.99	3.81	0.0003	0.0002	0.0021	0.0002	0.0	0.9915	0.0008	0.0002	0.0003	0.0035	0.0001	0.0008
0	0	0.71	2.92	0.7792	0.0003	0.0718	0.0019	0.001	0.001	0.0009	0.0605	0.0003	0.0028	0.0102	0.0701
4	4	0.93	6.34	0.0003	0.0185	0.0028	0.0042	0.9534	0.0008	0.005	0.0012	0.0073	0.0018	0.0035	0.001
3	3	0.97	1.64	0.0	0.0029	0.0001	0.9779	0.0006	0.0001	0.005	0.0003	0.0016	0.0105	0.0008	0.0002
11	11	0.92	2.99	0.0061	0.003	0.0018	0.0007	0.0016	0.0029	0.0026	0.001	0.026	0.0065	0.0016	0.9463
10	10	0.87	5.7	0.0004	0.0025	0.0018	0.0457	0.0027	0.0039	0.0108	0.003	0.0024	0.0054	0.9206	0.0008
4	4	1.0	3.61	0.0	0.0002	0.0	0.0006	0.9983	0.0	0.0005	0.0	0.0001	0.0	0.0002	0.0
6	6	0.98	3.07	0.0001	0.0004	0.0006	0.0004	0.0006	0.0003	0.9904	0.0002	0.0004	0.0005	0.0003	0.0057
6	6	0.99	1.44	0.0001	0.0001	0.0001	0.0006	0.0009	0.0002	0.9953	0.0003	0.0002	0.0001	0.0008	0.0013
2	2	1.0	2.32	0.0	0.0	0.9998	0.0001	0.0	0.0	0.0001	0.0	0.0	0.0	0.0	0.0
7	0	0.92	1.6	0.9486	0.0015	0.0004	0.0026	0.0004	0.0009	0.0007	0.0313	0.0011	0.0014	0.0008	0.0104
5	5	1.0	4.09	0.0	0.0	0.0003	0.0	0.0001	0.9989	0.0001	0.0	0.0001	0.0002	0.0002	0.0001
5	5	0.91	2.77	0.0004	0.0001	0.0003	0.0	0.0	0.9524	0.0002	0.0001	0.0001	0.0451	0.0007	0.0004
5	5	0.99	5.42	0.0007	0.0	0.0023	0.0001	0.0001	0.9906	0.0004	0.0001	0.0	0.0037	0.0007	0.0013
6	6	0.83	3.73	0.0028	0.0034	0.0035	0.007	0.0223	0.0152	0.8563	0.0128	0.0257	0.007	0.0183	0.0257
3	3	0.71	1.63	0.0001	0.0198	0.0011	0.8205	0.1119	0.0012	0.0249	0.0007	0.0114	0.0062	0.001	0.001
10	10	0.98	5.04	0.001	0.001	0.0032	0.0026	0.002	0.0011	0.0015	0.0012	0.0004	0.0034	0.9803	0.0023
1	1	0.67	3.7	0.0007	0.7875	0.0201	0.1153	0.0023	0.0073	0.0047	0.0052	0.0045	0.0065	0.0417	0.004
6	6	0.88	1.49	0.0001	0.001	0.0005	0.0039	0.0494	0.0009	0.9307	0.0005	0.0075	0.0006	0.0033	0.0015
5	5	0.96	3.54	0.002	0.0003	0.0018	0.0009	0.0001	0.9724	0.0019	0.0012	0.0004	0.0114	0.003	0.0046
11	11	1.0	1.62	0.0	0.0	0.0	0.0	0.0	0.0	0.0	0.0	0.0	0.0	0.0	1.0
4	4	1.0	3.31	0.0002	0.0005	0.0001	0.0001	0.9984	0.0	0.0001	0.0001	0.0003	0.0001	0.0001	0.0001
8	8	0.99	2.14	0.0003	0.0006	0.0001	0.0003	0.0009	0.0015	0.0014	0.0001	0.9943	0.0003	0.0001	0.0002
4	4	0.99	4.28	0.0001	0.0006	0.0002	0.0029	0.991	0.0001	0.0024	0.0004	0.0003	0.0001	0.0018	0.0002
6	6	0.97	1.71	0.0001	0.0002	0.0002	0.0003	0.0028	0.0027	0.9805	0.0002	0.011	0.0002	0.0003	0.0016
6	8	0.0	6.19	0.0062	0.0721	0.0069	0.1035	0.0187	0.0275	0.3174	0.0222	0.3194	0.0568	0.0401	0.0093
3	3	0.99	2.1	0.0	0.0004	0.0001	0.9943	0.0	0.001	0.0017	0.0001	0.0001	0.0012	0.001	0.0
1	1	0.96	1.56	0.0001	0.9705	0.0136	0.0042	0.0024	0.0019	0.0005	0.0002	0.0013	0.0011	0.0029	0.0013
7	7	1.0	1.9	0.0	0.0	0.0	0.0	0.0	0.0	0.0	0.9996	0.0	0.0	0.0	0.0003
2	2	0.23	2.65	0.0012	0.1878	0.4172	0.1876	0.0032	0.0319	0.024	0.0048	0.0128	0.0371	0.0765	0.0159
7	0	0.41	6.3	0.6234	0.001	0.0025	0.0019	0.0017	0.0141	0.0102	0.0692	0.0012	0.0593	0.0064	0.2091
9	9	0.98	4.55	0.0004	0.0001	0.002	0.0004	0.0001	0.0051	0.0009	0.0004	0.0002	0.9893	0.0003	0.0006
0	0	0.58	4.08	0.7123	0.0023	0.0083	0.0038	0.0006	0.0069	0.0019	0.0802	0.0039	0.1281	0.0034	0.0483
1	1	0.94	2.96	0.0003	0.9492	0.0087	0.0063	0.005	0.0107	0.0013	0.0003	0.0044	0.0062	0.0057	0.0019
2	2	1.0	3.14	0.0	0.0	0.9994	0.0	0.0	0.0	0.0001	0.0	0.0	0.0	0.0001	0.0005
5	5	0.94	3.91	0.0002	0.0002	0.0097	0.0008	0.0002	0.9618	0.0008	0.0003	0.0002	0.0219	0.003	0.001
3	3	0.95	1.29	0.0002	0.0065	0.002	0.9568	0.0029	0.0018	0.0117	0.0017	0.0007	0.0061	0.0066	0.0032
6	6	0.98	1.97	0.0002	0.0002	0.0005	0.0009	0.0044	0.0014	0.9849	0.0004	0.0042	0.0005	0.0005	0.0017
5	5	0.99	2.37	0.0006	0.0	0.0007	0.0001	0.0	0.9948	0.0006	0.0002	0.0001	0.0015	0.0006	0.0007
1	1	0.57	3.94	0.0009	0.7088	0.0182	0.137	0.0235	0.0112	0.0331	0.0039	0.0154	0.0173	0.0249	0.0058
3	3	0.95	2.51	0.0001	0.002	0.0003	0.9696	0.0008	0.0005	0.0181	0.0006	0.0021	0.0012	0.0045	0.0003
6	10	0.02	8.08	0.0025	0.0236	0.0074	0.1144	0.0206	0.0065	0.3573	0.0231	0.0423	0.0137	0.3815	0.0072
3	3	0.96	3.07	0.0001	0.0057	0.0105	0.9728	0.0011	0.0004	0.0031	0.0002	0.0047	0.0008	0.0005	0.0003
4	4	1.0	3.02	0.0	0.0	0.0	0.0	0.9998	0.0	0.0001	0.0	0.0	0.0	0.0001	0.0
0	0	1.0	2.63	0.9989	0.0	0.0	0.0	0.0	0.0	0.0	0.0	0.0	0.0	0.0	0.001
7	7	1.0	1.97	0.0	0.0	0.0	0.0	0.0	0.0	0.0	0.9998	0.0	0.0	0.0002	0.0
11	11	0.91	2.05	0.045	0.0001	0.0001	0.0001	0.0	0.0001	0.0001	0.0012	0.0001	0.0006	0.0001	0.9525
11	11	1.0	2.73	0.0	0.0	0.0	0.0	0.0	0.0	0.0002	0.0	0.0	0.0	0.0001	0.9995
8	8	0.98	3.67	0.0004	0.0048	0.0005	0.0017	0.0016	0.0002	0.0019	0.0003	0.9872	0.0006	0.0002	0.0008
3	3	0.74	1.61	0.0002	0.0978	0.0097	0.8374	0.0082	0.0025	0.0254	0.0003	0.0081	0.0074	0.0021	0.001
5	5	0.99	3.95	0.0001	0.0	0.0005	0.0002	0.0001	0.9957	0.0003	0.0001	0.0	0.001	0.0018	0.0002
1	1	1.0	2.13	0.0	0.9986	0.0	0.0001	0.0008	0.0	0.0001	0.0	0.0002	0.0	0.0	0.0001
10	10	0.99	0.51	0.0001	0.0008	0.0002	0.001	0.0	0.0003	0.0002	0.0003	0.0007	0.001	0.9948	0.0007
5	5	0.98	4.46	0.0006	0.0002	0.0034	0.0001	0.0002	0.9854	0.0014	0.0002	0.0004	0.006	0.001	0.0011
7	7	0.99	4.8	0.0061	0.0	0.0	0.0	0.0	0.0	0.0001	0.9929	0.0	0.0	0.0	0.0008
6	6	0.99	1.37	0.0001	0.0006	0.0002	0.0009	0.0023	0.0007	0.9887	0.0003	0.0012	0.0002	0.0011	0.0035
5	5	1.0	4.05	0.0002	0.0	0.0004	0.0001	0.0001	0.9972	0.0002	0.0	0.0	0.0009	0.0006	0.0003
3	3	0.97	2.71	0.0	0.0039	0.0003	0.9782	0.0003	0.0001	0.0083	0.0002	0.0037	0.0038	0.0009	0.0003
7	7	1.0	2.03	0.0017	0.0	0.0	0.0	0.0	0.0	0.0	0.9982	0.0	0.0	0.0	0.0
4	4	0.99	5.07	0.0	0.0008	0.0003	0.0002	0.9936	0.0004	0.0011	0.0001	0.0027	0.0001	0.0004	0.0002
1	1	0.97	2.57	0.0	0.9842	0.0019	0.0129	0.0003	0.0	0.0002	0.0	0.0004	0.0001	0.0	0.0
1	1	0.99	2.11	0.0	0.9905	0.0003	0.0037	0.0004	0.0003	0.0003	0.0001	0.0029	0.0014	0.0	0.0001
0	0	1.0	2.24	0.9994	0.0	0.0	0.0	0.0	0.0	0.0	0.0001	0.0	0.0	0.0	0.0004
11	11	0.97	1.09	0.0148	0.0	0.0	0.0	0.0	0.0	0.0	0.0001	0.0	0.0	0.0	0.9849
10	10	0.98	1.36	0.0	0.0013	0.0001	0.0052	0.0002	0.001	0.0017	0.0001	0.0002	0.0002	0.9899	0.0001
7	7	1.0	1.59	0.0	0.0	0.0	0.0	0.0	0.0	0.0	0.9997	0.0	0.0002	0.0	0.0
6	6	0.89	2.52	0.0006	0.0047	0.001	0.016	0.004	0.0131	0.9146	0.003	0.0283	0.0022	0.0067	0.0057
4	4	1.0	3.36	0.0	0.0003	0.0	0.0	0.9992	0.0	0.0001	0.0	0.0001	0.0	0.0001	0.0001
7	7	0.97	4.16	0.0135	0.0003	0.0003	0.001	0.0001	0.0007	0.0004	0.9806	0.0003	0.0006	0.0012	0.0011
2	2	0.99	3.5	0.0002	0.001	0.9895	0.0022	0.0004	0.0012	0.0008	0.0001	0.0012	0.0018	0.0008	0.0008
9	9	1.0	4.23	0.0	0.0	0.0001	0.0	0.0	0.0001	0.0001	0.0	0.0	0.9996	0.0	0.0
6	6	1.0	1.57	0.0	0.0001	0.0001	0.0006	0.0005	0.0001	0.9975	0.0001	0.0001	0.0001	0.0002	0.0006
9	9	1.0	2.13	0.0	0.0	0.0003	0.0	0.0	0.0	0.0001	0.0	0.0001	0.9991	0.0001	0.0002
6	6	0.61	3.43	0.0033	0.0055	0.0049	0.0136	0.0493	0.0658	0.6892	0.0085	0.0359	0.0126	0.0275	0.084
2	2	0.98	2.89	0.0001	0.0008	0.9843	0.0085	0.0002	0.0009	0.0012	0.0002	0.0006	0.0021	0.0007	0.0002
2	2	0.98	2.68	0.0001	0.0063	0.9878	0.0026	0.0002	0.0006	0.0005	0.0001	0.0005	0.0008	0.0002	0.0004
3	3	0.96	2.94	0.0	0.0004	0.0008	0.9747	0.0001	0.0019	0.0073	0.0005	0.0004	0.012	0.0018	0.0001
7	7	0.99	3.38	0.005	0.0	0.0	0.0	0.0	0.0	0.0	0.9948	0.0	0.0	0.0	0.0
8	8	0.05	3.38	0.0049	0.1195	0.1558	0.0185	0.0453	0.1651	0.0441	0.0077	0.2137	0.0557	0.1288	0.0409
5	5	1.0	2.42	0.0002	0.0	0.0001	0.0	0.0	0.9989	0.0001	0.0001	0.0	0.0003	0.0	0.0002
0	0	1.0	3.28	0.9982	0.0	0.0	0.0	0.0	0.0	0.0	0.0015	0.0	0.0	0.0	0.0002
1	1	0.85	3.24	0.001	0.8856	0.0398	0.0235	0.0031	0.0043	0.0025	0.0016	0.0093	0.0128	0.0059	0.0105
11	11	0.04	4.46	0.0555	0.0395	0.0152	0.0266	0.0427	0.0121	0.118	0.1267	0.0514	0.0505	0.2107	0.2511
3	3	1.0	1.8	0.0	0.0005	0.0001	0.9972	0.0	0.0	0.0004	0.0001	0.0001	0.0015	0.0001	0.0
1	1	0.99	2.14	0.0	0.9917	0.0001	0.0009	0.0006	0.0001	0.0002	0.0	0.0063	0.0001	0.0	0.0
5	5	1.0	2.87	0.0	0.0	0.0	0.0	0.0	0.9999	0.0	0.0	0.0	0.0	0.0	0.0
3	3	0.74	3.22	0.0014	0.0029	0.0013	0.7975	0.0041	0.0038	0.0473	0.0238	0.0031	0.059	0.0492	0.0066
7	7	0.92	3.16	0.0396	0.0001	0.0001	0.0001	0.0	0.0001	0.0001	0.9591	0.0001	0.0003	0.0001	0.0003
1	1	0.75	2.69	0.0027	0.8253	0.0772	0.0239	0.0027	0.0082	0.0059	0.005	0.0166	0.0176	0.0069	0.0081
9	9	1.0	1.84	0.0	0.0	0.0018	0.0001	0.0	0.0001	0.0001	0.0	0.0002	0.9977	0.0	0.0
10	10	0.85	6.84	0.0025	0.003	0.0066	0.0485	0.0067	0.0086	0.0071	0.0062	0.0014	0.0097	0.896	0.0039
5	5	1.0	2.32	0.0	0.0003	0.0007	0.0006	0.0	0.9974	0.0002	0.0001	0.0002	0.0002	0.0002	0.0001
4	4	0.99	6.28	0.0001	0.0022	0.0002	0.0005	0.9938	0.0001	0.0007	0.0002	0.0008	0.0004	0.0007	0.0003
7	7	0.99	3.26	0.001	0.0003	0.0002	0.002	0.0001	0.0002	0.0013	0.9927	0.0003	0.0005	0.0009	0.0004
2	2	0.77	8.85	0.0057	0.0071	0.8261	0.0092	0.0147	0.0267	0.0099	0.0047	0.0061	0.0513	0.028	0.0104
5	5	1.0	4.94	0.0	0.0	0.0	0.0	0.0	0.9997	0.0001	0.0	0.0	0.0	0.0001	0.0001
4	4	1.0	2.78	0.0	0.0004	0.0	0.0	0.9992	0.0	0.0001	0.0	0.0001	0.0	0.0001	0.0
3	3	0.83	3.05	0.0002	0.0027	0.0005	0.8747	0.0022	0.0085	0.0404	0.0121	0.0034	0.0477	0.0073	0.0004
2	2	1.0	4.35	0.0001	0.0001	0.9983	0.0002	0.0001	0.0001	0.0002	0.0001	0.0002	0.0002	0.0001	0.0004
4	4	0.34	4.84	0.0008	0.2683	0.0062	0.0127	0.6073	0.0016	0.018	0.0015	0.0713	0.0025	0.0074	0.0024
6	6	1.0	1.22	0.0001	0.0	0.0001	0.0009	0.0005	0.0001	0.9965	0.0001	0.0002	0.0001	0.0003	0.001
2	2	0.98	2.79	0.0	0.0067	0.9904	0.0018	0.0001	0.0001	0.0001	0.0	0.0002	0.0004	0.0001	0.0001
10	10	0.93	4.34	0.0016	0.0046	0.0075	0.0108	0.0032	0.0046	0.0065	0.0087	0.0019	0.0053	0.943	0.0023
11	11	0.94	2.27	0.0067	0.0046	0.0014	0.0009	0.0005	0.0016	0.0145	0.0026	0.0106	0.0037	0.0016	0.9514
9	9	0.98	2.73	0.0001	0.0	0.0006	0.0002	0.0	0.0069	0.0001	0.0	0.0001	0.9916	0.0	0.0003
1	1	0.99	3.39	0.0	0.9944	0.0004	0.0011	0.0003	0.0	0.0012	0.0001	0.0023	0.0001	0.0	0.0001
0	0	0.04	1.88	0.517	0.0004	0.0004	0.0001	0.0001	0.0001	0.0001	0.4786	0.0002	0.0003	0.0001	0.0027
8	8	0.98	3.36	0.0001	0.0039	0.0019	0.0021	0.0063	0.0002	0.0023	0.0002	0.982	0.0003	0.0003	0.0004
6	6	0.98	2.6	0.0002	0.0001	0.0005	0.0007	0.0009	0.0028	0.9866	0.0005	0.0018	0.0007	0.0008	0.0045
11	11	0.73	5.73	0.0919	0.0015	0.0037	0.0026	0.0019	0.0131	0.0151	0.0204	0.0014	0.018	0.0075	0.8229
5	5	0.61	6.2	0.0032	0.0252	0.011	0.0296	0.0121	0.7274	0.0149	0.0152	0.0048	0.0255	0.1224	0.0086
4	4	1.0	3.11	0.0	0.0	0.0	0.0	0.9984	0.0	0.0	0.0	0.0015	0.0	0.0	0.0
9	9	0.29	11.18	0.0345	0.0244	0.1124	0.0381	0.0283	0.1208	0.046	0.0355	0.0173	0.4096	0.0859	0.0472
11	11	1.0	1.3	0.0012	0.0	0.0	0.0	0.0	0.0	0.0001	0.0001	0.0	0.0	0.0	0.9985
6	6	1.0	2.18	0.0	0.0	0.0	0.0	0.0	0.0	0.9997	0.0	0.0001	0.0	0.0	0.0002
8	8	0.97	4.78	0.0006	0.0027	0.001	0.001	0.0019	0.0007	0.0059	0.001	0.9776	0.0016	0.0006	0.0052
6	6	0.96	1.79	0.0003	0.0025	0.0011	0.0017	0.0091	0.0005	0.9724	0.0009	0.0032	0.0004	0.0012	0.0067
6	6	0.75	3.14	0.0023	0.0324	0.0124	0.0227	0.0143	0.0068	0.7853	0.0175	0.0376	0.0097	0.0194	0.0396
8	8	0.89	4.19	0.0001	0.0438	0.0003	0.0009	0.0077	0.0005	0.0083	0.0004	0.9366	0.0005	0.0003	0.0008
2	2	1.0	2.96	0.0	0.0	0.9985	0.0005	0.0	0.0	0.0001	0.0	0.0	0.0008	0.0	0.0
11	11	0.92	1.4	0.0397	0.0	0.0001	0.0	0.0	0.0005	0.0003	0.0007	0.0	0.0002	0.0002	0.9583
11	11	1.0	1.14	0.0	0.0	0.0	0.0	0.0	0.0	0.0	0.0	0.0	0.0	0.0	1.0
1	1	0.98	1.58	0.0001	0.9856	0.001	0.0039	0.001	0.0015	0.0018	0.0003	0.0006	0.0009	0.003	0.0004
2	2	1.0	2.86	0.0	0.0	0.9981	0.0001	0.0	0.0002	0.0	0.0	0.0	0.0014	0.0001	0.0001
8	8	0.95	5.55	0.001	0.0045	0.0025	0.0024	0.0033	0.001	0.0109	0.0014	0.965	0.003	0.0009	0.0041
5	5	0.99	2.16	0.0002	0.0013	0.0004	0.002	0.0001	0.9912	0.0004	0.0002	0.0004	0.0025	0.0009	0.0004
10	10	0.98	4.48	0.0002	0.0001	0.001	0.0023	0.0005	0.0028	0.0006	0.0015	0.0001	0.0027	0.9875	0.0006
2	2	1.0	2.87	0.0001	0.0	0.9971	0.0002	0.0	0.0014	0.0002	0.0	0.0001	0.0002	0.0	0.0006
7	7	0.39	1.05	0.2915	0.0009	0.0063	0.0003	0.0001	0.0001	0.0003	0.6845	0.0007	0.006	0.0005	0.0088
6	6	0.98	3.83	0.0004	0.0013	0.0006	0.0023	0.0019	0.0008	0.9818	0.0013	0.0051	0.0015	0.0013	0.0017
7	0	0.86	2.44	0.9286	0.0	0.0	0.0	0.0	0.0	0.0001	0.071	0.0	0.0001	0.0001	0.0001
2	2	1.0	3.05	0.0	0.0	0.9995	0.0	0.0	0.0	0.0001	0.0	0.0	0.0001	0.0	0.0001
4	4	1.0	2.11	0.0	0.0	0.0	0.0	0.9998	0.0	0.0	0.0	0.0001	0.0	0.0	0.0
10	10	0.99	2.24	0.0	0.0016	0.0001	0.0013	0.0001	0.0003	0.0002	0.0	0.0002	0.0002	0.996	0.0001
5	5	0.03	11.58	0.0356	0.0133	0.0509	0.0237	0.039	0.2504	0.0906	0.0347	0.016	0.2166	0.1582	0.0709
11	11	1.0	2.61	0.0003	0.0	0.0001	0.0001	0.0	0.0001	0.001	0.0002	0.0	0.0004	0.0002	0.9976
3	3	0.99	1.44	0.0	0.0016	0.0001	0.9895	0.0013	0.0001	0.0028	0.0002	0.0035	0.0002	0.0006	0.0001
5	5	0.99	2.97	0.0006	0.0	0.0011	0.0002	0.0001	0.9948	0.0002	0.0004	0.0	0.0009	0.0009	0.0007
5	5	0.98	2.23	0.0007	0.0002	0.0012	0.0002	0.0001	0.9868	0.0006	0.0001	0.0003	0.008	0.0003	0.0015
4	4	0.96	2.38	0.0007	0.0069	0.0053	0.0037	0.969	0.0029	0.0018	0.0006	0.0037	0.0013	0.0028	0.0012
1	1	0.9	4.25	0.0001	0.944	0.0012	0.0409	0.002	0.0012	0.0025	0.0006	0.0026	0.0031	0.0013	0.0006
4	4	0.86	7.11	0.0045	0.0211	0.0089	0.0048	0.8797	0.0053	0.018	0.007	0.019	0.0111	0.0103	0.0104
6	6	0.7	3.6	0.004	0.0021	0.0052	0.0049	0.0093	0.0179	0.8107	0.0061	0.0064	0.0113	0.0091	0.113
3	3	0.99	2.49	0.0	0.0002	0.0	0.9959	0.0	0.0002	0.0019	0.0	0.0	0.0007	0.001	0.0
9	9	0.99	4.88	0.0017	0.0001	0.002	0.0006	0.0001	0.0013	0.0004	0.0006	0.0002	0.9892	0.0022	0.0016
2	2	0.99	4.35	0.0003	0.0001	0.9961	0.0001	0.0	0.0003	0.0001	0.0001	0.0003	0.0023	0.0001	0.0003
4	4	1.0	2.9	0.0	0.0	0.0	0.0	0.9995	0.0	0.0	0.0	0.0004	0.0	0.0	0.0
4	4	1.0	2.22	0.0	0.0	0.0	0.0	0.9999	0.0	0.0	0.0	0.0	0.0	0.0	0.0
8	8	0.97	3.39	0.0002	0.0005	0.0002	0.0004	0.0005	0.0002	0.0114	0.0002	0.9859	0.0001	0.0003	0.0002
11	11	0.99	0.96	0.0026	0.0	0.0	0.0	0.0	0.0001	0.0	0.0	0.0001	0.0001	0.0	0.9969
11	11	0.99	2.48	0.0017	0.0	0.0003	0.0001	0.0	0.0021	0.0031	0.0002	0.0	0.0006	0.0004	0.9914
9	9	1.0	3.49	0.0	0.0	0.001	0.0	0.0	0.0001	0.0001	0.0	0.0	0.9986	0.0001	0.0001
4	4	0.98	3.65	0.0001	0.0057	0.0003	0.0004	0.9836	0.0007	0.0021	0.0002	0.0026	0.0002	0.0037	0.0005
10	10	0.98	0.82	0.0	0.0001	0.0004	0.0011	0.0001	0.0062	0.0001	0.0001	0.0001	0.0052	0.9865	0.0002
3	3	0.99	2.42	0.0	0.0014	0.0001	0.9937	0.0001	0.0	0.0015	0.0	0.0018	0.001	0.0003	0.0001
0	0	0.49	10.29	0.7341	0.0004	0.0006	0.0006	0.0005	0.0012	0.0019	0.2457	0.0004	0.0022	0.002	0.0104
11	11	1.0	0.94	0.0	0.0	0.0	0.0	0.0	0.0	0.0	0.0	0.0	0.0	0.0	1.0
7	0	0.49	4.08	0.7437	0.0	0.0001	0.0	0.0	0.0001	0.0001	0.2548	0.0	0.0002	0.0001	0.0007
2	2	1.0	2.78	0.0	0.0	0.9999	0.0	0.0	0.0	0.0	0.0	0.0	0.0	0.0	0.0
4	4	0.99	3.98	0.0	0.0003	0.0	0.0006	0.9955	0.0002	0.0025	0.0	0.0006	0.0	0.0002	0.0001
9	9	0.93	3.98	0.001	0.0001	0.0291	0.0003	0.0	0.0093	0.0002	0.0005	0.0001	0.9565	0.0014	0.0014
8	8	1.0	1.83	0.0	0.0	0.0	0.0	0.0	0.0	0.0	0.0	1.0	0.0	0.0	0.0
9	9	0.99	2.55	0.0001	0.0001	0.0024	0.0002	0.0	0.0057	0.0001	0.0	0.0001	0.991	0.0002	0.0001
3	3	0.98	1.39	0.0	0.0015	0.0006	0.988	0.0007	0.0002	0.0043	0.0002	0.0014	0.0025	0.0004	0.0001
5	5	0.01	2.4	0.0101	0.0019	0.0357	0.0015	0.0011	0.3851	0.0035	0.0024	0.0091	0.3725	0.0019	0.1752
6	6	0.99	3.56	0.0002	0.001	0.0004	0.0011	0.0011	0.0004	0.9912	0.0004	0.0015	0.0005	0.0005	0.0018
7	7	1.0	3.93	0.001	0.0	0.0	0.0	0.0	0.0	0.0001	0.9986	0.0	0.0	0.0	0.0002
11	11	0.87	3.37	0.0333	0.0022	0.0055	0.0013	0.0022	0.005	0.0073	0.0083	0.0126	0.0177	0.0034	0.9011
5	5	1.0	5.98	0.0003	0.0	0.0009	0.0001	0.0	0.9969	0.0002	0.0001	0.0	0.0005	0.0002	0.0007
9	5	0.48	7.04	0.0462	0.002	0.0148	0.0235	0.0186	0.5752	0.0689	0.0956	0.0112	0.0591	0.0628	0.0221
0	0	0.82	10.06	0.8898	0.0007	0.0008	0.0009	0.0008	0.0013	0.0034	0.0252	0.0006	0.0059	0.0016	0.0691
3	3	0.32	2.66	0.0004	0.3159	0.0259	0.636	0.0014	0.0011	0.0039	0.0029	0.0032	0.003	0.0053	0.0009
9	9	1.0	2.45	0.0	0.0002	0.0	0.0003	0.0	0.0005	0.0001	0.0	0.0003	0.9983	0.0002	0.0001
10	10	1.0	1.48	0.0001	0.0	0.0	0.0	0.0	0.0009	0.0001	0.0005	0.0	0.0001	0.9979	0.0003
10	10	0.94	0.67	0.0011	0.0062	0.0061	0.0159	0.0004	0.001	0.0027	0.0021	0.0014	0.0019	0.9569	0.0043
7	7	0.99	2.59	0.0026	0.0002	0.0001	0.0004	0.0001	0.0002	0.0009	0.9936	0.0001	0.0002	0.0007	0.0011
1	1	0.98	2.71	0.0	0.9842	0.002	0.0069	0.0004	0.0004	0.0008	0.0001	0.0024	0.001	0.0015	0.0003
11	11	0.99	2.15	0.0038	0.0	0.0001	0.0	0.0	0.001	0.0004	0.0003	0.0	0.0006	0.0001	0.9936
2	2	0.97	2.68	0.0002	0.0022	0.9766	0.0035	0.001	0.0073	0.0008	0.0001	0.0043	0.0009	0.001	0.0023
4	4	1.0	2.68	0.0	0.001	0.0	0.0	0.9983	0.0	0.0002	0.0	0.0002	0.0	0.0001	0.0001
5	5	0.99	4.43	0.0004	0.0	0.0022	0.0	0.0	0.9927	0.0002	0.0002	0.0	0.003	0.0002	0.001
6	6	0.61	4.35	0.0016	0.0222	0.0032	0.0221	0.0126	0.0051	0.7507	0.0085	0.1425	0.0081	0.0171	0.0063
4	4	0.99	3.67	0.0	0.0024	0.0001	0.0008	0.9952	0.0	0.0003	0.0001	0.0007	0.0001	0.0001	0.0001
9	9	0.91	2.55	0.0276	0.0001	0.0103	0.0001	0.0001	0.008	0.0002	0.007	0.0	0.941	0.0007	0.0049
1	1	0.99	2.78	0.0	0.9956	0.0004	0.0004	0.0016	0.0	0.0002	0.0001	0.0016	0.0	0.0	0.0
2	2	0.45	7.29	0.0077	0.0735	0.535	0.081	0.0262	0.0234	0.0306	0.0237	0.0409	0.0832	0.0441	0.0306
10	10	1.0	0.15	0.0	0.0011	0.0	0.0005	0.0	0.0009	0.0001	0.0002	0.0001	0.0001	0.9967	0.0001
7	7	0.59	2.52	0.2055	0.0	0.0	0.0	0.0	0.0	0.0001	0.793	0.0	0.0	0.0	0.0012
11	11	0.99	1.03	0.0022	0.0003	0.0003	0.0002	0.0001	0.0	0.0025	0.0009	0.0004	0.0002	0.0007	0.9922
7	7	0.75	4.47	0.0323	0.0338	0.0487	0.0083	0.0055	0.0046	0.0099	0.7989	0.0097	0.0246	0.0076	0.0161
1	1	0.98	2.05	0.0	0.9877	0.001	0.0096	0.0004	0.0	0.0003	0.0001	0.0003	0.0003	0.0002	0.0001
4	4	0.99	3.21	0.0	0.0021	0.0002	0.0001	0.9968	0.0	0.0001	0.0001	0.0004	0.0	0.0	0.0001
11	11	0.97	4.0	0.0076	0.0001	0.0026	0.0003	0.0002	0.0038	0.0027	0.0009	0.0001	0.0059	0.0016	0.974
10	10	0.75	1.98	0.0157	0.0242	0.0587	0.0112	0.0027	0.0028	0.006	0.0154	0.0058	0.0162	0.8086	0.0327
1	1	0.99	1.91	0.0	0.9939	0.0025	0.0016	0.0002	0.0004	0.0004	0.0	0.0006	0.0002	0.0002	0.0001
4	4	0.97	2.49	0.0001	0.001	0.0002	0.0001	0.9859	0.0001	0.0007	0.0	0.0115	0.0001	0.0002	0.0001
11	11	1.0	2.81	0.001	0.0	0.0001	0.0001	0.0	0.0001	0.0008	0.0002	0.0001	0.0003	0.0001	0.9972
1	1	0.2	5.64	0.0003	0.5746	0.0034	0.3731	0.0052	0.0013	0.0219	0.0037	0.0099	0.0042	0.0017	0.0007
4	4	1.0	4.46	0.0	0.0	0.0	0.0	0.9998	0.0	0.0001	0.0	0.0	0.0	0.0	0.0
5	5	0.98	4.78	0.0001	0.0001	0.0017	0.0006	0.0013	0.9852	0.0023	0.0002	0.0005	0.002	0.0048	0.001
6	6	1.0	0.96	0.0	0.0001	0.0001	0.0006	0.0002	0.0001	0.9979	0.0001	0.0001	0.0001	0.0003	0.0005
2	2	0.99	3.24	0.0002	0.0038	0.9914	0.0012	0.0003	0.0002	0.0004	0.0001	0.0009	0.0005	0.0001	0.001
1	1	0.98	3.66	0.0	0.9891	0.0004	0.0044	0.0001	0.0001	0.0017	0.0002	0.0037	0.0001	0.0001	0.0
4	4	0.97	5.53	0.0001	0.0026	0.001	0.0087	0.9761	0.0003	0.0025	0.0007	0.001	0.0005	0.0062	0.0005
8	8	0.97	3.69	0.0006	0.0041	0.0025	0.0018	0.0024	0.0016	0.0022	0.0009	0.9766	0.0012	0.0006	0.0057
1	1	0.98	2.88	0.0	0.9912	0.0002	0.0068	0.0013	0.0	0.0001	0.0	0.0003	0.0001	0.0001	0.0
7	0	0.7	3.31	0.7903	0.0002	0.0477	0.0009	0.0006	0.0024	0.0028	0.0937	0.0004	0.0069	0.036	0.0182
8	8	1.0	2.1	0.0	0.0	0.0	0.0	0.0	0.0	0.0	0.0	1.0	0.0	0.0	0.0
4	4	0.99	3.14	0.0	0.0006	0.0002	0.0	0.9963	0.0002	0.0002	0.0	0.0021	0.0001	0.0001	0.0001
10	10	0.99	2.46	0.0	0.0005	0.0001	0.0018	0.0003	0.0001	0.0002	0.0001	0.0001	0.0001	0.9965	0.0002
0	0	0.99	3.32	0.9932	0.0	0.0	0.0	0.0	0.0002	0.0	0.0001	0.0	0.0005	0.0	0.006
10	10	0.79	6.9	0.0082	0.0049	0.0091	0.0317	0.0124	0.0153	0.0124	0.0335	0.0025	0.0231	0.8279	0.0188
2	9	0.97	2.38	0.0038	0.0	0.0005	0.0005	0.0001	0.005	0.0004	0.0027	0.0	0.9764	0.0099	0.0007
1	1	0.69	3.37	0.0002	0.773	0.0787	0.0829	0.0156	0.0038	0.0029	0.0011	0.006	0.0022	0.0326	0.001
4	4	0.81	3.71	0.0005	0.0025	0.0008	0.0806	0.8935	0.0008	0.0104	0.0021	0.0012	0.0008	0.0061	0.0008
7	7	0.69	4.42	0.0725	0.0201	0.0043	0.0126	0.0133	0.0034	0.0168	0.7672	0.0082	0.0136	0.0155	0.0524
8	8	0.48	5.78	0.0019	0.1496	0.0066	0.0259	0.0297	0.0046	0.1079	0.0084	0.6282	0.0103	0.0117	0.015
8	8	1.0	2.01	0.0	0.0003	0.0001	0.0001	0.0009	0.0003	0.0006	0.0	0.9974	0.0001	0.0001	0.0001
11	11	1.0	1.57	0.0001	0.0	0.0	0.0	0.0	0.0	0.0004	0.0001	0.0001	0.0001	0.0	0.9992
8	8	0.69	4.28	0.0029	0.0975	0.0374	0.0089	0.0155	0.0031	0.0068	0.0024	0.7902	0.0128	0.0026	0.0198
7	7	0.99	1.42	0.005	0.0002	0.0001	0.0001	0.0	0.0001	0.0001	0.9926	0.0001	0.001	0.0001	0.0006
2	2	1.0	3.56	0.0001	0.0003	0.9969	0.0003	0.0001	0.0003	0.0006	0.0	0.0003	0.0003	0.0002	0.0005
10	10	0.09	2.92	0.0597	0.0015	0.0731	0.0233	0.0037	0.0456	0.0101	0.0794	0.0025	0.281	0.3697	0.0504
4	4	1.0	2.1	0.0	0.0	0.0	0.0	0.9996	0.0	0.0	0.0	0.0003	0.0	0.0	0.0
4	4	0.99	2.53	0.0001	0.0023	0.0001	0.0013	0.9934	0.0001	0.0009	0.0001	0.0007	0.0	0.0007	0.0002
11	11	1.0	1.42	0.0002	0.0001	0.0	0.0001	0.0	0.0	0.0002	0.0001	0.0001	0.0	0.0001	0.9991
1	1	1.0	2.29	0.0	0.9992	0.0	0.0002	0.0002	0.0	0.0	0.0	0.0001	0.0001	0.0	0.0
9	9	0.99	2.91	0.0001	0.0	0.0001	0.0004	0.0	0.003	0.0002	0.0	0.0	0.9949	0.001	0.0002
5	5	0.99	3.82	0.0001	0.0001	0.0003	0.0002	0.0	0.9923	0.0001	0.0	0.0002	0.0063	0.0	0.0004
1	1	0.97	3.57	0.0	0.9843	0.01	0.0025	0.0006	0.0001	0.0003	0.0001	0.0016	0.0001	0.0	0.0003
8	8	1.0	3.7	0.0	0.0	0.0	0.0	0.0	0.0	0.0004	0.0	0.9995	0.0	0.0	0.0
8	8	1.0	2.27	0.0003	0.0001	0.0005	0.0001	0.0003	0.0	0.0003	0.0	0.9982	0.0	0.0	0.0001
10	10	0.92	3.33	0.004	0.0002	0.0034	0.0051	0.0015	0.0094	0.003	0.02	0.0002	0.0071	0.9408	0.0053
0	0	0.93	6.98	0.9582	0.0001	0.0014	0.0003	0.0002	0.0011	0.0007	0.0282	0.0001	0.0013	0.0017	0.0068
2	2	0.98	3.0	0.0006	0.0002	0.9846	0.0013	0.0022	0.0045	0.0011	0.0004	0.0003	0.0015	0.0014	0.0019
4	4	1.0	4.01	0.0	0.0	0.0	0.0	0.9996	0.0	0.0002	0.0	0.0	0.0	0.0001	0.0
10	10	0.94	4.82	0.0004	0.0009	0.0005	0.0177	0.0043	0.0016	0.0092	0.0051	0.0008	0.0014	0.9567	0.0013
2	2	0.99	6.96	0.0002	0.0001	0.9943	0.0003	0.0002	0.0007	0.0005	0.0001	0.0001	0.0011	0.0009	0.0015
6	6	0.96	1.66	0.0004	0.0012	0.0009	0.0008	0.0007	0.0011	0.9765	0.0014	0.0131	0.0011	0.0006	0.0022
10	10	0.99	0.84	0.0	0.0021	0.0	0.0003	0.0	0.0002	0.0001	0.0001	0.0002	0.0002	0.9968	0.0001
4	4	0.99	5.96	0.0	0.0004	0.0	0.001	0.996	0.0001	0.0013	0.0001	0.0007	0.0001	0.0002	0.0001
7	7	0.97	2.13	0.0151	0.0	0.0001	0.0	0.0	0.0002	0.0001	0.9832	0.0	0.0002	0.0006	0.0005
7	5	0.6	7.87	0.0435	0.0034	0.0059	0.0077	0.0147	0.6836	0.0248	0.0645	0.0065	0.0454	0.0789	0.0211
9	2	0.94	3.36	0.0012	0.0001	0.96	0.0005	0.0005	0.0041	0.0016	0.0012	0.0002	0.0058	0.0215	0.0032
7	7	0.94	4.54	0.0084	0.0008	0.0004	0.0067	0.0005	0.0004	0.0097	0.9536	0.0007	0.0015	0.0151	0.002
9	9	1.0	5.1	0.0002	0.0	0.0	0.0	0.0	0.0001	0.0001	0.0	0.0	0.9993	0.0	0.0001
0	0	0.46	6.02	0.7257	0.0001	0.0003	0.0002	0.0001	0.0004	0.0004	0.2701	0.0	0.0008	0.0009	0.0012
3	3	0.35	5.07	0.0011	0.2165	0.0111	0.5689	0.0349	0.005	0.0497	0.0059	0.0589	0.0366	0.0077	0.0037
8	8	0.95	3.63	0.0007	0.0073	0.0043	0.0061	0.0022	0.0037	0.0071	0.0019	0.9586	0.0024	0.0028	0.003
0	0	0.99	5.48	0.9968	0.0	0.0	0.0	0.0	0.0	0.0	0.0028	0.0	0.0	0.0	0.0003
8	8	0.99	2.79	0.0002	0.0008	0.0012	0.0003	0.0021	0.0005	0.0016	0.0001	0.9918	0.0004	0.0002	0.0007
10	10	0.97	0.03	0.0001	0.0001	0.0012	0.0003	0.0	0.0056	0.0002	0.0002	0.0002	0.0098	0.9818	0.0004
1	1	0.98	2.04	0.0001	0.9883	0.0018	0.0004	0.0002	0.0008	0.0002	0.0001	0.007	0.0006	0.0001	0.0004
2	2	0.99	2.55	0.0002	0.0008	0.9956	0.0003	0.0001	0.0002	0.0002	0.0	0.0013	0.0006	0.0001	0.0005
2	2	1.0	2.06	0.0	0.0	0.999	0.0004	0.0	0.0001	0.0001	0.0	0.0001	0.0001	0.0001	0.0001
3	3	0.0	1.88	0.0006	0.0947	0.0049	0.4185	0.0032	0.0009	0.414	0.0024	0.0521	0.0032	0.0009	0.0044
0	0	1.0	2.08	0.9968	0.0001	0.0	0.0	0.0	0.0	0.0	0.0013	0.0001	0.0	0.0	0.0017
8	8	1.0	2.24	0.0	0.0	0.0	0.0	0.0	0.0	0.0	0.0	0.9999	0.0	0.0	0.0001
8	8	0.5	6.09	0.007	0.0408	0.0058	0.0267	0.0277	0.0126	0.1149	0.0489	0.613	0.0213	0.0621	0.0193
2	2	1.0	3.79	0.0003	0.0001	0.9961	0.0007	0.0002	0.0007	0.0001	0.0001	0.0	0.0008	0.0006	0.0003
6	6	0.6	3.68	0.0021	0.0139	0.0018	0.0281	0.0987	0.0068	0.6959	0.0135	0.0949	0.0102	0.0248	0.0092
6	6	1.0	1.45	0.0001	0.0001	0.0002	0.0005	0.0001	0.0001	0.9976	0.0003	0.0001	0.0001	0.0002	0.0007
2	2	0.84	4.41	0.0114	0.0164	0.8678	0.0046	0.0023	0.0056	0.0049	0.0048	0.0309	0.0321	0.0045	0.0148
7	0	0.24	5.66	0.6143	0.0	0.0009	0.0002	0.0001	0.0014	0.0006	0.3697	0.0001	0.0028	0.003	0.0069
9	9	1.0	2.76	0.0	0.0	0.0	0.0	0.0	0.0	0.0	0.0	0.0	1.0	0.0	0.0
11	11	0.99	1.4	0.0024	0.0001	0.0001	0.0001	0.0	0.0002	0.0011	0.0008	0.0005	0.0005	0.0001	0.9941
11	11	0.98	1.79	0.0074	0.0011	0.0005	0.0005	0.0004	0.0001	0.0006	0.0007	0.001	0.0008	0.0007	0.9862
11	11	0.21	2.21	0.2521	0.0038	0.0019	0.0022	0.0015	0.0025	0.0028	0.2527	0.0047	0.0058	0.0037	0.4664
3	3	0.95	2.65	0.0003	0.0067	0.0043	0.9565	0.0002	0.0034	0.0109	0.0081	0.0005	0.0044	0.004	0.0007
11	11	0.98	3.3	0.0058	0.0	0.0002	0.0002	0.0	0.0004	0.0033	0.0047	0.0	0.0006	0.0011	0.9836
3	3	0.97	2.82	0.0	0.0008	0.0014	0.9838	0.0018	0.0004	0.0095	0.0001	0.0006	0.0008	0.0007	0.0001
7	7	0.99	2.17	0.0051	0.0	0.0	0.0	0.0	0.0001	0.0	0.9942	0.0	0.0001	0.0	0.0004
3	3	0.95	2.49	0.0001	0.0011	0.0002	0.9694	0.0001	0.0009	0.0193	0.0015	0.0002	0.0016	0.0051	0.0005
10	10	1.0	0.63	0.0	0.0	0.0	0.0	0.0	0.0	0.0	0.0	0.0	0.0	1.0	0.0
1	1	0.9	2.26	0.0	0.9356	0.0385	0.0194	0.0015	0.0006	0.0007	0.0003	0.0013	0.0018	0.0001	0.0002
5	5	0.93	7.62	0.0028	0.0007	0.0074	0.0017	0.0022	0.9468	0.0058	0.0013	0.002	0.0151	0.0053	0.0089
1	1	0.65	3.28	0.0007	0.7266	0.0393	0.0471	0.0236	0.0782	0.0069	0.0018	0.0119	0.0121	0.0457	0.006
0	0	0.99	4.97	0.9947	0.0	0.0	0.0	0.0	0.0	0.0	0.0052	0.0	0.0	0.0	0.0001
8	8	0.57	4.26	0.0056	0.0751	0.0412	0.0262	0.0473	0.0319	0.0161	0.0081	0.648	0.0607	0.0238	0.016
4	4	0.99	3.87	0.0	0.0012	0.0001	0.0001	0.9957	0.0001	0.0006	0.0	0.0019	0.0	0.0001	0.0001
0	0	1.0	2.25	0.9984	0.0	0.0	0.0	0.0	0.0	0.0	0.001	0.0	0.0001	0.0	0.0004
4	4	1.0	4.08	0.0	0.0004	0.0	0.0002	0.9979	0.0	0.0003	0.0	0.0009	0.0	0.0001	0.0001
6	6	0.84	2.87	0.0013	0.0356	0.0045	0.0155	0.0109	0.0029	0.8762	0.0083	0.0205	0.0043	0.0092	0.0108
6	6	0.99	2.11	0.0001	0.0003	0.0003	0.0004	0.0011	0.0008	0.991	0.0001	0.0027	0.0002	0.0002	0.0027
3	3	0.79	3.88	0.0013	0.0347	0.0237	0.8219	0.02	0.0048	0.0125	0.0115	0.0086	0.0201	0.0345	0.0066
1	1	0.92	3.88	0.0005	0.9476	0.0021	0.0048	0.0024	0.0013	0.0033	0.002	0.0283	0.0037	0.0005	0.0035
10	10	0.01	8.81	0.0148	0.0624	0.0319	0.1459	0.0784	0.0234	0.1647	0.0508	0.0421	0.1657	0.1748	0.0453
5	5	1.0	2.76	0.0	0.0	0.0	0.0	0.0	0.9999	0.0	0.0	0.0	0.0	0.0	0.0
3	3	0.93	3.92	0.0001	0.0091	0.0006	0.9521	0.0006	0.0009	0.0172	0.0008	0.0016	0.012	0.0049	0.0003
2	2	0.96	7.23	0.0017	0.0049	0.9621	0.0036	0.002	0.0027	0.0039	0.0007	0.0032	0.0047	0.0042	0.0064
10	10	0.72	7.03	0.0027	0.0114	0.0038	0.0189	0.0642	0.015	0.0536	0.012	0.0062	0.0133	0.7822	0.0166
0	0	1.0	5.16	0.9986	0.0	0.0	0.0	0.0	0.0	0.0	0.0011	0.0	0.0	0.0	0.0002
6	6	0.99	1.86	0.0002	0.0002	0.0002	0.0008	0.0005	0.0013	0.9913	0.0009	0.0011	0.0003	0.0009	0.0024
3	3	0.96	2.56	0.0	0.0002	0.0002	0.972	0.0001	0.0084	0.0052	0.0001	0.0009	0.0086	0.0043	0.0
0	0	0.99	2.13	0.9955	0.0	0.0001	0.0	0.0	0.0002	0.0001	0.0019	0.0	0.0008	0.0	0.0011
8	8	1.0	2.5	0.0001	0.0004	0.0	0.0001	0.0001	0.0003	0.0003	0.0001	0.9981	0.0003	0.0	0.0001
5	5	1.0	2.9	0.0	0.0	0.0004	0.0001	0.0	0.9983	0.0004	0.0	0.0001	0.0001	0.0004	0.0002
5	5	0.88	8.73	0.0027	0.0019	0.0167	0.0034	0.0066	0.8997	0.0111	0.0036	0.005	0.0204	0.0239	0.0048
5	5	0.99	3.64	0.0002	0.0	0.0003	0.0	0.0	0.9947	0.0002	0.0001	0.0001	0.0023	0.0001	0.002
9	2	0.84	3.87	0.0605	0.0004	0.9028	0.0002	0.0004	0.0004	0.0012	0.0156	0.002	0.005	0.0003	0.0111
6	6	0.98	2.38	0.0003	0.0007	0.0005	0.0005	0.0011	0.0002	0.9864	0.0007	0.0018	0.0004	0.0004	0.0069
0	0	0.96	3.77	0.9773	0.0	0.0001	0.0001	0.0001	0.0001	0.0003	0.0188	0.0	0.0	0.0001	0.0033
9	9	1.0	2.12	0.0	0.0	0.0	0.0	0.0	0.0	0.0	0.0	0.0	1.0	0.0	0.0
1	1	0.71	2.61	0.002	0.8213	0.013	0.112	0.0026	0.0042	0.0026	0.0032	0.0054	0.0112	0.0179	0.0047
6	6	0.96	3.79	0.0006	0.0042	0.001	0.004	0.0055	0.0008	0.9663	0.0015	0.005	0.001	0.0016	0.0087
8	8	0.93	5.07	0.0012	0.0115	0.0036	0.0025	0.0136	0.0019	0.0094	0.0015	0.9429	0.0049	0.0021	0.0048
7	7	0.99	2.08	0.0048	0.0001	0.0	0.0002	0.0	0.0	0.0001	0.9943	0.0	0.0001	0.0001	0.0003
3	3	0.95	3.42	0.0	0.0005	0.0005	0.9681	0.0001	0.0017	0.0056	0.0016	0.0002	0.0045	0.017	0.0001
6	6	0.84	1.29	0.0002	0.0036	0.0015	0.0036	0.0227	0.003	0.8991	0.0009	0.0588	0.0006	0.0036	0.0025
9	9	0.99	6.17	0.0018	0.0	0.0013	0.0002	0.0	0.0026	0.0003	0.0006	0.0	0.9914	0.0007	0.0009
4	4	0.99	2.49	0.0	0.0003	0.0	0.002	0.996	0.0001	0.0013	0.0	0.0001	0.0	0.0001	0.0001
11	11	1.0	1.82	0.0	0.0	0.0	0.0	0.0	0.0	0.0	0.0	0.0	0.0	0.0	1.0
8	8	1.0	2.54	0.0	0.0	0.0	0.0	0.0	0.0	0.0	0.0	1.0	0.0	0.0	0.0
10	10	0.97	2.27	0.0004	0.0	0.0005	0.0008	0.0015	0.0021	0.0021	0.0038	0.0001	0.0002	0.981	0.0074
2	2	1.0	3.71	0.0	0.0	0.9994	0.0	0.0	0.0001	0.0	0.0	0.0	0.0002	0.0001	0.0001
5	5	1.0	4.66	0.0002	0.0	0.0009	0.0001	0.0	0.9973	0.0003	0.0001	0.0001	0.0005	0.0002	0.0004
5	5	0.68	5.05	0.001	0.0014	0.0034	0.0197	0.0029	0.8023	0.0204	0.0084	0.0031	0.015	0.1204	0.0018
0	0	1.0	2.42	0.9989	0.0	0.0	0.0	0.0	0.0	0.0	0.0001	0.0	0.0	0.0	0.001
10	10	0.16	3.88	0.0042	0.0177	0.0647	0.0637	0.2132	0.0235	0.0538	0.0151	0.0078	0.1005	0.378	0.0576
1	1	0.88	4.43	0.0002	0.9275	0.0011	0.012	0.0066	0.0007	0.002	0.0007	0.0466	0.0012	0.0004	0.0009
0	0	0.93	2.42	0.9656	0.0001	0.0	0.0001	0.0	0.0	0.0001	0.0339	0.0	0.0	0.0	0.0001
7	7	0.76	2.86	0.1172	0.0005	0.0004	0.0019	0.0001	0.0003	0.0002	0.8767	0.0002	0.0006	0.0007	0.0012
7	7	0.93	5.21	0.0281	0.0001	0.0008	0.0005	0.0001	0.001	0.0011	0.9563	0.0001	0.0022	0.0054	0.0043
5	5	1.0	3.06	0.0	0.0	0.0	0.0	0.0	0.9992	0.0001	0.0	0.0	0.0003	0.0002	0.0001
8	8	1.0	2.74	0.0003	0.0006	0.0002	0.0001	0.0003	0.0002	0.0012	0.0	0.9964	0.0001	0.0	0.0006
7	7	1.0	2.06	0.0	0.0	0.0	0.0	0.0	0.0	0.0	1.0	0.0	0.0	0.0	0.0
6	6	1.0	2.92	0.0	0.0	0.0	0.0	0.0	0.0	0.9994	0.0	0.0002	0.0	0.0	0.0003
11	11	0.92	1.51	0.0054	0.0002	0.0067	0.0002	0.0001	0.0232	0.0025	0.0009	0.0076	0.0084	0.0007	0.9442
8	8	0.97	2.46	0.0	0.0011	0.0006	0.005	0.007	0.0006	0.0061	0.0001	0.979	0.0002	0.0001	0.0001
6	6	0.98	1.32	0.0001	0.0006	0.0003	0.001	0.0004	0.0004	0.9881	0.0003	0.0006	0.0002	0.0003	0.0077
2	2	1.0	2.95	0.0	0.0	1.0	0.0	0.0	0.0	0.0	0.0	0.0	0.0	0.0	0.0
9	9	0.29	11.74	0.038	0.009	0.0186	0.0116	0.0088	0.0195	0.0381	0.0261	0.0066	0.5379	0.0335	0.2523
10	10	0.81	9.01	0.0075	0.0058	0.0071	0.0178	0.0163	0.016	0.0276	0.0176	0.0039	0.0289	0.8387	0.0128
1	1	0.95	4.12	0.0002	0.9671	0.0012	0.017	0.0044	0.0002	0.0012	0.0004	0.0047	0.0006	0.0027	0.0004
9	9	1.0	2.97	0.0002	0.0	0.0001	0.0	0.0	0.0001	0.0001	0.0	0.0	0.9987	0.0	0.0006
8	8	1.0	2.25	0.0001	0.0001	0.0	0.0001	0.0	0.0	0.0002	0.0	0.9993	0.0001	0.0	0.0
4	4	1.0	2.51	0.0	0.0	0.0	0.0	0.9998	0.0	0.0	0.0	0.0001	0.0	0.0	0.0
2	2	0.97	2.69	0.0002	0.0019	0.9764	0.007	0.0002	0.0051	0.0005	0.0002	0.0007	0.0064	0.0011	0.0004
11	11	1.0	3.57	0.0006	0.0	0.0	0.0001	0.0	0.0001	0.0003	0.0002	0.0	0.0001	0.0001	0.9985
0	0	0.97	2.56	0.9824	0.0001	0.0001	0.0001	0.0001	0.0001	0.0002	0.0165	0.0001	0.0	0.0	0.0004
10	10	0.97	2.02	0.0005	0.0001	0.0034	0.0017	0.0003	0.0087	0.001	0.002	0.0001	0.0017	0.9794	0.001
0	0	0.94	2.83	0.9709	0.0	0.0	0.0	0.0	0.0	0.0001	0.0284	0.0	0.0	0.0	0.0004
6	6	0.39	4.81	0.0166	0.046	0.0188	0.0807	0.0755	0.0065	0.4873	0.1022	0.0194	0.0362	0.0532	0.0576
7	7	1.0	2.49	0.0	0.0	0.0	0.0	0.0	0.0	0.0	0.9999	0.0	0.0	0.0	0.0001
2	2	0.99	3.02	0.0033	0.0	0.9951	0.0001	0.0	0.0004	0.0001	0.0001	0.0	0.0003	0.0002	0.0003
4	4	0.93	4.16	0.0003	0.0051	0.0021	0.004	0.9571	0.0006	0.0032	0.0009	0.0237	0.001	0.0014	0.0005
11	11	0.92	4.7	0.0054	0.0011	0.0032	0.0015	0.0014	0.017	0.011	0.0021	0.0014	0.0127	0.0033	0.9398
1	3	0.09	3.98	0.0012	0.2921	0.0112	0.38	0.0375	0.0062	0.1869	0.0098	0.0158	0.0159	0.0366	0.0068
4	4	0.98	4.27	0.0	0.0041	0.0003	0.0003	0.9859	0.0002	0.0007	0.0	0.0077	0.0001	0.0003	0.0002
5	5	1.0	3.03	0.0	0.0	0.0006	0.0	0.0	0.9992	0.0	0.0	0.0	0.0001	0.0	0.0
10	10	0.97	2.52	0.0003	0.0018	0.0035	0.0039	0.0004	0.0043	0.0017	0.0027	0.0008	0.0025	0.9773	0.0008
9	9	0.88	5.18	0.0029	0.0002	0.0008	0.001	0.0003	0.0557	0.0009	0.0006	0.0002	0.9327	0.0013	0.0034
8	8	0.99	2.91	0.0	0.0003	0.0	0.0001	0.002	0.0001	0.0012	0.0	0.9961	0.0	0.0	0.0002
8	8	0.99	2.58	0.0004	0.0013	0.0004	0.0003	0.0004	0.0004	0.0014	0.0003	0.9931	0.0005	0.0002	0.0014
7	0	0.26	3.51	0.6297	0.0	0.0001	0.0	0.0	0.0001	0.0001	0.3676	0.0	0.0001	0.0006	0.0017
2	2	0.85	6.63	0.002	0.008	0.8762	0.0246	0.0076	0.0095	0.0034	0.0045	0.0239	0.0175	0.0023	0.0204
2	2	0.97	3.64	0.0003	0.0075	0.9805	0.0016	0.0002	0.0026	0.0004	0.0001	0.002	0.0021	0.0002	0.0025
8	8	1.0	3.07	0.0	0.0001	0.0	0.0	0.0001	0.0	0.0008	0.0	0.9988	0.0	0.0	0.0001
2	2	0.86	6.48	0.0021	0.0138	0.8924	0.0332	0.0127	0.0043	0.0085	0.0033	0.0036	0.0087	0.009	0.0085
9	9	0.01	4.26	0.0115	0.0123	0.4079	0.003	0.0024	0.0202	0.0053	0.0032	0.045	0.4194	0.0055	0.0643
8	8	0.93	2.33	0.0003	0.0138	0.009	0.0211	0.0026	0.0009	0.0025	0.0003	0.9462	0.0019	0.0006	0.0006
0	0	0.55	4.1	0.7532	0.0004	0.0003	0.0002	0.0004	0.0005	0.0018	0.2069	0.0015	0.0042	0.0002	0.0303
9	9	0.84	10.25	0.0279	0.0008	0.009	0.0021	0.0013	0.0105	0.0048	0.0061	0.0009	0.8847	0.0089	0.043
11	11	0.99	0.35	0.0014	0.0024	0.0001	0.0002	0.0	0.0001	0.0013	0.0004	0.0021	0.0003	0.0003	0.9911
9	9	0.76	2.01	0.001	0.0002	0.1064	0.0013	0.0002	0.0231	0.0003	0.0006	0.0003	0.8632	0.0014	0.0019
9	9	1.0	3.18	0.0	0.0	0.0	0.0	0.0	0.0	0.0	0.0	0.0	0.9999	0.0	0.0001
7	7	1.0	1.81	0.0001	0.0	0.0	0.0004	0.0	0.0004	0.001	0.9967	0.0001	0.0001	0.0009	0.0002
0	0	1.0	3.38	0.9996	0.0	0.0	0.0	0.0	0.0	0.0	0.0001	0.0	0.0	0.0	0.0003
2	1	0.12	3.93	0.0028	0.335	0.2168	0.095	0.0292	0.1712	0.0155	0.0066	0.0735	0.0246	0.0091	0.0209
0	0	1.0	4.09	0.9999	0.0	0.0	0.0	0.0	0.0	0.0	0.0	0.0	0.0	0.0	0.0
3	3	0.98	3.34	0.0	0.001	0.0004	0.9842	0.0002	0.0012	0.0092	0.0002	0.0008	0.0003	0.0023	0.0001
11	11	0.94	5.88	0.0184	0.0004	0.001	0.0009	0.0003	0.001	0.0027	0.0054	0.0003	0.0028	0.0034	0.9634
5	5	1.0	2.76	0.0	0.0007	0.0002	0.0001	0.0	0.998	0.0002	0.0	0.0003	0.0002	0.0001	0.0002
8	8	1.0	3.28	0.0001	0.0001	0.0003	0.0001	0.0004	0.0001	0.0005	0.0001	0.9976	0.0002	0.0001	0.0005
9	9	0.99	3.0	0.0	0.0	0.0049	0.0001	0.0	0.0008	0.0003	0.0001	0.0001	0.9935	0.0	0.0002
3	3	0.96	3.19	0.0	0.0002	0.0001	0.9771	0.0	0.0004	0.0178	0.0001	0.0005	0.0029	0.0008	0.0
9	9	1.0	2.81	0.0	0.0	0.0	0.0	0.0	0.0	0.0	0.0	0.0	1.0	0.0	0.0
11	11	1.0	2.76	0.0005	0.0	0.0001	0.0	0.0	0.0001	0.0001	0.0001	0.0001	0.0004	0.0001	0.9984
4	4	0.83	1.98	0.0015	0.0025	0.0236	0.0039	0.8767	0.0214	0.0051	0.0011	0.0014	0.0042	0.0491	0.0093
9	9	0.76	4.95	0.011	0.0001	0.0042	0.0003	0.0001	0.0206	0.0007	0.0008	0.0001	0.8597	0.0006	0.1018
9	9	1.0	2.76	0.0001	0.0	0.0	0.0	0.0	0.0001	0.0001	0.0002	0.0	0.9993	0.0	0.0002
0	0	1.0	5.46	0.9971	0.0	0.0	0.0	0.0	0.0001	0.0001	0.0011	0.0	0.0002	0.0001	0.0011
7	7	0.97	1.52	0.0038	0.0	0.0001	0.0001	0.0	0.0015	0.0001	0.9823	0.0	0.0116	0.0003	0.0003
5	5	1.0	3.64	0.0	0.0	0.0	0.0	0.0	1.0	0.0	0.0	0.0	0.0	0.0	0.0
3	3	0.82	4.64	0.0004	0.0375	0.0014	0.8588	0.0029	0.0033	0.0401	0.0052	0.012	0.0097	0.0277	0.001
9	9	0.11	8.78	0.0196	0.0127	0.0459	0.0698	0.0262	0.0707	0.0619	0.0974	0.0101	0.328	0.2161	0.0418
5	5	1.0	2.8	0.0001	0.0	0.0004	0.0003	0.0001	0.9981	0.0001	0.0001	0.0	0.0002	0.0006	0.0001
6	6	0.99	1.11	0.0	0.0003	0.0003	0.0002	0.0004	0.0004	0.9914	0.0001	0.001	0.0002	0.0001	0.0054
9	9	1.0	5.83	0.0004	0.0	0.0002	0.0002	0.0	0.0008	0.0004	0.0004	0.0	0.9965	0.0006	0.0004
0	0	1.0	6.04	0.9989	0.0	0.0	0.0	0.0	0.0	0.0	0.0002	0.0	0.0	0.0	0.0008
4	4	1.0	2.75	0.0	0.0002	0.0001	0.0001	0.9992	0.0	0.0001	0.0	0.0003	0.0	0.0	0.0
4	4	0.98	4.82	0.0001	0.0004	0.0002	0.0002	0.9875	0.0006	0.0044	0.0001	0.0057	0.0002	0.0003	0.0004
8	8	1.0	1.63	0.0002	0.0001	0.0	0.0001	0.0001	0.0	0.0	0.0	0.9992	0.0	0.0	0.0001
2	2	1.0	3.22	0.0	0.0	0.9998	0.0	0.0	0.0	0.0	0.0	0.0	0.0	0.0	0.0001
5	5	0.97	2.84	0.0002	0.0006	0.0019	0.0018	0.0002	0.9807	0.0067	0.0008	0.001	0.0025	0.0024	0.0011
10	10	0.96	4.5	0.0016	0.0003	0.0016	0.0015	0.0021	0.0044	0.0024	0.0035	0.0002	0.0038	0.9714	0.0071
0	0	0.99	6.75	0.9949	0.0	0.0	0.0	0.0	0.0	0.0	0.0041	0.0	0.0002	0.0	0.0007
8	8	1.0	3.0	0.0	0.0002	0.0001	0.0002	0.0002	0.0001	0.0003	0.0	0.9986	0.0	0.0001	0.0001
11	11	1.0	1.27	0.0015	0.0	0.0	0.0	0.0	0.0006	0.0002	0.0003	0.0001	0.0001	0.0	0.9971
3	3	0.97	2.81	0.0	0.0	0.0001	0.9831	0.0	0.001	0.0028	0.0001	0.0001	0.0091	0.0036	0.0
7	7	0.98	3.75	0.0043	0.0009	0.0011	0.0008	0.0006	0.0005	0.0016	0.9835	0.0005	0.001	0.0014	0.0039
5	5	1.0	3.98	0.0	0.0	0.0008	0.0001	0.0	0.9978	0.0006	0.0	0.0	0.0002	0.0001	0.0003
6	6	0.96	4.52	0.0005	0.0015	0.0007	0.0018	0.0034	0.0012	0.9736	0.0013	0.0103	0.0015	0.002	0.0022
3	3	0.99	4.18	0.0	0.0052	0.0007	0.9909	0.0001	0.0004	0.0009	0.0002	0.0002	0.0002	0.0012	0.0001
1	1	0.94	2.8	0.0001	0.9585	0.0203	0.0095	0.006	0.0003	0.0009	0.0001	0.0033	0.0003	0.0005	0.0001
1	1	0.97	3.03	0.0001	0.9736	0.0057	0.0086	0.0016	0.0004	0.0009	0.0004	0.0031	0.0009	0.0035	0.0013
2	2	1.0	2.99	0.0001	0.0002	0.9979	0.0005	0.0001	0.0001	0.0001	0.0001	0.0002	0.0002	0.0003	0.0002
6	6	0.94	1.17	0.0009	0.0002	0.0006	0.0003	0.0001	0.0004	0.9695	0.0009	0.0003	0.0009	0.0006	0.0251
0	2	0.12	2.08	0.3712	0.0162	0.4926	0.0014	0.0006	0.0027	0.0021	0.064	0.0088	0.0331	0.001	0.0064
1	1	1.0	1.91	0.0	0.9984	0.0	0.0011	0.0001	0.0	0.0001	0.0001	0.0001	0.0	0.0	0.0
2	2	1.0	2.49	0.0	0.0	0.9999	0.0	0.0	0.0	0.0	0.0	0.0	0.0	0.0	0.0
5	5	1.0	3.16	0.0	0.0	0.0	0.0	0.0	0.9994	0.0003	0.0	0.0	0.0001	0.0001	0.0001
1	1	0.74	3.95	0.0009	0.838	0.095	0.0206	0.0028	0.0014	0.0047	0.0016	0.0262	0.0031	0.0011	0.0047
0	0	1.0	2.55	0.9989	0.0	0.0	0.0	0.0	0.0	0.0	0.0003	0.0	0.0	0.0	0.0007
9	9	1.0	3.3	0.0002	0.0001	0.0001	0.0003	0.0	0.0001	0.0004	0.0002	0.0012	0.997	0.0001	0.0002
1	1	0.99	2.08	0.0	0.9922	0.0003	0.0006	0.005	0.0001	0.0001	0.0	0.0013	0.0001	0.0002	0.0001
0	0	0.97	3.11	0.9853	0.0001	0.0	0.0001	0.0001	0.0	0.0003	0.011	0.0001	0.0	0.0001	0.0028
11	11	0.99	1.55	0.0039	0.0001	0.0001	0.0001	0.0001	0.0001	0.0012	0.0002	0.0004	0.0003	0.0001	0.9934
8	8	0.93	4.2	0.0009	0.0082	0.0023	0.0009	0.0044	0.0029	0.0128	0.001	0.9481	0.0045	0.0007	0.0133
5	5	0.73	7.15	0.0066	0.0006	0.0616	0.0019	0.0025	0.7945	0.0058	0.0022	0.0007	0.0656	0.0157	0.0423
4	4	0.99	3.02	0.0	0.0001	0.0	0.0026	0.9961	0.0001	0.0007	0.0	0.0001	0.0	0.0002	0.0
11	11	0.81	1.14	0.0905	0.0001	0.0002	0.0	0.0	0.0028	0.0005	0.0014	0.0001	0.0021	0.0003	0.9019
0	0	1.0	4.25	0.9979	0.0	0.0	0.0	0.0	0.0	0.0001	0.0013	0.0	0.0	0.0	0.0004
10	10	0.99	4.45	0.0002	0.0002	0.0003	0.0031	0.0013	0.0009	0.001	0.0009	0.0002	0.0008	0.9906	0.0004
1	1	0.99	3.57	0.0	0.9944	0.0003	0.002	0.0011	0.0001	0.0003	0.0001	0.0012	0.0002	0.0001	0.0001
6	6	1.0	2.44	0.0001	0.0	0.0002	0.0002	0.0001	0.0001	0.9981	0.0002	0.0001	0.0002	0.0002	0.0005
3	3	0.99	2.48	0.0	0.0026	0.0012	0.9893	0.0001	0.0002	0.0027	0.0001	0.0024	0.0006	0.0007	0.0001
1	1	0.98	4.18	0.0	0.9876	0.0018	0.0048	0.0018	0.0004	0.0005	0.0001	0.0019	0.0007	0.0001	0.0001
3	3	0.99	2.22	0.0	0.0031	0.0004	0.9907	0.0001	0.0001	0.0008	0.0	0.0045	0.0003	0.0	0.0
0	0	0.82	3.41	0.8872	0.0003	0.0003	0.0013	0.0002	0.0026	0.0029	0.0636	0.0007	0.0131	0.004	0.0238
4	4	0.92	5.09	0.0006	0.0126	0.0005	0.0017	0.9465	0.001	0.0078	0.0012	0.0217	0.0005	0.0032	0.0028
9	9	1.0	2.82	0.0002	0.0	0.0001	0.0001	0.0	0.0001	0.0001	0.0002	0.0002	0.9988	0.0001	0.0001
5	5	0.99	2.83	0.0004	0.0003	0.0027	0.001	0.0001	0.9886	0.001	0.0002	0.0001	0.003	0.0018	0.0008
9	9	0.96	3.47	0.0022	0.0001	0.0155	0.0003	0.0	0.0009	0.0001	0.0003	0.0005	0.9795	0.0001	0.0005
4	4	1.0	2.92	0.0	0.0	0.0	0.0	0.9997	0.0	0.0002	0.0	0.0	0.0	0.0	0.0
0	0	0.63	10.74	0.7321	0.003	0.0136	0.0048	0.0038	0.0148	0.0138	0.1039	0.0028	0.029	0.0172	0.0613
1	1	0.98	1.75	0.0015	0.9797	0.0005	0.0025	0.0029	0.0015	0.0016	0.002	0.0014	0.0032	0.0004	0.0028
8	8	0.96	1.97	0.0004	0.0014	0.0148	0.0023	0.0035	0.0002	0.0006	0.0001	0.9755	0.0007	0.0001	0.0004
7	7	0.99	4.45	0.0028	0.0002	0.0002	0.0004	0.0001	0.0004	0.0003	0.993	0.0001	0.0006	0.0007	0.0012
8	8	0.96	4.3	0.0005	0.008	0.0053	0.0028	0.004	0.0051	0.0029	0.0005	0.9654	0.0021	0.0019	0.0014
10	10	0.95	3.81	0.0001	0.0025	0.0008	0.0175	0.0016	0.002	0.0011	0.0004	0.0005	0.0013	0.972	0.0003
2	2	0.98	2.88	0.0001	0.0001	0.9865	0.001	0.0005	0.0035	0.0002	0.0	0.0009	0.0065	0.0002	0.0004
11	11	0.99	1.55	0.0044	0.0	0.0001	0.0	0.0	0.0017	0.0001	0.0	0.0	0.0003	0.0	0.9933
6	6	0.99	4.27	0.0002	0.0009	0.0004	0.0013	0.0019	0.0002	0.9896	0.0006	0.0024	0.0005	0.0008	0.0013
4	4	1.0	3.18	0.0001	0.0005	0.0002	0.0	0.9969	0.0004	0.0003	0.0	0.0014	0.0	0.0001	0.0001
9	9	0.99	1.68	0.0	0.0	0.0024	0.0005	0.0	0.0002	0.0001	0.0	0.0002	0.9964	0.0	0.0001
1	1	0.03	5.18	0.0137	0.211	0.0492	0.0215	0.0519	0.0477	0.0959	0.0266	0.1664	0.1011	0.0318	0.183
11	11	0.96	2.48	0.0033	0.0002	0.0032	0.0003	0.0002	0.0015	0.0032	0.0016	0.0102	0.0035	0.0022	0.9705
1	1	0.93	2.97	0.0001	0.961	0.0024	0.0263	0.001	0.0012	0.0005	0.0005	0.0019	0.0019	0.0023	0.0008
7	7	0.33	4.75	0.085	0.0031	0.0165	0.0129	0.0288	0.0289	0.0384	0.5002	0.0065	0.064	0.0433	0.1724
10	10	1.0	1.94	0.0	0.0	0.0001	0.0001	0.0	0.0005	0.0001	0.0001	0.0	0.0011	0.9973	0.0006
3	3	0.79	3.6	0.0008	0.0624	0.0052	0.8527	0.0072	0.0058	0.0237	0.0027	0.0064	0.0138	0.0167	0.0027
9	9	0.96	3.79	0.015	0.0	0.0003	0.0001	0.0	0.0035	0.0001	0.0004	0.0	0.9799	0.0002	0.0004
7	7	0.92	5.36	0.0059	0.0001	0.0004	0.0002	0.0004	0.0007	0.0019	0.9516	0.0001	0.001	0.036	0.0019
7	7	1.0	3.09	0.0002	0.0	0.0	0.0001	0.0	0.0001	0.0001	0.9987	0.0	0.0	0.0005	0.0002
10	9	0.27	10.64	0.0184	0.0458	0.0326	0.0265	0.0364	0.0442	0.0917	0.0262	0.024	0.3994	0.1329	0.122
4	4	0.99	4.93	0.0001	0.0015	0.0001	0.0001	0.9964	0.0002	0.0005	0.0001	0.0006	0.0001	0.0001	0.0002
11	11	0.99	4.41	0.0029	0.0001	0.0003	0.0002	0.0001	0.0005	0.0036	0.0006	0.0001	0.0007	0.0004	0.9907
3	3	0.99	2.42	0.0	0.0035	0.0002	0.9946	0.0001	0.0	0.0007	0.0	0.0006	0.0001	0.0	0.0
2	2	1.0	3.18	0.0	0.0	0.9995	0.0002	0.0	0.0	0.0001	0.0	0.0	0.0	0.0001	0.0
7	7	0.8	2.43	0.0422	0.0007	0.0021	0.0011	0.0007	0.0087	0.0028	0.8594	0.001	0.0554	0.0021	0.0237
5	5	0.99	4.17	0.0004	0.0001	0.0004	0.0002	0.0001	0.9935	0.0007	0.0001	0.0002	0.0007	0.0028	0.0008
5	5	0.98	3.37	0.0001	0.0001	0.002	0.0017	0.0004	0.9856	0.0009	0.0003	0.0003	0.002	0.0062	0.0003
6	6	0.99	0.96	0.0001	0.0001	0.0001	0.0003	0.0007	0.0004	0.9948	0.0001	0.001	0.0001	0.0007	0.0016
0	0	0.97	3.12	0.9867	0.0	0.0	0.0	0.0	0.0	0.0	0.0127	0.0	0.0	0.0	0.0004
4	4	0.95	3.08	0.0004	0.0026	0.0007	0.0034	0.9676	0.0006	0.0027	0.0004	0.0201	0.0005	0.0003	0.0008
10	10	0.92	3.35	0.0011	0.0004	0.0072	0.0047	0.0026	0.0163	0.0032	0.0143	0.0004	0.0029	0.9377	0.0091
3	3	0.95	2.41	0.0001	0.0007	0.0006	0.9671	0.0001	0.0006	0.0059	0.0018	0.0007	0.017	0.005	0.0004
2	2	0.99	3.01	0.0008	0.0006	0.9944	0.0008	0.0001	0.0003	0.0005	0.0001	0.0008	0.0006	0.0005	0.0006
0	0	0.97	3.37	0.9865	0.0	0.0	0.0	0.0	0.0001	0.0001	0.0118	0.0	0.0001	0.0	0.0013
3	3	0.89	2.69	0.0006	0.0161	0.0086	0.9089	0.0014	0.0063	0.0119	0.0117	0.0027	0.0153	0.0149	0.0015
3	3	0.98	4.37	0.0003	0.0023	0.0012	0.9803	0.0004	0.0029	0.0032	0.0015	0.0005	0.0034	0.0034	0.0006
3	3	0.95	1.79	0.0	0.0022	0.0003	0.972	0.0	0.0003	0.0013	0.0001	0.0007	0.0208	0.0022	0.0001
6	6	1.0	3.29	0.0	0.0001	0.0001	0.0001	0.0007	0.0001	0.9976	0.0	0.0003	0.0001	0.0	0.001
7	7	1.0	2.26	0.0007	0.0	0.0	0.0	0.0	0.0	0.0	0.9992	0.0	0.0	0.0	0.0
4	4	0.9	2.34	0.0004	0.0226	0.0021	0.023	0.9228	0.0022	0.0074	0.0011	0.0125	0.0008	0.0045	0.0007
5	5	1.0	3.16	0.0	0.0	0.0	0.0	0.0	0.9983	0.0008	0.0	0.0	0.0001	0.0001	0.0006
7	7	0.97	3.21	0.014	0.0	0.0	0.0004	0.0001	0.0	0.0002	0.9847	0.0	0.0001	0.0004	0.0001
9	9	0.92	2.65	0.0033	0.0189	0.0118	0.002	0.0003	0.0051	0.001	0.0047	0.0024	0.9438	0.0007	0.006
9	9	0.96	2.82	0.0012	0.0086	0.007	0.0007	0.0003	0.0022	0.0004	0.0003	0.0083	0.9663	0.0004	0.0043
7	7	1.0	0.97	0.0	0.0	0.0	0.0	0.0	0.0	0.0	0.9995	0.0	0.0001	0.0001	0.0002
4	4	0.98	4.17	0.0	0.0035	0.0003	0.0008	0.988	0.0002	0.0016	0.0001	0.0044	0.0001	0.0005	0.0004
2	2	1.0	3.41	0.0	0.0	0.9991	0.0002	0.0	0.0	0.0001	0.0	0.0001	0.0	0.0	0.0004
0	0	1.0	2.53	0.9991	0.0	0.0	0.0	0.0	0.0	0.0	0.0005	0.0	0.0	0.0	0.0003
6	6	0.81	4.36	0.0017	0.0191	0.0037	0.0145	0.0169	0.0042	0.8489	0.0138	0.0407	0.0061	0.0238	0.0064
7	7	1.0	1.48	0.0	0.0	0.0	0.0	0.0	0.0	0.0002	0.9992	0.0	0.0001	0.0	0.0003
0	0	1.0	4.44	0.9983	0.0	0.0002	0.0	0.0	0.0	0.0	0.0005	0.0	0.0001	0.0	0.0008
0	0	0.97	6.09	0.979	0.0003	0.001	0.0005	0.0002	0.0003	0.0004	0.012	0.0003	0.0014	0.0005	0.0041
0	0	0.98	5.16	0.9878	0.0001	0.0001	0.0001	0.0001	0.0001	0.0001	0.011	0.0001	0.0	0.0001	0.0006
7	7	0.99	4.79	0.0047	0.0	0.0	0.0	0.0	0.0	0.0001	0.9947	0.0	0.0001	0.0	0.0003
3	3	0.94	3.95	0.0001	0.0032	0.0032	0.9638	0.0011	0.0014	0.0026	0.0008	0.0015	0.0018	0.0199	0.0006
10	10	1.0	1.65	0.0	0.0	0.0	0.0	0.0	0.0	0.0	0.0	0.0	0.0	0.9993	0.0007
5	5	0.97	3.29	0.0001	0.0011	0.0081	0.0003	0.0002	0.9804	0.0022	0.0001	0.0029	0.0029	0.0011	0.0005
3	3	0.94	3.93	0.0	0.0038	0.0002	0.9586	0.0001	0.0006	0.0157	0.0007	0.0011	0.0178	0.0011	0.0002
1	1	0.29	2.74	0.0002	0.6207	0.0075	0.3286	0.0063	0.0033	0.0121	0.001	0.005	0.0128	0.002	0.0004
9	9	1.0	2.17	0.0	0.0	0.0	0.0	0.0	0.0	0.0	0.0	0.0	1.0	0.0	0.0
11	11	0.99	2.63	0.0017	0.0002	0.0003	0.0001	0.0002	0.0003	0.0009	0.0003	0.0019	0.0008	0.0003	0.993
10	10	0.99	3.0	0.0005	0.0	0.0009	0.0007	0.0005	0.0026	0.0002	0.0009	0.0	0.0017	0.9915	0.0004
0	0	1.0	3.34	0.9985	0.0	0.0	0.0	0.0	0.0	0.0001	0.0	0.0	0.0	0.0	0.0013
0	0	0.96	2.15	0.9749	0.0	0.0	0.0	0.0	0.0	0.0	0.0195	0.0	0.0	0.0	0.0054
10	10	1.0	4.29	0.0003	0.0	0.0001	0.0	0.0	0.0004	0.0001	0.0003	0.0	0.0004	0.9973	0.0009
10	7	0.32	4.23	0.0788	0.0328	0.0244	0.014	0.0057	0.0138	0.0213	0.517	0.0098	0.0441	0.0448	0.1934
1	1	0.99	1.74	0.0001	0.9938	0.0004	0.0002	0.0024	0.0002	0.0003	0.0	0.0018	0.0003	0.0005	0.0002
10	10	0.65	6.35	0.0018	0.0364	0.012	0.075	0.0118	0.0266	0.0535	0.018	0.0201	0.0134	0.7282	0.0033
10	10	0.9	0.79	0.0012	0.0006	0.002	0.0145	0.0005	0.0165	0.0156	0.0228	0.0003	0.003	0.9212	0.0017
4	4	0.99	3.19	0.0001	0.0044	0.0004	0.0019	0.9911	0.0001	0.0008	0.0001	0.0007	0.0001	0.0001	0.0002
0	0	0.98	5.97	0.9863	0.0	0.0	0.0	0.0	0.0001	0.0001	0.0059	0.0	0.0002	0.0001	0.0073
0	0	1.0	2.94	0.9991	0.0	0.0	0.0	0.0	0.0	0.0	0.0001	0.0	0.0	0.0	0.0007
10	10	0.98	2.37	0.0	0.0001	0.0001	0.002	0.0034	0.0008	0.0044	0.0007	0.0003	0.001	0.9862	0.0009
9	9	0.81	5.17	0.0033	0.0022	0.0057	0.0021	0.0006	0.0729	0.0036	0.002	0.0013	0.8834	0.0064	0.0166
0	0	0.99	2.43	0.9968	0.0	0.0	0.0	0.0	0.0	0.0	0.0031	0.0	0.0	0.0	0.0
10	10	1.0	3.04	0.0	0.0	0.0	0.0	0.0	0.0	0.0	0.0	0.0	0.0	0.9998	0.0002
4	4	1.0	3.88	0.0	0.0	0.0	0.0	1.0	0.0	0.0	0.0	0.0	0.0	0.0	0.0
4	4	1.0	3.51	0.0	0.0001	0.0	0.0001	0.9987	0.0001	0.0003	0.0	0.0002	0.0	0.0004	0.0
11	11	0.99	2.44	0.0018	0.0002	0.0002	0.0001	0.0001	0.0012	0.0017	0.0004	0.0027	0.0009	0.0002	0.9904
8	8	0.99	2.09	0.0002	0.0029	0.0003	0.0003	0.0011	0.0002	0.0014	0.0001	0.993	0.0001	0.0001	0.0004
3	3	0.96	3.26	0.0001	0.0095	0.0045	0.9707	0.0003	0.0016	0.0021	0.0003	0.0007	0.0071	0.0029	0.0003
5	5	0.99	4.34	0.0001	0.0001	0.0004	0.0003	0.0001	0.9945	0.0007	0.0001	0.0001	0.0016	0.0013	0.0006
0	0	1.0	2.45	0.9987	0.0	0.0	0.0	0.0	0.0	0.0	0.0004	0.0	0.0	0.0	0.0008
6	6	0.99	3.34	0.0001	0.0002	0.0001	0.0004	0.0026	0.0002	0.9937	0.0003	0.0014	0.0002	0.0004	0.0003
9	9	1.0	2.02	0.0	0.0	0.0	0.0	0.0	0.0001	0.0001	0.0	0.0	0.9998	0.0	0.0
3	3	0.99	2.81	0.0	0.0019	0.0002	0.9959	0.0001	0.0002	0.0003	0.0002	0.0003	0.0003	0.0005	0.0001
8	8	1.0	3.58	0.0	0.0002	0.0001	0.0005	0.0001	0.0	0.0002	0.0	0.9987	0.0001	0.0	0.0
0	0	0.53	9.25	0.686	0.0024	0.0092	0.0034	0.0034	0.0067	0.0129	0.0696	0.002	0.0298	0.0154	0.1593
5	5	0.98	2.42	0.0	0.0019	0.0017	0.0006	0.0004	0.9834	0.0006	0.0	0.0042	0.0017	0.0049	0.0004
0	0	0.99	3.56	0.9951	0.0	0.0	0.0	0.0	0.0001	0.0001	0.0008	0.0	0.0001	0.0001	0.0036
0	0	0.94	6.71	0.9591	0.0012	0.0007	0.0012	0.0011	0.0007	0.0017	0.0148	0.0016	0.0011	0.0045	0.0124
2	2	0.93	5.32	0.0149	0.0003	0.9472	0.0005	0.0006	0.0024	0.002	0.0014	0.0004	0.0187	0.0013	0.0103
2	2	0.98	4.17	0.0002	0.0046	0.9875	0.0019	0.0001	0.0007	0.0003	0.0001	0.0006	0.0028	0.0001	0.0011
10	10	0.99	0.88	0.0003	0.0	0.0015	0.0031	0.0005	0.001	0.0007	0.0021	0.0001	0.0011	0.9884	0.0011
4	4	0.91	4.2	0.0004	0.0146	0.0013	0.0168	0.9322	0.0005	0.0102	0.0009	0.0193	0.0008	0.0011	0.0019
7	7	0.83	6.72	0.0574	0.0005	0.0015	0.0022	0.0007	0.0043	0.0066	0.8899	0.0006	0.0063	0.0095	0.0204
5	5	1.0	2.75	0.0	0.0	0.0	0.0	0.0	0.9999	0.0	0.0	0.0	0.0	0.0	0.0
2	2	0.91	7.05	0.0038	0.0009	0.9308	0.0021	0.0013	0.0059	0.0028	0.0017	0.0007	0.0234	0.0091	0.0174
5	5	0.98	2.13	0.0015	0.0001	0.001	0.0	0.0	0.9883	0.0001	0.0002	0.0003	0.0055	0.0007	0.0021
7	0	0.42	2.56	0.6437	0.0006	0.0011	0.0006	0.0003	0.0016	0.0012	0.2211	0.0025	0.1228	0.0011	0.0033
4	4	1.0	2.12	0.0	0.0012	0.0002	0.0001	0.9976	0.0001	0.0002	0.0	0.0006	0.0	0.0	0.0001
10	10	0.97	1.07	0.0032	0.0	0.0037	0.0006	0.0001	0.0004	0.0004	0.01	0.0	0.0005	0.9767	0.0043
5	5	0.99	3.74	0.0003	0.0	0.0006	0.0013	0.0001	0.9906	0.0005	0.0002	0.0002	0.0021	0.0037	0.0005
0	0	0.99	6.39	0.9941	0.0	0.0	0.0002	0.0001	0.0002	0.0003	0.0036	0.0001	0.0004	0.0003	0.0008
1	1	0.99	2.87	0.0	0.9961	0.0002	0.0023	0.0005	0.0	0.0001	0.0001	0.0004	0.0	0.0	0.0001
[truncated: 19,163 more rows]
