# Supplementary material for: Demultiplexing and barcode-specific adaptive sampling for nanopore direct RNA sequencing
Source: Nat Commun. 2025 Apr 21;16:3742. doi: 10.1038/s41467-025-59102-9 (PMC12012114; doi:10.1038/s41467-025-59102-9)
Supplement: Supplementary file 4 — Source Data [file 41467_2025_59102_MOESM4_ESM.zip › source_data/fig2e.csv]

model_name	n_classes	n_per_class_train	random_state	dataset	frac_outlier	th_conf	frac_noise	acc	precision	recall	fscore
WDX4	4	400.0	9.0	TS1	0.0175	0.0	0.0	0.9838846480067854	0.9839840159988557	0.9838899781321369	0.9838898958813423
WDX4	4	400.0	9.0	TS1	0.0175	0.01	0.0	0.9838846480067854	0.9839840159988557	0.9838899781321369	0.9838898958813423
WDX4	4	400.0	9.0	TS1	0.0175	0.02	0.0004166666666666	0.9838778107764108	0.9839803944480204	0.9838835472088278	0.9838848600550352
WDX4	4	400.0	9.0	TS1	0.0175	0.03	0.0004166666666666	0.9838778107764108	0.9839803944480204	0.9838835472088278	0.9838848600550352
WDX4	4	400.0	9.0	TS1	0.0175	0.04	0.0008333333333333	0.9838709677419356	0.98397445937769	0.9838754701863412	0.9838778484415892
WDX4	4	400.0	9.0	TS1	0.0175	0.05	0.0016666666666666	0.983857264231096	0.983967179131909	0.9838625428294688	0.983867725315452
WDX4	4	400.0	9.0	TS1	0.0175	0.06	0.0016666666666666	0.983857264231096	0.983967179131909	0.9838625428294688	0.983867725315452
WDX4	4	400.0	9.0	TS1	0.0175	0.07	0.0020833333333333	0.9838504037399064	0.9839525714524432	0.9838574379608828	0.9838577553961227
WDX4	4	400.0	9.0	TS1	0.0175	0.08	0.0020833333333333	0.9838504037399064	0.9839525714524432	0.9838574379608828	0.9838577553961227
WDX4	4	400.0	9.0	TS1	0.0175	0.09	0.0029166666666666	0.9838366652488304	0.9839429570588544	0.9838428365259176	0.9838456321500172
WDX4	4	400.0	9.0	TS1	0.0175	0.1	0.0045833333333333	0.983809118023008	0.9839062395249538	0.9838195144200632	0.98381536370275
WDX4	4	400.0	9.0	TS1	0.0175	0.11	0.005	0.9838022165387894	0.9838914845419852	0.983814356833696	0.9838052920501356
WDX4	4	400.0	9.0	TS1	0.0175	0.12	0.005	0.9838022165387894	0.9838914845419852	0.983814356833696	0.9838052920501356
WDX4	4	400.0	9.0	TS1	0.0175	0.13	0.005	0.9838022165387894	0.9838914845419852	0.983814356833696	0.9838052920501356
WDX4	4	400.0	9.0	TS1	0.0175	0.14	0.005	0.9838022165387894	0.9838914845419852	0.983814356833696	0.9838052920501356
WDX4	4	400.0	9.0	TS1	0.0175	0.15	0.005	0.9838022165387894	0.9838914845419852	0.983814356833696	0.9838052920501356
WDX4	4	400.0	9.0	TS1	0.0175	0.16	0.0058333333333333	0.984641638225256	0.98474031697978	0.9846616340131056	0.9846454700192088
WDX4	4	400.0	9.0	TS1	0.0175	0.17	0.0058333333333333	0.984641638225256	0.98474031697978	0.9846616340131056	0.9846454700192088
WDX4	4	400.0	9.0	TS1	0.0175	0.18	0.0070833333333333	0.9850491243058522	0.9851262861125784	0.9850621771599072	0.985046251994621
WDX4	4	400.0	9.0	TS1	0.0175	0.19	0.0070833333333333	0.9850491243058522	0.9851262861125784	0.9850621771599072	0.985046251994621
WDX4	4	400.0	9.0	TS1	0.0175	0.2	0.0075	0.9854700854700856	0.985533676486242	0.9854829641847898	0.985466317415105
WDX4	4	400.0	9.0	TS1	0.0175	0.21	0.00875	0.985451433461703	0.9855043965572846	0.9854669418355136	0.9854434332838344
WDX4	4	400.0	9.0	TS1	0.0175	0.22	0.0108333333333333	0.9858490566037736	0.9858702572904532	0.9858604451953188	0.9858295436566956
WDX4	4	400.0	9.0	TS1	0.0175	0.23	0.01125	0.9862719862719864	0.9862837963709864	0.9862826732716564	0.9862524475940262
WDX4	4	400.0	9.0	TS1	0.0175	0.24	0.0120833333333333	0.986689566337484	0.986696568913696	0.9866928449588248	0.9866696196125568
WDX4	4	400.0	9.0	TS1	0.0175	0.25	0.0120833333333333	0.986689566337484	0.986696568913696	0.9866928449588248	0.9866696196125568
WDX4	4	400.0	9.0	TS1	0.0175	0.26	0.0125	0.9871134020618556	0.9871129428745904	0.9871108380185624	0.9870918301403442
WDX4	4	400.0	9.0	TS1	0.0175	0.27	0.0125	0.9871134020618556	0.9871129428745904	0.9871108380185624	0.9870918301403442
WDX4	4	400.0	9.0	TS1	0.0175	0.28	0.0129166666666666	0.9871078642028362	0.9871019287530182	0.987106293252618	0.98708399994667
WDX4	4	400.0	9.0	TS1	0.0175	0.29	0.0133333333333333	0.9871023215821152	0.987096644936593	0.9870988230289296	0.9870776171996108
WDX4	4	400.0	9.0	TS1	0.0175	0.3	0.01375	0.9870967741935484	0.9870929482647806	0.9870936831055293	0.9870731964112958
WDX4	4	400.0	9.0	TS1	0.0175	0.31	0.0141666666666666	0.9870912220309812	0.9870818962939932	0.9870891224765272	0.9870653391000676
WDX4	4	400.0	9.0	TS1	0.0175	0.32	0.0154166666666666	0.98707453683757	0.987061794632664	0.9870718921978912	0.9870466135953656
WDX4	4	400.0	9.0	TS1	0.0175	0.33	0.01625	0.98749460974558	0.987478723072834	0.9874938052251804	0.9874659899868016
WDX4	4	400.0	9.0	TS1	0.0175	0.34	0.01625	0.98749460974558	0.987478723072834	0.9874938052251804	0.9874659899868016
WDX4	4	400.0	9.0	TS1	0.0175	0.35	0.01625	0.98749460974558	0.987478723072834	0.9874938052251804	0.9874659899868016
WDX4	4	400.0	9.0	TS1	0.0175	0.36	0.01625	0.98749460974558	0.987478723072834	0.9874938052251804	0.9874659899868016
WDX4	4	400.0	9.0	TS1	0.0175	0.37	0.01625	0.98749460974558	0.987478723072834	0.9874938052251804	0.9874659899868016
WDX4	4	400.0	9.0	TS1	0.0175	0.38	0.0170833333333333	0.9879154078549848	0.987898535817074	0.987908608896493	0.98788356049317
WDX4	4	400.0	9.0	TS1	0.0175	0.39	0.0179166666666666	0.9879049676025918	0.9878925492807942	0.9878982403694164	0.9878753715641554
WDX4	4	400.0	9.0	TS1	0.0175	0.4	0.0179166666666666	0.9879049676025918	0.9878925492807942	0.9878982403694164	0.9878753715641554
WDX4	4	400.0	9.0	TS1	0.0175	0.41	0.01875	0.9883268482490272	0.9883212084715224	0.9883180146953364	0.9882991848030306
WDX4	4	400.0	9.0	TS1	0.0175	0.42	0.01875	0.9883268482490272	0.9883212084715224	0.9883180146953364	0.9882991848030306
WDX4	4	400.0	9.0	TS1	0.0175	0.43	0.0191666666666666	0.9883217993079584	0.988318199613444	0.9883135325611232	0.9882954367445248
WDX4	4	400.0	9.0	TS1	0.0175	0.44	0.0208333333333333	0.988734835355286	0.9887236727876704	0.9887269085201694	0.9887051279194364
WDX4	4	400.0	9.0	TS1	0.0175	0.45	0.0229166666666666	0.9887103777681284	0.9887017949723615	0.988702806783164	0.988682062420876
WDX4	4	400.0	9.0	TS1	0.0175	0.46	0.0233333333333333	0.9887054735013032	0.9886904725085937	0.9886981327502212	0.9886740112800292
WDX4	4	400.0	9.0	TS1	0.0175	0.47	0.0254166666666666	0.9891162385720506	0.9890949602220344	0.9891151999531008	0.989079803892834
WDX4	4	400.0	9.0	TS1	0.0175	0.48	0.0254166666666666	0.9891162385720506	0.9890949602220344	0.9891151999531008	0.989079803892834
WDX4	4	400.0	9.0	TS1	0.0175	0.49	0.0266666666666666	0.9891020052310376	0.9890757548069176	0.9890989085112486	0.9890619771166758
WDX4	4	400.0	9.0	TS1	0.0175	0.5	0.0270833333333333	0.989097252507632	0.9890742862573744	0.9890945626502466	0.9890590600489124
WDX4	4	400.0	9.0	TS1	0.0175	0.51	0.0275	0.9890924956369984	0.9890628448192316	0.9890906120298412	0.9890512974237788
WDX4	4	400.0	9.0	TS1	0.0175	0.52	0.0279166666666666	0.9890877346137058	0.9890613712231264	0.9890862513365491	0.9890483703660572
WDX4	4	400.0	9.0	TS1	0.0175	0.53	0.0283333333333333	0.9890829694323144	0.98905907492048	0.9890817065706046	0.989044943922287
WDX4	4	400.0	9.0	TS1	0.0175	0.54	0.02875	0.9890782000873743	0.9890475934072472	0.989077741865991	0.9890371538673828
WDX4	4	400.0	9.0	TS1	0.0175	0.55	0.0304166666666666	0.9890590809628008	0.9890275321124156	0.989058415697352	0.989017374827482
WDX4	4	400.0	9.0	TS1	0.0175	0.56	0.03125	0.9894875164257556	0.989463873686766	0.9894777317009052	0.9894451261328882
WDX4	4	400.0	9.0	TS1	0.0175	0.5700000000000001	0.0333333333333333	0.990342405618964	0.9903271448302132	0.9903440802167768	0.990303999534154
WDX4	4	400.0	9.0	TS1	0.0175	0.58	0.0333333333333333	0.990342405618964	0.9903271448302132	0.9903440802167768	0.990303999534154
WDX4	4	400.0	9.0	TS1	0.0175	0.59	0.0345833333333333	0.9907692307692308	0.9907440359846308	0.9907740408350372	0.9907323253818612
WDX4	4	400.0	9.0	TS1	0.0175	0.6	0.03625	0.9907529722589168	0.9907104199689064	0.9907597101001604	0.9907081272404126
WDX4	4	400.0	9.0	TS1	0.0175	0.61	0.0366666666666666	0.990748898678414	0.9907096354336652	0.9907550851810965	0.9907054055277554
WDX4	4	400.0	9.0	TS1	0.0175	0.62	0.0366666666666666	0.990748898678414	0.9907096354336652	0.9907550851810965	0.9907054055277554
WDX4	4	400.0	9.0	TS1	0.0175	0.63	0.0370833333333333	0.990744821507272	0.9907088481114424	0.9907504439771064	0.9907026741892356
WDX4	4	400.0	9.0	TS1	0.0175	0.64	0.0383333333333333	0.9907325684024714	0.990691470745216	0.990737715186894	0.9906875455224196
WDX4	4	400.0	9.0	TS1	0.0175	0.65	0.03875	0.990728476821192	0.9906906806211352	0.9907330576118138	0.9906848045068812
WDX4	4	400.0	9.0	TS1	0.0175	0.66	0.0416666666666666	0.9906997342781222	0.990642420332812	0.9907078275560384	0.9906477467880682
WDX4	4	400.0	9.0	TS1	0.0175	0.67	0.0425	0.9911347517730495	0.9910710021927296	0.9911559503965884	0.9910805202655192
WDX4	4	400.0	9.0	TS1	0.0175	0.68	0.0429166666666666	0.991130820399113	0.991070206419875	0.9911512598183964	0.9910777597410196
WDX4	4	400.0	9.0	TS1	0.0175	0.6900000000000001	0.045	0.9911111111111112	0.9910565147637416	0.9911273511937244	0.9910589308021353
WDX4	4	400.0	9.0	TS1	0.0175	0.7000000000000001	0.0454166666666666	0.9911071587372166	0.9910557132813196	0.9911226272603886	0.9910561505596504
WDX4	4	400.0	9.0	TS1	0.0175	0.71	0.0454166666666666	0.9911071587372166	0.9910557132813196	0.9911226272603886	0.9910561505596504
WDX4	4	400.0	9.0	TS1	0.0175	0.72	0.0458333333333333	0.9915480427046264	0.9914925212012482	0.9915627263735532	0.9915005395312716
WDX4	4	400.0	9.0	TS1	0.0175	0.73	0.0475	0.9919786096256684	0.9919171537977683	0.9919787411758024	0.9919258672033072
WDX4	4	400.0	9.0	TS1	0.0175	0.74	0.0483333333333333	0.991971454058876	0.991913137470859	0.991970902414	0.9919199309776412
WDX4	4	400.0	9.0	TS1	0.0175	0.75	0.0520833333333333	0.9919390953873712	0.9918895506017136	0.9919347133452407	0.9918899231966072
WDX4	4	400.0	9.0	TS1	0.0175	0.76	0.0545833333333333	0.9923664122137404	0.9923189222730914	0.992366887306811	0.9923246482044584
WDX4	4	400.0	9.0	TS1	0.0175	0.77	0.055	0.9923629829290208	0.9923099134411602	0.9923643576252136	0.9923188313908758
WDX4	4	400.0	9.0	TS1	0.0175	0.78	0.0566666666666666	0.9923492349234924	0.9922959723937824	0.9923506091333464	0.9923049203907726
WDX4	4	400.0	9.0	TS1	0.0175	0.79	0.0583333333333333	0.9923354373309288	0.992273701187804	0.9923383333741408	0.9922875438031632
WDX4	4	400.0	9.0	TS1	0.0175	0.8	0.0608333333333333	0.9923146473779384	0.992249683414362	0.99231886284674	0.9922656776225524
WDX4	4	400.0	9.0	TS1	0.0175	0.81	0.0629166666666666	0.9927503398278206	0.9926706014692744	0.992771358486364	0.9926972867791488
WDX4	4	400.0	9.0	TS1	0.0175	0.8200000000000001	0.0679166666666666	0.9927107061503416	0.9926342984854468	0.9927340223614232	0.9926601963610052
WDX4	4	400.0	9.0	TS1	0.0175	0.8300000000000001	0.07	0.9926940639269406	0.992605350565998	0.992717840586364	0.9926375004431922
WDX4	4	400.0	9.0	TS1	0.0175	0.84	0.07	0.9926940639269406	0.992605350565998	0.992717840586364	0.9926375004431922
WDX4	4	400.0	9.0	TS1	0.0175	0.85	0.0720833333333333	0.9926773455377574	0.9925795855933544	0.992702632185292	0.9926168708116444
WDX4	4	400.0	9.0	TS1	0.0175	0.86	0.0758333333333333	0.9926470588235294	0.9925423614283024	0.9926740937342576	0.992583743219608
WDX4	4	400.0	9.0	TS1	0.0175	0.87	0.0770833333333333	0.9926369075011504	0.9925196123390764	0.9926661549907978	0.9925682645979476
WDX4	4	400.0	9.0	TS1	0.0175	0.88	0.07875	0.9926233287229138	0.9925021093656352	0.9926515061747953	0.992552107427003
WDX4	4	400.0	9.0	TS1	0.0175	0.89	0.0816666666666666	0.9925994449583718	0.9924809878740612	0.9926260235921812	0.9925287000539144
WDX4	4	400.0	9.0	TS1	0.0175	0.9	0.0870833333333333	0.9930200093066542	0.9928878442872752	0.9930551169638178	0.9929446584509124
WDX4	4	400.0	9.0	TS1	0.0175	0.91	0.09125	0.9929873772791024	0.9928498588728034	0.9930235820793836	0.992909723167402
WDX4	4	400.0	9.0	TS1	0.0175	0.92	0.0941666666666666	0.9929643527204502	0.9928261649927108	0.9930021402212794	0.9928869584844966
WDX4	4	400.0	9.0	TS1	0.0175	0.93	0.1008333333333333	0.9933837429111532	0.9932356529631448	0.9934086396342984	0.9932997838295023
WDX4	4	400.0	9.0	TS1	0.0175	0.94	0.1229166666666666	0.9946679592825982	0.9945057536313904	0.9947266541004184	0.9945972155000852
WDX4	4	400.0	9.0	TS1	0.0175	0.95	0.1333333333333333	0.9950932286555446	0.9949594672610934	0.9951467295905264	0.9950367931490298
WDX4	4	400.0	9.0	TS1	0.0175	0.96	0.1333333333333333	0.9950932286555446	0.9949594672610934	0.9951467295905264	0.9950367931490298
WDX4	4	400.0	9.0	TS1	0.0175	0.97	0.14875	0.9950024987506249	0.9948389121338912	0.9950616777597838	0.9949332337605428
WDX4	4	400.0	9.0	TS1	0.0175	0.98	0.17625	0.9948320413436692	0.9946169609079444	0.9949174870374772	0.9947487799449144
WDX4	4	400.0	9.0	TS1	0.0175	0.99	0.2179166666666666	0.994550408719346	0.9943043666104012	0.9946800836494378	0.994471857315846
WDX4	4	400.0	9.0	TS1	0.0175	1.0	0.3570833333333333	0.9960026648900732	0.9957559701056812	0.9960767607923072	0.9959039995027568
WDX4	4	400.0	9.0	TS2	0.0466845693038628	0.0	0.0	0.9778981581798484	0.9643517677565556	0.9738808294727636	0.968859973419821
WDX4	4	400.0	9.0	TS2	0.0466845693038628	0.01	0.000206568890725	0.9781100996965756	0.964559974903739	0.9740162329343904	0.9690364774438696
WDX4	4	400.0	9.0	TS2	0.0466845693038628	0.02	0.0008262755629002	0.9780958577315116	0.9645555761424304	0.9739952414149642	0.9690235107844408
WDX4	4	400.0	9.0	TS2	0.0466845693038628	0.03	0.0018591200165255	0.9782891880156318	0.964669690739726	0.9741528270230828	0.969161234170084
WDX4	4	400.0	9.0	TS2	0.0466845693038628	0.04	0.0026853955794257	0.9784876140808344	0.964785505031772	0.9743741081933516	0.9693243817265724
WDX4	4	400.0	9.0	TS2	0.0466845693038628	0.05	0.003718240033051	0.9793343484881444	0.9668019859790598	0.975041645279053	0.970702403669186
WDX4	4	400.0	9.0	TS2	0.0466845693038628	0.06	0.0055773600495765	0.9801656495204882	0.9688005442529296	0.97642390452306	0.9724042503501178
WDX4	4	400.0	9.0	TS2	0.0466845693038628	0.07	0.0059904978310266	0.9803750545137374	0.969618614824456	0.97659329932199	0.9729115933286704
WDX4	4	400.0	9.0	TS2	0.0466845693038628	0.08	0.0068167733939268	0.9803579223046704	0.9695965941662326	0.976582596518832	0.972894794558586
WDX4	4	400.0	9.0	TS2	0.0466845693038628	0.09	0.007436480066102	0.9805634417995196	0.9696691731965577	0.9767169717815838	0.9730000245651272
WDX4	4	400.0	9.0	TS2	0.0466845693038628	0.1	0.0082627556290022	0.9807650273224044	0.9704936844155811	0.976879016615524	0.973505402925116
WDX4	4	400.0	9.0	TS2	0.0466845693038628	0.11	0.0088824623011774	0.9807524059492564	0.9704816044472724	0.9768697841610589	0.9734944923276622
WDX4	4	400.0	9.0	TS2	0.0466845693038628	0.12	0.0099153067548027	0.981388219837968	0.9716859477200304	0.977974098062416	0.9746575007315956
WDX4	4	400.0	9.0	TS2	0.0466845693038628	0.13	0.0107415823177029	0.9813719044488276	0.9716739996232394	0.97796844395574	0.9746485303255076
WDX4	4	400.0	9.0	TS2	0.0466845693038628	0.14	0.011154720099153	0.981363736022802	0.97166358540841	0.9779657049882337	0.9746417874201584
WDX4	4	400.0	9.0	TS2	0.0466845693038628	0.15	0.0117744267713282	0.981790258885476	0.9727085022611176	0.9783316244572168	0.9753554916408084
WDX4	4	400.0	9.0	TS2	0.0466845693038628	0.16	0.0126007023342284	0.9819938515590688	0.9735011624851326	0.978433639767716	0.9758097705495514
WDX4	4	400.0	9.0	TS2	0.0466845693038628	0.17	0.0130138401156785	0.9822056239015816	0.9737134938400396	0.9786045228176172	0.9760080055098024
WDX4	4	400.0	9.0	TS2	0.0466845693038628	0.18	0.0136335467878537	0.982193888766762	0.9737100098649388	0.9785906880903474	0.9759992048524988
WDX4	4	400.0	9.0	TS2	0.0466845693038628	0.19	0.0144598223507539	0.9823982398239824	0.9739038435058622	0.9787202298134958	0.976164826673882
WDX4	4	400.0	9.0	TS2	0.0466845693038628	0.2	0.0150795290229291	0.9823866138265082	0.9738919523289654	0.97870658341434	0.9761517638223798
WDX4	4	400.0	9.0	TS2	0.0466845693038628	0.21	0.0161123734765544	0.9825876129601058	0.9740932770493091	0.978859981637459	0.9763352057247954
WDX4	4	400.0	9.0	TS2	0.0466845693038628	0.22	0.0163189423672794	0.982583774250441	0.9740842522998364	0.9788589029837568	0.9763300074068876
WDX4	4	400.0	9.0	TS2	0.0466845693038628	0.23	0.0171452179301797	0.982568402471315	0.974072280692518	0.9788491302494856	0.976318918899451
WDX4	4	400.0	9.0	TS2	0.0466845693038628	0.24	0.0179714934930799	0.9825530035335688	0.9740679737678498	0.9788341994018116	0.9763091624705376
WDX4	4	400.0	9.0	TS2	0.0466845693038628	0.25	0.0187977690559801	0.9827586206896552	0.9742647884681792	0.9790047962068152	0.9764989065188988
WDX4	4	400.0	9.0	TS2	0.0466845693038628	0.26	0.0202437512910555	0.9829532875802524	0.9750834054824974	0.9791627098635348	0.9769942771713646
WDX4	4	400.0	9.0	TS2	0.0466845693038628	0.27	0.0216897335261309	0.9831485587583148	0.9758780504766992	0.9792936207264696	0.9774627581391684
WDX4	4	400.0	9.0	TS2	0.0466845693038628	0.28	0.0227225779797562	0.9835738068812432	0.9768797143463688	0.9796405384894588	0.9781434379283632
WDX4	4	400.0	9.0	TS2	0.0466845693038628	0.29	0.0241685602148316	0.9837705646954202	0.9770597733884968	0.979804976597338	0.9783210890095846
WDX4	4	400.0	9.0	TS2	0.0466845693038628	0.3	0.0254079735591819	0.9839715048975958	0.9779105626023148	0.97997514566794	0.9788339995777254
WDX4	4	400.0	9.0	TS2	0.0466845693038628	0.31	0.0260276802313571	0.984183559812876	0.978119769613997	0.980145018861201	0.9790292020960416
WDX4	4	400.0	9.0	TS2	0.0466845693038628	0.32	0.0270605246849824	0.9843889384478144	0.9790010252316368	0.9803675310397209	0.9795761113752806
WDX4	4	400.0	9.0	TS2	0.0466845693038628	0.33	0.0278868002478826	0.9845982142857144	0.9791751812728946	0.9804992522332696	0.9797270508411812
WDX4	4	400.0	9.0	TS2	0.0466845693038628	0.34	0.029126213592233	0.9850245864997764	0.9801803781557754	0.9808118191890982	0.9803850524484172
WDX4	4	400.0	9.0	TS2	0.0466845693038628	0.35	0.0307787647180334	0.9854455888938648	0.9806009032415997	0.9811489022845497	0.9807750007531492
WDX4	4	400.0	9.0	TS2	0.0466845693038628	0.36	0.0307787647180334	0.9854455888938648	0.9806009032415997	0.9811489022845497	0.9807750007531492
WDX4	4	400.0	9.0	TS2	0.0466845693038628	0.37	0.0318116091716587	0.9854292759470972	0.9805631666616088	0.9811109962796336	0.9807370241879744
WDX4	4	400.0	9.0	TS2	0.0466845693038628	0.38	0.033051022516009	0.9854096520763188	0.9804889690766252	0.9810350188530048	0.9806615895794188
WDX4	4	400.0	9.0	TS2	0.0466845693038628	0.39	0.0344970047510844	0.9858363309352518	0.9815099855394448	0.981307122157462	0.9813056266804192
WDX4	4	400.0	9.0	TS2	0.0466845693038628	0.4	0.0353232803139847	0.9862736273627364	0.981872000052055	0.9823783480888768	0.9820316686503544
WDX4	4	400.0	9.0	TS2	0.0466845693038628	0.41	0.0367692625490601	0.9867027270678388	0.9829132918428728	0.9834539451756484	0.9830911979365394
WDX4	4	400.0	9.0	TS2	0.0466845693038628	0.42	0.0367692625490601	0.9867027270678388	0.9829132918428728	0.9834539451756484	0.9830911979365394
WDX4	4	400.0	9.0	TS2	0.0466845693038628	0.43	0.0382152447841355	0.9869074492099322	0.9831028012720512	0.9835899738935056	0.983259034766586
WDX4	4	400.0	9.0	TS2	0.0466845693038628	0.44	0.0398677959099359	0.986883763003166	0.9830384544674896	0.983551445532095	0.9832069492632208
WDX4	4	400.0	9.0	TS2	0.0466845693038628	0.45	0.0417269159264614	0.98685701336959	0.9830024274154116	0.9835390333023746	0.983182215458831
WDX4	4	400.0	9.0	TS2	0.0466845693038628	0.46	0.0423466225986366	0.9868480725623584	0.982998591316298	0.9835254630925764	0.9831734243359114
WDX4	4	400.0	9.0	TS2	0.0466845693038628	0.47	0.0435860359429869	0.9868301544050864	0.9829847214312256	0.9835052922949112	0.983156163689476
WDX4	4	400.0	9.0	TS2	0.0466845693038628	0.48	0.0435860359429869	0.9868301544050864	0.9829847214312256	0.9835052922949112	0.983156163689476
WDX4	4	400.0	9.0	TS2	0.0466845693038628	0.49	0.0454451559595125	0.9870307167235496	0.9830760607772402	0.9836409723736788	0.9832704617021116
WDX4	4	400.0	9.0	TS2	0.0466845693038628	0.5	0.0464780004131377	0.987015945330296	0.9830492395615252	0.9836326388294886	0.983252487882492
WDX4	4	400.0	9.0	TS2	0.0466845693038628	0.51	0.0483371204296632	0.9874457886327322	0.9841553124840866	0.983908903176044	0.9839379451481896
WDX4	4	400.0	9.0	TS2	0.0466845693038628	0.52	0.0504028093369138	0.9876458476321208	0.9842873309955736	0.98397975185647	0.9840374707162528
WDX4	4	400.0	9.0	TS2	0.0466845693038628	0.53	0.0514356537905391	0.9876316994961064	0.9842679615225086	0.983968070465082	0.984021629395049
WDX4	4	400.0	9.0	TS2	0.0466845693038628	0.54	0.0520553604627143	0.987623195049278	0.9842580848464224	0.9839618061645168	0.9840133998924456
WDX4	4	400.0	9.0	TS2	0.0466845693038628	0.55	0.0530882049163396	0.9876089949518128	0.984245449940934	0.983942836893218	0.9839973395384805
WDX4	4	400.0	9.0	TS2	0.0466845693038628	0.56	0.0551538938235901	0.9878104875804968	0.9851824328941944	0.9841080351902132	0.9845435501947156
WDX4	4	400.0	9.0	TS2	0.0466845693038628	0.5700000000000001	0.0568064449493906	0.9882488479262672	0.9863319689745034	0.9844626705617946	0.9852868531083226
WDX4	4	400.0	9.0	TS2	0.0466845693038628	0.58	0.0568064449493906	0.9882488479262672	0.9863319689745034	0.9844626705617946	0.9852868531083226
WDX4	4	400.0	9.0	TS2	0.0466845693038628	0.59	0.0586655649659161	0.9882244285384436	0.9863025774173309	0.9844450058566772	0.9852628451063796
WDX4	4	400.0	9.0	TS2	0.0466845693038628	0.6	0.0594918405288163	0.988213542870349	0.9862991290187244	0.984430963830018	0.9852540053941368
WDX4	4	400.0	9.0	TS2	0.0466845693038628	0.61	0.0611443916546168	0.9881917110442232	0.9862764571934732	0.9843925570905356	0.9852231264614874
WDX4	4	400.0	9.0	TS2	0.0466845693038628	0.62	0.0623838049989671	0.9881752840250406	0.9862662894537816	0.9843880440602212	0.985215653651486
WDX4	4	400.0	9.0	TS2	0.0466845693038628	0.63	0.0648626316876678	0.9883747965589398	0.9864630822318988	0.9845180425669832	0.9853839511046664
WDX4	4	400.0	9.0	TS2	0.0466845693038628	0.64	0.0667217517041933	0.988350419384902	0.986415990437089	0.9844785152306438	0.9853399350385196
WDX4	4	400.0	9.0	TS2	0.0466845693038628	0.65	0.069407147283619	0.9885487263379296	0.9865310776643442	0.984641745474147	0.9854799891471142
WDX4	4	400.0	9.0	TS2	0.0466845693038628	0.66	0.0710596984094195	0.9885272769843128	0.9864979419911202	0.98459231167514	0.985438160104102
WDX4	4	400.0	9.0	TS2	0.0466845693038628	0.67	0.072918818425945	0.988737681839512	0.98743861667283	0.9848038396142426	0.9859987481978716
WDX4	4	400.0	9.0	TS2	0.0466845693038628	0.68	0.0756042140053707	0.9889385737820664	0.9875949564149336	0.9848670267534698	0.9861061202574176
WDX4	4	400.0	9.0	TS2	0.0466845693038628	0.6900000000000001	0.0789093162569717	0.988896763524687	0.9875380956822908	0.9848425729605008	0.986064509253813
WDX4	4	400.0	9.0	TS2	0.0466845693038628	0.7000000000000001	0.0799421607105969	0.988883632923368	0.9875041075403516	0.9847783560007068	0.986014567901
WDX4	4	400.0	9.0	TS2	0.0466845693038628	0.71	0.0799421607105969	0.988883632923368	0.9875041075403516	0.9847783560007068	0.986014567901
WDX4	4	400.0	9.0	TS2	0.0466845693038628	0.72	0.0818012807271224	0.9893339653946432	0.9886837821998222	0.9859857301665634	0.9872010222450064
WDX4	4	400.0	9.0	TS2	0.0466845693038628	0.73	0.083660400743648	0.9893111638954868	0.988646356036387	0.9859739061041994	0.9871757239769464
WDX4	4	400.0	9.0	TS2	0.0466845693038628	0.74	0.0855195207601735	0.9892882646988812	0.9886247941214767	0.985953826678812	0.9871544611268792
WDX4	4	400.0	9.0	TS2	0.0466845693038628	0.75	0.0882049163395992	0.9899713467048712	0.990021825484024	0.986514932169398	0.9881290708329517
WDX4	4	400.0	9.0	TS2	0.0466845693038628	0.76	0.0900640363561247	0.9899497487437184	0.9900014588461474	0.9864996910730954	0.9881108933099244
WDX4	4	400.0	9.0	TS2	0.0466845693038628	0.77	0.0919231563726502	0.9899280575539569	0.989983199968104	0.9864395923653804	0.9880706163946928
WDX4	4	400.0	9.0	TS2	0.0466845693038628	0.78	0.094608551952076	0.9898965600192446	0.9899609075715732	0.986387217582572	0.9880324428861678
WDX4	4	400.0	9.0	TS2	0.0466845693038628	0.79	0.0970873786407767	0.990108564535585	0.9901566994153366	0.9865365154124524	0.9882095053724516
WDX4	4	400.0	9.0	TS2	0.0466845693038628	0.8	0.0997727742202024	0.9903194578896418	0.9903697506046316	0.9875008480414104	0.988815016712123
WDX4	4	400.0	9.0	TS2	0.0466845693038628	0.81	0.1016318942367279	0.9902983264613144	0.990349135985029	0.9874824769685416	0.9887951513460692
WDX4	4	400.0	9.0	TS2	0.0466845693038628	0.8200000000000001	0.1096880809750051	0.9904505386875612	0.9905308366515582	0.9875137939537232	0.9889048245916232
WDX4	4	400.0	9.0	TS2	0.0466845693038628	0.8300000000000001	0.1140260276802313	0.9906473049470834	0.990747108716627	0.9876319175473968	0.9890762804472676
WDX4	4	400.0	9.0	TS2	0.0466845693038628	0.84	0.1140260276802313	0.9906473049470834	0.990747108716627	0.9876319175473968	0.9890762804472676
WDX4	4	400.0	9.0	TS2	0.0466845693038628	0.85	0.1175376988225573	0.990608007909046	0.9907090484937028	0.987580663799034	0.9890306808801198
WDX4	4	400.0	9.0	TS2	0.0466845693038628	0.86	0.1220822144185085	0.9905566600397614	0.9906535886104376	0.9875261229167568	0.9889744701536568
WDX4	4	400.0	9.0	TS2	0.0466845693038628	0.87	0.1253873166701095	0.9910179640718564	0.991017086913587	0.987982153181622	0.9893844880310708
WDX4	4	400.0	9.0	TS2	0.0466845693038628	0.88	0.1299318322660607	0.9909683893627697	0.99096948998307	0.9879229661525712	0.989329950591731
WDX4	4	400.0	9.0	TS2	0.0466845693038628	0.89	0.1342697789712869	0.9911727616645648	0.9911524535737714	0.98888196051025	0.989915513369516
WDX4	4	400.0	9.0	TS2	0.0466845693038628	0.9	0.1412931212559388	0.991859577715594	0.9918689940552216	0.9892640653199158	0.990476947560388
WDX4	4	400.0	9.0	TS2	0.0466845693038628	0.91	0.1458376368518901	0.99181376311077	0.9918041719460882	0.9892404711016118	0.9904318033819992
WDX4	4	400.0	9.0	TS2	0.0466845693038628	0.92	0.1518281346829167	0.9920103092783504	0.991968044798349	0.9894079404354796	0.9906010162442748
WDX4	4	400.0	9.0	TS2	0.0466845693038628	0.93	0.1598843214211939	0.9921895339755272	0.9921182405229484	0.990417605105105	0.9911934626750392
WDX4	4	400.0	9.0	TS2	0.0466845693038628	0.94	0.1795083660400743	0.9927923117992524	0.9927022165152876	0.9917429934098828	0.9921622443694604
WDX4	4	400.0	9.0	TS2	0.0466845693038628	0.95	0.1933484817186531	0.9926610491981516	0.9925973504818358	0.9914785369418369	0.9919748704071474
WDX4	4	400.0	9.0	TS2	0.0466845693038628	0.96	0.1933484817186531	0.9926610491981516	0.9925973504818358	0.9914785369418369	0.9919748704071474
WDX4	4	400.0	9.0	TS2	0.0466845693038628	0.97	0.2102871307581078	0.9930497636919656	0.9929910019252	0.9916841681526712	0.992280362812384
WDX4	4	400.0	9.0	TS2	0.0466845693038628	0.98	0.2373476554430902	0.9936526255049049	0.9935692083047096	0.993056368348391	0.9932704717094796
WDX4	4	400.0	9.0	TS2	0.0466845693038628	0.99	0.2782482958066515	0.994186046511628	0.9941300290117208	0.9945144910032266	0.994292647748217
WDX4	4	400.0	9.0	TS2	0.0466845693038628	1.0	0.3833918611857054	0.9938383472272564	0.993256056915416	0.994125297935034	0.9936456290248624
WDX4	4	400.0	9.0	TS1+2	0.0370114625051788	0.0	0.0	0.979922558439696	0.9771887316064118	0.9792199966553334	0.9780887608929422
WDX4	4	400.0	9.0	TS1+2	0.0370114625051788	0.01	0.0001381024720342	0.980063109581182	0.9773259120450736	0.979322391396132	0.9782112605541304
WDX4	4	400.0	9.0	TS1+2	0.0370114625051788	0.02	0.0006905123601712	0.9800516647531572	0.9773217343303096	0.979306238443074	0.9782009455997324
WDX4	4	400.0	9.0	TS1+2	0.0370114625051788	0.03	0.0013810247203424	0.980180956484274	0.9774111376933946	0.9794186750974696	0.978302836705334
WDX4	4	400.0	9.0	TS1+2	0.0370114625051788	0.04	0.0020715370805137	0.980310434032768	0.9775008980040116	0.9795602934630104	0.9784154745965894
WDX4	4	400.0	9.0	TS1+2	0.0370114625051788	0.05	0.0030382543847534	0.9808660624370594	0.9783260169611924	0.9800248826219804	0.9790655986610424
WDX4	4	400.0	9.0	TS1+2	0.0370114625051788	0.06	0.0042811766330617	0.9814174589455488	0.97913673214998	0.9806660182707848	0.9797917473707544
WDX4	4	400.0	9.0	TS1+2	0.0370114625051788	0.07	0.0046954840491644	0.9815535379737714	0.9794084339602652	0.9807848272007116	0.9799884346592472
WDX4	4	400.0	9.0	TS1+2	0.0370114625051788	0.08	0.0052478939373014	0.9815428983417448	0.9793946221800433	0.980777281499431	0.979977551355236
WDX4	4	400.0	9.0	TS1+2	0.0370114625051788	0.09	0.0059384062974727	0.9816738816738816	0.979483874089891	0.9808852817451136	0.9800771745065194
WDX4	4	400.0	9.0	TS1+2	0.0370114625051788	0.1	0.0070432260737467	0.9817971684484254	0.9797467558490836	0.980990710505752	0.980262365550501
WDX4	4	400.0	9.0	TS1+2	0.0370114625051788	0.11	0.0075956359618837	0.981786643538595	0.9797329102895932	0.9809832456461682	0.9802515065858984
WDX4	4	400.0	9.0	TS1+2	0.0370114625051788	0.12	0.0082861483220549	0.9822074352668884	0.9802832040382008	0.9814587338145686	0.98076971826413
WDX4	4	400.0	9.0	TS1+2	0.0370114625051788	0.13	0.0088385582101919	0.982197134172818	0.9802749231306622	0.9814536111002756	0.9807629322660958
WDX4	4	400.0	9.0	TS1+2	0.0370114625051788	0.14	0.0091147631542604	0.9821919791515854	0.9802682316308272	0.9814511206927596	0.9807582596133124
WDX4	4	400.0	9.0	TS1+2	0.0370114625051788	0.15	0.0095290705703632	0.9824739281575898	0.9806827662564735	0.9817026489279852	0.9810910968170852
WDX4	4	400.0	9.0	TS1+2	0.0370114625051788	0.16	0.0103576854025687	0.9828935923456076	0.981339297929098	0.982050306528878	0.9815898451251764
WDX4	4	400.0	9.0	TS1+2	0.0370114625051788	0.17	0.0106338903466372	0.9830336426914154	0.981478139470238	0.9821712567502688	0.981723493668326
WDX4	4	400.0	9.0	TS1+2	0.0370114625051788	0.18	0.0114625051788427	0.9831640058055152	0.9816087169893964	0.9824412540971276	0.981926563500517
WDX4	4	400.0	9.0	TS1+2	0.0370114625051788	0.19	0.0120149150669796	0.9832994481556782	0.9817365039856584	0.9825396395853592	0.982041996091228
WDX4	4	400.0	9.0	TS1+2	0.0370114625051788	0.2	0.0125673249551166	0.983435047951177	0.981869291160422	0.982653823417596	0.9821689708723644
WDX4	4	400.0	9.0	TS1+2	0.0370114625051788	0.21	0.0136721447313906	0.9835612452720396	0.9819847585649246	0.9827561375682878	0.9822811206274344
WDX4	4	400.0	9.0	TS1+2	0.0370114625051788	0.22	0.0145007595635961	0.9836924868957484	0.9821032953344712	0.9830326655813202	0.982481000858648
WDX4	4	400.0	9.0	TS1+2	0.0370114625051788	0.23	0.0151912719237674	0.9838263150225848	0.9822368706048084	0.9831488155606434	0.9826092384598936
WDX4	4	400.0	9.0	TS1+2	0.0370114625051788	0.24	0.0160198867559729	0.9839579991249816	0.982369351784536	0.9834157885279896	0.9828113080772236
WDX4	4	400.0	9.0	TS1+2	0.0370114625051788	0.25	0.0165722966441099	0.984094557128265	0.982500049399355	0.9835359097281944	0.9829399587135608
WDX4	4	400.0	9.0	TS1+2	0.0370114625051788	0.26	0.0176771164203839	0.9843681519357196	0.982903659064934	0.9839317718053594	0.983342707835262
WDX4	4	400.0	9.0	TS1+2	0.0370114625051788	0.27	0.0186438337246236	0.9844983913424978	0.9831659979158538	0.9840421678021528	0.9835298187422976
WDX4	4	400.0	9.0	TS1+2	0.0370114625051788	0.28	0.0194724485568291	0.9847775175644028	0.9835450958897508	0.9842856514414794	0.9838426630748244
WDX4	4	400.0	9.0	TS1+2	0.0370114625051788	0.29	0.0205772683331031	0.9849062133645956	0.983665286811984	0.9844001555311008	0.9839629191494236
WDX4	4	400.0	9.0	TS1+2	0.0370114625051788	0.3	0.0215439856373429	0.9850374064837906	0.9839337275666696	0.9845159154915376	0.984155317109968
WDX4	4	400.0	9.0	TS1+2	0.0370114625051788	0.31	0.0220963955254799	0.9851753999706444	0.9840664234444292	0.9846352754758604	0.9842842946172868
WDX4	4	400.0	9.0	TS1+2	0.0370114625051788	0.32	0.0232012153017539	0.9853049228508448	0.9843431035362444	0.9847740571086409	0.9844890334936628
WDX4	4	400.0	9.0	TS1+2	0.0370114625051788	0.33	0.0240298301339593	0.985586115605236	0.984589577662766	0.9849778079378984	0.9847122194962618
WDX4	4	400.0	9.0	TS1+2	0.0370114625051788	0.34	0.0248584449661648	0.9858678050934786	0.9849670239170936	0.985203933629688	0.9850139914934044
WDX4	4	400.0	9.0	TS1+2	0.0370114625051788	0.35	0.0259632647424388	0.9861459100957995	0.9852433260840856	0.9854425546340992	0.9852774437795532
WDX4	4	400.0	9.0	TS1+2	0.0370114625051788	0.36	0.0259632647424388	0.9861459100957995	0.9852433260840856	0.9854425546340992	0.9852774437795532
WDX4	4	400.0	9.0	TS1+2	0.0370114625051788	0.37	0.0266537771026101	0.9861356932153392	0.9852325720308008	0.985432769932804	0.985267110255946
WDX4	4	400.0	9.0	TS1+2	0.0370114625051788	0.38	0.0277585968788841	0.9862669816893088	0.9853147259562484	0.9856997819466322	0.9854422205206096
WDX4	4	400.0	9.0	TS1+2	0.0370114625051788	0.39	0.0290015191271923	0.9865444329439598	0.985702100241484	0.98591197595502	0.9857420013023566
WDX4	4	400.0	9.0	TS1+2	0.0370114625051788	0.4	0.0295539290153293	0.9868323716526112	0.9859526168980974	0.9863204108248688	0.986075125079266
WDX4	4	400.0	9.0	TS1+2	0.0370114625051788	0.41	0.0307968512636376	0.9872592592592592	0.986444087461794	0.9868521845711702	0.9865879578545538
WDX4	4	400.0	9.0	TS1+2	0.0370114625051788	0.42	0.0307968512636376	0.9872592592592592	0.986444087461794	0.9868521845711702	0.9865879578545538
WDX4	4	400.0	9.0	TS1+2	0.0370114625051788	0.43	0.0319016710399116	0.9873924651438742	0.986577998450801	0.9869614788580072	0.9867122817887758
WDX4	4	400.0	9.0	TS1+2	0.0370114625051788	0.44	0.0335589007043226	0.987518573551263	0.9866695453893872	0.9870512392156792	0.9868019179225566
WDX4	4	400.0	9.0	TS1+2	0.0370114625051788	0.45	0.0354923353128021	0.9874925550923168	0.986637212032963	0.9870289099712918	0.9867742765435338
WDX4	4	400.0	9.0	TS1+2	0.0370114625051788	0.46	0.036044745200939	0.9874851013110846	0.986629818184557	0.9870200541141534	0.9867660609117715
WDX4	4	400.0	9.0	TS1+2	0.0370114625051788	0.47	0.0375638723933158	0.9876137889867184	0.986906460446162	0.9871574808044192	0.9869699063375484
WDX4	4	400.0	9.0	TS1+2	0.0370114625051788	0.48	0.0375638723933158	0.9876137889867184	0.986906460446162	0.9871574808044192	0.9869699063375484
WDX4	4	400.0	9.0	TS1+2	0.0370114625051788	0.49	0.0392211020577268	0.9877410674241291	0.9869875768834916	0.9872661053809564	0.9870651322299084
WDX4	4	400.0	9.0	TS1+2	0.0370114625051788	0.5	0.0400497168899323	0.9877300613496932	0.9869686764210218	0.9872550574045202	0.9870499697227104
WDX4	4	400.0	9.0	TS1+2	0.0370114625051788	0.51	0.0414307416102748	0.9880113891802788	0.9873766521258244	0.9874611827763164	0.987355316655262
WDX4	4	400.0	9.0	TS1+2	0.0370114625051788	0.52	0.0429498688026515	0.9881416991894326	0.9874883340488418	0.9875441117580396	0.9874517196745126
WDX4	4	400.0	9.0	TS1+2	0.0370114625051788	0.53	0.043778483634857	0.9881310096153846	0.9874758103387457	0.9875336804454964	0.9874400858330232
WDX4	4	400.0	9.0	TS1+2	0.0370114625051788	0.54	0.044330893522994	0.988123872519543	0.987464669611574	0.9875284384526234	0.987431765825044
WDX4	4	400.0	9.0	TS1+2	0.0370114625051788	0.55	0.0455738157713023	0.9881077826283304	0.987449957008634	0.987510106385635	0.9874150433604262
WDX4	4	400.0	9.0	TS1+2	0.0370114625051788	0.56	0.0472310454357133	0.988387875131956	0.987866585562192	0.9879118700290476	0.9878240884313324
WDX4	4	400.0	9.0	TS1+2	0.0370114625051788	0.5700000000000001	0.0490263775721585	0.9889694771834392	0.9885288157604928	0.9884281610695868	0.9884086934867092
WDX4	4	400.0	9.0	TS1+2	0.0370114625051788	0.58	0.0490263775721585	0.9889694771834392	0.9885288157604928	0.9884281610695868	0.9884086934867092
WDX4	4	400.0	9.0	TS1+2	0.0370114625051788	0.59	0.0506836072365695	0.989100817438692	0.9886554663684348	0.9885208087208844	0.9885203240742444
WDX4	4	400.0	9.0	TS1+2	0.0370114625051788	0.6	0.0517884270128435	0.9890876023037284	0.9886380537291266	0.988507636327785	0.9885047928486352
WDX4	4	400.0	9.0	TS1+2	0.0370114625051788	0.61	0.0530313492611517	0.9890726969191076	0.9886282751646486	0.9884936139384296	0.988492786384889
WDX4	4	400.0	9.0	TS1+2	0.0370114625051788	0.62	0.0538599640933572	0.98906273735379	0.9886214277347036	0.988489321957048	0.9884871551707032
WDX4	4	400.0	9.0	TS1+2	0.0370114625051788	0.63	0.0556552962298025	0.9891933028919332	0.9887559396909982	0.9885957809582984	0.988610495506562
WDX4	4	400.0	9.0	TS1+2	0.0370114625051788	0.64	0.0573125258942135	0.9891735285147912	0.9887272872548684	0.98858144905727	0.9885886879550272
WDX4	4	400.0	9.0	TS1+2	0.0370114625051788	0.65	0.059245960502693	0.9893031784841076	0.9888176867562768	0.9886936836032554	0.9886905440105204
WDX4	4	400.0	9.0	TS1+2	0.0370114625051788	0.66	0.0613174975832067	0.989278603155154	0.9887794678740504	0.988662281012232	0.9886552753355236
WDX4	4	400.0	9.0	TS1+2	0.0370114625051788	0.67	0.0628366247755834	0.9895673519484504	0.989357183117758	0.9889728189695708	0.9890913930962346
WDX4	4	400.0	9.0	TS1+2	0.0370114625051788	0.68	0.0647700593840629	0.9896986469864698	0.9894762925747946	0.9890566362477312	0.9891917895818564
WDX4	4	400.0	9.0	TS1+2	0.0370114625051788	0.6900000000000001	0.0676702112967822	0.9896652784204844	0.9894402746746908	0.9890339832680752	0.9891619824526946
WDX4	4	400.0	9.0	TS1+2	0.0370114625051788	0.7000000000000001	0.0684988261289877	0.9896557048016056	0.9894271569135556	0.9890203525432402	0.9891484180773228
WDX4	4	400.0	9.0	TS1+2	0.0370114625051788	0.71	0.0684988261289877	0.9896557048016056	0.9894271569135556	0.9890203525432402	0.9891484180773228
WDX4	4	400.0	9.0	TS1+2	0.0370114625051788	0.72	0.0698798508493302	0.9901036029070668	0.9900035325306724	0.9896033961973676	0.9897277423274414
WDX4	4	400.0	9.0	TS1+2	0.0370114625051788	0.73	0.0716751829857754	0.990238611713666	0.9901305125714936	0.9898875629060798	0.9899368843454782
WDX4	4	400.0	9.0	TS1+2	0.0370114625051788	0.74	0.0731943101781521	0.9902219462983084	0.9901167814279755	0.989870002897452	0.9899210283217068
WDX4	4	400.0	9.0	TS1+2	0.0370114625051788	0.75	0.0762325645629056	0.9906556611119764	0.9906717389400927	0.9902450678134388	0.9903889859167384
WDX4	4	400.0	9.0	TS1+2	0.0370114625051788	0.76	0.0783041016434194	0.9907898844832967	0.990808643688806	0.9903329567220568	0.99050344087581
WDX4	4	400.0	9.0	TS1+2	0.0370114625051788	0.77	0.0796851263637619	0.9907754846779238	0.9907921285528324	0.9903203065873498	0.9904886324597204
WDX4	4	400.0	9.0	TS1+2	0.0370114625051788	0.78	0.0820328683883441	0.990750901395203	0.9907724844912787	0.9902930814592388	0.9904648934971708
WDX4	4	400.0	9.0	TS1+2	0.0370114625051788	0.79	0.0842425079408921	0.9908848027659908	0.9908929428957052	0.9904075699276256	0.9905849253594832
WDX4	4	400.0	9.0	TS1+2	0.0370114625051788	0.8	0.0868664549095428	0.9910151324085752	0.99102197736434	0.9906818099928452	0.990790034656426
WDX4	4	400.0	9.0	TS1+2	0.0370114625051788	0.81	0.0887998895180223	0.9911532385466034	0.9913095555154788	0.990828444071824	0.9910028015277264
WDX4	4	400.0	9.0	TS1+2	0.0370114625051788	0.8200000000000001	0.0958431155917691	0.9912406434145564	0.99141415691802	0.9908820028477092	0.9910839979161288
WDX4	4	400.0	9.0	TS1+2	0.0370114625051788	0.8300000000000001	0.0994337798646595	0.991364145210299	0.9915444619124936	0.990989672981203	0.9912055749410708
WDX4	4	400.0	9.0	TS1+2	0.0370114625051788	0.84	0.0994337798646595	0.991364145210299	0.9915444619124936	0.990989672981203	0.9912055749410708
WDX4	4	400.0	9.0	TS1+2	0.0370114625051788	0.85	0.102472034249413	0.9913336543090996	0.9915117339876685	0.9909627519188324	0.9911753101205004
WDX4	4	400.0	9.0	TS1+2	0.0370114625051788	0.86	0.1067532108824748	0.9912903225806452	0.9914628907851052	0.9909242080752309	0.9911309532024613
WDX4	4	400.0	9.0	TS1+2	0.0370114625051788	0.87	0.1093771578511255	0.9915871218249476	0.9917059118288096	0.9912228814848094	0.991401934693008
WDX4	4	400.0	9.0	TS1+2	0.0370114625051788	0.88	0.112967822124016	0.9915515840779854	0.9916713603206824	0.9911926070459908	0.9913690593136716
WDX4	4	400.0	9.0	TS1+2	0.0370114625051788	0.89	0.116834691340975	0.9916761873673904	0.9917882509122182	0.991464026229782	0.9915665532442086
WDX4	4	400.0	9.0	TS1+2	0.0370114625051788	0.9	0.1233255075265847	0.9922697368421052	0.9923745098663512	0.991915102890564	0.9920918703706652
WDX4	4	400.0	9.0	TS1+2	0.0370114625051788	0.91	0.1277447866316807	0.992228835978836	0.9923251114827202	0.9918827623172312	0.9920503847166088
WDX4	4	400.0	9.0	TS1+2	0.0370114625051788	0.92	0.1327164756249136	0.9923486360612108	0.992425816069302	0.9919832827695676	0.9921529747639684
WDX4	4	400.0	9.0	TS1+2	0.0370114625051788	0.93	0.1403121115867974	0.9926137317441666	0.9926679170764348	0.9925677432611376	0.9925723936307198
WDX4	4	400.0	9.0	TS1+2	0.0370114625051788	0.94	0.1607512774478663	0.9934584265794456	0.9934511296095596	0.9936520890865972	0.9935130530295384
WDX4	4	400.0	9.0	TS1+2	0.0370114625051788	0.95	0.1734567048750172	0.9935280741647716	0.993549130409448	0.9936607677802368	0.9935674151424768
WDX4	4	400.0	9.0	TS1+2	0.0370114625051788	0.96	0.1734567048750172	0.9935280741647716	0.993549130409448	0.9936607677802368	0.9935674151424768
WDX4	4	400.0	9.0	TS1+2	0.0370114625051788	0.97	0.1898908990470929	0.9937477670596642	0.9937588939199982	0.9938131665804324	0.9937514564507932
WDX4	4	400.0	9.0	TS1+2	0.0370114625051788	0.98	0.2170970860378401	0.9940751712645808	0.994048886893652	0.9942681795985344	0.9941286729794534
WDX4	4	400.0	9.0	TS1+2	0.0370114625051788	0.99	0.2582516227040464	0.9943170683911424	0.9943003756366882	0.9946744010983846	0.9944622182676074
WDX4	4	400.0	9.0	TS1+2	0.0370114625051788	1.0	0.3746720066289186	0.9946009389671362	0.99419521510852	0.9950518267616726	0.994593645855946
WDX12	12	400.0	9.0	TS1	0.0216666666666666	0.0	0.0	0.9598239636570132	0.9605862598970306	0.9598186937059524	0.9599403292281472
WDX12	12	400.0	9.0	TS1	0.0216666666666666	0.01	0.0015277777777777	0.9607564339542158	0.9614567639376072	0.9607344680469816	0.9608489934351704
WDX12	12	400.0	9.0	TS1	0.0216666666666666	0.02	0.0033333333333333	0.9618233618233618	0.9624932084059956	0.9617886681234776	0.9619143581879548
WDX12	12	400.0	9.0	TS1	0.0216666666666666	0.03	0.0044444444444444	0.9622076440387908	0.9628733899976976	0.9621731712723774	0.962293349275412
WDX12	12	400.0	9.0	TS1	0.0216666666666666	0.04	0.0061111111111111	0.9625714285714284	0.9632296072112356	0.9625249369315716	0.9626443454872254
WDX12	12	400.0	9.0	TS1	0.0216666666666666	0.05	0.0083333333333333	0.963774341351661	0.9644282158687072	0.9637213836267114	0.963826915272993
WDX12	12	400.0	9.0	TS1	0.0216666666666666	0.06	0.0091666666666666	0.9646030381198052	0.9652264130196508	0.964537852963116	0.9646459714144194
WDX12	12	400.0	9.0	TS1	0.0216666666666666	0.07	0.0094444444444444	0.96473623853211	0.9653603910873788	0.9646646123256336	0.964776453502416
WDX12	12	400.0	9.0	TS1	0.0216666666666666	0.08	0.0109722222222222	0.9655419956927496	0.9661683820461296	0.96547665258799	0.965585222488844
WDX12	12	400.0	9.0	TS1	0.0216666666666666	0.09	0.0129166666666666	0.9664796432168034	0.9670921007574949	0.966414027516028	0.9665226105167126
WDX12	12	400.0	9.0	TS1	0.0216666666666666	0.1	0.0145833333333333	0.9674304654849402	0.9680209446088294	0.9673478022869124	0.9674710285359862
WDX12	12	400.0	9.0	TS1	0.0216666666666666	0.11	0.01625	0.9682402194312112	0.9688291245291226	0.968150164797828	0.968272671020976
WDX12	12	400.0	9.0	TS1	0.0216666666666666	0.12	0.0173611111111111	0.9686370862841452	0.9692343105739152	0.9685474606305908	0.968665790911404
WDX12	12	400.0	9.0	TS1	0.0216666666666666	0.13	0.0188888888888888	0.9690214244354372	0.9695882172976776	0.9689254355356473	0.9690413382982352
WDX12	12	400.0	9.0	TS1	0.0216666666666666	0.14	0.0191666666666666	0.9691572545612512	0.9697352269164784	0.9690579613272692	0.969173450564136
WDX12	12	400.0	9.0	TS1	0.0216666666666666	0.15	0.0197222222222222	0.9694291509707332	0.9700084186166046	0.9693156102657092	0.969433083654554
WDX12	12	400.0	9.0	TS1	0.0216666666666666	0.16	0.0205555555555555	0.9699825986078886	0.9705552028515952	0.9698671787009948	0.9699776693464044
WDX12	12	400.0	9.0	TS1	0.0216666666666666	0.17	0.0209722222222222	0.9702596837371246	0.9708253100176938	0.9701341375178362	0.9702428153883802
WDX12	12	400.0	9.0	TS1	0.0216666666666666	0.18	0.0229166666666666	0.9706352667538888	0.9711830769505236	0.9704906443177204	0.9706025816706032
WDX12	12	400.0	9.0	TS1	0.0216666666666666	0.19	0.0240277777777777	0.97089215543589	0.9714525939164508	0.9707510403633972	0.9708586107510228
WDX12	12	400.0	9.0	TS1	0.0216666666666666	0.2	0.0254166666666666	0.9715784871010056	0.9721179400766004	0.9714217606225825	0.971539887351904
WDX12	12	400.0	9.0	TS1	0.0216666666666666	0.21	0.0268055555555555	0.972266822361699	0.9727989410678782	0.9720995392958556	0.972228709555528
WDX12	12	400.0	9.0	TS1	0.0216666666666666	0.22	0.0275	0.9722465673385918	0.972776349466988	0.9720736974570622	0.9722040965642184
WDX12	12	400.0	9.0	TS1	0.0216666666666666	0.23	0.0291666666666666	0.972636815920398	0.9731748176137224	0.9724711959669996	0.9725946816596654
WDX12	12	400.0	9.0	TS1	0.0216666666666666	0.24	0.03125	0.9738964657574424	0.9743971764387132	0.9737231472552064	0.9738399126712532
WDX12	12	400.0	9.0	TS1	0.0216666666666666	0.25	0.0319444444444444	0.9741708247725273	0.974676268260617	0.9739935187567328	0.974117355116855
WDX12	12	400.0	9.0	TS1	0.0216666666666666	0.26	0.0327777777777777	0.9741480611045829	0.9746479466108234	0.9739692901380512	0.9740905841945954
WDX12	12	400.0	9.0	TS1	0.0216666666666666	0.27	0.0340277777777777	0.9745550816296514	0.9750798396636352	0.9743763153778868	0.9745067615698576
WDX12	12	400.0	9.0	TS1	0.0216666666666666	0.28	0.0355555555555555	0.9749558043606364	0.9754864160186916	0.9747666690729744	0.9749136350600648
WDX12	12	400.0	9.0	TS1	0.0216666666666666	0.29	0.0369444444444444	0.975361463558572	0.9758874666551643	0.9751634183825928	0.97532100531408
WDX12	12	400.0	9.0	TS1	0.0216666666666666	0.3	0.0375	0.9757897844700324	0.9763055690754344	0.9755902440529804	0.9757432999648064
WDX12	12	400.0	9.0	TS1	0.0216666666666666	0.31	0.0393055555555555	0.9766306759355124	0.9771299161300784	0.9764317117664932	0.9765650091167938
WDX12	12	400.0	9.0	TS1	0.0216666666666666	0.32	0.0401388888888888	0.9766099185788304	0.9770915881742944	0.976402796036624	0.9765303190259728
WDX12	12	400.0	9.0	TS1	0.0216666666666666	0.33	0.0411111111111111	0.976882039122703	0.9773539636722562	0.9766828906927316	0.976806209077422
WDX12	12	400.0	9.0	TS1	0.0216666666666666	0.34	0.0426388888888888	0.9771411607540448	0.977630674684371	0.9769329507255492	0.977064634182175
WDX12	12	400.0	9.0	TS1	0.0216666666666666	0.35	0.0451388888888888	0.9773775859502902	0.9778463458261734	0.9771555769564068	0.9772819063083262
WDX12	12	400.0	9.0	TS1	0.0216666666666666	0.36	0.0451388888888888	0.9773775859502902	0.9778463458261734	0.9771555769564068	0.9772819063083262
WDX12	12	400.0	9.0	TS1	0.0216666666666666	0.37	0.0469444444444444	0.9777810915597972	0.9782392566099558	0.977550929614543	0.9776801123436925
WDX12	12	400.0	9.0	TS1	0.0216666666666666	0.38	0.0477777777777777	0.9777611940298508	0.9782205312266912	0.9775251953978892	0.977657507758955
WDX12	12	400.0	9.0	TS1	0.0216666666666666	0.39	0.0490277777777777	0.9778807353160962	0.9783147733042884	0.977650565753618	0.9777732246428098
WDX12	12	400.0	9.0	TS1	0.0216666666666666	0.4	0.0501388888888888	0.977854257070178	0.9782809389723623	0.9776142816279556	0.977737511285572
WDX12	12	400.0	9.0	TS1	0.0216666666666666	0.41	0.0527777777777777	0.9782412965186076	0.9786479431507056	0.9779751763944324	0.9781061855128592
WDX12	12	400.0	9.0	TS1	0.0216666666666666	0.42	0.0527777777777777	0.9782412965186076	0.9786479431507056	0.9779751763944324	0.9781061855128592
WDX12	12	400.0	9.0	TS1	0.0216666666666666	0.43	0.0540277777777777	0.9783621337340346	0.9787523069235192	0.9780824048581064	0.9782179998835548
WDX12	12	400.0	9.0	TS1	0.0216666666666666	0.44	0.0551388888888888	0.9787874228975476	0.9791363208313432	0.9785099037477584	0.978630765993786
WDX12	12	400.0	9.0	TS1	0.0216666666666666	0.45	0.05625	0.979063111914445	0.9794043230719534	0.9787855289709894	0.9789061051762556
WDX12	12	400.0	9.0	TS1	0.0216666666666666	0.46	0.0575	0.9791855203619908	0.9795080120344832	0.978905854405607	0.9790232483577368
WDX12	12	400.0	9.0	TS1	0.0216666666666666	0.47	0.0601388888888888	0.9797307517773408	0.9800605723971502	0.9794312375341762	0.979561072887543
WDX12	12	400.0	9.0	TS1	0.0216666666666666	0.48	0.0601388888888888	0.9797307517773408	0.9800605723971502	0.9794312375341762	0.979561072887543
WDX12	12	400.0	9.0	TS1	0.0216666666666666	0.49	0.0604166666666666	0.9797246179452264	0.980056387409245	0.979421923889436	0.979554262435879
WDX12	12	400.0	9.0	TS1	0.0216666666666666	0.5	0.0618055555555555	0.979845431125928	0.980189779580694	0.9795393164957644	0.9796725465382704
WDX12	12	400.0	9.0	TS1	0.0216666666666666	0.51	0.0640277777777777	0.9801002582409236	0.9804328512150698	0.9797926586189905	0.9799267541463512
WDX12	12	400.0	9.0	TS1	0.0216666666666666	0.52	0.0655555555555555	0.980219111381619	0.9805617802221304	0.9798941622034716	0.980035667682718
WDX12	12	400.0	9.0	TS1	0.0216666666666666	0.53	0.0668055555555555	0.9803443547158311	0.980696147369268	0.9800121862212502	0.9801573718347228
WDX12	12	400.0	9.0	TS1	0.0216666666666666	0.54	0.0681944444444444	0.980772165420418	0.9811391996636	0.9804413522078452	0.98059605927205
WDX12	12	400.0	9.0	TS1	0.0216666666666666	0.55	0.0702777777777777	0.9813398592841848	0.9816909109640188	0.9810249694947472	0.9811619674111042
WDX12	12	400.0	9.0	TS1	0.0216666666666666	0.56	0.0716666666666666	0.9816176470588236	0.981969853474602	0.9812996888328296	0.9814427576479864
WDX12	12	400.0	9.0	TS1	0.0216666666666666	0.5700000000000001	0.0752777777777777	0.9821593355890496	0.9825205693169436	0.9818524159240606	0.981999814801546
WDX12	12	400.0	9.0	TS1	0.0216666666666666	0.58	0.0752777777777777	0.9821593355890496	0.9825205693169436	0.9818524159240606	0.981999814801546
WDX12	12	400.0	9.0	TS1	0.0216666666666666	0.59	0.0773611111111111	0.9824263912440264	0.982811051711728	0.9821136113073186	0.9822711751121096
WDX12	12	400.0	9.0	TS1	0.0216666666666666	0.6	0.07875	0.9825536513818126	0.9829357867143724	0.982241024651794	0.9823980748958582
WDX12	12	400.0	9.0	TS1	0.0216666666666666	0.61	0.0819444444444444	0.98311124883793	0.983487047963277	0.9828034820917656	0.9829698539813374
WDX12	12	400.0	9.0	TS1	0.0216666666666666	0.62	0.0838888888888888	0.9833850931677018	0.9837604283810644	0.98306078434118	0.9832393533595856
WDX12	12	400.0	9.0	TS1	0.0216666666666666	0.63	0.0873611111111111	0.9836321122369448	0.9839887620988952	0.983318768989449	0.9834803675209371
WDX12	12	400.0	9.0	TS1	0.0216666666666666	0.64	0.0898611111111111	0.9842113490698764	0.9845849765795012	0.9839169545688744	0.9840821329258568
WDX12	12	400.0	9.0	TS1	0.0216666666666666	0.65	0.0915277777777777	0.9843382928739232	0.9847034554114024	0.9840273003364262	0.9841997890273368
WDX12	12	400.0	9.0	TS1	0.0216666666666666	0.66	0.09375	0.984298948029518	0.9846539598668476	0.9839762211394998	0.9841479935378666
WDX12	12	400.0	9.0	TS1	0.0216666666666666	0.67	0.0958333333333333	0.9842618822788796	0.984584938919169	0.98393727372413	0.9840921689125915
WDX12	12	400.0	9.0	TS1	0.0216666666666666	0.68	0.0979166666666666	0.9845401482883736	0.984851091510369	0.98421793223517	0.9843706238129044
WDX12	12	400.0	9.0	TS1	0.0216666666666666	0.6900000000000001	0.1034722222222222	0.9849182409906334	0.985159386010642	0.9845864658989936	0.9847181342084572
WDX12	12	400.0	9.0	TS1	0.0216666666666666	0.7000000000000001	0.1066666666666666	0.9851816443594646	0.9854196942878464	0.9848839878438002	0.9850037515855578
WDX12	12	400.0	9.0	TS1	0.0216666666666666	0.71	0.1066666666666666	0.9851816443594646	0.9854196942878464	0.9848839878438002	0.9850037515855578
WDX12	12	400.0	9.0	TS1	0.0216666666666666	0.72	0.1093055555555555	0.9852964679558894	0.9855400841101624	0.9849724041190594	0.985110742912541
WDX12	12	400.0	9.0	TS1	0.0216666666666666	0.73	0.1125	0.9852422200834136	0.9854850216130464	0.9849151080283334	0.9850534525352588
WDX12	12	400.0	9.0	TS1	0.0216666666666666	0.74	0.11625	0.9855002416626388	0.9857297672635044	0.985189492999614	0.985321381528852
WDX12	12	400.0	9.0	TS1	0.0216666666666666	0.75	0.1201388888888888	0.9855963748179316	0.985850555682098	0.9852843189018932	0.9854246027680788
WDX12	12	400.0	9.0	TS1	0.0216666666666666	0.76	0.1234722222222222	0.985540211210398	0.9858011886107736	0.9852129638861544	0.9853630856137252
WDX12	12	400.0	9.0	TS1	0.0216666666666666	0.77	0.12625	0.9854930725346374	0.9857470179681516	0.9851734313447624	0.9853148826016715
WDX12	12	400.0	9.0	TS1	0.0216666666666666	0.78	0.1280555555555555	0.9857889578569096	0.9860051829533094	0.9854583265540696	0.9855905467987488
WDX12	12	400.0	9.0	TS1	0.0216666666666666	0.79	0.1308333333333333	0.9859062602425436	0.9861190164569608	0.9855689354891832	0.9857005354132274
WDX12	12	400.0	9.0	TS1	0.0216666666666666	0.8	0.1344444444444444	0.9858459512837392	0.9860545582351712	0.9855077237656076	0.9856362212291452
WDX12	12	400.0	9.0	TS1	0.0216666666666666	0.81	0.1398611111111111	0.9859201590193803	0.9861342399943794	0.9855626521698596	0.9857002990197185
WDX12	12	400.0	9.0	TS1	0.0216666666666666	0.8200000000000001	0.1516666666666666	0.9860551075268816	0.9862895758220416	0.9856348875536732	0.9858097203656796
WDX12	12	400.0	9.0	TS1	0.0216666666666666	0.8300000000000001	0.1575	0.9862944162436548	0.986498899905414	0.9858467758184708	0.9860203904445868
WDX12	12	400.0	9.0	TS1	0.0216666666666666	0.84	0.1575	0.9862944162436548	0.986498899905414	0.9858467758184708	0.9860203904445868
WDX12	12	400.0	9.0	TS1	0.0216666666666666	0.85	0.1629166666666666	0.9865440299778572	0.9867135729842784	0.9861096491011768	0.9862679236572373
WDX12	12	400.0	9.0	TS1	0.0216666666666666	0.86	0.1679166666666666	0.9864610111396744	0.986619261634468	0.9860239273199422	0.98617572495565
WDX12	12	400.0	9.0	TS1	0.0216666666666666	0.87	0.1754166666666666	0.9866805051029234	0.9868463443704644	0.9862826677304576	0.986420082830354
WDX12	12	400.0	9.0	TS1	0.0216666666666666	0.88	0.1820833333333333	0.986743415314844	0.9868808884636704	0.9863357895373722	0.9864606939670169
WDX12	12	400.0	9.0	TS1	0.0216666666666666	0.89	0.1922222222222222	0.986572438162544	0.9866762442118292	0.986169402521482	0.9862700488437663
WDX12	12	400.0	9.0	TS1	0.0216666666666666	0.9	0.2018055555555555	0.9874798783759614	0.9876025870804428	0.9871167966114875	0.9871966867125318
WDX12	12	400.0	9.0	TS1	0.0216666666666666	0.91	0.2138888888888888	0.9881904069767442	0.9882809491104784	0.9878765590712346	0.9879191115102048
WDX12	12	400.0	9.0	TS1	0.0216666666666666	0.92	0.2258333333333333	0.9885566629752676	0.9885726366739208	0.9882488648563148	0.988261382215989
WDX12	12	400.0	9.0	TS1	0.0216666666666666	0.93	0.2390277777777777	0.9885402968250986	0.988485214095664	0.9881947719373642	0.9881918390620068
WDX12	12	400.0	9.0	TS1	0.0216666666666666	0.94	0.2831944444444444	0.9898101898101898	0.9894711554125648	0.989457157643754	0.9893430855402526
WDX12	12	400.0	9.0	TS1	0.0216666666666666	0.95	0.3119444444444444	0.9908295122967904	0.9902486699767312	0.9905381388851664	0.9902812156305464
WDX12	12	400.0	9.0	TS1	0.0216666666666666	0.96	0.3119444444444444	0.9908295122967904	0.9902486699767312	0.9905381388851664	0.9902812156305464
WDX12	12	400.0	9.0	TS1	0.0216666666666666	0.97	0.3497222222222222	0.9918250110472824	0.9910993748966388	0.991667544471121	0.9912893710904288
WDX12	12	400.0	9.0	TS1	0.0216666666666666	0.98	0.4059722222222222	0.9936908517350158	0.9925035715448391	0.9937420600942184	0.9930281221784316
WDX12	12	400.0	9.0	TS1	0.0216666666666666	0.99	0.5005555555555555	0.9947674418604652	0.9931362261804284	0.99477375275795	0.9938893223721462
WDX12	12	400.0	9.0	TS1	0.0216666666666666	1.0	0.6823611111111111	0.996245893946504	0.992992205934789	0.9962202848562984	0.9945262807702856
WDX12	12	400.0	9.0	TS2	0.0475242267356962	0.0	0.0	0.9414634146341464	0.9367126745509192	0.9433847288563848	0.9393201749026836
WDX12	12	400.0	9.0	TS2	0.0475242267356962	0.01	0.0013274923669188	0.9421493370551292	0.9373353847537728	0.943936202332325	0.939928458021249
WDX12	12	400.0	9.0	TS2	0.0475242267356962	0.02	0.0043807248108323	0.9436432371884628	0.9388581909867866	0.9450921971073446	0.9413087235440288
WDX12	12	400.0	9.0	TS2	0.0475242267356962	0.03	0.0067702110712863	0.945115103874228	0.9403709087571728	0.9466402885997424	0.9428675246660372
WDX12	12	400.0	9.0	TS2	0.0475242267356962	0.04	0.0090933227133943	0.945964961654823	0.9415131735137594	0.9473160861591238	0.9437970513283552
WDX12	12	400.0	9.0	TS2	0.0475242267356962	0.05	0.0112173105004646	0.9471123334038504	0.9429696505072456	0.9481900104539784	0.944989276166252
WDX12	12	400.0	9.0	TS2	0.0475242267356962	0.06	0.013075799814151	0.9482088603123012	0.9439754151814708	0.9492260362377416	0.946009994226534
WDX12	12	400.0	9.0	TS2	0.0475242267356962	0.07	0.0151334129828753	0.9490157201529528	0.945149719700586	0.9499460922281364	0.9469614398627472
WDX12	12	400.0	9.0	TS2	0.0475242267356962	0.08	0.0171910261515996	0.9500390320062452	0.9465664348448044	0.9511696410258664	0.9482835389087766
WDX12	12	400.0	9.0	TS2	0.0475242267356962	0.09	0.0195805124120536	0.9507648523657062	0.9472610802399856	0.9519904998169968	0.9490632058534402
WDX12	12	400.0	9.0	TS2	0.0475242267356962	0.1	0.0221027479091995	0.9519868730826851	0.9484540622928216	0.9530662391494285	0.9502199368227864
WDX12	12	400.0	9.0	TS2	0.0475242267356962	0.11	0.0244922341696535	0.953007653243688	0.9497817111680336	0.9539613447470804	0.9513414122460984
WDX12	12	400.0	9.0	TS2	0.0475242267356962	0.12	0.0269480950484534	0.9539586919104992	0.9507613719937692	0.9547994469761562	0.9522656062319478
WDX12	12	400.0	9.0	TS2	0.0475242267356962	0.13	0.0282092127970264	0.9544703770197488	0.9511876135024416	0.9552309635368956	0.9526970365765558
WDX12	12	400.0	9.0	TS2	0.0475242267356962	0.14	0.031063321385902	0.9555539547615616	0.9522421601329528	0.9561067128407608	0.9536825792854122
WDX12	12	400.0	9.0	TS2	0.0475242267356962	0.15	0.0325235629895128	0.9557720057720056	0.9524924741374702	0.9562735469621154	0.9538915981295678
WDX12	12	400.0	9.0	TS2	0.0475242267356962	0.16	0.0343156776848533	0.9565531699559026	0.9534903255270196	0.9570692222352912	0.954808178137874
WDX12	12	400.0	9.0	TS2	0.0475242267356962	0.17	0.0356431700517722	0.9571418229204371	0.95407025070227	0.9575617570072692	0.9553577009191612
WDX12	12	400.0	9.0	TS2	0.0475242267356962	0.18	0.0373025355104208	0.9578619089062952	0.95480068315754	0.9580696953653084	0.9560039027913606
WDX12	12	400.0	9.0	TS2	0.0475242267356962	0.19	0.0397583963892207	0.958475747218384	0.9557629653509756	0.9586327440149616	0.9567683335549284
WDX12	12	400.0	9.0	TS2	0.0475242267356962	0.2	0.0408867649011018	0.9590796563273628	0.956523920962328	0.9591795497008508	0.957427393623365
WDX12	12	400.0	9.0	TS2	0.0475242267356962	0.21	0.0426125049780963	0.9595126933177708	0.9569309559474196	0.9594960212989152	0.9577911238438216
WDX12	12	400.0	9.0	TS2	0.0475242267356962	0.22	0.0444046196734368	0.9599444485052262	0.957307914317274	0.9598991007370632	0.9581816621375052
WDX12	12	400.0	9.0	TS2	0.0475242267356962	0.23	0.0463958582238152	0.9608087319610285	0.958630707083482	0.9606261700543582	0.9592156800132936
WDX12	12	400.0	9.0	TS2	0.0475242267356962	0.24	0.0485862206292313	0.9613746511969452	0.9591711614378858	0.9610402421684846	0.9597036490968476
WDX12	12	400.0	9.0	TS2	0.0475242267356962	0.25	0.0511084561263772	0.962076583210604	0.959741726083593	0.9617210791512946	0.9603279458559464
WDX12	12	400.0	9.0	TS2	0.0475242267356962	0.26	0.0528341962033718	0.9628154050464808	0.960508292356725	0.9626285643565192	0.9611768682409786
WDX12	12	400.0	9.0	TS2	0.0475242267356962	0.27	0.0542280631886366	0.96334885095692	0.9610666995546404	0.9630213796658128	0.9616675303951872
WDX12	12	400.0	9.0	TS2	0.0475242267356962	0.28	0.0558210540289393	0.9639499592864016	0.961690298054759	0.9635493937912948	0.9622617496316908
WDX12	12	400.0	9.0	TS2	0.0475242267356962	0.29	0.0582105402893933	0.9646700809025458	0.9624337300913632	0.9641057552864408	0.962929586187918
WDX12	12	400.0	9.0	TS2	0.0475242267356962	0.3	0.0600026549847338	0.9652684813327383	0.9630250193857882	0.9651219945080112	0.9637501660527096
WDX12	12	400.0	9.0	TS2	0.0475242267356962	0.31	0.0617283950617283	0.96602086438152	0.9637641422089483	0.9656851474397276	0.9644194019663712
WDX12	12	400.0	9.0	TS2	0.0475242267356962	0.32	0.0639851320854905	0.9667563125653668	0.964469138549126	0.9666010905552987	0.9652494010192582
WDX12	12	400.0	9.0	TS2	0.0475242267356962	0.33	0.065777246780831	0.9673628265588742	0.9650217544390834	0.9673712506139132	0.9659154503899926
WDX12	12	400.0	9.0	TS2	0.0475242267356962	0.34	0.0677684853312093	0.9680396128741842	0.9656921390773036	0.9682271072962232	0.966678903632362
WDX12	12	400.0	9.0	TS2	0.0475242267356962	0.35	0.0713527147218903	0.968662900188324	0.9662782630586538	0.9691492948736006	0.9674401116274942
WDX12	12	400.0	9.0	TS2	0.0475242267356962	0.36	0.0713527147218903	0.968662900188324	0.9662782630586538	0.9691492948736006	0.9674401116274942
WDX12	12	400.0	9.0	TS2	0.0475242267356962	0.37	0.0738749502190362	0.969026214399033	0.9666600810566112	0.9694459857195856	0.9677881762979724
WDX12	12	400.0	9.0	TS2	0.0475242267356962	0.38	0.0759989380061064	0.96932979931844	0.967005474915384	0.9696710580345396	0.9680821277498638
WDX12	12	400.0	9.0	TS2	0.0475242267356962	0.39	0.0779901765564848	0.9694876660341556	0.9671345691516487	0.9697810701651268	0.9682023112799836
WDX12	12	400.0	9.0	TS2	0.0475242267356962	0.4	0.0809106597637063	0.9699185134414744	0.9674833291789892	0.9701211302583026	0.968554359674176
WDX12	12	400.0	9.0	TS2	0.0475242267356962	0.41	0.0851586353378468	0.9708425805464146	0.9685747656256352	0.9709718342422892	0.969540456308675
WDX12	12	400.0	9.0	TS2	0.0475242267356962	0.42	0.0851586353378468	0.9708425805464146	0.9685747656256352	0.9709718342422892	0.969540456308675
WDX12	12	400.0	9.0	TS2	0.0475242267356962	0.43	0.0869507500331873	0.971319018404908	0.969372867846682	0.971303488617932	0.9701099134137792
WDX12	12	400.0	9.0	TS2	0.0475242267356962	0.44	0.0885437408734899	0.9717271051014136	0.9697425533714984	0.9716962835773924	0.9704892677432584
WDX12	12	400.0	9.0	TS2	0.0475242267356962	0.45	0.0905349794238683	0.9721238256584014	0.9701293489552038	0.971964187223965	0.9708270433473865
WDX12	12	400.0	9.0	TS2	0.0475242267356962	0.46	0.0928580910659763	0.972511775152498	0.970449365268936	0.972320985275747	0.971173034029228
WDX12	12	400.0	9.0	TS2	0.0475242267356962	0.47	0.0965750696933492	0.9737882900348972	0.971878451245745	0.973468046033992	0.9724628882650204
WDX12	12	400.0	9.0	TS2	0.0475242267356962	0.48	0.0965750696933492	0.9737882900348972	0.971878451245745	0.973468046033992	0.9724628882650204
WDX12	12	400.0	9.0	TS2	0.0475242267356962	0.49	0.0986990574804194	0.9744227629635388	0.9724534272137324	0.9742924702604384	0.9731750736939002
WDX12	12	400.0	9.0	TS2	0.0475242267356962	0.5	0.1005575467941059	0.9749123490455784	0.9728984218563802	0.9747413140766406	0.9736280026423884
WDX12	12	400.0	9.0	TS2	0.0475242267356962	0.51	0.1021505376344086	0.9750995238466944	0.97308007383062	0.9749129180793784	0.9738051443923964
WDX12	12	400.0	9.0	TS2	0.0475242267356962	0.52	0.1044736492765166	0.9753443957420164	0.9732933325741524	0.9751880777559604	0.9740500656030148
WDX12	12	400.0	9.0	TS2	0.0475242267356962	0.53	0.1061330147351652	0.9755313308760096	0.973472201581474	0.9755983256042864	0.9743456479558592
WDX12	12	400.0	9.0	TS2	0.0475242267356962	0.54	0.1078587548121598	0.975638506876228	0.9736062439881956	0.9756660883150294	0.9744521927492996
WDX12	12	400.0	9.0	TS2	0.0475242267356962	0.55	0.1098499933625381	0.9761323355651832	0.97436266579118	0.9761655476858778	0.9750798289824671
WDX12	12	400.0	9.0	TS2	0.0475242267356962	0.56	0.1127704765697597	0.9762864595684136	0.9745228913739148	0.9763134746691584	0.975230616404684
WDX12	12	400.0	9.0	TS2	0.0475242267356962	0.5700000000000001	0.1180140714190893	0.976694241170856	0.9749100035074136	0.9767279268573862	0.9756246998257568
WDX12	12	400.0	9.0	TS2	0.0475242267356962	0.58	0.1180140714190893	0.976694241170856	0.9749100035074136	0.9767279268573862	0.9756246998257568
WDX12	12	400.0	9.0	TS2	0.0475242267356962	0.59	0.1203371830611974	0.9769482332296404	0.975148880622173	0.9769426746426194	0.975856985955406
WDX12	12	400.0	9.0	TS2	0.0475242267356962	0.6	0.1225275454666135	0.9771273192578376	0.9752701476150984	0.9771474413033214	0.9760140167236248
WDX12	12	400.0	9.0	TS2	0.0475242267356962	0.61	0.1244524093986459	0.977635270541082	0.9757310065788108	0.977525681321923	0.9764364225175678
WDX12	12	400.0	9.0	TS2	0.0475242267356962	0.62	0.1278375149342891	0.9781068898905344	0.9761785282305192	0.9778546456270544	0.9768314280302276
WDX12	12	400.0	9.0	TS2	0.0475242267356962	0.63	0.1298287534846674	0.9786186864611908	0.9766260677631168	0.9783974099970628	0.9773258308060196
WDX12	12	400.0	9.0	TS2	0.0475242267356962	0.64	0.1330811097836187	0.9786958282705548	0.976671299791314	0.9784957435070404	0.977391410991631
WDX12	12	400.0	9.0	TS2	0.0475242267356962	0.65	0.1358024691358024	0.9788686605981796	0.9770662675741034	0.9786628406224968	0.9776697001499306
WDX12	12	400.0	9.0	TS2	0.0475242267356962	0.66	0.138722952343024	0.9793637846655792	0.9778594856380246	0.9789831468819636	0.9782320263408651
WDX12	12	400.0	9.0	TS2	0.0475242267356962	0.67	0.142307181733705	0.9796821235457972	0.9782588237786096	0.979190902918658	0.978545040146686
WDX12	12	400.0	9.0	TS2	0.0475242267356962	0.68	0.1444975441391212	0.9797913414934692	0.9783241326540774	0.9792423836127934	0.9786040657864626
WDX12	12	400.0	9.0	TS2	0.0475242267356962	0.6900000000000001	0.1505376344086021	0.9803012746234068	0.9789885540511636	0.979574508040504	0.9791183295957944
WDX12	12	400.0	9.0	TS2	0.0475242267356962	0.7000000000000001	0.1533917429974777	0.9808123598305508	0.9794903573223038	0.980023846529611	0.9796022383915296
WDX12	12	400.0	9.0	TS2	0.0475242267356962	0.71	0.1533917429974777	0.9808123598305508	0.9794903573223038	0.980023846529611	0.9796022383915296
WDX12	12	400.0	9.0	TS2	0.0475242267356962	0.72	0.1570423470065047	0.9811415220293724	0.9797893878794988	0.9805375808579828	0.9800147001773832
WDX12	12	400.0	9.0	TS2	0.0475242267356962	0.73	0.1606265763971857	0.98197820620285	0.980729505723354	0.9814544146783232	0.9809509278133294
WDX12	12	400.0	9.0	TS2	0.0475242267356962	0.74	0.1642771804062126	0.9824842105263156	0.9812402733119172	0.9818838970099176	0.9814265779751348
WDX12	12	400.0	9.0	TS2	0.0475242267356962	0.75	0.1679941590335855	0.9827396564853202	0.9814169616070608	0.9820486873018436	0.98159910651835
WDX12	12	400.0	9.0	TS2	0.0475242267356962	0.76	0.17217575998938	0.9828172847907451	0.981499030440518	0.9821487878270956	0.9816915790389734
WDX12	12	400.0	9.0	TS2	0.0475242267356962	0.77	0.1768883578919421	0.9831407787762088	0.9818707468045246	0.982444402153334	0.9820311035125554
WDX12	12	400.0	9.0	TS2	0.0475242267356962	0.78	0.181800079649542	0.9832917061407286	0.9820754318748284	0.9825412568032365	0.9821856116966918
WDX12	12	400.0	9.0	TS2	0.0475242267356962	0.79	0.1867118014071419	0.983791280228829	0.982531084533434	0.9831056078691416	0.9827015182323704
WDX12	12	400.0	9.0	TS2	0.0475242267356962	0.8	0.190096906942785	0.984067560508445	0.9828047379300324	0.98334214882102	0.9829600555757988
WDX12	12	400.0	9.0	TS2	0.0475242267356962	0.81	0.1945440063719633	0.9844995183466152	0.983166182272296	0.9838104415966368	0.983368412718003
WDX12	12	400.0	9.0	TS2	0.0475242267356962	0.8200000000000001	0.2061595645825036	0.9852365706154392	0.9840442579202648	0.9843742834064648	0.9841054928862736
WDX12	12	400.0	9.0	TS2	0.0475242267356962	0.8300000000000001	0.2125979025620602	0.985377231542119	0.9844805484726068	0.9844631843675304	0.984366101099406
WDX12	12	400.0	9.0	TS2	0.0475242267356962	0.84	0.2125979025620602	0.985377231542119	0.9844805484726068	0.9844631843675304	0.984366101099406
WDX12	12	400.0	9.0	TS2	0.0475242267356962	0.85	0.2193681136333466	0.9856948845631508	0.9847855337175788	0.9847532371727916	0.984666684265806
WDX12	12	400.0	9.0	TS2	0.0475242267356962	0.86	0.2269348201247842	0.9861860762967708	0.9853103597317092	0.9851658976451132	0.9851440716228076
WDX12	12	400.0	9.0	TS2	0.0475242267356962	0.87	0.2347006504712598	0.9865914555206214	0.985768768199788	0.985560826307807	0.9855743164494886
WDX12	12	400.0	9.0	TS2	0.0475242267356962	0.88	0.2445240939864595	0.9869679354959684	0.9860501396186956	0.9858497644413808	0.9858593943841426
WDX12	12	400.0	9.0	TS2	0.0475242267356962	0.89	0.2544139121200053	0.987258723970714	0.9864155180334804	0.986011946835296	0.9861298133374318
WDX12	12	400.0	9.0	TS2	0.0475242267356962	0.9	0.2641046063985132	0.9872722013306336	0.9863870191534304	0.9859710377950148	0.9860928168137224
WDX12	12	400.0	9.0	TS2	0.0475242267356962	0.91	0.2771804062126642	0.9876154904658936	0.9867933052794148	0.9862857554743903	0.9864538250602436
WDX12	12	400.0	9.0	TS2	0.0475242267356962	0.92	0.2913181999203504	0.98785262523843	0.9870465449582428	0.9864621386633758	0.9866726677673426
WDX12	12	400.0	9.0	TS2	0.0475242267356962	0.93	0.3077791052701447	0.98805724287038	0.9872677051712588	0.9868274929663974	0.986973618952355
WDX12	12	400.0	9.0	TS2	0.0475242267356962	0.94	0.3484667463162086	0.9885714285714284	0.9876122865919362	0.9873815281640528	0.9874241486924884
WDX12	12	400.0	9.0	TS2	0.0475242267356962	0.95	0.3769414575866189	0.9886979587129512	0.9877088345015034	0.9875597818962526	0.9875632287817612
WDX12	12	400.0	9.0	TS2	0.0475242267356962	0.96	0.3769414575866189	0.9886979587129512	0.9877088345015034	0.9875597818962526	0.9875632287817612
WDX12	12	400.0	9.0	TS2	0.0475242267356962	0.97	0.4133811230585424	0.9887958630879092	0.9875831130704008	0.9875916269996896	0.9875150278281788
WDX12	12	400.0	9.0	TS2	0.0475242267356962	0.98	0.4650869507500332	0.9893776385673432	0.9877351837702724	0.9885491049541214	0.988082812401419
WDX12	12	400.0	9.0	TS2	0.0475242267356962	0.99	0.5450019912385504	0.9890861703860564	0.9864069587676952	0.9879613190237112	0.9871035467865612
WDX12	12	400.0	9.0	TS2	0.0475242267356962	1.0	0.7073543077127307	0.992147305713512	0.9905077758377688	0.9913896266319742	0.9909282741720454
WDX12	12	400.0	9.0	TS1+2	0.0391628491871014	0.0	0.0	0.9475086472842852	0.9469765644186916	0.9500889815892508	0.948022887464374
WDX12	12	400.0	9.0	TS1+2	0.0391628491871014	0.01	0.0013922572532111	0.9482750550016384	0.9476994612646232	0.9507773845292632	0.9487473416664884
WDX12	12	400.0	9.0	TS1+2	0.0391628491871014	0.02	0.0040420371867421	0.9496338715734134	0.9490586840268568	0.9518942162688112	0.9500146400347615
WDX12	12	400.0	9.0	TS1+2	0.0391628491871014	0.03	0.006018144255816	0.950752587017874	0.9501830997162668	0.9529655554382264	0.9511261861043012
WDX12	12	400.0	9.0	TS1+2	0.0391628491871014	0.04	0.0081289858977813	0.951444868712582	0.9509328711628814	0.9536011347365252	0.951831078767508
WDX12	12	400.0	9.0	TS1+2	0.0391628491871014	0.05	0.0102847390640438	0.9526104417670684	0.9521529928212183	0.954618917558579	0.9529576659170332
WDX12	12	400.0	9.0	TS1+2	0.0391628491871014	0.06	0.0118117308901464	0.9536226397236288	0.9531260730026784	0.9556217336120532	0.953952044447366
WDX12	12	400.0	9.0	TS1+2	0.0391628491871014	0.07	0.0132938111919518	0.9542136695421368	0.9537611991491394	0.9561541783194232	0.9545404039334948
WDX12	12	400.0	9.0	TS1+2	0.0391628491871014	0.08	0.0151800952124315	0.9551671732522796	0.9547666886956876	0.9571322519869718	0.9555359980518836
WDX12	12	400.0	9.0	TS1+2	0.0391628491871014	0.09	0.0174256714272882	0.9559649623916976	0.9555330778724972	0.9579480680953006	0.9563411017462436
WDX12	12	400.0	9.0	TS1+2	0.0391628491871014	0.1	0.0196712476421449	0.9571005917159764	0.956628015329468	0.9590412246735716	0.9574578841788174
WDX12	12	400.0	9.0	TS1+2	0.0391628491871014	0.11	0.0218270008084074	0.958054333269562	0.957645490085014	0.9599320023832396	0.9584153854950308
WDX12	12	400.0	9.0	TS1+2	0.0391628491871014	0.12	0.0238480194017784	0.9588266308776302	0.9583918078274244	0.9606308716921244	0.959142985163008
WDX12	12	400.0	9.0	TS1+2	0.0391628491871014	0.13	0.0251953651306925	0.9592953487255796	0.9588259941516212	0.9610752957630514	0.9595868669440988
WDX12	12	400.0	9.0	TS1+2	0.0391628491871014	0.14	0.0272163837240635	0.9600731191071772	0.9595757728948392	0.9617473607244656	0.9603054514949462
WDX12	12	400.0	9.0	TS1+2	0.0391628491871014	0.15	0.028384083355789	0.960312108660052	0.9598732640347504	0.9619566861243096	0.9605567184889726
WDX12	12	400.0	9.0	TS1+2	0.0391628491871014	0.16	0.0298661636575945	0.961020792126972	0.9606015080195068	0.962605968901396	0.9612554170709
WDX12	12	400.0	9.0	TS1+2	0.0391628491871014	0.17	0.0308991287164286	0.9615087414276056	0.9610750803826024	0.9630352857402936	0.9617127068206196
WDX12	12	400.0	9.0	TS1+2	0.0391628491871014	0.18	0.0326506781640168	0.9621135142981564	0.9616504017513376	0.9635825809823108	0.9622915178736332
WDX12	12	400.0	9.0	TS1+2	0.0391628491871014	0.19	0.0346716967573879	0.9626127436718068	0.9622307169600138	0.9640435447749168	0.9628112856869538
WDX12	12	400.0	9.0	TS1+2	0.0391628491871014	0.2	0.0358843079134105	0.9632435057052684	0.962868314225623	0.9646220529494416	0.9634266781538876
WDX12	12	400.0	9.0	TS1+2	0.0391628491871014	0.21	0.0375011227881074	0.9637628289313682	0.9633995647585084	0.96504370678331	0.96390677092545
WDX12	12	400.0	9.0	TS1+2	0.0391628491871014	0.22	0.0389382915656157	0.964047352267745	0.9636622772608896	0.9653169794270724	0.9641747251346096
WDX12	12	400.0	9.0	TS1+2	0.0391628491871014	0.23	0.0408245755860953	0.964754698559922	0.9644388681613302	0.9659414526783894	0.9648814570706356
WDX12	12	400.0	9.0	TS1+2	0.0391628491871014	0.24	0.0429803287523578	0.9655526740715368	0.9652505266851288	0.9666261111421064	0.9656389922037816
WDX12	12	400.0	9.0	TS1+2	0.0391628491871014	0.25	0.0449115242971346	0.9661174855349612	0.9657373644389352	0.9671495375852102	0.96614452485042
WDX12	12	400.0	9.0	TS1+2	0.0391628491871014	0.26	0.0463486930746429	0.966604459286907	0.966216096949727	0.967645841023542	0.9666368550810448
WDX12	12	400.0	9.0	TS1+2	0.0391628491871014	0.27	0.0476960388035569	0.9670962030297068	0.9667048816485632	0.9680747406698896	0.9671021774828684
WDX12	12	400.0	9.0	TS1+2	0.0391628491871014	0.28	0.0492679421539567	0.9676306843375868	0.9672571643317028	0.968581660405706	0.9676457522806374
WDX12	12	400.0	9.0	TS1+2	0.0391628491871014	0.29	0.0513338722716249	0.9682484815564664	0.9678693951337972	0.9690998590972	0.968223671764186
WDX12	12	400.0	9.0	TS1+2	0.0391628491871014	0.3	0.052726129524836	0.9687932739861524	0.9684124585339792	0.9697270809793712	0.9688146427354164
WDX12	12	400.0	9.0	TS1+2	0.0391628491871014	0.31	0.0544776789724243	0.969575343144542	0.969221137416798	0.9704092684396216	0.9695665133299968
WDX12	12	400.0	9.0	TS1+2	0.0391628491871014	0.32	0.0562741399443097	0.9700610694603048	0.9696781750391786	0.9709072398354603	0.970052570419095
WDX12	12	400.0	9.0	TS1+2	0.0391628491871014	0.33	0.0578011317704122	0.9705575172825384	0.9701534620998998	0.971390741814167	0.9705352173852968
WDX12	12	400.0	9.0	TS1+2	0.0391628491871014	0.34	0.0596425042665948	0.9710953852287452	0.9706820988243652	0.9719929348366552	0.9710993682998342
WDX12	12	400.0	9.0	TS1+2	0.0391628491871014	0.35	0.0628761340159885	0.9715914774432328	0.9711398093779604	0.9725451189076508	0.9716067884527224
WDX12	12	400.0	9.0	TS1+2	0.0391628491871014	0.36	0.0628761340159885	0.9715914774432328	0.9711398093779604	0.9725451189076508	0.9716067884527224
WDX12	12	400.0	9.0	TS1+2	0.0391628491871014	0.37	0.0651666217551423	0.9719701148272576	0.9714978068126002	0.9728860298828472	0.971963631482572
WDX12	12	400.0	9.0	TS1+2	0.0391628491871014	0.38	0.0668732596784334	0.9721677970359206	0.9717104485556376	0.9730388646809032	0.9721512755371426
WDX12	12	400.0	9.0	TS1+2	0.0391628491871014	0.39	0.0686248091260217	0.972314507198228	0.9718445050171444	0.9731478145244612	0.9722753979866392
WDX12	12	400.0	9.0	TS1+2	0.0391628491871014	0.4	0.0709602083894727	0.9725951347532048	0.9720819012541648	0.9733742390891328	0.9725111206088036
WDX12	12	400.0	9.0	TS1+2	0.0391628491871014	0.41	0.0746878649061349	0.973341442400284	0.9728801471862452	0.9740678947712548	0.97326806486222
WDX12	12	400.0	9.0	TS1+2	0.0391628491871014	0.42	0.0746878649061349	0.973341442400284	0.9728801471862452	0.9740678947712548	0.97326806486222
WDX12	12	400.0	9.0	TS1+2	0.0391628491871014	0.43	0.0763046797808317	0.9736989083523736	0.9733160309226716	0.9743420737469136	0.9736288906327702
WDX12	12	400.0	9.0	TS1+2	0.0391628491871014	0.44	0.07774184855834	0.9741138178304428	0.973704783893782	0.9747233144763496	0.9740147351636038
WDX12	12	400.0	9.0	TS1+2	0.0391628491871014	0.45	0.0794484864816311	0.9744713375796178	0.9740453375919972	0.9750305121964156	0.9743458416619314
WDX12	12	400.0	9.0	TS1+2	0.0391628491871014	0.46	0.0814245935507051	0.9747714621316582	0.9743134873969256	0.9753044990632836	0.9746227267602626
WDX12	12	400.0	9.0	TS1+2	0.0391628491871014	0.47	0.0847929578729902	0.9758023172357224	0.975377876987394	0.9762520982046876	0.9756297574106688
WDX12	12	400.0	9.0	TS1+2	0.0391628491871014	0.48	0.0847929578729902	0.9758023172357224	0.975377876987394	0.9762520982046876	0.9756297574106688
WDX12	12	400.0	9.0	TS1+2	0.0391628491871014	0.49	0.0863199496990927	0.976222267871816	0.9757633906176956	0.9766947942382128	0.9760498967195832
WDX12	12	400.0	9.0	TS1+2	0.0391628491871014	0.5	0.0880265876223839	0.9765874241020892	0.9760937379473346	0.9770440265970832	0.976390432150776
WDX12	12	400.0	9.0	TS1+2	0.0391628491871014	0.51	0.0898230485942692	0.976796947509539	0.97629746632227	0.977238959754268	0.9765919411818624
WDX12	12	400.0	9.0	TS1+2	0.0391628491871014	0.52	0.0918889787119374	0.9770002067397148	0.9764873499916288	0.9774542246370004	0.9767934954128642
WDX12	12	400.0	9.0	TS1+2	0.0391628491871014	0.53	0.09341597053804	0.9771668219944082	0.9766364038865092	0.9776687297723616	0.9769733952220344
WDX12	12	400.0	9.0	TS1+2	0.0391628491871014	0.54	0.0950327854127369	0.977383546010997	0.9768614399915844	0.9778388158534268	0.9771755165809924
WDX12	12	400.0	9.0	TS1+2	0.0391628491871014	0.55	0.0970538040061079	0.9779025633026568	0.9774110370444932	0.9783314769886808	0.9776975680324386
WDX12	12	400.0	9.0	TS1+2	0.0391628491871014	0.56	0.0994790263181532	0.9781010480212732	0.9776008104786102	0.9785675925795064	0.9779099942622366
WDX12	12	400.0	9.0	TS1+2	0.0391628491871014	0.5700000000000001	0.1041947363693523	0.9785571982803816	0.9780343135157544	0.9790323761684911	0.9783571243143648
WDX12	12	400.0	9.0	TS1+2	0.0391628491871014	0.58	0.1041947363693523	0.9785571982803816	0.9780343135157544	0.9790323761684911	0.9783571243143648
WDX12	12	400.0	9.0	TS1+2	0.0391628491871014	0.59	0.1064403125842091	0.9788162321278384	0.9782863345691836	0.9792915591477452	0.9786145781995104
WDX12	12	400.0	9.0	TS1+2	0.0391628491871014	0.6	0.1083715081289859	0.978978978978979	0.9784326705943984	0.9794494522891312	0.9787627520766268
WDX12	12	400.0	9.0	TS1+2	0.0391628491871014	0.61	0.1107069073924369	0.9795023508901686	0.9789405534337852	0.9798975848852566	0.9792483306847662
WDX12	12	400.0	9.0	TS1+2	0.0391628491871014	0.62	0.1136261564717506	0.9799088210347752	0.97933245992545	0.980244617380546	0.9796235746954703
WDX12	12	400.0	9.0	TS1+2	0.0391628491871014	0.63	0.116096290308093	0.9803285661119676	0.9797140387420824	0.9806684769089264	0.9800252417024242
WDX12	12	400.0	9.0	TS1+2	0.0391628491871014	0.64	0.119105362436001	0.9805783801088463	0.979958429351369	0.980902798592912	0.9802625114468814
WDX12	12	400.0	9.0	TS1+2	0.0391628491871014	0.65	0.1214856732237492	0.9807373321204989	0.9801565766481878	0.9810708708350564	0.9804468890382536
WDX12	12	400.0	9.0	TS1+2	0.0391628491871014	0.66	0.1241803646815773	0.9810510494390466	0.9805283295988012	0.98130626248347	0.9807548073614538
WDX12	12	400.0	9.0	TS1+2	0.0391628491871014	0.67	0.1272792598580795	0.98125	0.9807451819799876	0.981450913202386	0.98093991753971
WDX12	12	400.0	9.0	TS1+2	0.0391628491871014	0.68	0.129435013024342	0.9814174589455488	0.9809126874466928	0.981632177358478	0.9811171083596112
WDX12	12	400.0	9.0	TS1+2	0.0391628491871014	0.6900000000000001	0.1353184227072666	0.9818834666231434	0.9814277989296958	0.982044716323256	0.9815931731648552
WDX12	12	400.0	9.0	TS1+2	0.0391628491871014	0.7000000000000001	0.1382825833108775	0.9823095823095824	0.981865277888112	0.982420520284646	0.9820068032948628
WDX12	12	400.0	9.0	TS1+2	0.0391628491871014	0.71	0.1382825833108775	0.9823095823095824	0.981865277888112	0.982420520284646	0.9820068032948628
WDX12	12	400.0	9.0	TS1+2	0.0391628491871014	0.72	0.1416060361088655	0.98256674524423	0.9821200510157212	0.9827021045406936	0.9822781963486096
WDX12	12	400.0	9.0	TS1+2	0.0391628491871014	0.73	0.1450642234797449	0.9830984364677384	0.9826753150799264	0.9832591868074642	0.9828390435322236
WDX12	12	400.0	9.0	TS1+2	0.0391628491871014	0.74	0.1487469684721099	0.9835195221767504	0.9831092418448216	0.9836453382303842	0.9832550398530072
WDX12	12	400.0	9.0	TS1+2	0.0391628491871014	0.75	0.1525195365130692	0.9837204133792644	0.9832627928420928	0.9838223950115524	0.98342004529971
WDX12	12	400.0	9.0	TS1+2	0.0391628491871014	0.76	0.1564268391269199	0.9837530009491374	0.9832976092854308	0.9838599586815387	0.9834565039266968
WDX12	12	400.0	9.0	TS1+2	0.0391628491871014	0.77	0.1605137878379592	0.9839506172839506	0.9835051891222782	0.9840515804889086	0.983659020305851
WDX12	12	400.0	9.0	TS1+2	0.0391628491871014	0.78	0.1644210904518099	0.984153837478148	0.983728227629764	0.9842165909199888	0.9838561269980582
WDX12	12	400.0	9.0	TS1+2	0.0391628491871014	0.79	0.1686427737357406	0.98452293213901	0.9840446631898112	0.9845913035286188	0.984205844417874
WDX12	12	400.0	9.0	TS1+2	0.0391628491871014	0.8	0.1721009611066199	0.9846828379455644	0.984198622914484	0.9847323779270778	0.984354677918038
WDX12	12	400.0	9.0	TS1+2	0.0391628491871014	0.81	0.1768615826821162	0.9849908340971586	0.9844560013197506	0.9850652030900312	0.9846448086487222
WDX12	12	400.0	9.0	TS1+2	0.0391628491871014	0.8200000000000001	0.1885385789993712	0.985519888346127	0.984999645627089	0.9855580886385066	0.9851720074536432
WDX12	12	400.0	9.0	TS1+2	0.0391628491871014	0.8300000000000001	0.1947812808766729	0.9856950225713784	0.9852254190263215	0.985750777642318	0.9853834983695758
WDX12	12	400.0	9.0	TS1+2	0.0391628491871014	0.84	0.1947812808766729	0.9856950225713784	0.9852254190263215	0.985750777642318	0.9853834983695758
WDX12	12	400.0	9.0	TS1+2	0.0391628491871014	0.85	0.2011138058025689	0.9859895956490896	0.9855136819505672	0.9860347764540572	0.985674238104652
WDX12	12	400.0	9.0	TS1+2	0.0391628491871014	0.86	0.2078505344471391	0.9862817607061912	0.9858052047030952	0.9862931386569884	0.9859539965949032
WDX12	12	400.0	9.0	TS1+2	0.0391628491871014	0.87	0.2155304051019491	0.9866224766495932	0.986194418802879	0.9866061228973502	0.986306447405948
WDX12	12	400.0	9.0	TS1+2	0.0391628491871014	0.88	0.2243330638641875	0.9868894444783218	0.9864161723469896	0.9868332253502629	0.9865295428065184
WDX12	12	400.0	9.0	TS1+2	0.0391628491871014	0.89	0.2343034222581514	0.987018606663782	0.9865482167140652	0.9869160488453432	0.9866395915684668
WDX12	12	400.0	9.0	TS1+2	0.0391628491871014	0.9	0.2439593999820354	0.987344944242576	0.9868542238988094	0.9872211782175352	0.9869413631072028
WDX12	12	400.0	9.0	TS1+2	0.0391628491871014	0.91	0.2567142728824216	0.9878173236382192	0.9873213732285722	0.987639363971246	0.987385465562772
WDX12	12	400.0	9.0	TS1+2	0.0391628491871014	0.92	0.2701428186472649	0.98810065673971	0.9876000715312062	0.9879125597353268	0.987666824244422
WDX12	12	400.0	9.0	TS1+2	0.0391628491871014	0.93	0.2855474714811821	0.9882282521947326	0.9876889916039522	0.98806598454426	0.9877912531926876
WDX12	12	400.0	9.0	TS1+2	0.0391628491871014	0.94	0.3273601006018144	0.989010989010989	0.9883097698654104	0.988954027635066	0.9885560607912908
WDX12	12	400.0	9.0	TS1+2	0.0391628491871014	0.95	0.355923830054792	0.9894572722548072	0.9887103863909082	0.9893612770716138	0.9889646165650308
WDX12	12	400.0	9.0	TS1+2	0.0391628491871014	0.96	0.355923830054792	0.9894572722548072	0.9887103863909082	0.9893612770716138	0.9889646165650308
WDX12	12	400.0	9.0	TS1+2	0.0391628491871014	0.97	0.3927961915027396	0.9898798228969008	0.9890267142472324	0.9897931000979532	0.9893443337620929
WDX12	12	400.0	9.0	TS1+2	0.0391628491871014	0.98	0.445971436270547	0.9909281228192603	0.989666863413943	0.990864128786098	0.990200802301345
WDX12	12	400.0	9.0	TS1+2	0.0391628491871014	0.99	0.5306296595706458	0.9911264223822946	0.9891132347612994	0.990892014469348	0.989934158396834
WDX12	12	400.0	9.0	TS1+2	0.0391628491871014	1.0	0.6992724333063864	0.993646978021978	0.9916330258751138	0.9932085840788076	0.9923872154973084
WDX-DPC	4	400.0	9.0	TS1	0.0	0.0	0.0	0.9323076923076924	0.915228531808246	0.9380545966677978	0.9240633637455172
WDX-DPC	4	400.0	9.0	TS1	0.0	0.01	0.002051282051282	0.9326824254881808	0.9160543849033064	0.9383713041056064	0.9247284111656152
WDX-DPC	4	400.0	9.0	TS1	0.0	0.02	0.0025641025641025	0.9331619537275064	0.9164129100259826	0.938779774456794	0.9251362313153786
WDX-DPC	4	400.0	9.0	TS1	0.0	0.03	0.0046153846153846	0.9340546110252448	0.9170875136523098	0.9395494921896458	0.9259037290131048
WDX-DPC	4	400.0	9.0	TS1	0.0	0.04	0.0071794871794871	0.9349173553719008	0.9183864365113332	0.9411130752225364	0.9273068113784068
WDX-DPC	4	400.0	9.0	TS1	0.0	0.05	0.0082051282051282	0.9353671147880042	0.9188210116747326	0.9415079065218904	0.9276949020290036
WDX-DPC	4	400.0	9.0	TS1	0.0	0.06	0.0097435897435897	0.9363024339720352	0.919641977286804	0.9422917122150668	0.9284940865339828
WDX-DPC	4	400.0	9.0	TS1	0.0	0.07	0.0107692307692307	0.9367547952306896	0.9200458956008796	0.9426961293605928	0.9288961443886872
WDX-DPC	4	400.0	9.0	TS1	0.0	0.08	0.0133333333333333	0.9371101871101872	0.9206886011326094	0.9429550372173324	0.9294249759042108
WDX-DPC	4	400.0	9.0	TS1	0.0	0.09	0.0164102564102564	0.9384775808133472	0.9223709553056822	0.9440633387333894	0.9309343755048604
WDX-DPC	4	400.0	9.0	TS1	0.0	0.1	0.0179487179487179	0.9389033942558748	0.9232478480392664	0.9444261639176892	0.9316210610250724
WDX-DPC	4	400.0	9.0	TS1	0.0	0.11	0.0194871794871794	0.9398535564853556	0.924532162894426	0.9451979744705796	0.9327635982535148
WDX-DPC	4	400.0	9.0	TS1	0.0	0.12	0.0205128205128205	0.9397905759162304	0.9245082881924986	0.9451240459143152	0.9327130996187812
WDX-DPC	4	400.0	9.0	TS1	0.0	0.13	0.0225641025641025	0.940713536201469	0.9252990152138016	0.9458627456610444	0.9334972596006972
WDX-DPC	4	400.0	9.0	TS1	0.0	0.14	0.0246153846153846	0.941640378548896	0.9266907083713868	0.9465732801065186	0.934636781351733
WDX-DPC	4	400.0	9.0	TS1	0.0	0.15	0.0271794871794871	0.9425408539799685	0.9285581433217758	0.9472933621990218	0.9360541008249784
WDX-DPC	4	400.0	9.0	TS1	0.0	0.16	0.0302564102564102	0.9444738233738764	0.9312117149174092	0.948813295630066	0.938353023066502
WDX-DPC	4	400.0	9.0	TS1	0.0	0.17	0.0312820512820512	0.9444150344097406	0.9311884647808144	0.948740742484887	0.9383036679730564
WDX-DPC	4	400.0	9.0	TS1	0.0	0.18	0.0328205128205128	0.9443266171792152	0.9311552132972868	0.9486381277083592	0.9382336881787166
WDX-DPC	4	400.0	9.0	TS1	0.0	0.19	0.0358974358974358	0.9441489361702128	0.9310677362258172	0.9484519192471772	0.9380926900337544
WDX-DPC	4	400.0	9.0	TS1	0.0	0.2	0.0369230769230769	0.944621938232162	0.9314291528282754	0.9488485218872426	0.9384938993647238
WDX-DPC	4	400.0	9.0	TS1	0.0	0.21	0.0384615384615384	0.9456	0.9328839462112825	0.9496356674968732	0.9396697030617184
WDX-DPC	4	400.0	9.0	TS1	0.0	0.22	0.04	0.9460470085470084	0.933236033211442	0.9499985121993408	0.9400488223804035
WDX-DPC	4	400.0	9.0	TS1	0.0	0.23	0.0415384615384615	0.945960406634564	0.933023381343452	0.9499189142854764	0.939891778344302
WDX-DPC	4	400.0	9.0	TS1	0.0	0.24	0.042051282051282	0.94593147751606	0.933012359299364	0.949883112028502	0.9398676485087538
WDX-DPC	4	400.0	9.0	TS1	0.0	0.25	0.0441025641025641	0.9474248927038628	0.9342905956144752	0.9511131051850036	0.9411185952064852
WDX-DPC	4	400.0	9.0	TS1	0.0	0.26	0.0461538461538461	0.9478494623655914	0.9352530162461452	0.9514511751011692	0.941846475864606
WDX-DPC	4	400.0	9.0	TS1	0.0	0.27	0.0471794871794871	0.9483315392895588	0.9362455011946936	0.9518259047271274	0.942607131753212
WDX-DPC	4	400.0	9.0	TS1	0.0	0.28	0.0487179487179487	0.9487870619946092	0.9372392225431694	0.9521803914264366	0.9433321705750636
WDX-DPC	4	400.0	9.0	TS1	0.0	0.29	0.0502564102564102	0.9503239740820736	0.9384561793731144	0.9535202802488848	0.9446525961838342
WDX-DPC	4	400.0	9.0	TS1	0.0	0.3	0.0517948717948717	0.950784207679827	0.9394610697776518	0.9538672394222945	0.9454011355405056
WDX-DPC	4	400.0	9.0	TS1	0.0	0.31	0.0564102564102564	0.9510869565217392	0.9397542598824272	0.9540591822657004	0.9456600647736382
WDX-DPC	4	400.0	9.0	TS1	0.0	0.32	0.0564102564102564	0.9510869565217392	0.9397542598824272	0.9540591822657004	0.9456600647736382
WDX-DPC	4	400.0	9.0	TS1	0.0	0.33	0.0589743589743589	0.9520435967302452	0.941120122912553	0.9548263615404372	0.946795930802563
WDX-DPC	4	400.0	9.0	TS1	0.0	0.34	0.061025641025641	0.9530311305297652	0.9426446269618318	0.9556016188448786	0.9480137650074112
WDX-DPC	4	400.0	9.0	TS1	0.0	0.35	0.0641025641025641	0.9545205479452056	0.9438501169555128	0.9568511319775316	0.949258057490184
WDX-DPC	4	400.0	9.0	TS1	0.0	0.36	0.0646153846153846	0.9544956140350878	0.9438418437408724	0.9568197840151492	0.9492376081796736
WDX-DPC	4	400.0	9.0	TS1	0.0	0.37	0.0661538461538461	0.956068094453597	0.9456653841995508	0.9581328956500194	0.9509134886876338
WDX-DPC	4	400.0	9.0	TS1	0.0	0.38	0.0687179487179487	0.9570484581497798	0.9464997792716529	0.9589770404085046	0.9517673382197128
WDX-DPC	4	400.0	9.0	TS1	0.0	0.39	0.0733333333333333	0.959048146098506	0.9489280207027012	0.9605970251753286	0.9538737133945956
WDX-DPC	4	400.0	9.0	TS1	0.0	0.4	0.0738461538461538	0.9590254706533776	0.9489048365661056	0.9605910696038916	0.953858758515602
WDX-DPC	4	400.0	9.0	TS1	0.0	0.41	0.0748717948717948	0.958980044345898	0.9487408693149896	0.960549537616544	0.9537503462575004
WDX-DPC	4	400.0	9.0	TS1	0.0	0.42	0.0774358974358974	0.9605336297943302	0.9512824726444058	0.9618805732234198	0.9558248845632438
WDX-DPC	4	400.0	9.0	TS1	0.0	0.43	0.0805128205128205	0.9604015616285556	0.9512193217522752	0.9617381377504448	0.955719648534452
WDX-DPC	4	400.0	9.0	TS1	0.0	0.44	0.082051282051282	0.9608938547486032	0.9514720065546444	0.9621546071911492	0.9560663746138284
WDX-DPC	4	400.0	9.0	TS1	0.0	0.45	0.0856410256410256	0.9624228827818284	0.952748739369839	0.9643321048970224	0.957757548976253
WDX-DPC	4	400.0	9.0	TS1	0.0	0.46	0.0871794871794871	0.9629213483146069	0.95383663258239	0.9647229616938487	0.95855727640211
WDX-DPC	4	400.0	9.0	TS1	0.0	0.47	0.0882051282051282	0.9634420697412824	0.954315035914432	0.965126777121209	0.9589790945826734
WDX-DPC	4	400.0	9.0	TS1	0.0	0.48	0.0897435897435897	0.963943661971831	0.9546974043807284	0.965565910410708	0.9594047864650728
WDX-DPC	4	400.0	9.0	TS1	0.0	0.49	0.0928205128205128	0.9655172413793104	0.9574088379492348	0.966873414849538	0.961524724686135
WDX-DPC	4	400.0	9.0	TS1	0.0	0.5	0.0948717948717948	0.9654390934844193	0.9573828627042488	0.9667712879078068	0.961459045228172
WDX-DPC	4	400.0	9.0	TS1	0.0	0.51	0.0964102564102564	0.9659477866061292	0.9577536691249596	0.9672405589137628	0.9618930890050652
WDX-DPC	4	400.0	9.0	TS1	0.0	0.52	0.0979487179487179	0.9664582148948266	0.958138049185236	0.9676983308150492	0.962327534726842
WDX-DPC	4	400.0	9.0	TS1	0.0	0.53	0.0984615384615384	0.9664391353811148	0.9581319887260956	0.9676715701476936	0.9623106480997962
WDX-DPC	4	400.0	9.0	TS1	0.0	0.54	0.102051282051282	0.9685893774985722	0.9613117005985844	0.9703628037489797	0.9652901429113706
WDX-DPC	4	400.0	9.0	TS1	0.0	0.55	0.1051282051282051	0.9696275071633238	0.9622833430845824	0.9721444814935494	0.9665983344723542
WDX-DPC	4	400.0	9.0	TS1	0.0	0.56	0.1071794871794871	0.9701321079839172	0.962673183057334	0.9725840916748144	0.9670243750890912
WDX-DPC	4	400.0	9.0	TS1	0.0	0.5700000000000001	0.1087179487179487	0.9706559263521288	0.9630713179422992	0.9729968883724408	0.9674462824135726
WDX-DPC	4	400.0	9.0	TS1	0.0	0.58	0.1107692307692307	0.9711649365628604	0.963463759414332	0.9734415870010652	0.9678751005531676
WDX-DPC	4	400.0	9.0	TS1	0.0	0.59	0.1133333333333333	0.9710815500289184	0.9634361355263976	0.9733399757159148	0.96780915052596
WDX-DPC	4	400.0	9.0	TS1	0.0	0.6	0.1164102564102564	0.971561230412072	0.9644660615420024	0.9737227025985058	0.968567138148636
WDX-DPC	4	400.0	9.0	TS1	0.0	0.61	0.1189743589743589	0.9720605355064028	0.9647583849071336	0.9741520520490478	0.968933677573189
WDX-DPC	4	400.0	9.0	TS1	0.0	0.62	0.12	0.9726107226107226	0.9659397232538393	0.9746118518461592	0.9698084825788924
WDX-DPC	4	400.0	9.0	TS1	0.0	0.63	0.123076923076923	0.9730994152046784	0.9663206768564458	0.9749942821515404	0.9702047474613176
WDX-DPC	4	400.0	9.0	TS1	0.0	0.64	0.1256410256410256	0.9730205278592376	0.9661982111279184	0.9748988915856396	0.970091749640312
WDX-DPC	4	400.0	9.0	TS1	0.0	0.65	0.1292307692307692	0.9734982332155476	0.967359986851992	0.9752816326577236	0.970914084693064
WDX-DPC	4	400.0	9.0	TS1	0.0	0.66	0.1312820512820512	0.974025974025974	0.9677491647236014	0.9757196884246672	0.9713415194899632
WDX-DPC	4	400.0	9.0	TS1	0.0	0.67	0.1338461538461538	0.9745411486086442	0.9682513687752812	0.9760879511078984	0.9717601718816592
WDX-DPC	4	400.0	9.0	TS1	0.0	0.68	0.1374358974358974	0.9756242568370987	0.9698576162159508	0.9770236264797604	0.9730881074887544
WDX-DPC	4	400.0	9.0	TS1	0.0	0.6900000000000001	0.1394871794871794	0.9755661501787842	0.9698377534284248	0.9769486262229592	0.9730398043383294
WDX-DPC	4	400.0	9.0	TS1	0.0	0.7000000000000001	0.1425641025641025	0.9760765550239234	0.9701427141811548	0.9774003434083904	0.9734238723317498
WDX-DPC	4	400.0	9.0	TS1	0.0	0.71	0.1471794871794871	0.9777510523150932	0.9721804924973764	0.9788547624979926	0.9752357220004318
WDX-DPC	4	400.0	9.0	TS1	0.0	0.72	0.1492307692307692	0.9776974080771548	0.9720825185789396	0.9787847264362346	0.9751491275703216
WDX-DPC	4	400.0	9.0	TS1	0.0	0.73	0.1543589743589743	0.9799878714372346	0.9746347087218798	0.9807191482472204	0.9774440300247952
WDX-DPC	4	400.0	9.0	TS1	0.0	0.74	0.1584615384615384	0.9811090798293725	0.9763047529990831	0.9816726933713482	0.9788037832297576
WDX-DPC	4	400.0	9.0	TS1	0.0	0.75	0.1625641025641025	0.981016533986528	0.9761920837914316	0.981563750473325	0.978690944982324
WDX-DPC	4	400.0	9.0	TS1	0.0	0.76	0.1651282051282051	0.980958230958231	0.976166410734808	0.9814903436064398	0.978640916343533
WDX-DPC	4	400.0	9.0	TS1	0.0	0.77	0.1717948717948718	0.9820433436532509	0.9771365579394482	0.982429675825809	0.979604237252396
WDX-DPC	4	400.0	9.0	TS1	0.0	0.78	0.1764102564102564	0.9819427148194272	0.9770890325146712	0.98231977551663	0.9795246434053448
WDX-DPC	4	400.0	9.0	TS1	0.0	0.79	0.182051282051282	0.9824451410658308	0.9773935964452908	0.982780359398648	0.9799113370662232
WDX-DPC	4	400.0	9.0	TS1	0.0	0.8	0.1846153846153846	0.9823899371069182	0.977303759980554	0.9827027044694948	0.9798256811382238
WDX-DPC	4	400.0	9.0	TS1	0.0	0.81	0.1876923076923076	0.9829545454545454	0.9785958062366514	0.983181769564009	0.9807454987325585
WDX-DPC	4	400.0	9.0	TS1	0.0	0.8200000000000001	0.1938461538461538	0.982824427480916	0.978472006868685	0.9830178124893012	0.9805997381714204
WDX-DPC	4	400.0	9.0	TS1	0.0	0.8300000000000001	0.2015384615384615	0.9839434810533076	0.9803713252838157	0.9839809538337622	0.9820633580358212
WDX-DPC	4	400.0	9.0	TS1	0.0	0.84	0.2066666666666666	0.984486102133161	0.9809273687731694	0.9845010900365224	0.9825983179507468
WDX-DPC	4	400.0	9.0	TS1	0.0	0.85	0.2143589743589743	0.9843342036553524	0.9807540187905996	0.9843108223802124	0.9824135912152208
WDX-DPC	4	400.0	9.0	TS1	0.0	0.86	0.2215384615384615	0.984189723320158	0.9806959521274594	0.9841398197010276	0.9822980167387856
WDX-DPC	4	400.0	9.0	TS1	0.0	0.87	0.2282051282051282	0.984717607973422	0.9810725947950424	0.9846022984590626	0.9827257454462068
WDX-DPC	4	400.0	9.0	TS1	0.0	0.88	0.2343589743589743	0.985264567983925	0.9823853041938074	0.984934668328018	0.9835667088644257
WDX-DPC	4	400.0	9.0	TS1	0.0	0.89	0.243076923076923	0.9857723577235772	0.9827556471810528	0.9854135883119876	0.9839960634655934
WDX-DPC	4	400.0	9.0	TS1	0.0	0.9	0.2548717948717949	0.9862353750860288	0.9830634687269264	0.9857626340592828	0.9843307199135868
WDX-DPC	4	400.0	9.0	TS1	0.0	0.91	0.2656410256410256	0.9874301675977654	0.9847291808502554	0.9866448208925565	0.985626764492232
WDX-DPC	4	400.0	9.0	TS1	0.0	0.92	0.2794871794871795	0.98932384341637	0.9869039893641358	0.988169399525924	0.9875011180068216
WDX-DPC	4	400.0	9.0	TS1	0.0	0.93	0.2969230769230769	0.9912472647702408	0.9890349591509736	0.9898244138872166	0.989409867143868
WDX-DPC	4	400.0	9.0	TS1	0.0	0.94	0.3169230769230769	0.9917417417417418	0.9903172500830256	0.9901993301756276	0.9902482596213572
WDX-DPC	4	400.0	9.0	TS1	0.0	0.95	0.3374358974358974	0.9930340557275542	0.9916478480423798	0.99301304401225	0.9922931097013888
WDX-DPC	4	400.0	9.0	TS1	0.0	0.96	0.3548717948717949	0.992845786963434	0.9914343511826058	0.9927254518940658	0.9920402214502484
WDX-DPC	4	400.0	9.0	TS1	0.0	0.97	0.3841025641025641	0.993338884263114	0.99211105571016	0.9930051226256856	0.992511813034326
WDX-DPC	4	400.0	9.0	TS1	0.0	0.98	0.4276923076923077	0.992831541218638	0.9915324470326669	0.9920915008586652	0.9917547929993464
WDX-DPC	4	400.0	9.0	TS1	0.0	0.99	0.5056410256410256	0.9937759336099584	0.9937093237740576	0.99128350735788	0.9924280944572782
WDX-DPC	4	400.0	9.0	TS1	0.0	1.0	0.7435897435897436	0.994	0.9955135335558029	0.98943661971831	0.992350168352887
WDX-DPC	4	400.0	9.0	TS2	0.0	0.0	0.0	0.9365980600898984	0.9286136244773656	0.9193681711632734	0.9232507539543116
WDX-DPC	4	400.0	9.0	TS2	0.0	0.01	0.0013011592145729	0.936989221840578	0.9291289506854424	0.919632030513511	0.9236365394655728
WDX-DPC	4	400.0	9.0	TS2	0.0	0.02	0.0027206056304707	0.937373976989681	0.9296903279551464	0.919989382319715	0.924105247160182
WDX-DPC	4	400.0	9.0	TS2	0.0	0.03	0.0040217648450437	0.93812351543943	0.9302708607018882	0.9212292658606084	0.9250346693695372
WDX-DPC	4	400.0	9.0	TS2	0.0	0.04	0.0056777856635912	0.9387342374494408	0.9309473698780129	0.9218116692953956	0.9256703339436484
WDX-DPC	4	400.0	9.0	TS2	0.0	0.05	0.0083983912940619	0.9399976142192532	0.9326063163201196	0.923135325319126	0.9271750677514072
WDX-DPC	4	400.0	9.0	TS2	0.0	0.06	0.010290986515259	0.9411975618501256	0.9339893256905912	0.9244920231790248	0.9285526454997952
WDX-DPC	4	400.0	9.0	TS2	0.0	0.07	0.0119470073338064	0.941817311145696	0.9346227750203258	0.925300437126236	0.9292973637581609
WDX-DPC	4	400.0	9.0	TS2	0.0	0.08	0.0130115921457298	0.9424736337488016	0.9355930393952302	0.9261132349772716	0.9301906413009922
WDX-DPC	4	400.0	9.0	TS2	0.0	0.09	0.0151407617695765	0.9433101128993514	0.936339088011361	0.9270686509430764	0.931042503622463
WDX-DPC	4	400.0	9.0	TS2	0.0	0.1	0.0162053465814998	0.9439701815558494	0.9370052960522176	0.9276233509437148	0.9316649577176838
WDX-DPC	4	400.0	9.0	TS2	0.0	0.11	0.0175065057960728	0.944618348182037	0.937393043118832	0.9283896387299548	0.9322724977027388
WDX-DPC	4	400.0	9.0	TS2	0.0	0.12	0.0183345162053465	0.9450536209181828	0.9380220938592254	0.9290471032827056	0.9329230160245636
WDX-DPC	4	400.0	9.0	TS2	0.0	0.13	0.0197539626212443	0.94581875226258	0.938722249096313	0.9300511790797774	0.9338028707690176
WDX-DPC	4	400.0	9.0	TS2	0.0	0.14	0.0211734090371421	0.9469486404833836	0.9398881607975916	0.9316342089991536	0.9351710864874092
WDX-DPC	4	400.0	9.0	TS2	0.0	0.15	0.021883132245091	0.9473938807594632	0.9404736939427728	0.9321441682864366	0.9357092273260232
WDX-DPC	4	400.0	9.0	TS2	0.0	0.16	0.0230660042583392	0.9478145053880616	0.9407554562835856	0.9326343104854978	0.9361111015373768
WDX-DPC	4	400.0	9.0	TS2	0.0	0.17	0.0243671634729122	0.9485935984481086	0.94141643202036	0.9336864294660788	0.9369857219368712
WDX-DPC	4	400.0	9.0	TS2	0.0	0.18	0.0256683226874852	0.9491319655214278	0.941873938944737	0.9344790184636932	0.937603480992024
WDX-DPC	4	400.0	9.0	TS2	0.0	0.19	0.0267329074994085	0.9495624696159456	0.9422398798130064	0.93500635547306	0.9380599000865882
WDX-DPC	4	400.0	9.0	TS2	0.0	0.2	0.0279157795126567	0.95010951569725	0.9427008745226692	0.9356243936301968	0.9386052297474948
WDX-DPC	4	400.0	9.0	TS2	0.0	0.21	0.0288620771232552	0.9507917174177832	0.9435534904561498	0.9364434926179656	0.9394698602149076
WDX-DPC	4	400.0	9.0	TS2	0.0	0.22	0.0300449491365034	0.951341463414634	0.9441098199679516	0.9369426734025684	0.9400156041284162
WDX-DPC	4	400.0	9.0	TS2	0.0	0.23	0.0306363851431275	0.9516778523489932	0.9445358455333984	0.9374199963149904	0.9404811150392756
WDX-DPC	4	400.0	9.0	TS2	0.0	0.24	0.0318192571563756	0.952351863164325	0.9455690707785404	0.9381709740208568	0.9413668666321504
WDX-DPC	4	400.0	9.0	TS2	0.0	0.25	0.0332387035722734	0.9532607365716383	0.94691304484147	0.9390750874947296	0.9425028831552696
WDX-DPC	4	400.0	9.0	TS2	0.0	0.26	0.0343032883841968	0.9535766780989712	0.9471394767024646	0.939488439131012	0.9428388265819904
WDX-DPC	4	400.0	9.0	TS2	0.0	0.27	0.0357227348000946	0.9544896957801766	0.9480420692878117	0.9406500968250164	0.9438942842444106
WDX-DPC	4	400.0	9.0	TS2	0.0	0.28	0.0374970428199668	0.9553889639916432	0.9487121143346038	0.9422157288737774	0.9450436739607526
WDX-DPC	4	400.0	9.0	TS2	0.0	0.29	0.0390347764371894	0.95630231413097	0.9495125035133766	0.943368891689052	0.9460458618492704
WDX-DPC	4	400.0	9.0	TS2	0.0	0.3	0.0409273716583865	0.9568327577701036	0.9500771066739644	0.9440818616816684	0.9466935177738872
WDX-DPC	4	400.0	9.0	TS2	0.0	0.31	0.0434114028862077	0.95845183628045	0.952056879622318	0.9459829873322988	0.948637994245354
WDX-DPC	4	400.0	9.0	TS2	0.0	0.32	0.0455405725100544	0.959474532160119	0.9531771424922512	0.947199591031556	0.94982229635744
WDX-DPC	4	400.0	9.0	TS2	0.0	0.33	0.0467234445233025	0.959672415932498	0.9535316048510568	0.9474303889196158	0.9501077913232172
WDX-DPC	4	400.0	9.0	TS2	0.0	0.34	0.0486160397444996	0.9600895188362552	0.9538503081342088	0.94790361346566	0.950510027102533
WDX-DPC	4	400.0	9.0	TS2	0.0	0.35	0.0501537733617222	0.960772104607721	0.9544006648075936	0.9486792398212356	0.9511764384336278
WDX-DPC	4	400.0	9.0	TS2	0.0	0.36	0.0509817837709959	0.9612364452199924	0.9549905488653752	0.949353868005745	0.951819517974816
WDX-DPC	4	400.0	9.0	TS2	0.0	0.37	0.0518097941802696	0.9615768463073852	0.9555434736110904	0.949554270582045	0.9521845959610936
WDX-DPC	4	400.0	9.0	TS2	0.0	0.38	0.0539389638041164	0.9621155288822204	0.955797913766858	0.9503634596057476	0.95271486592595
WDX-DPC	4	400.0	9.0	TS2	0.0	0.39	0.0546486870120652	0.9622122122122122	0.9558779997478356	0.9505864496135598	0.952866389005038
WDX-DPC	4	400.0	9.0	TS2	0.0	0.4	0.056068133427963	0.962781954887218	0.9566388287696318	0.9514176433045152	0.9536725794927984
WDX-DPC	4	400.0	9.0	TS2	0.0	0.41	0.0574875798438608	0.9632279116465864	0.9573314882295516	0.951739130963821	0.9541826203557062
WDX-DPC	4	400.0	9.0	TS2	0.0	0.42	0.0594984622663827	0.9641554521443844	0.9579569709086698	0.9532733441569048	0.9552790006843712
WDX-DPC	4	400.0	9.0	TS2	0.0	0.43	0.0610361958836053	0.964726631393298	0.9587336141116778	0.9539295183652672	0.9560053619248452
WDX-DPC	4	400.0	9.0	TS2	0.0	0.44	0.062573929500828	0.9654258675078864	0.9594084776423772	0.9546623633493933	0.9567031384011032
WDX-DPC	4	400.0	9.0	TS2	0.0	0.45	0.064466524722025	0.9661145530408396	0.9603027490076476	0.95564668334616	0.9576610549502172
WDX-DPC	4	400.0	9.0	TS2	0.0	0.46	0.0664774071445469	0.9664216928535224	0.9605659021521862	0.9558690118990374	0.9579070881666818
WDX-DPC	4	400.0	9.0	TS2	0.0	0.47	0.068370002365744	0.9673692229558152	0.9619483511804192	0.9568720448967204	0.9591222954379044
WDX-DPC	4	400.0	9.0	TS2	0.0	0.48	0.0693162999763425	0.9677173360447382	0.962276468019852	0.9572137664247796	0.9594622051133604
WDX-DPC	4	400.0	9.0	TS2	0.0	0.49	0.0712088951975396	0.9684156902699949	0.9633112589641653	0.9580997256935422	0.9604262569793348
WDX-DPC	4	400.0	9.0	TS2	0.0	0.5	0.0727466288147622	0.9686184462303864	0.9636135426583547	0.9582137007743274	0.9606371424754044
WDX-DPC	4	400.0	9.0	TS2	0.0	0.51	0.0739295008280104	0.968833822965896	0.9639791470885388	0.9585149535349932	0.9609701797163952
WDX-DPC	4	400.0	9.0	TS2	0.0	0.52	0.0749940856399337	0.968925831202046	0.9640218161831864	0.9585176211670658	0.9609932797398566
WDX-DPC	4	400.0	9.0	TS2	0.0	0.53	0.076768393659806	0.9695067264573992	0.964805681918382	0.959019435428567	0.9616490593636486
WDX-DPC	4	400.0	9.0	TS2	0.0	0.54	0.0791341376863023	0.970199100834939	0.9652821550317504	0.9599872512395602	0.962386467968996
WDX-DPC	4	400.0	9.0	TS2	0.0	0.55	0.0811450201088242	0.9705200823892894	0.9656854008544272	0.9603938922277936	0.962795685887359
WDX-DPC	4	400.0	9.0	TS2	0.0	0.56	0.0824461793233972	0.9709939409565552	0.9659545739773272	0.9611897584240128	0.9633373209113214
WDX-DPC	4	400.0	9.0	TS2	0.0	0.5700000000000001	0.085758220960492	0.9715357743563204	0.9662731342824908	0.9620050153179616	0.9639195708903372
WDX-DPC	4	400.0	9.0	TS2	0.0	0.58	0.0874142417790395	0.9721322099805574	0.9666675035773572	0.962987091978685	0.9646196889014468
WDX-DPC	4	400.0	9.0	TS2	0.0	0.59	0.0894251242015613	0.972590283190439	0.967197779058112	0.9636143267918847	0.9652064304211342
WDX-DPC	4	400.0	9.0	TS2	0.0	0.6	0.0914360066240832	0.9730503840645748	0.9675637403531644	0.9645462219852255	0.9658468531497304
WDX-DPC	4	400.0	9.0	TS2	0.0	0.61	0.0939200378519044	0.9732375979112272	0.9678523594204432	0.9646809699948498	0.966066000427695
WDX-DPC	4	400.0	9.0	TS2	0.0	0.62	0.0955760586704518	0.9734501700235416	0.9679632586821	0.9650290439679284	0.9662972887239586
WDX-DPC	4	400.0	9.0	TS2	0.0	0.63	0.0979418026969481	0.974298452661946	0.968893765140154	0.9661667789186064	0.967333349172677
WDX-DPC	4	400.0	9.0	TS2	0.0	0.64	0.1000709723207948	0.9747634069400632	0.9694605639606456	0.9664990490155612	0.9677792101169014
WDX-DPC	4	400.0	9.0	TS2	0.0	0.65	0.1029098651525904	0.9756065400843882	0.9704173291351263	0.9673154933462754	0.9686673689219696
WDX-DPC	4	400.0	9.0	TS2	0.0	0.66	0.1058670451857109	0.9765842042598228	0.9710395427466092	0.9688667975239772	0.9697698849042292
WDX-DPC	4	400.0	9.0	TS2	0.0	0.67	0.1077596404069079	0.9773299748110832	0.9721635509991282	0.9695471563464784	0.9706788748216896
WDX-DPC	4	400.0	9.0	TS2	0.0	0.68	0.1102436716347291	0.977665514490827	0.9725473304749098	0.9699421732698564	0.9710725068381963
WDX-DPC	4	400.0	9.0	TS2	0.0	0.6900000000000001	0.112254554057251	0.9781479013990672	0.9735252252338918	0.970498251925794	0.9718473135976832
WDX-DPC	4	400.0	9.0	TS2	0.0	0.7000000000000001	0.1150934468890466	0.9787461569308916	0.9742512878149864	0.9714585336253168	0.9726938172964104
WDX-DPC	4	400.0	9.0	TS2	0.0	0.71	0.1174591909155429	0.979091274628066	0.9745008097577684	0.9719903477388432	0.9730856615281976
WDX-DPC	4	400.0	9.0	TS2	0.0	0.72	0.1201797965460137	0.9796988437752084	0.9751270609381872	0.9729720088831292	0.9738964538117924
WDX-DPC	4	400.0	9.0	TS2	0.0	0.73	0.1232552637804589	0.9805720453318942	0.9759889362457718	0.9740161595271674	0.9748616393494614
WDX-DPC	4	400.0	9.0	TS2	0.0	0.74	0.1265673054175538	0.9810400866738896	0.9761919196297928	0.9746782008117756	0.9753039835869456
WDX-DPC	4	400.0	9.0	TS2	0.0	0.75	0.1285781878400757	0.9815392968643952	0.9768080279980016	0.9753802721633512	0.9759644920568776
WDX-DPC	4	400.0	9.0	TS2	0.0	0.76	0.1320085166784954	0.9825565549195966	0.9776889614811596	0.9766293639520928	0.9770488735231851
WDX-DPC	4	400.0	9.0	TS2	0.0	0.77	0.1347291223089661	0.9830485304169516	0.9784616957618484	0.9771341384498882	0.9777014474934622
WDX-DPC	4	400.0	9.0	TS2	0.0	0.78	0.1379228767447362	0.9836717892425906	0.979433029994148	0.9778114608962762	0.9785258676484228
WDX-DPC	4	400.0	9.0	TS2	0.0	0.79	0.141234918381831	0.9841597796143252	0.9796756870136554	0.9787666818927224	0.9791269893432508
WDX-DPC	4	400.0	9.0	TS2	0.0	0.8	0.1444286728176011	0.9845154154569336	0.9799612144377396	0.9789613730890458	0.9793659840303196
WDX-DPC	4	400.0	9.0	TS2	0.0	0.81	0.147740714454696	0.9847328244274808	0.9800416977496152	0.9794052909570208	0.9796285080553404
WDX-DPC	4	400.0	9.0	TS2	0.0	0.8200000000000001	0.1524722025076886	0.9849267271458478	0.9805577952632388	0.97938336300208	0.9798783548379404
WDX-DPC	4	400.0	9.0	TS2	0.0	0.8300000000000001	0.1564939673527324	0.985275557425326	0.9809575313992134	0.9795478209578564	0.980165216798474
WDX-DPC	4	400.0	9.0	TS2	0.0	0.84	0.1611071682044003	0.9856175972927242	0.9810650813363514	0.979792212850794	0.9803460768792436
WDX-DPC	4	400.0	9.0	TS2	0.0	0.85	0.1661935178613674	0.9860973187686196	0.9814323154738076	0.9806832989583472	0.9809689311230442
WDX-DPC	4	400.0	9.0	TS2	0.0	0.86	0.1711615803170097	0.9862994148708436	0.9814393791726764	0.9809633148986056	0.9811063210689916
WDX-DPC	4	400.0	9.0	TS2	0.0	0.87	0.1758930683700023	0.9872254916032726	0.9832573089537284	0.9822402122040904	0.9826659538129614
WDX-DPC	4	400.0	9.0	TS2	0.0	0.88	0.183226874852141	0.9879797248370746	0.9843936281010902	0.9830685021363595	0.9836519035804656
WDX-DPC	4	400.0	9.0	TS2	0.0	0.89	0.1892595221197066	0.9889115844762184	0.9862362720065442	0.9841906894145188	0.9851484550437886
WDX-DPC	4	400.0	9.0	TS2	0.0	0.9	0.194819020581973	0.9892757455560452	0.986770312222183	0.9845060996102268	0.9855790526642556
WDX-DPC	4	400.0	9.0	TS2	0.0	0.91	0.2022711142654364	0.9899169632265716	0.9877767270877102	0.985207531282042	0.9864458432905824
WDX-DPC	4	400.0	9.0	TS2	0.0	0.92	0.2116158031700969	0.9906976744186048	0.9885090307777958	0.9865626883036288	0.9874949688020236
WDX-DPC	4	400.0	9.0	TS2	0.0	0.93	0.2209604920747575	0.9913452778621318	0.9894268762899124	0.9872476036558347	0.9882921655773144
WDX-DPC	4	400.0	9.0	TS2	0.0	0.94	0.2353915306363851	0.9922648514851484	0.9904587808543648	0.9886962016330728	0.989534389685964
WDX-DPC	4	400.0	9.0	TS2	0.0	0.95	0.2512420156139106	0.9936808846761452	0.9923390239234804	0.9908367368307954	0.9915501993335464
WDX-DPC	4	400.0	9.0	TS2	0.0	0.96	0.2674473621954104	0.9941869853059906	0.9931011138125696	0.9911069787237632	0.9920667963090236
WDX-DPC	4	400.0	9.0	TS2	0.0	0.97	0.292287674473622	0.9953200735417016	0.9956188731053522	0.9924249830915506	0.9940015396819736
WDX-DPC	4	400.0	9.0	TS2	0.0	0.98	0.3327418973267092	0.9960999822726468	0.9964953764173632	0.9933862036150666	0.9949249478819994
WDX-DPC	4	400.0	9.0	TS2	0.0	0.99	0.4004021764845044	0.9974353915959756	0.997644430611351	0.994760516921094	0.9961861909987968
WDX-DPC	4	400.0	9.0	TS2	0.0	1.0	0.6346108351076414	0.9987050825509872	0.9992974882870218	0.9930659382787044	0.996135279363924
WDX-DPC	4	400.0	9.0	TS1+2	0.0	0.0	0.0	0.9357939254133024	0.9345166988170446	0.9252573386749624	0.9291315079798964
WDX-DPC	4	400.0	9.0	TS1+2	0.0	0.01	0.0014417531718569	0.9361825007219174	0.9349604757822796	0.9256196535383464	0.9295326656593071
WDX-DPC	4	400.0	9.0	TS1+2	0.0	0.02	0.0026912725874663	0.9365844255975329	0.9354358713653628	0.9260482231926772	0.92999472618518
WDX-DPC	4	400.0	9.0	TS1+2	0.0	0.03	0.0041330257593233	0.9373612585657756	0.9360635622736057	0.92716427758362	0.9308953122931244
WDX-DPC	4	400.0	9.0	TS1+2	0.0	0.04	0.0059592464436755	0.938019725391607	0.9367935461136584	0.9277588054109532	0.9315626695922912
WDX-DPC	4	400.0	9.0	TS1+2	0.0	0.05	0.0083621683967704	0.9391295919356402	0.9381668373236004	0.928861261688156	0.9328023497076254
WDX-DPC	4	400.0	9.0	TS1+2	0.0	0.06	0.0101883890811226	0.9402796659545544	0.9394360838176898	0.9300991754986764	0.934061311974392
WDX-DPC	4	400.0	9.0	TS1+2	0.0	0.07	0.0117262591311034	0.9408675354989302	0.940037479579486	0.930821863383873	0.9347404648097448
WDX-DPC	4	400.0	9.0	TS1+2	0.0	0.08	0.0130718954248366	0.941468640436307	0.9407800356388278	0.931476077470698	0.9354427976050832
WDX-DPC	4	400.0	9.0	TS1+2	0.0	0.09	0.0153787004998077	0.942405310425615	0.9416495137483752	0.9325394638604908	0.9364191164766252
WDX-DPC	4	400.0	9.0	TS1+2	0.0	0.1	0.0165321030372933	0.9430218921032056	0.9422332404979512	0.9330736229039388	0.9369835917226206
WDX-DPC	4	400.0	9.0	TS1+2	0.0	0.11	0.0178777393310265	0.943726756703856	0.9427487118840836	0.9338677734359528	0.937672499911769
WDX-DPC	4	400.0	9.0	TS1+2	0.0	0.12	0.0187427912341407	0.9440689587618768	0.943175995885946	0.9342935810680908	0.9381038467875078
WDX-DPC	4	400.0	9.0	TS1+2	0.0	0.13	0.0202806612841214	0.9448641224369664	0.943915349329106	0.9352362386835646	0.9389706241841668
WDX-DPC	4	400.0	9.0	TS1+2	0.0	0.14	0.0218185313341022	0.9459565687334184	0.945051462156796	0.9365231208294356	0.9401864577514044
WDX-DPC	4	400.0	9.0	TS1+2	0.0	0.15	0.022875816993464	0.9464882943143812	0.9456137108926044	0.9370278302924172	0.9407088098346296
WDX-DPC	4	400.0	9.0	TS1+2	0.0	0.16	0.0244136870434448	0.947192118226601	0.9461306597220356	0.9377400450175912	0.9413566966943148
WDX-DPC	4	400.0	9.0	TS1+2	0.0	0.17	0.0256632064590542	0.9478149353852224	0.9466585237787049	0.9384548892249924	0.941994018634652
WDX-DPC	4	400.0	9.0	TS1+2	0.0	0.18	0.0270088427527873	0.9482366887286378	0.9470402524158557	0.9389724716899872	0.9424418232476716
WDX-DPC	4	400.0	9.0	TS1+2	0.0	0.19	0.0284505959246443	0.9485555995251286	0.9473028258977132	0.9392954144149164	0.9427423067295224
WDX-DPC	4	400.0	9.0	TS1+2	0.0	0.2	0.0296039984621299	0.9490887480190174	0.9477557774843076	0.9399034427088356	0.9432825847851384
WDX-DPC	4	400.0	9.0	TS1+2	0.0	0.21	0.0306612841214917	0.949826474962816	0.948594452943102	0.9406712816950448	0.9441053674119289
WDX-DPC	4	400.0	9.0	TS1+2	0.0	0.22	0.0319108035371011	0.9503574265289912	0.9490715617616412	0.9412020909126676	0.9446248247905116
WDX-DPC	4	400.0	9.0	TS1+2	0.0	0.23	0.0326797385620915	0.9506160572337043	0.949357417925884	0.9415153278003584	0.9449345003198713
WDX-DPC	4	400.0	9.0	TS1+2	0.0	0.24	0.0337370242214532	0.9511588580523228	0.9500760421866744	0.942068063352534	0.9455632734185436
WDX-DPC	4	400.0	9.0	TS1+2	0.0	0.25	0.035274894271434	0.9521769453023812	0.9513311730326858	0.9431068421427468	0.9467120822015822
WDX-DPC	4	400.0	9.0	TS1+2	0.0	0.26	0.0365244136870434	0.952513966480447	0.9515698409197652	0.9435168315358136	0.9470521614515186
WDX-DPC	4	400.0	9.0	TS1+2	0.0	0.27	0.0378700499807766	0.9533466533466534	0.9523288585101228	0.944444050114426	0.9479180088457544
WDX-DPC	4	400.0	9.0	TS1+2	0.0	0.28	0.0396001537870049	0.9541633306645316	0.9529553171606188	0.9455418345679504	0.9488095982937602
WDX-DPC	4	400.0	9.0	TS1+2	0.0	0.29	0.0411380238369857	0.9551924619085806	0.9538687653746184	0.9468728020019622	0.9499573531568924
WDX-DPC	4	400.0	9.0	TS1+2	0.0	0.3	0.0429642445213379	0.9557095510695992	0.9543765242215034	0.9474643810517542	0.9505184829540474
WDX-DPC	4	400.0	9.0	TS1+2	0.0	0.31	0.0458477508650519	0.9570867331520096	0.955844808010882	0.948931100051744	0.9519914697856664
WDX-DPC	4	400.0	9.0	TS1+2	0.0	0.32	0.0475778546712802	0.9579170451105056	0.9567016557538374	0.9498257385948518	0.9528792969086312
WDX-DPC	4	400.0	9.0	TS1+2	0.0	0.33	0.0490196078431372	0.9582575298160502	0.9570842470496432	0.9501506419107768	0.9532310189493997
WDX-DPC	4	400.0	9.0	TS1+2	0.0	0.34	0.0509419454056132	0.9587806360137736	0.957600684242272	0.9506856839326048	0.9537685146473132
WDX-DPC	4	400.0	9.0	TS1+2	0.0	0.35	0.0527681660899653	0.9596144089294776	0.9583044883651948	0.95164337856778	0.954604042617434
WDX-DPC	4	400.0	9.0	TS1+2	0.0	0.36	0.0535371011149557	0.9599878135472732	0.9587355735202556	0.9521100482999838	0.9550609484745736
WDX-DPC	4	400.0	9.0	TS1+2	0.0	0.37	0.0544982698961937	0.9605570804106944	0.9593536361545902	0.952688382486582	0.9556602715797498
WDX-DPC	4	400.0	9.0	TS1+2	0.0	0.38	0.0567089580930411	0.9611779091094356	0.9598172036069308	0.953552048563146	0.9563272552532716
WDX-DPC	4	400.0	9.0	TS1+2	0.0	0.39	0.0581507112648981	0.9616287376262884	0.9603500017373564	0.9541169120738128	0.9568881942946958
WDX-DPC	4	400.0	9.0	TS1+2	0.0	0.4	0.0594002306805074	0.9620886981402004	0.9609032982940376	0.9546977862051252	0.957462851335912
WDX-DPC	4	400.0	9.0	TS1+2	0.0	0.41	0.0607458669742406	0.962443716741711	0.9613799448897806	0.9549721319506176	0.957837255334686
WDX-DPC	4	400.0	9.0	TS1+2	0.0	0.42	0.0628604382929642	0.9634871794871794	0.9621609172101864	0.9564486575239692	0.9589921401308472
WDX-DPC	4	400.0	9.0	TS1+2	0.0	0.43	0.0646866589773164	0.9639297091768576	0.9626880159436236	0.9568856430694186	0.9594792849953986
WDX-DPC	4	400.0	9.0	TS1+2	0.0	0.44	0.0662245290272972	0.9645908389089036	0.9633130982131756	0.9576262954653249	0.9601614496698692
WDX-DPC	4	400.0	9.0	TS1+2	0.0	0.45	0.0684352172241445	0.9654354106479572	0.9642641593662734	0.9587143104127536	0.9611973834886226
WDX-DPC	4	400.0	9.0	TS1+2	0.0	0.46	0.0703575547866205	0.9657775020678246	0.9645549289277702	0.9589971990062258	0.9614902618819012
WDX-DPC	4	400.0	9.0	TS1+2	0.0	0.47	0.0720876585928489	0.9666459498653408	0.9656510731713714	0.959847489881611	0.9624706029685152
WDX-DPC	4	400.0	9.0	TS1+2	0.0	0.48	0.0731449442522106	0.9670227107746552	0.9659807118896728	0.9602825591804922	0.9628587581768172
WDX-DPC	4	400.0	9.0	TS1+2	0.0	0.49	0.0752595155709342	0.9678827564702214	0.966983219591628	0.9612999053215662	0.9638740873621768
WDX-DPC	4	400.0	9.0	TS1+2	0.0	0.5	0.0768935024990388	0.9680341524364848	0.967187953640188	0.9613719944627656	0.9640128772721944
WDX-DPC	4	400.0	9.0	TS1+2	0.0	0.51	0.0781430219146482	0.968303617975185	0.9675009001635396	0.9617527074621312	0.9643616291135638
WDX-DPC	4	400.0	9.0	TS1+2	0.0	0.52	0.0792964244521337	0.9684727006994468	0.9676079776858508	0.9619423108536476	0.9645123716624846
WDX-DPC	4	400.0	9.0	TS1+2	0.0	0.53	0.0808342945021145	0.9689428003764508	0.9681740798225706	0.962349878881292	0.9650067314493525
WDX-DPC	4	400.0	9.0	TS1+2	0.0	0.54	0.0834294502114571	0.9699035234899328	0.9690539541432002	0.9635036436315902	0.9660400323931008
WDX-DPC	4	400.0	9.0	TS1+2	0.0	0.55	0.0856401384083044	0.9703563544623148	0.969606503883928	0.9640443569372172	0.9665833004711212
WDX-DPC	4	400.0	9.0	TS1+2	0.0	0.56	0.0870818915801614	0.970835965466414	0.9699442862102716	0.9647486029208906	0.9671149669267064
WDX-DPC	4	400.0	9.0	TS1+2	0.0	0.5700000000000001	0.0900615148019992	0.9713742473856556	0.970323677853018	0.9654167552975956	0.9676563864083968
WDX-DPC	4	400.0	9.0	TS1+2	0.0	0.58	0.0917916186082276	0.9719547042015028	0.9707492932323896	0.9662528240490666	0.968300025511106
WDX-DPC	4	400.0	9.0	TS1+2	0.0	0.59	0.0939061899269511	0.9723135674127508	0.971114277657021	0.9666544172069884	0.9686892072840834
WDX-DPC	4	400.0	9.0	TS1+2	0.0	0.6	0.0961168781237985	0.972777541471714	0.9714910175687914	0.9673448757397916	0.9692234980442214
WDX-DPC	4	400.0	9.0	TS1+2	0.0	0.61	0.0986159169550173	0.973021966304116	0.9717802813744286	0.9676339750554516	0.9695177072753276
WDX-DPC	4	400.0	9.0	TS1+2	0.0	0.62	0.100153787004998	0.9732963042085024	0.9719662316302948	0.9679758508119636	0.9697876823762376
WDX-DPC	4	400.0	9.0	TS1+2	0.0	0.63	0.1026528258362168	0.9740788346186804	0.972737047858686	0.9688679590212512	0.9706258399012984
WDX-DPC	4	400.0	9.0	TS1+2	0.0	0.64	0.1048635140330642	0.9744443251369054	0.9731539937919804	0.9691163308545462	0.9709543628048912
WDX-DPC	4	400.0	9.0	TS1+2	0.0	0.65	0.1078431372549019	0.9752208575737988	0.9739542398873428	0.9698413281538498	0.9717198901432174
WDX-DPC	4	400.0	9.0	TS1+2	0.0	0.66	0.1106305267204921	0.9761158543175188	0.9745934053206428	0.9710216323176296	0.9726494783199298
WDX-DPC	4	400.0	9.0	TS1+2	0.0	0.67	0.1126489811610918	0.9768197573656846	0.9755120077432315	0.9716394094492908	0.9734154236270068
WDX-DPC	4	400.0	9.0	TS1+2	0.0	0.68	0.1153402537485582	0.9772924815297696	0.9759386193723968	0.9722199892722728	0.9739258392285834
WDX-DPC	4	400.0	9.0	TS1+2	0.0	0.6900000000000001	0.117358708189158	0.977676140694762	0.976566910683963	0.9726117293511128	0.97443870416637
WDX-DPC	4	400.0	9.0	TS1+2	0.0	0.7000000000000001	0.1202422145328719	0.9782584944826832	0.9771636216130024	0.9734481029749212	0.9751596481382936
WDX-DPC	4	400.0	9.0	TS1+2	0.0	0.71	0.1230296039984621	0.9788469969311704	0.977604025750831	0.9742369265047331	0.9757834615378442
WDX-DPC	4	400.0	9.0	TS1+2	0.0	0.72	0.1256247597078046	0.9793338463229636	0.978073987243948	0.9748904016676604	0.9763514470560049
WDX-DPC	4	400.0	9.0	TS1+2	0.0	0.73	0.1290849673202614	0.9804657322591326	0.9791841156086624	0.9762033118022408	0.9775780085513696
WDX-DPC	4	400.0	9.0	TS1+2	0.0	0.74	0.1325451749327182	0.9810526315789474	0.979553898624974	0.9769083126967194	0.9781297129167555
WDX-DPC	4	400.0	9.0	TS1+2	0.0	0.75	0.1349480968858131	0.9814444444444445	0.9799962908657532	0.9773668912802486	0.9785812281598598
WDX-DPC	4	400.0	9.0	TS1+2	0.0	0.76	0.1382160707420223	0.982266339504796	0.980686197502925	0.9782769157222572	0.9793951944147868
WDX-DPC	4	400.0	9.0	TS1+2	0.0	0.77	0.141676278354479	0.9828667413213886	0.9814950725734396	0.978971128268884	0.9801562319952376
WDX-DPC	4	400.0	9.0	TS1+2	0.0	0.78	0.1451364859669358	0.9833595682482572	0.982159817997582	0.9794415318043848	0.980722411045974
WDX-DPC	4	400.0	9.0	TS1+2	0.0	0.79	0.1488850442137639	0.9838509316770186	0.9824504658693428	0.9802555030250256	0.981279386287045
WDX-DPC	4	400.0	9.0	TS1+2	0.0	0.8	0.1519607843137254	0.98413238127621	0.982696348409959	0.9804268139376984	0.9814871239904068
WDX-DPC	4	400.0	9.0	TS1+2	0.0	0.81	0.1552287581699346	0.9844123335988167	0.9828601295204716	0.980829586298532	0.9817744912364516
WDX-DPC	4	400.0	9.0	TS1+2	0.0	0.8200000000000001	0.1602268358323721	0.984548472015566	0.983155861846976	0.9807937942860848	0.9819035339515249
WDX-DPC	4	400.0	9.0	TS1+2	0.0	0.8300000000000001	0.1649365628604382	0.985036832412523	0.9837383002504824	0.9811790298152744	0.9823939859585796
WDX-DPC	4	400.0	9.0	TS1+2	0.0	0.84	0.1696462898885044	0.9854149785854844	0.9840178581762812	0.9816046028548616	0.9827474752287088
WDX-DPC	4	400.0	9.0	TS1+2	0.0	0.85	0.1752210688196847	0.9857825428271764	0.984310232904526	0.9821323780512754	0.9831560242800764
WDX-DPC	4	400.0	9.0	TS1+2	0.0	0.86	0.1806036139946174	0.9859237536656892	0.9843204085327516	0.9822421168733008	0.9832135377032056
WDX-DPC	4	400.0	9.0	TS1+2	0.0	0.87	0.1856978085351787	0.9867799811142588	0.9855467234749988	0.9832428732060922	0.98433501435772
WDX-DPC	4	400.0	9.0	TS1+2	0.0	0.88	0.1928104575163398	0.9874970231007384	0.9864162450363057	0.9839113434003032	0.9851048190682696
WDX-DPC	4	400.0	9.0	TS1+2	0.0	0.89	0.1993464052287581	0.9883553421368548	0.9876679014460996	0.9849317621659988	0.9862466599190316
WDX-DPC	4	400.0	9.0	TS1+2	0.0	0.9	0.206074586697424	0.9887409200968524	0.988071418005094	0.9852463862683633	0.98661090650337
WDX-DPC	4	400.0	9.0	TS1+2	0.0	0.91	0.2141484044598231	0.9894814090019568	0.9889011484039169	0.9859816477605946	0.9874024526046676
WDX-DPC	4	400.0	9.0	TS1+2	0.0	0.92	0.2243367935409458	0.990458488228005	0.9896770480718746	0.9872221543815382	0.9884192014678956
WDX-DPC	4	400.0	9.0	TS1+2	0.0	0.93	0.235198000768935	0.99132839009677	0.9905505546589716	0.9883104255835484	0.9893972246377
WDX-DPC	4	400.0	9.0	TS1+2	0.0	0.94	0.2506728181468666	0.9921754746023602	0.9913154224428712	0.9893656769752152	0.9903110790118652
WDX-DPC	4	400.0	9.0	TS1+2	0.0	0.95	0.2673971549404075	0.9935712411440568	0.9932611605923088	0.9909665249223324	0.9920888293700206
WDX-DPC	4	400.0	9.0	TS1+2	0.0	0.96	0.2838331410995771	0.9939605422090996	0.9937843957762582	0.991102634888386	0.9924175928066984
WDX-DPC	4	400.0	9.0	TS1+2	0.0	0.97	0.3094963475586313	0.994988864142539	0.9957072012551416	0.9921753322768484	0.9939225394300462
WDX-DPC	4	400.0	9.0	TS1+2	0.0	0.98	0.3505382545174932	0.995560159834246	0.996300166043516	0.9925488974069002	0.9944072872267162
WDX-DPC	4	400.0	9.0	TS1+2	0.0	0.99	0.4201268742791234	0.9968506547323056	0.9975419781060784	0.9931734488273148	0.9953382585779385
WDX-DPC	4	400.0	9.0	TS1+2	0.0	1.0	0.6550365244136871	0.9980495959877403	0.998908920248698	0.9905522549903252	0.994686181456406
DPC	4			TS1	0.0	0.0	0.0	0.8728070175438597	0.8598228697083992	0.8529062675490506	0.8559098453574755
DPC	4			TS1	0.0	0.01	0.0027412280701754	0.874106652006597	0.8614564568058011	0.8542941241317198	0.8574058462576245
DPC	4			TS1	0.0	0.02	0.0053453947368421	0.8746038307840706	0.861995064005702	0.8545723286359278	0.8578011370638057
DPC	4			TS1	0.0	0.03	0.0074013157894736	0.8755868544600939	0.8631375501647824	0.8555780751291545	0.858871439837446
DPC	4			TS1	0.0	0.04	0.009594298245614	0.8765568779407694	0.8642383570458951	0.8568131801312024	0.8600536257021771
DPC	4			TS1	0.0	0.05	0.0117872807017543	0.8778085991678225	0.8657105912485852	0.8583090121462815	0.8615472289605564
DPC	4			TS1	0.0	0.06	0.0138432017543859	0.878804725503822	0.8670235042379355	0.8592001490698484	0.8626155234768813
DPC	4			TS1	0.0	0.07	0.0150767543859649	0.8793487336487614	0.867563305526728	0.8598657975384051	0.8632465022407525
DPC	4			TS1	0.0	0.08	0.0179550438596491	0.8810886252616887	0.8695988170890282	0.8615452633501982	0.8650858166197023
DPC	4			TS1	0.0	0.09	0.0213815789473684	0.8829131652661064	0.8717151014878772	0.8635608942022865	0.8671757953534239
DPC	4			TS1	0.0	0.1	0.0238486842105263	0.884161752316765	0.8731979532983379	0.8648872560688673	0.8685948782830043
DPC	4			TS1	0.0	0.11	0.025219298245614	0.8847019122609674	0.8737007617510756	0.8653205690014876	0.8690632478563702
DPC	4			TS1	0.0	0.12	0.028234649122807	0.8861777150916784	0.8753841940367386	0.8664706331393178	0.8704463603105214
DPC	4			TS1	0.0	0.13	0.0302905701754385	0.8869257950530035	0.8762726337971862	0.8671769686236191	0.8712478108700606
DPC	4			TS1	0.0	0.14	0.0327576754385964	0.888337820603656	0.8779533179447342	0.8685163258729045	0.872759013994272
DPC	4			TS1	0.0	0.15	0.0356359649122807	0.889425810119386	0.8790022165109221	0.8696785671874839	0.8738883873397864
DPC	4			TS1	0.0	0.16	0.0381030701754386	0.890567113137646	0.8803485154680019	0.8709527163486421	0.875189744365729
DPC	4			TS1	0.0	0.17	0.0401589912280701	0.8914750821076681	0.8812374628912936	0.8718066885395139	0.8760635448034441
DPC	4			TS1	0.0	0.18	0.0423519736842105	0.8923715471590096	0.8823339899095964	0.872541979537599	0.8769580759119696
DPC	4			TS1	0.0	0.19	0.0442708333333333	0.8934461494335293	0.8834920347045314	0.8735841220209497	0.8780600073601592
DPC	4			TS1	0.0	0.2	0.0472861842105263	0.8952668680765358	0.8857487621968211	0.8753162454229855	0.8800408366996596
DPC	4			TS1	0.0	0.21	0.0494791666666666	0.8960346070656092	0.8863311334761816	0.876056905463424	0.8807146915092683
DPC	4			TS1	0.0	0.22	0.0507127192982456	0.8970545769563962	0.8871598742129396	0.8773654192528945	0.8818059701609818
DPC	4			TS1	0.0	0.23	0.0526315789473684	0.8981481481481481	0.8885552561772315	0.8782988030067235	0.8829441829397204
DPC	4			TS1	0.0	0.24	0.0548245614035087	0.8989269141531323	0.889157495380237	0.8791937265013715	0.8837067703160327
DPC	4			TS1	0.0	0.25	0.0566063596491228	0.899898300159814	0.8903632612206427	0.8801368990653893	0.8847725068427418
DPC	4			TS1	0.0	0.26	0.0587993421052631	0.9008300567933596	0.8918038713186084	0.8810429388950151	0.8859090453106271
DPC	4			TS1	0.0	0.27	0.0608552631578947	0.9019264448336252	0.8934206035705722	0.8821121950197897	0.8872209797906598
DPC	4			TS1	0.0	0.28	0.0626370614035087	0.903202222547156	0.8945249506770725	0.8836367566877387	0.8885776813966926
DPC	4			TS1	0.0	0.29	0.0641447368421052	0.9042179261862916	0.8955276256416668	0.8850299870780878	0.8898045110295849
DPC	4			TS1	0.0	0.3	0.0663377192982456	0.9050205519671168	0.8962411902502065	0.8858082374301444	0.8905594076299105
DPC	4			TS1	0.0	0.31	0.0683936403508772	0.9056936883919376	0.8972673483068972	0.8863158912462594	0.8913059752959386
DPC	4			TS1	0.0	0.32	0.0697642543859649	0.9062914395167232	0.8978886524724529	0.8870563930358902	0.8920119357407773
DPC	4			TS1	0.0	0.33	0.0716831140350877	0.906835966336926	0.8986964075227357	0.8878910481669946	0.8928331364974116
DPC	4			TS1	0.0	0.34	0.073876096491228	0.9082433032410832	0.8998492387626609	0.889430255614841	0.8942002657959603
DPC	4			TS1	0.0	0.35	0.0766173245614035	0.909900549205878	0.9019657806423566	0.891054664387603	0.8960442467825672
DPC	4			TS1	0.0	0.36	0.078125	0.9106452572108236	0.9026013901322472	0.8919691771082903	0.8968444374416452
DPC	4			TS1	0.0	0.37	0.0797697368421052	0.9115281501340484	0.9034020177800942	0.8927903559274952	0.8976604081847895
DPC	4			TS1	0.0	0.38	0.0823739035087719	0.9132188200149364	0.9054494395865008	0.8946275591911713	0.8995695646179002
DPC	4			TS1	0.0	0.39	0.084703947368421	0.9144953578915844	0.9070167742226204	0.8960498266622935	0.9010460888029918
DPC	4			TS1	0.0	0.4	0.086485745614035	0.9150787696924232	0.9075899851377008	0.8967996597631896	0.9017368726758042
DPC	4			TS1	0.0	0.41	0.0885416666666666	0.9165413533834588	0.9092933407148016	0.8983514424033004	0.9033572059559476
DPC	4			TS1	0.0	0.42	0.0910087719298245	0.9175211097708084	0.910043789712378	0.8993586305726071	0.9042541566616348
DPC	4			TS1	0.0	0.43	0.09375	0.9178765880217786	0.9103983169347748	0.8997676011759819	0.90464162148219
DPC	4			TS1	0.0	0.44	0.095531798245614	0.918472495832702	0.9111561256748762	0.900322518881446	0.9052817397756938
DPC	4			TS1	0.0	0.45	0.0971765350877193	0.9196902990739336	0.912167223946702	0.9017536275993852	0.906538820450216
DPC	4			TS1	0.0	0.46	0.0989583333333333	0.9202920596288408	0.91282681457181	0.9025233697190892	0.9072564929852364
DPC	4			TS1	0.0	0.47	0.1015625	0.9212814645308924	0.914482922780096	0.9034304545161196	0.908483155984249
DPC	4			TS1	0.0	0.48	0.1037554824561403	0.9221593515828108	0.915440984020125	0.9045320679089242	0.9095232355266116
DPC	4			TS1	0.0	0.49	0.1075932017543859	0.9235140531408386	0.9168143919286272	0.9061012318376838	0.9110276638658558
DPC	4			TS1	0.0	0.5	0.1101973684210526	0.92483056069008	0.9186492009663207	0.9073255243143248	0.9125123511578614
DPC	4			TS1	0.0	0.51	0.1119791666666666	0.9254514585584196	0.919274036162229	0.9085195988560708	0.913475797019516
DPC	4			TS1	0.0	0.52	0.1140350877192982	0.926361386138614	0.920052172539756	0.9095574240399124	0.9144165923765112
DPC	4			TS1	0.0	0.53	0.1171875	0.927495730476634	0.9214482466359504	0.9105136810549822	0.915571525316754
DPC	4			TS1	0.0	0.54	0.1192434210526315	0.9288826641767818	0.9229290656827132	0.911853430351909	0.916982060702124
DPC	4			TS1	0.0	0.55	0.120751096491228	0.9293842556508184	0.9236455296341324	0.9123799253002652	0.9175875621998985
DPC	4			TS1	0.0	0.56	0.1232182017543859	0.9302798186649992	0.9243959021797116	0.9133435642992656	0.9184578425010732
DPC	4			TS1	0.0	0.5700000000000001	0.1258223684210526	0.9314832235810598	0.926003500903954	0.914597204700527	0.9198590011385176
DPC	4			TS1	0.0	0.58	0.1292489035087719	0.9329450653234692	0.9279280932671118	0.9163899810099008	0.921704349300468
DPC	4			TS1	0.0	0.59	0.1321271929824561	0.9336702463676564	0.9288090551139568	0.9169120967719976	0.922386381772513
DPC	4			TS1	0.0	0.6	0.1344572368421052	0.9347585114806016	0.9301558750433276	0.9182662105644096	0.9237268906894752
DPC	4			TS1	0.0	0.61	0.1370614035087719	0.9355146124523508	0.9309753022662782	0.9193783603632674	0.924713740518835
DPC	4			TS1	0.0	0.62	0.1392543859649122	0.9367834394904458	0.9320103210901992	0.9209624655978988	0.9260455823393536
DPC	4			TS1	0.0	0.63	0.1415844298245614	0.938208526265368	0.9335003705714668	0.9226013147281986	0.927626255851996
DPC	4			TS1	0.0	0.64	0.144188596491228	0.9389814221652788	0.9343381208629068	0.9236962818195616	0.928616973239705
DPC	4			TS1	0.0	0.65	0.1465186403508772	0.940099566404368	0.9352022084004216	0.9246659202697342	0.9295397906218305
DPC	4			TS1	0.0	0.66	0.1485745614035087	0.9404378622021892	0.9355593096556264	0.9248862001407094	0.9298240057741952
DPC	4			TS1	0.0	0.67	0.1515899122807017	0.9415185783521808	0.9368246185719462	0.9262862330806964	0.93117389836066
DPC	4			TS1	0.0	0.68	0.1548793859649122	0.941939669153422	0.936972183389864	0.9268978478155332	0.9315804848973064
DPC	4			TS1	0.0	0.6900000000000001	0.1592653508771929	0.943593087707858	0.9393398910733832	0.9285495503913122	0.9335507927529216
DPC	4			TS1	0.0	0.7000000000000001	0.1625548245614035	0.9446808510638298	0.9409095977881894	0.9298555130678424	0.93496873127276
DPC	4			TS1	0.0	0.71	0.1650219298245614	0.945994747209455	0.9419108338781148	0.9315964053155796	0.936377135557179
DPC	4			TS1	0.0	0.72	0.1680372807017544	0.9472817133443164	0.943061150247678	0.9331775743959992	0.9377791239924784
DPC	4			TS1	0.0	0.73	0.172423245614035	0.9483272606823452	0.943943237651364	0.9344706792476496	0.9389136004426
DPC	4			TS1	0.0	0.74	0.1759868421052631	0.9494344644045244	0.9451382258179858	0.9358379781427476	0.9402014724674524
DPC	4			TS1	0.0	0.75	0.1799616228070175	0.9505264917265586	0.9462234500949408	0.9372277186509976	0.9414492405723198
DPC	4			TS1	0.0	0.76	0.1831140350877192	0.9518456375838926	0.9475970629986068	0.9387243020650786	0.9429064092406628
DPC	4			TS1	0.0	0.77	0.1858552631578947	0.952020202020202	0.94800275917935	0.939008513321184	0.9432511894996878
DPC	4			TS1	0.0	0.78	0.1895559210526315	0.9531540673093184	0.9488759721804956	0.9402436850213493	0.9443255083677712
DPC	4			TS1	0.0	0.79	0.1936677631578947	0.9544450110487848	0.9497464243107056	0.9417247428587106	0.945521203047028
DPC	4			TS1	0.0	0.8	0.1975054824561403	0.956276686592656	0.951818136606459	0.943609906524091	0.94748387889801
DPC	4			TS1	0.0	0.81	0.2023026315789473	0.9573883161512028	0.9532445336519276	0.9454505631059226	0.9491356919875884
DPC	4			TS1	0.0	0.8200000000000001	0.2072368421052631	0.9588520055325036	0.954354359509788	0.947083025173508	0.9505320865184264
DPC	4			TS1	0.0	0.8300000000000001	0.2118969298245614	0.9606956521739132	0.9564180662248308	0.9492215104666366	0.9526465985473196
DPC	4			TS1	0.0	0.84	0.2164199561403508	0.961868112646493	0.9580081217084518	0.950356712332078	0.9540097238130468
DPC	4			TS1	0.0	0.85	0.2224506578947368	0.9626300017627356	0.9590049217402264	0.951148978053268	0.9548937112419402
DPC	4			TS1	0.0	0.86	0.2284813596491228	0.96446971042814	0.9609056363013624	0.9535109390232605	0.9570358279721034
DPC	4			TS1	0.0	0.87	0.234375	0.966344432509846	0.9626275592106416	0.9562471062143076	0.9593012511933174
DPC	4			TS1	0.0	0.88	0.2424616228070175	0.9674326035824136	0.963824374016705	0.9578487448839936	0.9607117111866508
DPC	4			TS1	0.0	0.89	0.2498629385964912	0.968938424995432	0.9655186353765336	0.960138780387624	0.962718558232884
DPC	4			TS1	0.0	0.9	0.2568530701754385	0.9703061600885282	0.9671849475907456	0.9616865588117822	0.9643236138065816
DPC	4			TS1	0.0	0.91	0.2646655701754385	0.9714818266542404	0.9688031462005828	0.963102220078293	0.9658283421157464
DPC	4			TS1	0.0	0.92	0.2728892543859649	0.973798303487276	0.970764069358962	0.9659276759265288	0.9682469881338832
DPC	4			TS1	0.0	0.93	0.2822094298245614	0.9761313729234294	0.9738790386727944	0.9695553337422294	0.9716424222921456
DPC	4			TS1	0.0	0.94	0.2930372807017544	0.9769290422644435	0.9747365826842972	0.970196917165194	0.9723897440450232
DPC	4			TS1	0.0	0.95	0.3060581140350877	0.9782737507406676	0.9766330750937392	0.971813840778106	0.9741492325044294
DPC	4			TS1	0.0	0.96	0.3215460526315789	0.9804040404040404	0.9788695336142336	0.9743372443700954	0.9765383855683172
DPC	4			TS1	0.0	0.97	0.3447094298245614	0.9826396151432756	0.9805193048241791	0.9773656585723692	0.9789049163745804
DPC	4			TS1	0.0	0.98	0.3771929824561403	0.9859154929577464	0.9840775176362812	0.9819646274128966	0.9830033947818267
DPC	4			TS1	0.0	0.99	0.4327028508771929	0.9891278086494324	0.9873856193685392	0.985872819538498	0.9866184063998492
DPC	4			TS1	0.0	1.0	0.9121436403508772	0.998439937597504	0.9954545454545456	0.9986187845303868	0.9970139012427252
DPC	4			TS2	0.0	0.0	0.0	0.8327974276527331	0.7850827748386283	0.8459013006249457	0.7973699240801211
DPC	4			TS2	0.0	0.01	0.0064308681672025	0.8349514563106796	0.7875449505982908	0.8477517859617651	0.8001535167164684
DPC	4			TS2	0.0	0.02	0.0064308681672025	0.8349514563106796	0.7875449505982908	0.8477517859617651	0.8001535167164684
DPC	4			TS2	0.0	0.03	0.0096463022508038	0.8376623376623377	0.7904446684860518	0.8498598303476352	0.8032398114441458
DPC	4			TS2	0.0	0.04	0.0144694533762057	0.8417618270799347	0.7945413999745327	0.8531100825109308	0.8075263860237166
DPC	4			TS2	0.0	0.05	0.0192926045016077	0.8459016393442623	0.7987104949314251	0.8563166791263261	0.8117430286933459
DPC	4			TS2	0.0	0.06	0.0192926045016077	0.8459016393442623	0.7987104949314251	0.8563166791263261	0.8117430286933459
DPC	4			TS2	0.0	0.07	0.022508038585209	0.8470394736842105	0.8000342023911774	0.8572963723277305	0.8128334345753702
DPC	4			TS2	0.0	0.08	0.0241157556270096	0.8467874794069192	0.7998465939300359	0.8571213022997193	0.8126519938767343
DPC	4			TS2	0.0	0.09	0.0289389067524115	0.847682119205298	0.8008712454297218	0.8578896008622916	0.8135826697718557
DPC	4			TS2	0.0	0.1	0.0321543408360128	0.8488372093023255	0.8024617503193652	0.8587521531381637	0.8153518289634442
DPC	4			TS2	0.0	0.11	0.0385852090032154	0.8494983277591973	0.8021954147401805	0.8589450686641698	0.8155170363261862
DPC	4			TS2	0.0	0.12	0.0385852090032154	0.8494983277591973	0.8021954147401805	0.8589450686641698	0.8155170363261862
DPC	4			TS2	0.0	0.13	0.0434083601286173	0.8521008403361344	0.8044170198700489	0.8610126690635165	0.8176936975255176
DPC	4			TS2	0.0	0.14	0.0466237942122186	0.8549747048903878	0.8069990397131364	0.8632803286673846	0.8201004212683647
DPC	4			TS2	0.0	0.15	0.0466237942122186	0.8549747048903878	0.8069990397131364	0.8632803286673846	0.8201004212683647
DPC	4			TS2	0.0	0.16	0.0498392282958199	0.8578680203045685	0.8101986935919682	0.870244469430408	0.8243622622911367
DPC	4			TS2	0.0	0.17	0.0498392282958199	0.8578680203045685	0.8101986935919682	0.870244469430408	0.8243622622911367
DPC	4			TS2	0.0	0.18	0.0546623794212218	0.858843537414966	0.8110677149647737	0.8710188589694742	0.8252236498657789
DPC	4			TS2	0.0	0.19	0.0594855305466238	0.8615384615384616	0.8143076457281205	0.8731529769665364	0.8284795558389294
DPC	4			TS2	0.0	0.2	0.0610932475884244	0.863013698630137	0.8153862711786053	0.8743808275058276	0.8296844679339094
DPC	4			TS2	0.0	0.21	0.067524115755627	0.8620689655172413	0.8148720120459251	0.8735641937439593	0.828994835402642
DPC	4			TS2	0.0	0.22	0.0707395498392283	0.8650519031141869	0.8178890717126012	0.8760094741817159	0.8324968203793245
DPC	4			TS2	0.0	0.23	0.0707395498392283	0.8650519031141869	0.8178890717126012	0.8760094741817159	0.8324968203793245
DPC	4			TS2	0.0	0.24	0.0739549839228295	0.8680555555555556	0.8209747187212951	0.878512975582276	0.8360485275692852
DPC	4			TS2	0.0	0.25	0.0755627009646302	0.8695652173913043	0.8220964536713512	0.8797872128220822	0.8373201274918631
DPC	4			TS2	0.0	0.26	0.0803858520900321	0.8706293706293706	0.8230722157028126	0.8805936032879038	0.8382327555499537
DPC	4			TS2	0.0	0.27	0.0836012861736334	0.8736842105263158	0.8258377463525991	0.8879691385357111	0.841866674322462
DPC	4			TS2	0.0	0.28	0.0868167202572347	0.875	0.8277145786544282	0.889056632526965	0.844015130219528
DPC	4			TS2	0.0	0.29	0.0884244372990353	0.8747795414462081	0.8276446876843416	0.8888415345170892	0.8438642441541162
DPC	4			TS2	0.0	0.3	0.0916398713826366	0.8778761061946903	0.8309052185764515	0.8913976692404253	0.8474575707278041
DPC	4			TS2	0.0	0.31	0.0964630225080385	0.8790035587188612	0.8328030253214949	0.8923729303192266	0.8495500767209864
DPC	4			TS2	0.0	0.32	0.0964630225080385	0.8790035587188612	0.8328030253214949	0.8923729303192266	0.8495500767209864
DPC	4			TS2	0.0	0.33	0.0996784565916398	0.8785714285714286	0.8324884519973127	0.8920266603394488	0.8492193819100805
DPC	4			TS2	0.0	0.34	0.1028938906752411	0.8817204301075269	0.8370247423198933	0.8943467803066275	0.8539212690992726
DPC	4			TS2	0.0	0.35	0.112540192926045	0.8840579710144928	0.839064366786141	0.8959693890444241	0.855984058392646
DPC	4			TS2	0.0	0.36	0.112540192926045	0.8840579710144928	0.839064366786141	0.8959693890444241	0.855984058392646
DPC	4			TS2	0.0	0.37	0.1173633440514469	0.8852459016393442	0.8399866287094548	0.9022182273581648	0.8581618741392332
DPC	4			TS2	0.0	0.38	0.1221864951768488	0.8846153846153846	0.8396915413681205	0.9016780985530986	0.857733499467833
DPC	4			TS2	0.0	0.39	0.1270096463022508	0.8858195211786372	0.8402905149288682	0.9025105097712468	0.8586939370404684
DPC	4			TS2	0.0	0.4	0.1270096463022508	0.8858195211786372	0.8402905149288682	0.9025105097712468	0.8586939370404684
DPC	4			TS2	0.0	0.41	0.1334405144694533	0.8905380333951762	0.8423807586982244	0.9062582964272534	0.8611692502206353
DPC	4			TS2	0.0	0.42	0.1382636655948553	0.8936567164179104	0.8457920647411092	0.9086151153761216	0.8651260914620129
DPC	4			TS2	0.0	0.43	0.1414790996784566	0.8951310861423221	0.8472207891221977	0.9096431578452464	0.866319034074106
DPC	4			TS2	0.0	0.44	0.1446945337620578	0.8966165413533834	0.8498718443767137	0.9108857506415892	0.8690799813240742
DPC	4			TS2	0.0	0.45	0.1446945337620578	0.8966165413533834	0.8498718443767137	0.9108857506415892	0.8690799813240742
DPC	4			TS2	0.0	0.46	0.1479099678456591	0.8981132075471698	0.8512355614038597	0.9120093461472072	0.8702877484619173
DPC	4			TS2	0.0	0.47	0.1511254019292604	0.9015151515151516	0.8553875431080181	0.914686313143945	0.8744685378176683
DPC	4			TS2	0.0	0.48	0.1527331189710611	0.9013282732447818	0.8553251117824762	0.9144821648506248	0.8743277768073421
DPC	4			TS2	0.0	0.49	0.1559485530546623	0.9028571428571428	0.856712993755786	0.9156524634785504	0.8755664500040439
DPC	4			TS2	0.0	0.5	0.1591639871382636	0.9063097514340344	0.8592666199049178	0.9184755097053484	0.8783693282007257
DPC	4			TS2	0.0	0.51	0.1639871382636656	0.9115384615384616	0.8651310169457854	0.9228048815219868	0.8843563673711206
DPC	4			TS2	0.0	0.52	0.1655948553054662	0.9132947976878611	0.8667005043898859	0.9241185104218226	0.8857588217448668
DPC	4			TS2	0.0	0.53	0.1688102893890675	0.9148936170212766	0.8679508100881006	0.9315199912460989	0.8885892636695707
DPC	4			TS2	0.0	0.54	0.1752411575562701	0.9200779727095516	0.8738979340388551	0.9356643995904635	0.8944690940396999
DPC	4			TS2	0.0	0.55	0.1768488745980707	0.919921875	0.8737874349228479	0.9355539004744566	0.8943585949236929
DPC	4			TS2	0.0	0.56	0.1784565916398713	0.9217221135029354	0.877052741045297	0.9370639675885506	0.8975729010528869
DPC	4			TS2	0.0	0.5700000000000001	0.1848874598070739	0.921104536489152	0.8750145471857809	0.9366640840393632	0.8959239723282728
DPC	4			TS2	0.0	0.58	0.1881028938906752	0.9227722772277228	0.8762750513874615	0.9380907669786512	0.8973118822356324
DPC	4			TS2	0.0	0.59	0.1897106109324758	0.9246031746031746	0.8797103350754047	0.9394643933522776	0.9005161505161505
DPC	4			TS2	0.0	0.6	0.1929260450160771	0.9282868525896414	0.8870389402763503	0.9423158103395444	0.9072052753738402
DPC	4			TS2	0.0	0.61	0.1945337620578778	0.9301397205588824	0.8887853692201519	0.9437958854661164	0.908799013189984
DPC	4			TS2	0.0	0.62	0.1977491961414791	0.93186372745491	0.8901225529476328	0.9451436279010692	0.9101675527410532
DPC	4			TS2	0.0	0.63	0.2041800643086816	0.9313131313131312	0.8898148148148148	0.9446348566308244	0.9097526448767786
DPC	4			TS2	0.0	0.64	0.2073954983922829	0.9310344827586208	0.8897022022022022	0.9444240196078432	0.9095892550831944
DPC	4			TS2	0.0	0.65	0.2106109324758842	0.9348268839103868	0.8925651878872737	0.947551680775365	0.9126483101067284
DPC	4			TS2	0.0	0.66	0.2154340836012861	0.9344262295081968	0.8923642820903095	0.9472526863380522	0.9123971315752116
DPC	4			TS2	0.0	0.67	0.2154340836012861	0.9344262295081968	0.8923642820903095	0.9472526863380522	0.9123971315752116
DPC	4			TS2	0.0	0.68	0.2170418006430868	0.9342915811088296	0.8905966053226327	0.9472526863380522	0.9111524658568618
DPC	4			TS2	0.0	0.6900000000000001	0.2186495176848874	0.9362139917695472	0.8920631339630744	0.948829867546106	0.9126818797261428
DPC	4			TS2	0.0	0.7000000000000001	0.2266881028938907	0.9376299376299376	0.8916975201511821	0.949927627157674	0.9126470073834576
DPC	4			TS2	0.0	0.71	0.2315112540192926	0.9372384937238494	0.8915358865940262	0.9495338876291256	0.9123630236702376
DPC	4			TS2	0.0	0.72	0.2347266881028939	0.9390756302521008	0.8929599372269376	0.9510824348506998	0.9138835389137592
DPC	4			TS2	0.0	0.73	0.2395498392282958	0.9429175475687104	0.8987543529710594	0.9542727566011516	0.9192210567287112
DPC	4			TS2	0.0	0.74	0.2427652733118971	0.9469214437367304	0.9044956858445966	0.9573882869885812	0.9244757552959226
DPC	4			TS2	0.0	0.75	0.2443729903536977	0.946808510638298	0.9044336511051426	0.9572987240556936	0.924399686529758
DPC	4			TS2	0.0	0.76	0.247588424437299	0.9487179487179488	0.9087915424270386	0.958872292224376	0.9281655440817546
DPC	4			TS2	0.0	0.77	0.2524115755627009	0.9505376344086022	0.9102588714286522	0.9604123066714308	0.929692524479744
DPC	4			TS2	0.0	0.78	0.2572347266881029	0.9523809523809524	0.9118723268908018	0.9619424692954104	0.9312898906522036
DPC	4			TS2	0.0	0.79	0.2620578778135048	0.954248366013072	0.9164197944470684	0.9634931574132628	0.9351339396533134
DPC	4			TS2	0.0	0.8	0.2620578778135048	0.954248366013072	0.9164197944470684	0.9634931574132628	0.9351339396533134
DPC	4			TS2	0.0	0.81	0.2636655948553054	0.9541484716157204	0.916363110246089	0.9633964081872566	0.9350566769601566
DPC	4			TS2	0.0	0.8200000000000001	0.2668810289389067	0.956140350877193	0.921217154111891	0.9648924484934712	0.9389864496791126
DPC	4			TS2	0.0	0.8300000000000001	0.270096463022508	0.9559471365638766	0.921121158101198	0.964741716947179	0.938862595392446
DPC	4			TS2	0.0	0.84	0.2765273311897106	0.9555555555555556	0.9209336722398984	0.9643910340219064	0.9385913320755176
DPC	4			TS2	0.0	0.85	0.2829581993569132	0.9573991031390134	0.922472704266696	0.9659191325091068	0.9401136499242316
DPC	4			TS2	0.0	0.86	0.292604501607717	0.9590909090909092	0.9240856307435256	0.9673603290790792	0.9416536422872374
DPC	4			TS2	0.0	0.87	0.2958199356913183	0.958904109589041	0.9239878216668432	0.9671752124556062	0.9415109482233104
DPC	4			TS2	0.0	0.88	0.3006430868167202	0.960919540229885	0.9290658685765067	0.9689016902995206	0.9456318535265904
DPC	4			TS2	0.0	0.89	0.3006430868167202	0.960919540229885	0.9290658685765067	0.9689016902995206	0.9456318535265904
DPC	4			TS2	0.0	0.9	0.3086816720257235	0.9604651162790696	0.9273872324328478	0.96859231411863	0.9444402854074594
DPC	4			TS2	0.0	0.91	0.3183279742765273	0.9599056603773584	0.925587256069694	0.9682012600101966	0.9431283376995416
DPC	4			TS2	0.0	0.92	0.3231511254019292	0.9596199524940616	0.925453275676712	0.9679606935185556	0.9429398937775486
DPC	4			TS2	0.0	0.93	0.3295819935691318	0.9616306954436452	0.9309866493758446	0.9694043009691976	0.9471821190251004
DPC	4			TS2	0.0	0.94	0.3456591639871382	0.9656019656019657	0.9373074841824842	0.9724837916715634	0.9524147570867048
DPC	4			TS2	0.0	0.95	0.360128617363344	0.9673366834170856	0.9373781427478136	0.973980375989532	0.9530151778659822
DPC	4			TS2	0.0	0.96	0.3745980707395498	0.9665809768637532	0.9370340628400946	0.9733945502820214	0.9525471542328722
DPC	4			TS2	0.0	0.97	0.4019292604501607	0.9758064516129032	0.9449144266217436	0.9812087994912798	0.9606321625001958
DPC	4			TS2	0.0	0.98	0.4389067524115755	0.982808022922636	0.9554594017094016	0.9865317280758458	0.969215889121932
DPC	4			TS2	0.0	0.99	0.4839228295819935	0.9813084112149532	0.9516379079308142	0.9854121039748684	0.9664064394858112
DPC	4			TS2	0.0	1.0	0.927652733118971	1.0	1.0	1.0	1.0
DPC	4			TS1+2	0.0	0.0	0.0	0.8696640565799444	0.8613532862885962	0.854127931248742	0.857233230747988
DPC	4			TS1+2	0.0	0.01	0.0030310684516291	0.8710412971877375	0.8630268739024487	0.8555993153020305	0.8587948680544688
DPC	4			TS1+2	0.0	0.02	0.0054306643091689	0.8714920634920635	0.8635177314146382	0.8558906325480542	0.859171972322649
DPC	4			TS1+2	0.0	0.03	0.0075776711290729	0.8726138966658182	0.8648086229871053	0.8570265124259464	0.8603733296158025
DPC	4			TS1+2	0.0	0.04	0.0099772669866127	0.8738359484628141	0.8660923006125013	0.8584242920192686	0.8617327739934794
DPC	4			TS1+2	0.0	0.05	0.0123768628441525	0.8753196930946292	0.8676987456872014	0.8601050502992827	0.863383974721999
DPC	4			TS1+2	0.0	0.06	0.0142712806264208	0.8762331838565023	0.8688587527305959	0.860931339677447	0.8643486855813823
DPC	4			TS1+2	0.0	0.07	0.0156605203334175	0.8768283294842186	0.8694270107011307	0.8616719874108765	0.8650330806400673
DPC	4			TS1+2	0.0	0.08	0.0184389997474109	0.8784096757591353	0.8712080470148481	0.8631878107552193	0.8666665563979397
DPC	4			TS1+2	0.0	0.09	0.0219752462743116	0.8801652892561983	0.8732317275434808	0.8650127970749544	0.8686085206636394
DPC	4			TS1+2	0.0	0.1	0.0245011366506693	0.8814085965820818	0.8745793530145872	0.866290431849822	0.8699308562508435
DPC	4			TS1+2	0.0	0.11	0.0262692599141197	0.8819714656290532	0.8750484559912062	0.866801119996286	0.8704281471627358
DPC	4			TS1+2	0.0	0.12	0.0290477393281131	0.883324661810614	0.8765484547762165	0.8678940785106763	0.8716939669828105
DPC	4			TS1+2	0.0	0.13	0.031321040666835	0.8842242503259452	0.8776473655639794	0.8687586213084216	0.8726711026698932
DPC	4			TS1+2	0.0	0.14	0.0338469310431927	0.8857516339869281	0.8793726404612232	0.8702217360896848	0.8742646416783107
DPC	4			TS1+2	0.0	0.15	0.0364991159383682	0.886747935509241	0.8803293015034269	0.871270848200147	0.8752835015976498
DPC	4			TS1+2	0.0	0.16	0.0390250063147259	0.8880273360494152	0.8818219948850213	0.8726784048264279	0.8767242524074472
DPC	4			TS1+2	0.0	0.17	0.0409194240969941	0.8888596260205426	0.8826347421663503	0.8734661387256959	0.8775238160762644
DPC	4			TS1+2	0.0	0.18	0.0433190199545339	0.8897689768976897	0.8836851764703512	0.874280461471349	0.8784459146462449
DPC	4			TS1+2	0.0	0.19	0.0454660267744379	0.8909764487959778	0.8848865207274043	0.8754519823636189	0.8796335067074436
DPC	4			TS1+2	0.0	0.2	0.0483708007072493	0.8927670869276708	0.8870088724669984	0.8772249245957056	0.8815769918639124
DPC	4			TS1+2	0.0	0.21	0.0508966910836069	0.8934131736526946	0.8875052467009662	0.8778427007163206	0.8821453853019114
DPC	4			TS1+2	0.0	0.22	0.0522859307906036	0.894589552238806	0.8884923260986252	0.8791964761414278	0.883340118145415
DPC	4			TS1+2	0.0	0.23	0.054054054054054	0.8955941255006675	0.8897230179123409	0.880068581549714	0.8843679538091438
DPC	4			TS1+2	0.0	0.24	0.0563273553927759	0.8965471092077087	0.8905066720916395	0.8810720037108495	0.8852787657704674
DPC	4			TS1+2	0.0	0.25	0.0580954786562263	0.8975596674711719	0.8917052862102056	0.8820392027102485	0.8863536684312046
DPC	4			TS1+2	0.0	0.26	0.0604950745137661	0.8985078639602097	0.8930636987682483	0.8830357749273936	0.8875093158590258
DPC	4			TS1+2	0.0	0.27	0.0626420813336701	0.8997574777687954	0.894715863558942	0.8842078081437466	0.888893382382291
DPC	4			TS1+2	0.0	0.28	0.0645364991159383	0.9010395571756448	0.8958056855428858	0.8857375241902292	0.8902485438160275
DPC	4			TS1+2	0.0	0.29	0.0660520333417529	0.9019607843137256	0.8967031590552518	0.88693742656596	0.891320771900567
DPC	4			TS1+2	0.0	0.3	0.0683253346804748	0.9029415751660568	0.8975775720940212	0.8880411608967866	0.8923396583606407
DPC	4			TS1+2	0.0	0.31	0.0705986360191967	0.9036553879603209	0.898497489530758	0.8886654342930782	0.8931058205188294
DPC	4			TS1+2	0.0	0.32	0.0718615812073756	0.9042046536943802	0.8990554280572056	0.8893181013676508	0.893730312445278
DPC	4			TS1+2	0.0	0.33	0.0738822935084617	0.9046774853402428	0.8997142673377831	0.8900016547889242	0.8944034512967405
DPC	4			TS1+2	0.0	0.34	0.0761555948471836	0.90622009569378	0.9009556456944688	0.8916629085376736	0.8958743031453775
DPC	4			TS1+2	0.0	0.35	0.0794392523364486	0.9079434764713952	0.9029232365849928	0.8932897088937015	0.8976497438238589
DPC	4			TS1+2	0.0	0.36	0.0808284920434453	0.9086287441604836	0.9035091704009828	0.8940950852028966	0.8983663390123144
DPC	4			TS1+2	0.0	0.37	0.0827229098257135	0.909541511771995	0.9043377591368336	0.8948786516666093	0.8991785650263155
DPC	4			TS1+2	0.0	0.38	0.085501389239707	0.9110620080099434	0.9060669059572588	0.8964129513204666	0.9007882845315038
DPC	4			TS1+2	0.0	0.39	0.0880272796160646	0.9123390112172828	0.9074946718653444	0.8977792799526862	0.902171699096044
DPC	4			TS1+2	0.0	0.4	0.0896691083606971	0.9128745837957823	0.908008060419623	0.8984383577022208	0.9027819211156702
DPC	4			TS1+2	0.0	0.41	0.0920687042182369	0.9145917373765476	0.9100400918311338	0.9004039863413804	0.904783674891904
DPC	4			TS1+2	0.0	0.42	0.0947208891134124	0.9157366071428572	0.910917265373502	0.901577642400367	0.9058260984682148
DPC	4			TS1+2	0.0	0.43	0.0974993685274059	0.9161768821718445	0.9114841085997676	0.902085003213688	0.9063567714171212
DPC	4			TS1+2	0.0	0.44	0.0993937863096741	0.9168419576496984	0.91221671879006	0.9026914874362986	0.907015030639694
DPC	4			TS1+2	0.0	0.45	0.1009093205354887	0.9179660064615816	0.9131619743835132	0.9039639741650416	0.9081538944589173
DPC	4			TS1+2	0.0	0.46	0.102803738317757	0.9186373873873874	0.9139818189733324	0.904774516658847	0.9089638009209028
DPC	4			TS1+2	0.0	0.47	0.1054559232129325	0.9198079909642808	0.9156308217053568	0.9059807097217556	0.9103568320353266
DPC	4			TS1+2	0.0	0.48	0.1076029300328365	0.9206057175205208	0.9164796201941252	0.9069405943654034	0.9112694609497058
DPC	4			TS1+2	0.0	0.49	0.111391765597373	0.92197271176805	0.9179645781578984	0.9084902486102452	0.912803079740674
DPC	4			TS1+2	0.0	0.5	0.1140439504925486	0.9234497505345688	0.9198545956528996	0.9099434895828707	0.9144562747580728
DPC	4			TS1+2	0.0	0.51	0.1160646627936347	0.9244177739677096	0.9209209844867404	0.9112939780322408	0.915701987938407
DPC	4			TS1+2	0.0	0.52	0.1180853750947208	0.9253902334240298	0.9218961987868796	0.9123722822563558	0.916747242267868
DPC	4			TS1+2	0.0	0.53	0.1212427380651679	0.9265593561368208	0.9232890087986386	0.9133671987303572	0.917921676872465
DPC	4			TS1+2	0.0	0.54	0.1236423339227077	0.9282317336792044	0.9251064556562598	0.9150781733078082	0.9196873713131674
DPC	4			TS1+2	0.0	0.55	0.1251578681485223	0.9286848563591742	0.9257170617503376	0.9155455101906812	0.9202137373325848
DPC	4			TS1+2	0.0	0.56	0.1275574640060621	0.9296467863346844	0.926507080357282	0.9165304299058648	0.9211156066934378
DPC	4			TS1+2	0.0	0.5700000000000001	0.1304622379388734	0.930718954248366	0.9278660386169854	0.9176040168142764	0.922309827561152
DPC	4			TS1+2	0.0	0.58	0.1338721899469563	0.932195975503062	0.9296991318196964	0.9192975041274004	0.9240643277299554
DPC	4			TS1+2	0.0	0.59	0.1366506693609497	0.933001755412522	0.930573110926367	0.91996943801039	0.9248203377855342
DPC	4			TS1+2	0.0	0.6	0.1390502652184895	0.9342819422033152	0.9319438186670436	0.9215620167757992	0.9263048691248116
DPC	4			TS1+2	0.0	0.61	0.1415761555948471	0.9351184346035016	0.9327997809795296	0.9227643171064668	0.9273582550610724
DPC	4			TS1+2	0.0	0.62	0.143849456933569	0.936421301076855	0.9339189528145873	0.9243938076203312	0.9287605606734844
DPC	4			TS1+2	0.0	0.63	0.1465016418287446	0.9377034625628884	0.9352286933037776	0.9258210011909324	0.9301387660249428
DPC	4			TS1+2	0.0	0.64	0.1491538267239202	0.9383998812527832	0.9359366483881688	0.926701431468041	0.9309517980197228
DPC	4			TS1+2	0.0	0.65	0.1515534225814599	0.9397142006549568	0.9370846862712404	0.927977779887424	0.9321802609811312
DPC	4			TS1+2	0.0	0.66	0.1538267239201818	0.94	0.9373538206007974	0.9281165237571004	0.93237811643535
DPC	4			TS1+2	0.0	0.67	0.1566052033341753	0.9410002994908656	0.9384722922087716	0.9293465867385826	0.9335680375052114
DPC	4			TS1+2	0.0	0.68	0.1597625663046223	0.94137982864873	0.9386338594325514	0.9298795937763348	0.933938403558736
DPC	4			TS1+2	0.0	0.6900000000000001	0.1639302854256125	0.9430513595166164	0.9408425582591624	0.9316306926995946	0.9358988054488028
DPC	4			TS1+2	0.0	0.7000000000000001	0.1675928264713311	0.9441662873615536	0.9424457317433248	0.9329077268809858	0.9373132583760292
DPC	4			TS1+2	0.0	0.71	0.1702450113665067	0.9453576864535768	0.9433632203986368	0.9343842535503266	0.938539728595533
DPC	4			TS1+2	0.0	0.72	0.1732760798181359	0.9466849984723495	0.944582784344008	0.9358980612296904	0.939936198794582
DPC	4			TS1+2	0.0	0.73	0.1776963879767618	0.947934265089848	0.9456366789361248	0.9374298399761254	0.9412746344365972
DPC	4			TS1+2	0.0	0.74	0.1812326345036625	0.9492518895573036	0.9469754248954928	0.939080563985924	0.9427826156402076
DPC	4			TS1+2	0.0	0.75	0.185021470068199	0.9502556950255696	0.9479510530134811	0.9403034365593548	0.9438913762882758
DPC	4			TS1+2	0.0	0.76	0.1881788330386461	0.9516179215930304	0.9492831017403504	0.9419027767423682	0.9453813401235328
DPC	4			TS1+2	0.0	0.77	0.1910836069714574	0.9519125683060108	0.9497656861086052	0.9422389111403852	0.9457923180225783
DPC	4			TS1+2	0.0	0.78	0.1948724425359939	0.9530980392156864	0.950868244626579	0.9434640316014704	0.9469643759295164
DPC	4			TS1+2	0.0	0.79	0.1990401616569841	0.9544307789340902	0.9518125548413732	0.9449088583538248	0.9481789084206148
DPC	4			TS1+2	0.0	0.8	0.2025764081838848	0.9561292366170416	0.953663344678882	0.9466273989422088	0.9499532645162688
DPC	4			TS1+2	0.0	0.81	0.2071230108613286	0.9571519592226824	0.9548998745478504	0.94819237054561	0.9513681479282254
DPC	4			TS1+2	0.0	0.8200000000000001	0.2119222025764081	0.9586538461538462	0.9560489393019722	0.9498155910371152	0.9527725859805742
DPC	4			TS1+2	0.0	0.8300000000000001	0.2164688052538519	0.960348162475822	0.9578654906369032	0.9516826403369838	0.9546253592675286
DPC	4			TS1+2	0.0	0.84	0.2211417024501136	0.9614074914869466	0.9592284881420948	0.9526823038946354	0.9558059840282138
DPC	4			TS1+2	0.0	0.85	0.227203839353372	0.9622487334531786	0.9602530683735414	0.953639448542838	0.9567974227807924
DPC	4			TS1+2	0.0	0.86	0.2335185652942662	0.9640797495468776	0.962251856634698	0.9557941021639328	0.9588764133458084
DPC	4			TS1+2	0.0	0.87	0.2392018186410709	0.9658034528552456	0.9638172545570416	0.9581509775257816	0.960866484793279
DPC	4			TS1+2	0.0	0.88	0.2470320788077797	0.9669573968466958	0.9649742809620264	0.959641619660496	0.9621997553252544
DPC	4			TS1+2	0.0	0.89	0.2538519828239454	0.9683480027081924	0.9664807868374028	0.961617971174912	0.963953957814098
DPC	4			TS1+2	0.0	0.9	0.2609244758777469	0.969583048530417	0.9679281899682762	0.9629750113331028	0.9653551550150746
DPC	4			TS1+2	0.0	0.91	0.2688810305632735	0.9706339609604422	0.9692797722109968	0.9641688878700496	0.9666200570371848
DPC	4			TS1+2	0.0	0.92	0.2768375852488002	0.9727558505064616	0.971088836760585	0.9666257230088614	0.9687706741470424
DPC	4			TS1+2	0.0	0.93	0.2859307906036878	0.9750619030774672	0.9738725656647762	0.9698825984077188	0.9718092366537404
DPC	4			TS1+2	0.0	0.94	0.2971710027784794	0.9761006289308176	0.974862366673876	0.9709970621211956	0.9728624389630112
DPC	4			TS1+2	0.0	0.95	0.3103056327355393	0.977476652627724	0.9766473948236372	0.9727026891574024	0.9746114276662
DPC	4			TS1+2	0.0	0.96	0.325713564031321	0.9793968908035212	0.978592211210702	0.97484559372769	0.9766636279662702
DPC	4			TS1+2	0.0	0.97	0.3492043445314473	0.9821463225305648	0.981047543535354	0.978272297372778	0.97962748278846
DPC	4			TS1+2	0.0	0.98	0.382040919424097	0.9856938483547926	0.9846174465923664	0.9827657759401944	0.9836735420517904
DPC	4			TS1+2	0.0	0.99	0.4367264460722405	0.9885650224215248	0.9874817200345992	0.9860751232583982	0.9867677213108246
DPC	4			TS1+2	0.0	1.0	0.913361960090932	0.998542274052478	0.9962686567164178	0.9986187845303868	0.9974277799762564
