# Supplementary material for: Demultiplexing and barcode-specific adaptive sampling for nanopore direct RNA sequencing
Source: Nat Commun. 2025 Apr 21;16:3742. doi: 10.1038/s41467-025-59102-9 (PMC12012114; doi:10.1038/s41467-025-59102-9)
Supplement: Supplementary file 4 — Source Data [file 41467_2025_59102_MOESM4_ESM.zip › source_data/fig2f.csv]

model_name	mode	n_classes	n_per_class_train	random_state	dataset	variable	value
WDX4	0.5	4	400	0	TS1+2	Accuracy	0.988
WDX6	0.5	6	400	0	TS1+2	Accuracy	0.9909
WDX8	0.5	8	400	0	TS1+2	Accuracy	0.9853
WDX10	0.5	10	400	0	TS1+2	Accuracy	0.9848
WDX12	0.5	12	400	0	TS1+2	Accuracy	0.9765
WDX4	0.5	4	400	1	TS1+2	Accuracy	0.9883
WDX6	0.5	6	400	1	TS1+2	Accuracy	0.9911
WDX8	0.5	8	400	1	TS1+2	Accuracy	0.9851
WDX10	0.5	10	400	1	TS1+2	Accuracy	0.985
WDX12	0.5	12	400	1	TS1+2	Accuracy	0.9753
WDX4	0.5	4	400	2	TS1+2	Accuracy	0.9886
WDX6	0.5	6	400	2	TS1+2	Accuracy	0.9911
WDX8	0.5	8	400	2	TS1+2	Accuracy	0.9844
WDX10	0.5	10	400	2	TS1+2	Accuracy	0.984
WDX12	0.5	12	400	2	TS1+2	Accuracy	0.9755
WDX4	0.5	4	400	3	TS1+2	Accuracy	0.988
WDX6	0.5	6	400	3	TS1+2	Accuracy	0.9896
WDX8	0.5	8	400	3	TS1+2	Accuracy	0.9852
WDX10	0.5	10	400	3	TS1+2	Accuracy	0.9845
WDX12	0.5	12	400	3	TS1+2	Accuracy	0.9759
WDX4	0.5	4	400	4	TS1+2	Accuracy	0.9878
WDX6	0.5	6	400	4	TS1+2	Accuracy	0.9907
WDX8	0.5	8	400	4	TS1+2	Accuracy	0.9849
WDX10	0.5	10	400	4	TS1+2	Accuracy	0.9845
WDX12	0.5	12	400	4	TS1+2	Accuracy	0.9763
WDX4	0.5	4	400	5	TS1+2	Accuracy	0.988
WDX6	0.5	6	400	5	TS1+2	Accuracy	0.99
WDX8	0.5	8	400	5	TS1+2	Accuracy	0.985
WDX10	0.5	10	400	5	TS1+2	Accuracy	0.9838
WDX12	0.5	12	400	5	TS1+2	Accuracy	0.9766
WDX4	0.5	4	400	6	TS1+2	Accuracy	0.9876
WDX6	0.5	6	400	6	TS1+2	Accuracy	0.9903
WDX8	0.5	8	400	6	TS1+2	Accuracy	0.9856
WDX10	0.5	10	400	6	TS1+2	Accuracy	0.9851
WDX12	0.5	12	400	6	TS1+2	Accuracy	0.976
WDX4	0.5	4	400	7	TS1+2	Accuracy	0.9882
WDX6	0.5	6	400	7	TS1+2	Accuracy	0.9889
WDX8	0.5	8	400	7	TS1+2	Accuracy	0.9842
WDX10	0.5	10	400	7	TS1+2	Accuracy	0.9843
WDX12	0.5	12	400	7	TS1+2	Accuracy	0.9766
WDX4	0.5	4	400	8	TS1+2	Accuracy	0.9883
WDX6	0.5	6	400	8	TS1+2	Accuracy	0.9906
WDX8	0.5	8	400	8	TS1+2	Accuracy	0.9853
WDX10	0.5	10	400	8	TS1+2	Accuracy	0.9841
WDX12	0.5	12	400	8	TS1+2	Accuracy	0.9763
WDX4	0.5	4	400	9	TS1+2	Accuracy	0.9877
WDX6	0.5	6	400	9	TS1+2	Accuracy	0.991
WDX8	0.5	8	400	9	TS1+2	Accuracy	0.9858
WDX10	0.5	10	400	9	TS1+2	Accuracy	0.9846
WDX12	0.5	12	400	9	TS1+2	Accuracy	0.9766
WDX4	0.5	4	400	0	TS1+2	Yield	0.9587
WDX6	0.5	6	400	0	TS1+2	Yield	0.9446
WDX8	0.5	8	400	0	TS1+2	Yield	0.9407
WDX10	0.5	10	400	0	TS1+2	Yield	0.9281
WDX12	0.5	12	400	0	TS1+2	Yield	0.9117
WDX4	0.5	4	400	1	TS1+2	Yield	0.9586
WDX6	0.5	6	400	1	TS1+2	Yield	0.9473
WDX8	0.5	8	400	1	TS1+2	Yield	0.9411
WDX10	0.5	10	400	1	TS1+2	Yield	0.9298
WDX12	0.5	12	400	1	TS1+2	Yield	0.9152
WDX4	0.5	4	400	2	TS1+2	Yield	0.9576
WDX6	0.5	6	400	2	TS1+2	Yield	0.9444
WDX8	0.5	8	400	2	TS1+2	Yield	0.9396
WDX10	0.5	10	400	2	TS1+2	Yield	0.924
WDX12	0.5	12	400	2	TS1+2	Yield	0.9131
WDX4	0.5	4	400	3	TS1+2	Yield	0.9633
WDX6	0.5	6	400	3	TS1+2	Yield	0.9499
WDX8	0.5	8	400	3	TS1+2	Yield	0.9415
WDX10	0.5	10	400	3	TS1+2	Yield	0.924
WDX12	0.5	12	400	3	TS1+2	Yield	0.9112
WDX4	0.5	4	400	4	TS1+2	Yield	0.9637
WDX6	0.5	6	400	4	TS1+2	Yield	0.9506
WDX8	0.5	8	400	4	TS1+2	Yield	0.9445
WDX10	0.5	10	400	4	TS1+2	Yield	0.9263
WDX12	0.5	12	400	4	TS1+2	Yield	0.9119
WDX4	0.5	4	400	5	TS1+2	Yield	0.9613
WDX6	0.5	6	400	5	TS1+2	Yield	0.948
WDX8	0.5	8	400	5	TS1+2	Yield	0.9408
WDX10	0.5	10	400	5	TS1+2	Yield	0.9246
WDX12	0.5	12	400	5	TS1+2	Yield	0.9153
WDX4	0.5	4	400	6	TS1+2	Yield	0.9629
WDX6	0.5	6	400	6	TS1+2	Yield	0.9501
WDX8	0.5	8	400	6	TS1+2	Yield	0.9418
WDX10	0.5	10	400	6	TS1+2	Yield	0.9266
WDX12	0.5	12	400	6	TS1+2	Yield	0.9121
WDX4	0.5	4	400	7	TS1+2	Yield	0.9608
WDX6	0.5	6	400	7	TS1+2	Yield	0.9508
WDX8	0.5	8	400	7	TS1+2	Yield	0.9434
WDX10	0.5	10	400	7	TS1+2	Yield	0.9271
WDX12	0.5	12	400	7	TS1+2	Yield	0.912
WDX4	0.5	4	400	8	TS1+2	Yield	0.962
WDX6	0.5	6	400	8	TS1+2	Yield	0.949
WDX8	0.5	8	400	8	TS1+2	Yield	0.9434
WDX10	0.5	10	400	8	TS1+2	Yield	0.9264
WDX12	0.5	12	400	8	TS1+2	Yield	0.9116
WDX4	0.5	4	400	9	TS1+2	Yield	0.96
WDX6	0.5	6	400	9	TS1+2	Yield	0.9472
WDX8	0.5	8	400	9	TS1+2	Yield	0.9417
WDX10	0.5	10	400	9	TS1+2	Yield	0.9234
WDX12	0.5	12	400	9	TS1+2	Yield	0.912
