# Supplementary material for: Demultiplexing and barcode-specific adaptive sampling for nanopore direct RNA sequencing
Source: Nat Commun. 2025 Apr 21;16:3742. doi: 10.1038/s41467-025-59102-9 (PMC12012114; doi:10.1038/s41467-025-59102-9)
Supplement: Supplementary file 4 — Source Data [file 41467_2025_59102_MOESM4_ESM.zip › source_data/fig3b.csv]

	read_id	read_length	mean_phred	passes_qscore	confidence_score	WDX_bc	post_WDX_type
0	af9a5bc2-8e31-40b3-9f1e-49ef174079f6	367	9.6	False	0.894	outlier	outlier
1	3606ba8d-dfc3-4b41-ab39-b8a12aaefb1b	559	19.3	True	1	bc11	classified
2	46d14872-f801-4bb7-80ad-9fecf9b2e1ab	0	0	False		No adapter detected in range (fast_detect)	No adapter detected in range (fast_detect)
3	c9fcab4d-b122-456b-a1a4-da788d276aa0	790	15.1	True	1	bc05	classified
4	82acd4c1-1fc8-4bce-8219-608911dcd2b5	132	15.8	True	1	bc09	classified
5	f204723d-4d53-4145-ab6b-022cbcfa598c	141	12.8	True	0.998	bc09	classified
6	88e05a7a-059f-4b5d-a426-e97f71768096	119	9.4	False	0.967	bc09	below_threshold
7	bdd54752-5c43-4756-a29b-490e7e6b881b	199	13.4	True	0.997	bc06	classified
8	d19f0b51-f130-4431-af53-bb347b41b96b	626	15.6	True	0.996	bc08	classified
9	a30242d0-2341-4822-8324-5d4726551060	518	15.8	True	1	bc10	classified
10	a053d707-ece6-4d4e-af4d-0f6b1db0a718	280	15.9	True	0.999	bc11	classified
11	0e0ee5bb-d4f8-47fd-92e4-b0f0d336503f	317	14.1	True	0.887	bc11	below_threshold
12	a27b5a5f-8ef0-4cd5-a7f0-e493c5610e28	2910	14.8	True	0.972	bc10	below_threshold
13	e6761c35-011c-4552-8b01-57de35aafc46	105	15.5	True	0.94	bc09	below_threshold
14	20df8c1b-7b58-4ac1-9c17-c17a8a31345d	1547	17.4	True	1	bc04	classified
15	86127793-5cfd-4006-958f-48af9acd59e5	1557	16.8	True	1	bc05	classified
16	5c216ea1-7e8f-4cd0-8eae-79c98ff0a72f	1974	7.1	False	0.907	bc04	below_threshold
17	cbf22780-9b53-40c2-ad6f-85c2897dee24	6541	15.7	True	1	bc05	classified
18	b023fe3b-d18d-4c32-bcb2-b28b89d9555d	1124	18	True	0.999	bc03	classified
19	49d43494-ed15-42f4-9053-cc144462dc65	0	0	False		No adapter detected (ADAPT)	No adapter detected (ADAPT)
20	8a75387a-2080-4bb0-b2eb-14017f23f30f	0	0	False		No adapter detected in range (fast_detect)	No adapter detected in range (fast_detect)
21	936c5fd1-befe-47b7-8630-5f092f98acd2	147	16.5	True	0.994	bc10	classified
27	64b65e09-3c07-432d-93e4-e186ff7ee0eb	1110	14.2	True	0.999	bc11	classified
30	e6846d28-c0c5-452d-9182-4f52c29a3c89	152	14	True	0.994	bc08	classified
31	0b92372d-5551-41e9-ab2c-8d00bbdcb986	107	14.5	True	0.124	bc04	below_threshold
32	ef790dad-1fab-440f-98cd-78cbc0ef09ff	0	0	False	0.908	bc05	below_threshold
34	07fc9ce6-c9c8-4c6f-b22b-905b352ce8b0	1674	15	True	0.986	bc05	below_threshold
44	34da6f54-5deb-41f1-aba1-b9f659e5c7d8	442	15	True	1	bc11	classified
45	3a09c303-efbe-428d-aadf-2b89e0696cba	168	13.6	True	0.652	bc04	below_threshold
46	cbd066d7-ca1c-4b0c-92b3-55e3b1e8f363	528	13.2	True	0.999	bc08	classified
47	f6551274-f0cd-4295-b3d4-c319dfd1a31a	394	12.5	True	1	bc09	classified
49	f5a718a8-51eb-4f3b-8935-c264aed06ed6	291	19.8	True	1	bc09	classified
51	e9e6d1be-9ad7-495f-810a-2d16fe05ad83	4394	17.1	True	1	bc04	classified
52	4c3798a1-9018-4ecb-8696-8f021c960349	811	14.1	True	1	bc11	classified
53	1c9e30a8-795d-4204-b1a8-25cbcf6c1478	1407	14.4	True	0.989	bc01	below_threshold
54	1a5f317c-1c75-41c5-8e7b-818867c4efe9	876	19.5	True	1	bc09	classified
55	f98f29de-8ac6-4c2d-80f0-9bc4c712f883	284	10.8	True	0.957	bc03	below_threshold
56	a28ceaec-fba4-4e72-9d72-bc39bad07b95	286	14.7	True	0.996	bc03	classified
57	cbd6fe80-ead7-4590-82b6-e356bbf45fba	362	16.3	True	1	bc04	classified
58	55d55bd0-4257-4c94-91fe-fd5c30a70ef6	757	18.4	True	1	bc04	classified
59	0c11fe8e-7062-4012-ae22-d67660932225	1184	16.5	True	0.919	bc10	below_threshold
60	62b10038-fbd3-4144-8354-0155d7cf7dc6	518	16.4	True	0.996	bc10	classified
62	5e2e0c19-d935-4cc9-b69c-56736b6dc4b7	765	14.1	True	1	bc10	classified
63	4f5d695d-6c98-4b1c-9fc8-531001b30698	874	18.3	True	0.999	bc07	classified
64	4a66873a-70c5-4451-9bdf-23c8aad8a6c7	797	13.3	True	1	bc05	classified
65	2f7630ab-c3f9-4fbe-a957-13f052e3632e	390	15.7	True	1	bc05	classified
66	8d3cfeb3-3313-4ebf-82c4-854d37fd75fa	1586	14.6	True	1	bc04	classified
67	87fb21f1-b418-4641-a7d9-e9a93d5fa7cc	3034	10.7	True	0.999	bc03	classified
68	6cb6ef6a-233f-4834-b728-b467802a5858	1557	18.1	True	1	bc11	classified
69	02d07ade-d51a-4987-8766-09b6bca04730	0	0	False		No adapter detected (ADAPT)	No adapter detected (ADAPT)
70	5b284bb8-d22a-4266-9f24-4789d2623e94	50	5.8	False	0.322	bc11	below_threshold
71	e1b678f6-10b4-4463-9545-2fc501a380f3	1375	11.1	True	1	bc04	classified
72	ebe0ad43-dfda-47cd-b9d1-e56fef013361	218	17.4	True	1	bc09	classified
73	656f02d9-ad76-49cb-928f-f5ed7df22962	1620	17.1	True	0.998	bc04	classified
74	d0a2cfca-f749-4d15-9804-56a99ad72475	462	16.7	True	1	bc05	classified
75	db01bcd8-6242-4cc8-9248-e2b0fcec6ac6	605	11.7	True		No adapter detected in range (fast_detect)	No adapter detected in range (fast_detect)
76	ef106a0f-5980-4647-a9a4-38bd9fb76136	1633	15.6	True	1	bc04	classified
77	847dcafd-dec1-4c16-9051-d294c7f1df3b	460	18.1	True	0.995	bc11	classified
78	1fb95f79-118f-4ad7-8529-2a06da1d7ed5	195	20.4	True	0.991	bc01	classified
79	2619f0ee-bd62-4176-8fff-eb20b31bff8d	1463	18.4	True	1	bc03	classified
80	6696160a-e524-4093-96a7-a507a101d472	487	15.6	True	0.958	bc10	below_threshold
81	f6f7e82c-6f4e-4332-94fe-4e53d3bd9afa	535	14.7	True	0.847	bc01	below_threshold
82	d67f62d4-ee9a-4187-87e2-3af171cf4135	631	15	True		No adapter detected in range (fast_detect)	No adapter detected in range (fast_detect)
83	6d308a96-e717-4fc9-8ebb-2cdf032c69d0	1	1	False		No adapter detected in range (fast_detect)	No adapter detected in range (fast_detect)
84	d0f97158-02ea-479e-8a64-78a519f7afbe	210	17	True	0.989	bc05	below_threshold
85	1bcc9946-7470-45b0-a8d2-36bb49c63a89	0	0	False	0.335	bc10	below_threshold
86	719ae425-9d68-4b21-bac4-14e5faab8a57	608	12.5	True	1	bc04	classified
87	931a6660-d449-4de4-915c-d529da527a96	452	13.7	True	0.993	bc05	classified
88	3f20b843-d2ed-42a8-9785-b3c04cc39414	123	18.2	True		Real signal check failed	Real signal check failed
89	8ef71835-15f3-4b65-b579-6f6457db59ad	75	10.8	True	1	bc04	classified
90	937e79a5-4730-4f0f-a7ff-a8ce9be740ba	92	14.6	True	0.984	bc03	below_threshold
91	d815f063-46fc-446c-8670-7b2a2f2b63a2	1882	7.7	False	0.998	bc05	classified
92	dfdd8adf-f29c-42bc-b622-7ff8204e00dd	186	15.1	True		No adapter detected in range (fast_detect)	No adapter detected in range (fast_detect)
93	b650c22a-6cc1-4d51-a684-1333a8fcffe9	379	10.7	True	0.709	bc03	below_threshold
94	34aa2be2-3f1d-45bd-a1c3-f52e954fde9c	280	18.3	True	1	bc09	classified
95	2bf337f6-e227-4f87-9781-4511680707c6	0	0	False		No adapter detected in range (fast_detect)	No adapter detected in range (fast_detect)
96	000b772b-1e45-4cd2-99a2-8902e3df2777	2356	17	True	0.998	bc10	classified
97	01ba126d-ab44-432e-9c8a-9b074c733c93	1825	9.2	False	0.972	bc04	below_threshold
98	f3cb66d3-dc27-4acf-ab11-9ca429e5af04	177	12.8	True	0.99	bc05	classified
99	96ca62b1-347d-4659-97bd-510f6da4c8c9	315	13.3	True		No adapter detected in range (fast_detect)	No adapter detected in range (fast_detect)
100	9048356b-7996-44ef-9b16-8b506df896e6	173	16.4	True	0.978	bc04	below_threshold
101	69609a90-403e-4775-969f-941fac7b0397	122	16.6	True	0.981	bc03	below_threshold
102	d118ef04-ed56-4a11-8aaf-a076472ff8e7	115	6.8	False	0.994	bc08	classified
103	52eb4ad6-5f87-4b82-a07e-8ac6ce3251b8	995	12.1	True	1	bc11	classified
104	eb472921-a35f-4ce7-b63d-b0542cbb1569	2562	14.1	True	0.998	bc03	classified
105	7529c499-5be7-44ea-9367-a8afda3fdec7	0	0	False		No adapter detected in range (fast_detect)	No adapter detected in range (fast_detect)
106	80d42eec-5778-41ef-a330-864ba5799202	126	15.5	True	0.961	bc04	below_threshold
107	18168641-f781-41fe-be90-16d9b6f220d7	663	11.4	True	1	bc04	classified
108	f2164aab-9749-4fa3-96c1-01b208ef0d80	2585	14.4	True	0.988	bc05	below_threshold
109	c3b61adf-0e2c-4d9b-9965-af61f5a45b93	366	10.1	True		No adapter detected in range (fast_detect)	No adapter detected in range (fast_detect)
110	5beead32-e9fb-42b1-8ae9-8f529bca7b00	225	8.8	False		No adapter detected in range (fast_detect)	No adapter detected in range (fast_detect)
111	cb0bdc2d-5869-4653-bebc-1dfccb7c8897	1505	13.1	True	0.995	bc11	classified
112	9f4986cb-fad9-4f22-87ef-aa01e14c379b	1199	15.1	True	0.999	bc03	classified
113	a5fcaf02-17b1-41a0-8d56-e176b33e1e86	305	22.2	True	0.993	bc05	classified
114	2719e359-f8cf-4799-bc15-b99c614dbffb	279	11.4	True	1	bc03	classified
115	003041dc-761a-41b3-8ac1-cf2f28ab6a37	69	10.9	True	0.994	bc01	classified
116	ef85a45c-b54c-4483-a2d9-0f4b347c8b45	1280	17.8	True	1	bc04	classified
119	dcc837be-89e4-48de-a839-b13af864065c	297	16.5	True	0.957	bc06	below_threshold
125	9e82714a-93ce-409e-b6fe-4e84195466e6	5553	14.1	True	0.963	bc10	below_threshold
131	f9b0e0a6-26a8-4885-aaf0-54b08a81c3c9	918	12.6	True	0.995	bc01	classified
135	2c8470eb-8c4c-4f9d-9cb1-c93f4af991e3	4137	12.7	True	0.855	bc04	below_threshold
149	659a53f2-fe99-468c-b34b-f44dfd13c604	2370	15.1	True	0.09	bc10	below_threshold
151	5c8df420-d5fc-4232-9025-621287e42a76	1957	14.2	True	1	bc07	classified
152	513f6379-0500-4931-a7b1-b0f3ab6b2d41	4796	14.1	True	0.999	bc11	classified
159	07af2ae2-9a9f-41b7-aba0-0e9c1017d342	15	3.7	False		No adapter detected (ADAPT)	No adapter detected (ADAPT)
160	0be8a17e-801f-4bbc-b190-3d6264b8c38f	139	9.1	False	0.996	bc04	classified
161	9710fc2e-ee74-4d14-b99d-7a581dc9dc4f	415	15.2	True	0.997	bc11	classified
162	96156e77-33e2-40e6-a7b8-4947b4b91472	214	16.4	True	0.792	bc10	below_threshold
163	eb3a8fa8-d6eb-483b-8676-40a5fa5c1d95	155	15.3	True	0.989	bc03	below_threshold
164	3b2961c3-aaf7-4ba0-bf06-b0454e846150	462	13.9	True	0.995	bc05	classified
165	23f34913-5b6e-4bb1-922b-beb51840ace7	0	0	False	0.871	outlier	outlier
166	03099844-405b-4a77-985a-bc48905cb607	318	20.1	True	0.943	bc10	below_threshold
167	7fc74d25-8dfd-442e-ad34-5e11fa23ad51	286	15.4	True	0.97	bc10	below_threshold
168	fa4f71d1-e8e1-41bd-bb89-11bf731dcbb7	131	15.9	True	1	bc07	classified
169	cd4610c2-b380-4b3e-82eb-791a0dd41ec5	215	14.8	True	1	bc05	classified
170	3cc4e9c9-cf2e-4235-b3b0-8dc8e06db28b	182	19.6	True	0.998	bc04	classified
171	934b9601-afcc-4a60-a306-c0396a40daa0	165	11.6	True	1	bc04	classified
172	568e1499-fa87-4d74-8519-045fed53b063	1923	15.9	True	1	bc04	classified
173	4669ae25-eefa-4d95-b8a7-a5778d92903b	310	12.6	True	1	bc11	classified
174	2fa8c7b4-c5f6-476c-8723-6ff19de7575b	47	14.8	True	0.993	bc05	classified
175	7ae9bdaf-9a2f-47e0-afc9-fbac43e97ff6	167	5.4	False		No adapter detected in range (fast_detect)	No adapter detected in range (fast_detect)
176	89dc97cc-0dd8-4596-adb3-513d3a464538	645	13.4	True	0.991	bc11	classified
177	258fe4f4-ca8a-4b95-b7b3-a5e4740fc5a1	18	6.2	False		Real signal check failed	Real signal check failed
178	fe5add68-1a77-4039-9c83-f599db252c42	0	0	False		No adapter detected in range (fast_detect)	No adapter detected in range (fast_detect)
180	948a496f-91bc-4810-9cbf-140150304683	2424	14.9	True	0.998	bc05	classified
181	6eac4541-9b19-4d82-8338-939c277c7195	156	11.9	True	0.996	bc09	classified
182	06c11f7e-f182-4447-8104-d2a8c48e62f4	308	10.2	True	0.484	bc03	below_threshold
183	ee81eda6-19dc-456e-bca3-00aac46839d4	1521	14.3	True	1	bc03	classified
184	92e03425-f96c-406b-8d87-b0c6df8f4c26	247	14.2	True	0.997	bc09	classified
185	045015e5-7040-4347-95d8-d37a2bc3a098	909	15.8	True	0.991	bc11	classified
186	1cf18d68-1234-401a-bc86-5a7d68338bb2	922	12.9	True	1	bc11	classified
187	a83f1b88-2565-49db-bd4b-14f9cba4f0ce	297	13.9	True	0.462	bc03	below_threshold
188	ce67cd6e-d4b2-4264-8551-7534d9e3fce6	315	18.4	True	1	bc04	classified
189	dd33d5c7-fe34-4843-a01a-05b08a33e957	0	0	False	0.976	bc04	below_threshold
190	9cd5d4c0-7390-4066-ba6a-03ec4546acaf	617	14.5	True	0.988	bc04	below_threshold
191	3c0f2c04-f020-4b09-8316-3c8ace5f60de	2757	12	True	0.955	bc09	below_threshold
192	bd0dd1e7-010c-438a-87be-16120c944f01	0	0	False	0.978	outlier	outlier
193	1a1b6d46-b137-4a2c-812f-23923271127e	153	8.4	False		No adapter detected in range (fast_detect)	No adapter detected in range (fast_detect)
194	81edc292-2ef9-4d89-af88-78faabeb3483	405	14.5	True	0.933	bc03	below_threshold
195	bc5ca2ec-1434-47f4-a190-bc9ec1ca814d	241	17.7	True	0.988	bc08	below_threshold
196	1af4b13b-8c35-4dd4-a533-228792bb75dd	684	16.9	True	0.999	bc10	classified
197	33df3f57-76b1-49f8-a81d-62d5ec2b2daa	205	13.7	True	0.927	bc07	below_threshold
198	030abaa8-b2b7-4263-84c6-6f1fbb9b5f5e	190	18.3	True	0.997	bc04	classified
199	5543bf3c-df49-4478-ada2-fbdcffc066b3	616	18.5	True	0.995	bc07	classified
200	8ad72763-2f65-4e82-bfe2-e20a03f28dde	497	18.1	True	0.999	bc03	classified
201	f5e2cb00-c732-4f31-a3d7-4bd70bd02f65	488	19.5	True	1	bc05	classified
202	fb0d93a6-915a-4c3b-b799-4a83b1b93789	505	13.7	True	0.991	bc01	classified
203	36295798-e44f-49ae-af35-8389b941d0ed	0	0	False	0.995	bc03	classified
204	a715bc9b-cbbf-4407-93cf-7e95c04a4c13	557	15.1	True	0.759	bc04	below_threshold
205	a40d264d-c831-4387-aedf-ed54fd576efc	316	18.2	True	0.016	bc08	below_threshold
206	1e1da4a4-563f-4746-acfc-a116abe5ee75	639	12.9	True	0.939	outlier	outlier
207	cdf242d2-81d8-4ddd-92d3-439b280a8ea3	330	15.6	True	1	bc05	classified
208	1ea0e2df-1f55-44a8-b2e5-5e8ee17fed25	596	14.1	True	0.998	bc02	classified
209	11bb2faa-df6d-4805-8cac-617058f03737	481	10.5	True	0.998	bc07	classified
210	c394d71e-aed9-4c9d-8d85-2cc68904b87b	205	13.8	True	0.995	bc05	classified
211	451b56e7-d7c8-485d-a18d-6c62ef972a89	2312	16.1	True	0.912	bc10	below_threshold
212	6f8501b8-738d-4ff4-9a0c-ad2f33973373	582	11.9	True	1	bc03	classified
213	a66e3537-3383-4dad-b54c-7cd604284fc1	0	0	False		No adapter detected (ADAPT)	No adapter detected (ADAPT)
214	c6db382f-0b4b-411b-85f2-11f7b7349c21	508	14.9	True	1	bc03	classified
215	23a95a5a-d8a2-47ae-bccb-04034aec6096	0	0	False	0.349	bc01	below_threshold
216	e871d6be-c443-4a76-bd53-9b5f10dd757a	1222	16	True	0.924	bc08	below_threshold
217	119737b9-3c0a-4126-9f31-3c28bf995c71	198	16.8	True	1	bc11	classified
218	f9573b2e-262a-4c07-ae35-57975a2affe1	2422	14.8	True	0.998	bc08	classified
219	b1c08b87-3b5e-427d-b29d-fd56575a7ee2	0	0	False		No adapter detected in range (fast_detect)	No adapter detected in range (fast_detect)
220	145bf6e9-3932-4321-854a-c9975e9e544f	2464	18.2	True	0.903	bc04	below_threshold
221	dc156390-9f29-4515-b1fe-947160c29499	816	15.4	True	1	bc11	classified
222	29a4ae92-491f-42e6-b0e6-59891f9960bb	3310	15.6	True	1	bc05	classified
223	90ca6275-6bcd-4be2-8984-c92c1e2423a4	4190	16.5	True	0.999	bc05	classified
224	cbf33951-eee4-467c-9305-277005216b35	621	13.6	True	0.252	outlier	outlier
225	a1e049e2-390f-4e73-8fd3-e2875a648976	12	11.4	True	1	bc05	classified
226	901c7d14-4004-495d-a469-fda28ce39485	302	14.4	True	0.449	bc03	below_threshold
227	9d952548-2368-49fc-b7b3-80eb7ca2b4e0	433	16	True	0.978	bc04	below_threshold
228	1b05be18-c745-4ae2-8839-98208978f257	662	15.3	True	0.997	bc04	classified
229	008dcbb5-a6e1-4973-b6e1-f8b7ccf6a80d	1395	15.6	True	1	bc10	classified
230	b32c0c58-7c43-485a-be51-a88833727af9	307	12.7	True	0.941	bc08	below_threshold
231	37f054ea-fd08-4900-9fb5-37b41c393f5b	704	12.1	True	0.996	bc04	classified
232	8d5e6bf1-682c-438d-bf6f-cd3b8c084253	1314	12.6	True		No adapter detected in range (fast_detect)	No adapter detected in range (fast_detect)
233	13142035-c167-4e79-95bd-1af09c99b4ac	814	17.3	True	1	bc03	classified
234	4b32274e-8218-454e-8323-a6a747612ef4	1792	15.9	True	0.997	bc04	classified
235	a739a854-050a-4128-aa7f-8c73f391649b	441	13.2	True	0.258	bc02	below_threshold
236	53ec7ca8-ab81-43fa-bb45-9d423aed2994	822	13.6	True	0.991	bc08	classified
237	5d1c9fbf-0f11-485d-9f13-c41f57790756	1413	12.9	True	1	bc03	classified
238	b8ba6117-5170-4c45-baa6-1653f2547d53	493	11	True	0.999	bc11	classified
239	256cf7ce-c1d3-4165-94b5-ab37a044c9f7	147	11.7	True	0.8	bc04	below_threshold
240	672fc1f0-6682-46c3-a8dc-bf3bed5f5d4d	307	19.2	True		Real signal check failed	Real signal check failed
241	f4b690fd-8c5d-4302-aa92-f9f9b2b1fae2	453	17.3	True	0.832	bc04	below_threshold
242	6ce738db-ea81-437e-a650-5d94a28214fd	13	5.6	False		No adapter detected in range (fast_detect)	No adapter detected in range (fast_detect)
243	f4030b0f-de92-4507-9482-d0ca11352022	0	0	False	0.996	bc11	classified
244	48d9ddbd-5de0-458d-a77f-efe275e5d575	0	0	False		No adapter detected in range (fast_detect)	No adapter detected in range (fast_detect)
245	d2666bac-d913-43ba-957b-5878fd35df9b	433	15.4	True	1	bc09	classified
246	73d1fafa-d02e-4796-8cb3-3c87b381b28a	1557	15.1	True	0.98	outlier	outlier
247	c8b3ab1a-adc3-492c-a234-759c06e89be8	1051	16.6	True	0.986	bc08	below_threshold
248	0fbe183d-1795-4fed-bc4e-48723fdf322c	3238	16.5	True	1	bc11	classified
249	f6582438-4c6b-471d-b738-c9491b5b0fed	3300	12.8	True	0.999	bc04	classified
250	cd027826-b065-40a7-bff8-a28be50866a6	1048	16.7	True	1	bc05	classified
251	a685d9d9-bd42-4fce-8421-d5dfe92c2f54	4045	16.2	True	0.991	bc09	classified
252	361afaa8-0580-4a71-860f-41cc4657b387	302	15.1	True	1	bc05	classified
253	09662aa6-1dd2-4b2f-90d0-c4972f019bd5	576	14.5	True	0.997	bc07	classified
254	17e6bab2-5a74-44b4-9360-f50d995399ff	636	17.5	True	1	bc05	classified
255	6d6704d9-3245-4c2e-971d-b46c1127c025	139	19.6	True	0.775	bc01	below_threshold
256	a748d0bb-6d91-4a90-b884-c40562183cf9	240	18.2	True	0.999	bc10	classified
257	72ec9e71-f8ac-4f98-864e-7a9eed11cab3	167	16.3	True	0.991	bc09	classified
258	4e292e92-e720-4b0d-ba4b-b5d14124f33c	693	13.4	True	1	bc05	classified
259	f614a7a1-55a4-4c5b-827f-719b3e04f81c	761	14.4	True	0.986	outlier	outlier
260	b3b0e673-2894-446b-9e8b-ab9e810be447	212	13.4	True	0.469	bc01	below_threshold
261	914c0a42-6005-49db-b71d-2d02857c8492	0	0	False	0.996	bc04	classified
262	383b0fcb-2e79-4f03-86fb-c373e46549bd	1220	12.8	True	1	bc04	classified
263	9e7ead61-d1c3-480e-8981-6825e2ec5bd0	1106	14.7	True	1	bc03	classified
264	624e5c0a-48ca-4f19-9442-6cad0c88d783	693	14.4	True	1	bc11	classified
265	a9c2235b-1f0e-4ce2-bf0b-a71b10664677	1586	16.9	True	1	bc04	classified
266	a5150146-5c60-4aab-9cf2-9f30a9d130d0	479	16.1	True	0.998	bc10	classified
267	c3374d00-de94-4b82-a7cb-0f6bc8f354b1	333	13.8	True	0.995	bc03	classified
268	67c1c496-7005-431b-8861-1e29e6b632fd	782	16.8	True	0.754	bc05	below_threshold
269	e760284f-fdc4-477e-bce9-1639ca5f59a5	816	13.8	True	1	bc07	classified
270	1aaf3b70-11c9-4c0b-8425-7e53ba77e5cd	555	13.8	True	1	bc03	classified
271	8c24df71-51cc-4457-9adf-e307d397e039	963	8.3	False	0.687	bc04	below_threshold
272	532ee723-586b-4d85-ae2c-f432f18465b9	484	19.8	True	1	bc05	classified
273	68f3cc1b-09a4-4058-9dab-0a241ff68dfd	219	13.9	True	0.975	bc01	below_threshold
274	a3d43212-ebb8-46e6-8f12-8ccbfe0ab65a	1619	16.6	True	1	bc03	classified
275	19934727-1edc-4ce5-acb3-4fa5a022b62c	1221	9.5	False	0.998	bc04	classified
276	840a2b0a-2e4d-4df7-ad43-6d42ad37ab65	509	13	True	1	bc04	classified
277	1219fdba-d712-4e97-b670-4c85ed597636	801	18.4	True	1	bc05	classified
278	d2884861-833c-4623-bca1-d92d33d5a4ca	855	16.6	True	0.999	bc07	classified
279	74152b5e-b42b-4554-bae0-27bbf2b31ff2	836	15.3	True	1	bc04	classified
280	fc178bbb-f6e3-4ae6-95c2-c8248c64e85c	1158	17.4	True	0.982	bc03	below_threshold
281	5a51994b-a9f9-49c8-abff-31f12e529010	621	14.9	True	1	bc11	classified
282	e75bc78d-fe12-4a5a-9d7e-41726a954ffd	2576	16.4	True	1	bc11	classified
283	21a85fd2-7da2-4729-9c6c-8673c8efa340	382	11.9	True	0.994	bc04	classified
284	7fa62895-3dd5-4fc1-86dc-ca535106d49e	486	16.1	True	0.99	bc01	classified
285	82b1ad8c-aabf-43c2-ba3c-fe79afaa6690	837	12.5	True	1	bc04	classified
286	d9c97a8f-e058-4191-9e3f-cba0cbee8aaa	1341	18.6	True	1	bc03	classified
287	dafbc215-b73d-4544-b359-dce6a03994e1	1532	16.9	True	0.999	bc05	classified
288	096997bf-3dcd-4455-ad1a-fbcd68b224f1	156	14.6	True	0.457	bc12	below_threshold
289	69274cdb-31c9-4169-9a9d-6f1ca0991e93	680	16.8	True	0.999	bc08	classified
290	1c6bc2a2-d2a1-45d9-abe6-3293cba0e1d7	1671	15.7	True	0.957	outlier	outlier
291	3dffdf80-0810-4cd9-b504-f450fd8c7b4a	732	14.9	True	0.987	bc07	below_threshold
292	53a90f8c-ecac-42ef-a371-b9ea22254616	1251	17.4	True	0.621	bc10	below_threshold
293	c92e2133-d685-4abe-8bce-dedd15c9f8d4	1031	11.9	True	0.44	bc10	below_threshold
294	3c10dedb-ed01-4dd0-ae36-dd12b677f2b9	1272	16.9	True	1	bc03	classified
295	e6e91667-2e0c-4879-b51c-d48379fd601e	1016	14.7	True	0.87	bc01	below_threshold
296	ae66476a-a75b-415d-a894-6edc7797a907	1624	16	True	0.928	bc11	below_threshold
297	ed4d22a0-4e15-4a78-aff8-53d70441661a	1623	15.5	True	0.991	bc04	classified
298	f78bdc1c-7418-4a96-9f53-c5e63830ddea	3999	15.7	True	1	bc04	classified
299	c5c7c866-632d-429e-9b4d-6ad8dbff06a9	403	7.4	False		No adapter detected in range (fast_detect)	No adapter detected in range (fast_detect)
300	1e3ad038-e9ae-4def-a247-f7d8fe3d2b5a	2007	13.5	True	0.975	bc07	below_threshold
301	d1740d76-055e-4cd3-8abd-50ecd23dea1d	664	17.1	True	0.999	bc07	classified
302	c73ae72d-edf2-4855-8260-48d14db4f728	943	17.8	True	0.997	bc01	classified
303	68641e62-dd37-4c59-9901-618f3dd26226	172	11.5	True	0.987	bc10	below_threshold
304	ebdd2dea-6099-4d52-92d0-a775047c988e	353	15.3	True	1	bc07	classified
305	e6d67d05-e561-4a8d-a8b1-7f09f9e3f95c	306	13.4	True	0.898	bc11	below_threshold
306	01077521-6bbe-4055-a659-31f7ee6915a8	849	19.9	True	1	bc05	classified
307	62a9e461-ece2-463e-b975-ab04aea2182b	1085	14.5	True	0.992	bc10	classified
308	2f259c44-7e19-4912-919f-8bdf3f2ba6f2	1502	14.6	True	0.995	bc04	classified
309	9893d8f1-d983-4dc2-b469-ce15f6d9a639	316	9.6	False	1	bc03	classified
319	4edebae8-00ec-4e27-8bea-b7c802d26cef	573	16.4	True	1	bc09	classified
321	3cd530d9-ec98-4847-b64a-cc1c760388e2	416	14	True	0.984	bc10	below_threshold
323	830ee9fe-8340-481d-b3fc-9d46de11d253	203	9.8	False	0.996	bc07	classified
324	8a6fc247-827f-419c-be69-9fae53b22ce7	745	15.7	True	0.939	bc07	below_threshold
325	abf4bc02-d865-4d29-9f60-85037aa0f19e	826	12.9	True	0.93	outlier	outlier
326	dbbc9981-9ddf-453c-a880-cccbf4720882	346	14.6	True	0.844	bc02	below_threshold
327	64e80ab2-48db-44c9-8419-1ed24363f88d	136	17.3	True	1	bc09	classified
328	afca2976-58cb-4e0f-9d2b-6d18477509b7	172	16.1	True	0.262	bc02	below_threshold
329	210f0024-5fa9-4433-ad69-0a0df8707012	514	16.6	True	0.999	bc04	classified
330	dac4bf34-0856-40d5-8c65-a57fe33d2e29	1691	15	True	1	bc07	classified
331	0bcd0998-00d2-4546-a360-5166fae46597	877	14.3	True	0.974	bc04	below_threshold
333	aad3a3e5-faec-4039-a07d-0f41a494b029	339	14.5	True	0.845	bc01	below_threshold
334	8dd6a543-6717-4d66-a20f-351310f716cd	497	15.3	True	0.996	bc07	classified
335	a10340a1-0705-4121-92da-6873e767269d	417	15.1	True	0.969	bc11	below_threshold
336	3995045b-234e-462f-9407-a9937376a191	355	8.2	False		No adapter detected in range (fast_detect)	No adapter detected in range (fast_detect)
337	48293bbe-8616-4115-9b4f-258c023345c2	134	10.9	True	0.999	bc04	classified
338	939e4bf4-41f0-4f80-86dd-4faa1cc97876	156	17.7	True	0.999	bc01	classified
339	48d781fd-0743-4598-bd7e-a9d93ec66134	655	13.3	True	1	bc05	classified
340	e9361697-cf1d-4060-b6ba-4c7eb1bab919	197	11.8	True	0.919	bc01	below_threshold
341	2c742b7a-a6c2-4b81-b9aa-d55d20dd4688	0	0	False		No adapter detected in range (fast_detect)	No adapter detected in range (fast_detect)
342	efb12294-985c-49a0-8aef-87811cb46593	1297	12.6	True	0.981	bc10	below_threshold
343	4e0984bc-442d-4c4a-be9b-5a5ba25d1a65	131	17	True	0.999	bc03	classified
344	e505a35f-22cf-4ce1-8f60-916d838c06db	166	7	False		No adapter detected in range (fast_detect)	No adapter detected in range (fast_detect)
345	e3d7d4c2-a2f4-4691-8dec-b83ae36ecb06	678	16.8	True	0.484	bc10	below_threshold
346	a35f9105-fd59-40ed-a574-88e593ec3726	0	0	False		No adapter detected in range (fast_detect)	No adapter detected in range (fast_detect)
347	122b72ab-2b79-4fb8-8057-cfd162f6344e	0	0	False		No adapter detected (ADAPT)	No adapter detected (ADAPT)
348	c4c33035-3398-4f06-a8de-ccba2b2ac999	433	16.6	True	1	bc04	classified
349	b75f078a-b4f6-4e16-9964-2fe367f12ae7	2413	17.4	True	1	bc04	classified
350	b803d87a-4917-4c0e-9b71-453a4f5f71cd	1259	14.5	True	1	bc04	classified
351	95f3320e-28cb-464e-9883-009534938d14	2453	15	True	1	bc04	classified
352	53275ddf-8cf8-4df9-ac7f-3a16d3f3a332	1202	18.8	True	0.995	bc07	classified
353	69af478b-5a66-439b-8bd7-5405810bdbbf	292	16.5	True	0.998	bc04	classified
354	7aaf9353-f447-4317-9a29-6ef976e157be	1624	17.4	True	1	bc04	classified
355	3f47cc67-f644-4d81-9231-3ed9366223fb	1364	13.4	True	1	bc05	classified
356	c62d1a52-99dd-4eff-8127-75e6c9e153a9	513	14.7	True	0.978	bc02	below_threshold
357	5135f7eb-28bc-422f-82c2-4a560fdff30a	382	9.3	False	0.988	bc01	below_threshold
358	eeb6f0b9-dd04-44e0-9d05-6c24d88acc75	760	16.9	True	0.998	bc10	classified
359	35a412d3-34ac-465e-aa4f-70ebb52eeb22	0	0	False		No adapter detected (ADAPT)	No adapter detected (ADAPT)
360	d820362e-80b8-4b2f-accd-9386972abc65	743	15.9	True	1	bc09	classified
361	0e1f7101-de01-4dc4-b824-77113c052b80	394	16.3	True	0.918	bc04	below_threshold
362	ee63a781-36ad-472f-a001-f603f04733a1	169	11.9	True	1	bc05	classified
363	479a1d55-d7b7-4498-a6c0-0c4cb3ce7169	224	8.6	False		No adapter detected in range (fast_detect)	No adapter detected in range (fast_detect)
364	72bc45ca-5626-4482-bdc2-87e36e0a52fe	189	11.6	True	0.046	bc07	below_threshold
365	f38bb423-a2d1-4cc3-9c63-ad7f948ec671	184	17.5	True	0.999	bc06	classified
366	1f99d7c5-487f-4f86-9386-a78c35963825	476	8.3	False	0.999	bc04	classified
367	83f84a40-22a7-454d-90b7-0a8d844a6a5d	454	16.1	True	1	bc10	classified
368	4ca76cb6-44fe-457f-a3c0-9bc5ae9ef547	668	16.6	True	0.998	bc08	classified
369	18e5dd27-8df6-4a09-a093-648adcc52e3e	444	12.1	True	0.988	bc04	below_threshold
370	2f82a0bf-9a62-4a74-a8ff-1b766f216ad4	209	15.2	True	0.935	bc10	below_threshold
371	6da2f821-e74a-4c7e-bde6-5706ce158486	2933	14.9	True	1	bc05	classified
372	07cbf90d-d90b-447e-874b-b9053b10e10c	612	15.9	True	0.85	bc11	below_threshold
373	845fd970-f7a6-4379-b6f2-fba17acf2bda	564	14.2	True	1	bc11	classified
374	eb5ad88f-79e5-4c36-9531-9c228b21b7ea	753	14.5	True	0.876	bc11	below_threshold
375	b4869e0b-96a7-485a-85ea-7192ddb1ad91	1041	7.7	False		No adapter detected in range (fast_detect)	No adapter detected in range (fast_detect)
376	8539b05b-0ebd-41ec-9d7f-6f1226400cce	859	9.5	False	0.997	bc07	classified
377	fdf75e94-c1f6-4edd-b63b-3f2d510cf6e8	1476	15.4	True	0.999	bc05	classified
378	d21d881b-c690-4028-b2e7-518b2cb5b490	54	15.7	True	0.996	bc05	classified
379	c13f7823-198f-43c6-9d76-b40e145e7015	591	13.8	True	0.882	bc01	below_threshold
380	af806a20-a65f-4f3a-a4e3-ebc372c7d5e4	1271	17.8	True	1	bc04	classified
381	0d615865-936c-4772-a4fa-766065e568f3	2458	14.5	True	1	bc07	classified
382	118e5a8f-d992-4247-a7bf-5a564273287d	3194	11.1	True	0.982	bc10	below_threshold
383	0b6b1b8a-db77-4c7f-af5c-b551b129c7f7	1709	17.4	True	0.98	bc03	below_threshold
384	018e7d1d-7692-4e32-8106-21996897128f	1454	14.9	True	1	bc11	classified
385	e19dc04d-f35e-4ca6-8f49-686b5348d6f2	521	15.9	True	0.999	bc05	classified
386	0b98f9c9-9144-4162-af59-3ed9f525a4c8	641	14.7	True	0.972	bc11	below_threshold
387	0e2a548b-8c0d-4cbf-aef3-c31f11b4026e	1863	15.1	True	0.992	bc05	classified
388	a954ec6e-b81e-4fcb-92eb-df275307798a	343	16.9	True	0.998	bc02	classified
389	f895b882-d886-407a-b471-6769e42c6fba	1975	17.1	True	1	bc09	classified
390	7ae8229f-1dd5-4195-a069-bbdd11e256c8	630	16.6	True	1	bc07	classified
391	ddda2e5c-4b10-423f-8c23-1d28a7319bbc	568	16.4	True	0.997	bc04	classified
392	e4c6cafe-6d38-4d08-806c-9bac00500489	158	7.3	False	0.776	bc06	below_threshold
393	f8fcaabc-ca0c-4114-8ef2-4a2580567c6c	4487	16.3	True		No adapter detected in range (fast_detect)	No adapter detected in range (fast_detect)
394	b545efde-b6a0-4aca-b3c3-24a6f6078881	474	17.2	True	1	bc08	classified
395	4d597ff6-1949-4142-add7-f42e1a143e6d	1555	14.8	True	1	bc04	classified
396	3fd800eb-4850-4725-bede-b7fc653881dc	341	12.2	True	0.874	bc08	below_threshold
397	791c1612-9aa4-490d-89e1-24a02f405019	418	7.5	False	0.89	outlier	outlier
398	5ab4546c-98e1-4c6c-b6f4-b806e00c2fba	277	14.3	True		No adapter detected in range (fast_detect)	No adapter detected in range (fast_detect)
399	3200bdc3-d642-4508-b0ed-046b3df5a320	707	15.3	True	0.997	bc04	classified
400	4475de20-e192-45aa-b6cf-6d2cc106c949	684	8.4	False	0.966	bc05	below_threshold
401	728ac219-be98-4c64-8da1-151f39383fb3	348	6.9	False		No adapter detected in range (fast_detect)	No adapter detected in range (fast_detect)
402	1f5bc337-f4d3-4725-88ba-a4bf69bacc6c	570	12.5	True	1	bc07	classified
403	1b3afe22-cf5c-449c-93ba-2b02168fabca	316	17.3	True	1	bc07	classified
404	b9fce5f9-e60d-436b-a91e-0f40b19404fb	200	9.3	False	1	bc03	classified
405	45eb6241-6d52-4bbd-bdbc-4b506803afe8	355	15.7	True	0.99	bc03	classified
406	71754df1-f091-4cda-8747-93c522c358a8	303	8.7	False	1	bc09	classified
407	ec1eb23d-6fa8-42f7-b85a-6e75de9f3d02	510	18.4	True	1	bc05	classified
408	3e960546-0a6d-4d49-bacf-74a7c9278322	954	7	False		No adapter detected in range (fast_detect)	No adapter detected in range (fast_detect)
409	3c61404c-1fd3-4bdf-b320-5d398f2a1a6b	981	14.7	True	0.815	bc05	below_threshold
410	c46ee8f9-07ef-45a5-a581-8f926d282621	428	17.9	True	0.997	bc08	classified
411	c052761b-1baf-49d4-8790-afcafd40fb7e	937	12.6	True	0.987	bc01	below_threshold
412	d430051b-c6da-41e7-ba87-cce0ff223eda	803	15.1	True	0.997	bc03	classified
413	bbfa9933-4f17-4c5d-b732-eb2a33d12357	1376	15.9	True	0.992	bc10	classified
414	81751226-fb35-4bfe-a6bf-d986ec356f99	282	18.2	True	0.289	bc04	below_threshold
415	5b4d6fed-17dd-48c8-ad0c-b1eb8e783d3a	502	15.9	True	1	bc10	classified
416	0039da56-a75b-4bbb-9619-7832d22630be	1102	15.9	True	1	bc09	classified
417	ab774522-d540-46b1-9a02-259e7f0684ae	835	14.6	True	0.695	bc01	below_threshold
418	666c0352-3126-4348-819d-50463ef67528	1337	16.5	True	1	bc10	classified
419	38942f8a-1461-4d77-846d-c0b0fa7769f2	250	6.4	False		No adapter detected in range (fast_detect)	No adapter detected in range (fast_detect)
420	4c2911bf-7898-4680-8705-a53d4873c516	975	8.9	False	0.956	bc03	below_threshold
421	ad634ead-cdab-4759-8d30-cfacb7068710	683	8.4	False	0.992	bc05	classified
422	3be9df35-4cdd-412b-8151-4bf431fbb485	1307	17.8	True	0.998	bc05	classified
423	65c71e46-93c5-4508-b2b3-cbd7dea94859	919	12.4	True	1	bc11	classified
424	a7d0ea84-31ce-4592-b970-4332f6b864fa	691	14.1	True	0.999	bc05	classified
425	45b583b5-7de1-4f61-9a2a-d809b49a9816	339	11.6	True	0.993	bc05	classified
426	e60640ff-171c-4eda-9b7c-cadb0dc5212a	1218	11.4	True	0.987	bc05	below_threshold
427	ecc8180b-27b7-4a81-8c20-6802a455b32d	697	15.8	True	1	bc09	classified
428	d39c04f3-c99e-4318-97ba-44b0ec8fefbd	746	15	True	1	bc05	classified
429	35533713-aba9-4cff-92ab-a44c68339cc6	423	13.2	True	0.999	bc01	classified
430	eb22f1d9-c760-432b-9976-9855aa61e905	320	15.5	True	0.981	bc02	below_threshold
431	5c0cd6a1-6e23-49da-8cd9-7ad0342f128c	358	17.8	True	0.724	bc10	below_threshold
432	4d35b4c1-c197-4378-b77e-b35aa6ad8373	644	9.6	False	0.941	bc04	below_threshold
433	38aab4b1-5ed9-4d06-b3b7-ef1d567686c9	1531	15.8	True	1	bc04	classified
434	c8e09ec7-f259-4a35-b47a-c1208e04e1c9	202	8.8	False	0.811	bc01	below_threshold
435	eb830557-6db0-4f6b-81c1-42cdb7a7f70b	0	0	False		No adapter detected in range (fast_detect)	No adapter detected in range (fast_detect)
436	b723418a-b940-48da-9ed3-8134d8b0aa80	716	15.2	True	0.987	bc10	below_threshold
437	0239acf0-a3c3-4256-868d-283d988f3a8a	222	10.4	True		Real signal check failed	Real signal check failed
438	3458e343-36e1-428f-9673-bf581fc05b54	449	11.4	True	0.641	bc03	below_threshold
439	e9720396-22c2-4857-b471-253db3de0bdb	777	15.8	True	0.972	bc07	below_threshold
440	d25dad1a-0fe8-47a0-b4dd-8f4a44d88448	1893	15.1	True	0.984	bc03	below_threshold
441	8d9cdeea-c0d1-459c-8aef-a32dc1202ffe	357	10.9	True	0.942	bc10	below_threshold
442	d1284d58-d2d9-4fa5-8a43-b453d9b8e5ab	166	22.5	True	1	bc04	classified
443	d74a0c1e-be97-472b-8179-0e3dace6ebaa	42	8.5	False	0.138	bc12	below_threshold
444	6da1f2fc-be12-43b4-9ad8-6446c7de0285	454	11.6	True	0.991	bc05	classified
445	2acffe51-6acd-4613-a308-a2da66be7873	611	9.6	False	0.999	bc03	classified
446	b63f4bde-3832-4d34-831d-be53ff0ac9ad	218	15	True	1	bc02	classified
447	3ace4d6b-2a00-4dda-be06-02acb42a3f62	337	15.4	True	1	bc03	classified
448	c1b368b1-d5ae-4919-8d07-abfd8296a169	1534	14.2	True	0.982	bc01	below_threshold
449	b7449470-8a7d-4ae8-a98f-038ec3068b31	198	11.8	True	0.935	bc01	below_threshold
450	5781157e-7bed-40b2-81f7-609be5871d65	214	16.8	True	0.955	bc04	below_threshold
451	3a3812f9-0875-4c46-b224-1d745fb53038	1332	13.8	True	1	bc11	classified
452	b80d581f-b655-4554-9519-6743c42dd6d3	1330	16.2	True	1	bc09	classified
453	c55aadba-bc83-4934-b81f-151b299d1b01	1947	16.9	True	1	bc05	classified
454	602fd3c3-f3c5-439c-b877-b864e94f69df	632	15.7	True	1	bc09	classified
455	83e504aa-33da-4a1d-b73f-9987375b4617	248	15	True	1	bc03	classified
456	d0ed73e2-d24a-465b-8d21-e35e2109eb62	1393	17.6	True	1	bc05	classified
457	0abf80e1-5ac0-480e-80bf-64ff34c577e1	935	13.4	True		No adapter detected in range (fast_detect)	No adapter detected in range (fast_detect)
458	ef486c44-1714-485b-8341-8d49d86dfbfe	128	10.7	True	0.999	bc05	classified
459	44ba34ee-e5c3-4cbe-9acb-fba6aea9c0b8	1402	11.2	True	0.999	bc04	classified
460	a73db2ed-90b9-4a7f-872d-88e1b84d6c5c	379	18.3	True	1	bc05	classified
461	95e8cd63-492c-4e6f-9264-654b999c2412	1551	15.6	True	1	bc05	classified
462	34ba2b3c-f993-4438-8acb-23e2349cd0e9	333	11.8	True	0.999	bc09	classified
463	cfa38710-e8a9-4512-88df-b9cb29cf8065	179	20.8	True	1	bc05	classified
464	a7de4e6f-a2f3-43ed-ac98-7e2f6f8cf8dd	1596	12.5	True	1	bc04	classified
465	19bf2283-9e55-4bc2-bc3a-dc1a38c590be	1385	11.1	True	0.999	bc04	classified
466	03718482-6d8d-4549-9b5e-48616e74e5ed	50	23.1	True	0.998	bc04	classified
467	dc9c3b81-8b9b-4f9d-b9df-820b86cf75e4	1549	14.6	True		Real signal check failed	Real signal check failed
468	537a8e5b-fe4c-4341-b439-251fbb15a218	507	15.1	True	0.953	bc08	below_threshold
469	16b247dc-7253-466e-815b-d5fbb70fbf62	216	29.3	True	0.925	bc04	below_threshold
470	5515b024-8365-4aff-ac14-576b060d73e2	380	21	True	1	bc01	classified
471	7b696fa7-77d4-43ac-9d1b-088a95cf3939	880	15	True	0.986	bc09	below_threshold
472	0ff996fb-2514-4609-b4e3-2bf6d878eb0a	1489	15.7	True	0.999	bc03	classified
473	2a2cd7cd-2890-4b44-b80d-982ef3b122c2	2674	17.2	True	0.222	bc02	below_threshold
474	d92a3908-08d9-4151-ba2b-1f07a971fac3	431	16	True	0.987	bc10	below_threshold
475	2fb48b9f-90bd-4b7d-92e4-452b9cf9e520	128	17.2	True	1	bc04	classified
476	fdb9a7ef-28ae-473c-ad5e-37907a8111c3	761	8.9	False		No adapter detected in range (fast_detect)	No adapter detected in range (fast_detect)
477	e497e8d4-afad-4b62-9835-180312ac68c5	448	8.7	False	0.999	bc04	classified
478	6f79dff8-8d73-4fce-a86e-1c1bdb8f9e08	328	11.2	True	1	bc03	classified
479	ac2bfd98-3909-42c2-a4fc-07ab54e8bee5	547	18.3	True	1	bc10	classified
480	bcbea7da-3fc4-4e22-8382-31fc0116b445	1699	16.7	True	0.999	bc03	classified
481	f4b0a2a3-4a53-4d5d-8101-3fa945c3586a	15	5.3	False		No adapter detected in range (fast_detect)	No adapter detected in range (fast_detect)
482	06d5f5db-1fdd-416f-bb75-6f1f4ead0713	510	12.8	True	0.998	bc04	classified
483	daf471a7-6c9a-4a68-ba33-caa7f510436c	723	14.5	True	1	bc04	classified
484	99826145-5113-41d8-8d35-d8583dfc9394	185	7.7	False	1	bc05	classified
485	9f1c20e5-6032-4470-b6d0-d036542e8784	622	12.5	True	1	bc04	classified
486	7dd3fecc-b7c1-4caa-9157-d0a2d911c98f	997	11.8	True	0.979	outlier	outlier
487	ae108a2d-72fc-475b-85df-204e136aa706	1735	15.4	True	1	bc05	classified
488	798ea0d7-5ca1-4bd6-b9f7-d00d99f06ce1	25	9.3	False	0.998	bc04	classified
489	ea374990-3e21-4f9e-8a53-42eb3e1b00a6	76	11.7	True	0.968	bc05	below_threshold
490	59253e4d-445a-4dbe-a7d3-b077086baf56	8	1	False		No adapter detected in range (fast_detect)	No adapter detected in range (fast_detect)
491	1a0655c7-55fd-4f19-bc99-57555b14a2c1	729	12.1	True	1	bc05	classified
492	2c243e3f-9ab4-4f38-abbf-a464c847ea32	1553	18.4	True	0.861	bc04	below_threshold
493	1a454d8b-0e53-4790-8134-accb7889f17d	674	15.8	True	1	bc05	classified
494	b4e85c97-b1c1-4f3d-8047-fccc7b111b85	1541	17.2	True	1	bc10	classified
495	f43a10f6-6752-4059-9846-f4dfe5fd44e3	525	15.5	True	1	bc03	classified
496	c7be640b-0af0-4181-af45-f8019d673fd9	1149	18	True	0.998	bc04	classified
497	f4146407-168c-49c3-bfe1-5a43be18f401	1925	15	True	0.914	bc03	below_threshold
498	924185fe-eaf8-428a-a22d-bcf718732362	442	17.3	True		No adapter detected (ADAPT)	No adapter detected (ADAPT)
499	a5e46aee-7d1c-4a16-8b71-c2221382d55d	1550	16.9	True	1	bc09	classified
500	20d1ab07-1456-4d48-8379-0203be668b97	196	17.4	True	1	bc04	classified
501	f361ad3d-1e42-47d6-babd-5190ee9a6b1e	136	16.2	True	1	bc09	classified
502	9e0278ac-1fdc-48b1-a5a3-a9aca534e8b8	1213	15.7	True	0.895	outlier	outlier
503	5534a680-4c9f-4c26-b56b-0430a88a2a7d	1576	16.1	True	1	bc10	classified
504	1a6453f2-a3ce-4031-8b40-caa9c55af256	1226	17.6	True	0.971	bc10	below_threshold
505	81da3b26-6433-4dbd-89e9-73d91be8e650	612	15.2	True	0.813	bc10	below_threshold
506	989caa77-268d-4c44-ac21-1b76b792f4ec	517	15.2	True	0.986	bc09	below_threshold
507	d4ff1518-7e91-4a49-9eaa-a2eb7c3ceb46	465	16.9	True	1	bc07	classified
508	56b57868-34a6-41da-9438-620df1415e79	244	13.4	True	1	bc11	classified
509	040967e1-522f-4592-9ca4-c0bc9ead9cfa	977	14.5	True	1	bc03	classified
510	ccaf3e0b-7858-46f2-a944-bc28777902e4	110	8.6	False	1	bc11	classified
511	fa1bb754-66dc-43d7-8ba0-0c3db25e0c82	149	12.5	True	1	bc09	classified
512	772d3be6-7e2e-4232-afd5-d93f3a7b8e2d	329	15.9	True	0.998	bc04	classified
513	2dd95132-96e8-4d1c-ac1a-b2f2ace8e08e	235	10.2	True	0.998	bc05	classified
534	487cce38-a45d-483d-8e3c-2644299707f8	2997	16.6	True	0.999	bc05	classified
537	14eac35a-c1e7-4217-a031-fd874462dbbd	2775	17.2	True	1	bc08	classified
549	dd4334d9-38b6-4ca4-896e-76ce2fa416a4	2962	7.1	False		No adapter detected in range (fast_detect)	No adapter detected in range (fast_detect)
551	f32b4d21-6f19-4c40-87a2-7bb43430720b	4175	14.2	True	0.9	bc07	below_threshold
552	5bebb627-6b31-4520-ab67-ba821bbc8874	410	16	True	1	bc09	classified
554	87c2b672-f1ed-45a7-973e-feb50c2332c5	548	16.9	True	1	bc03	classified
555	bfacc7eb-184a-4f91-96d0-8436076aa15b	2399	15.8	True	1	bc04	classified
556	e48077b0-863b-4ed6-91ee-2b9fc9ddb2ca	110	18.9	True	0.822	bc04	below_threshold
557	ea7f8d0b-503f-4a56-bc5d-a5a9fb2b6a1f	393	10.9	True	0.999	bc05	classified
558	cf3a80a2-9d9a-4dc4-8eda-6906aec23079	1780	14.6	True	0.567	bc07	below_threshold
559	f0eed2e4-f874-4095-ac05-c15f818de0cf	1223	17.6	True	0.999	bc04	classified
560	11c47f1b-0c16-4df6-9cc7-9252a7ebf10c	970	8.1	False	1	bc05	classified
561	39ab2007-bb21-4f58-b2f0-55223cd66546	262	16.7	True	0.838	bc08	below_threshold
562	6f55ac6d-2274-45cb-bb3f-2512d2028d74	872	16.6	True	1	bc04	classified
563	7af470d8-32ee-42a4-97d2-aed6b5390755	504	11.2	True	0.157	bc10	below_threshold
564	8c441a18-d377-417c-bbe2-980d39fc2d0e	825	16.8	True	0.996	bc03	classified
565	bcac4af4-237a-4d3d-a852-e510a1ecc25e	663	12.9	True	1	bc09	classified
566	ae2e8b87-46cd-4300-892b-f25d0212c7f7	1603	16	True	0.999	bc05	classified
567	0eefcf7d-1ec3-4a45-acf6-9db997d1bda1	546	10.5	True	0.694	bc04	below_threshold
568	32931bd2-9e35-43a9-9347-6faeed3e4bf4	312	14.4	True	1	bc04	classified
569	8a69a442-940d-4c90-b806-44d2fe454873	229	6.4	False	0.368	bc11	below_threshold
570	60bf2573-c945-4d47-9da6-4be60166ff3f	236	14	True	0.98	bc02	below_threshold
571	698f16cd-7b0a-4444-bea4-8b5cf9df17f9	971	13.1	True	0.991	bc05	classified
572	e8ec66b2-5b59-42b5-ab40-3681b034aa35	173	18.1	True	0.938	bc07	below_threshold
573	db5326ea-4a88-4944-aa0b-7ede5a84ed56	1010	14.8	True	0.994	bc04	classified
574	e30c74ad-012d-4a5b-a998-61da57d152d8	248	16.2	True	0.998	bc04	classified
575	49463706-7111-41eb-9393-483e2952a21a	348	16.7	True	0.983	bc10	below_threshold
576	c11896aa-4919-4019-9af1-dc0e5eeec5e6	1944	13.9	True	1	bc07	classified
577	fd0a9047-6712-4107-9a4e-0b6785804f11	422	11	True	0.998	bc08	classified
578	4b9335a6-0a12-4a23-b609-9d786eda65a2	589	13.8	True	0.879	bc04	below_threshold
579	50af90db-8fdf-4f69-8961-ddae65bcc184	177	13.3	True		Real signal check failed	Real signal check failed
580	0bf48ce8-57be-4bd0-a4ae-051f96b3ad57	183	17.5	True	1	bc04	classified
581	50a8bb0f-feb3-41d5-ada3-cd330316a3d6	227	14.8	True	0.972	bc07	below_threshold
582	a3745bc3-e73d-4596-a059-75c281104e05	649	15.9	True	0.905	bc07	below_threshold
583	5abc81a7-0852-49c9-b668-40afa70d0304	0	0	False	0.54	bc04	below_threshold
584	00bade4d-9385-4d8d-9fba-2de8fe4bd0b3	65	12.2	True	0.982	bc05	below_threshold
585	4ff60126-24f1-4f4d-830b-d47f6756a2a4	53	15.1	True	0.998	bc04	classified
586	43d27062-c136-41f1-96c9-b16c343479b8	162	15.7	True		No adapter detected (ADAPT)	No adapter detected (ADAPT)
588	059d272f-b769-4845-a940-24524c6c5384	1280	11.9	True	0.916	bc03	below_threshold
589	6fd8e780-1e2f-4691-8e93-8c27ff177adc	243	13.4	True	1	bc11	classified
590	851bd6f1-15b1-4a30-a113-de2a26b139ec	105	18.8	True	1	bc03	classified
591	029c6a6f-70b4-4577-8dcd-8f697e35061b	163	16.9	True	0.976	bc09	below_threshold
592	3a154420-a2db-4df1-9bcf-0155ae7469a3	555	15	True	0.992	bc04	classified
593	53379b9a-e827-46f4-a762-10ef90485d77	694	14.2	True	1	bc11	classified
594	7587261e-0aef-4903-a728-918a3193a0d3	263	12.2	True	0.805	bc01	below_threshold
595	ba78d380-cad4-4a6a-bf75-ddd0f68b952a	48	16.1	True	0.758	bc05	below_threshold
596	0664a234-3156-4ad2-bc2c-e0204b631d5c	4011	16.9	True	1	bc11	classified
597	eec4d29d-1f5b-4507-876d-e4c608bef36e	547	16	True	1	bc04	classified
598	f60d50ad-6d28-4cec-9099-c66fea13a677	592	16.1	True	0.899	bc08	below_threshold
599	176a7cb0-1a77-4573-a730-6dc681a3d2ae	1009	14.8	True		Real signal check failed	Real signal check failed
601	b3a37843-ff51-4f7a-a39c-1cf4ff9e607e	176	12.9	True	1	bc10	classified
602	f6642fbe-9daa-48e1-9e2a-0c62147bf117	240	7.9	False	0.865	bc05	below_threshold
603	fa1a8a17-15ff-434a-b49f-7e23d6a14ee1	821	13.7	True	0.34	bc04	below_threshold
604	925a28c9-52c6-435e-a5bf-c5c8e59d3808	698	12.4	True	0.754	outlier	outlier
605	73f16452-07d2-4019-bf20-d2340bae3c98	894	13.1	True	1	bc03	classified
606	e805df44-5714-4fdd-b6b9-1408d65e271d	808	14.4	True	0.81	bc02	below_threshold
607	ca734baf-3832-4e9c-8369-bc4f5b68c584	0	0	False		No adapter detected in range (fast_detect)	No adapter detected in range (fast_detect)
608	b7d52db3-bbd4-4e9a-bfe6-eadd5b0ace4c	420	14.2	True	0.999	bc07	classified
609	f1a02d0f-8e06-4726-a529-e5df1b79a7b5	814	18.9	True	1	bc07	classified
610	b1e9349b-b9f4-43fb-b618-0db4961702ad	246	20.7	True	0.998	bc05	classified
611	694da443-254e-43c9-b4a5-483c3b144a4f	833	11.9	True	1	bc04	classified
612	3bcfcb90-7644-4d61-8758-aea105784024	430	19.8	True	0.994	bc11	classified
613	7f5a1e26-8ec8-4e9a-8553-4a7c4267d398	0	0	False	0.567	outlier	outlier
614	74074106-b4d6-4d4c-ac39-dcbfdf826e65	397	16.8	True	1	bc05	classified
615	2eaa554c-4384-4018-9a54-fe38f5c2ca32	882	17.6	True	1	bc03	classified
616	21766875-b600-461d-bfb8-1964223a161f	437	12.3	True	1	bc05	classified
617	844d3b7f-cf50-4cfe-8a1c-5adb17303396	891	12.3	True	0.549	bc10	below_threshold
618	fa1d0ef6-3e5d-44f7-b832-3607251d75de	0	0	False	0.99	bc01	classified
619	241d3dda-036a-4286-9c30-747a52f62091	511	13.6	True	0.214	bc02	below_threshold
620	e5a499e6-6ac9-45e3-b8cb-7d4a66c290cc	770	11.7	True	0.997	bc04	classified
621	0ba2ab07-e5d3-4058-ac40-f6c2cc0686c3	1686	15	True		Real signal check failed	Real signal check failed
622	f765c7c0-79b9-4d25-a534-d68f63187bd7	149	15.4	True	1	bc04	classified
623	4c2d4ea8-789e-4005-9630-539b2d5586d6	0	0	False		No adapter detected (ADAPT)	No adapter detected (ADAPT)
624	8f298c03-947b-4cd9-9eb2-f365b2589de7	833	15.2	True	1	bc03	classified
625	08d504fe-df05-4f51-bae3-3fb53f149dd2	399	17.7	True	1	bc08	classified
626	ec07fcf1-59b3-4e51-9ca9-f6fd89e6c643	0	0	False	0.864	bc07	below_threshold
627	e89e5189-b7cc-4b18-aad9-7107c4665996	867	19.5	True	0.943	bc08	below_threshold
628	e2e42454-7b48-4047-a6b2-b72a6e5d9caa	230	13.4	True	0.279	bc04	below_threshold
629	fb279faf-1c22-4d06-9062-573dc9418ba8	471	14.1	True	1	bc05	classified
630	b87d0ced-f750-4975-8e04-02c1125193cd	920	15.7	True	1	bc05	classified
631	3dc018b8-1d1d-4450-92df-a53ea0d222f9	1787	15.4	True	0.999	bc07	classified
632	31115e0c-4725-4713-8469-d8b3e1a8273e	1450	13.2	True	0.999	bc04	classified
633	3d7de8c4-1f7c-4646-9971-018756b77ba4	451	14.5	True		Real signal check failed	Real signal check failed
634	9639e633-c4a1-401b-bfca-ca72aa3cf375	816	13.6	True	0.944	outlier	outlier
635	fe72f666-9e6c-451e-8be6-8af6349802c3	1187	17.4	True	1	bc08	classified
636	f64ba9e5-2623-447e-a500-0360d8dcc117	745	13.1	True		Real signal check failed	Real signal check failed
637	4d4e13ad-b225-4109-bf28-c6385ad5b1dc	628	10.7	True	1	bc07	classified
638	a9700144-7117-496d-9d80-becb6123da07	2309	14.8	True	1	bc05	classified
639	407cdf45-55d0-44a5-928c-588a4727c354	1452	17.3	True	0.785	bc10	below_threshold
640	bbe08dc9-8fff-4810-a77e-f251af4ccdbf	552	14.6	True	0.989	bc02	below_threshold
641	ef1ed124-ec9b-446e-876c-19ba1a7a8322	1362	17.2	True	0.971	bc05	below_threshold
642	1bb8ac15-f77b-4d9f-b1f0-bf30163bb441	1292	17.5	True	0.929	bc07	below_threshold
643	79877376-1856-42e9-b980-f8d2c746fcc8	1291	10.4	True	0.999	bc05	classified
644	bdef8ffb-ffb6-4f5a-844e-acf024ba2f54	663	14.3	True	0.993	bc05	classified
645	5d426673-732c-4cc5-b58e-07b38e96e2d8	1600	16.9	True	0.072	bc11	below_threshold
646	f6dfc93e-46bf-46ec-994a-c5813cd9947c	274	16.3	True	0.691	bc07	below_threshold
647	07411255-744c-4f0d-900f-3192db3bce87	369	12.1	True	0.998	bc01	classified
648	93f874cb-6159-4db0-9dfa-aa11fcba42b2	133	17.3	True	0.993	bc04	classified
649	c09af471-0bff-47e0-a7c4-9c6135bf5bd4	0	0	False	1	bc04	classified
650	bd55b9e5-e819-4214-a33f-44ebe147d012	666	16.9	True	1	bc04	classified
651	57cd0c06-a9b1-4440-9ca2-dfe2a41d2e89	110	14.2	True	0.998	bc05	classified
652	d71a8beb-ec6f-4b7e-8653-72e630884558	0	0	False		No adapter detected in range (fast_detect)	No adapter detected in range (fast_detect)
653	fa4a9c0a-eaa1-493c-ad21-c05b6ba2ea51	457	12.8	True	0.995	bc05	classified
654	d88ab4fb-f175-4119-a78b-e19f17cda1ad	598	14.6	True	1	bc09	classified
655	39d91706-c30a-47aa-bbd5-23cbdf915bc1	1028	12.4	True	0.981	bc04	below_threshold
656	7759de77-dd54-4cba-9333-ba30c22e5c5f	1645	17.8	True	0.999	bc04	classified
657	d2c4fa6c-14a4-4612-8681-1f91c8afadd1	0	0	False		No adapter detected (ADAPT)	No adapter detected (ADAPT)
658	4b60b2cc-691f-4751-9223-fd8c1fc2b1a6	157	18.3	True	0.997	bc10	classified
659	6eab04a0-b3eb-41bb-a92f-8ecb8e3cc298	300	17.2	True	1	bc05	classified
660	b97549ac-bb32-4bc0-a56b-024d3873d7bc	468	14.8	True	1	bc04	classified
661	22e1acdc-b4d8-444d-ab98-46192018c6c7	2213	15.9	True	1	bc10	classified
662	26bb048a-40f9-466f-bf31-897e7d800b4c	1266	17.6	True	0.999	bc07	classified
663	6629d6c3-7f3c-47b7-a91a-ad06763ff7ae	738	15.8	True	0.996	bc01	classified
664	0729bac8-d578-4866-b006-293f7086196f	205	18.7	True	1	bc11	classified
665	ad656856-8a92-4618-8f30-d534cf3e6a38	194	15.8	True	0.999	bc04	classified
666	64c3cd8c-4ece-4a01-867e-cf90ed6d306a	164	15.4	True	1	bc03	classified
667	cd5b9adc-6e37-4057-b7c1-5a4e6d3afef8	233	15.5	True	0.998	bc10	classified
668	493cd10d-5331-4252-8c26-7869cab23985	1490	14.5	True	0.985	bc09	below_threshold
669	a6c67d00-2854-4065-a21b-c0b4d6f5f5e0	911	15.7	True	1	bc03	classified
670	e31cf058-2018-4116-a991-4dc14c51e19c	1234	9.1	False	0.661	bc09	below_threshold
671	9789c23f-b865-4e6d-a934-74113ba19cea	464	13.2	True	1	bc10	classified
672	2d1021ac-e20d-4612-b703-1b8175ad5d01	4328	14.9	True	1	bc05	classified
673	8e86ecf0-2b44-4959-8095-6ea6493a7916	505	14.1	True	0.999	bc03	classified
674	b1b2b232-8445-4677-a529-ccdb1d205c91	759	15.9	True	0.994	bc05	classified
675	f18615f9-b274-4858-a9f6-671d4c8b57c0	2679	7	False		Real signal check failed	Real signal check failed
676	3ebabbb2-45d5-4ec4-89a5-c47e18cc7bdf	391	17.5	True	0.758	bc10	below_threshold
677	893571d8-6a59-4ebb-9c4f-a59f6aab8d91	210	15.4	True	1	bc09	classified
678	a3a7b843-7884-4524-891a-faeb2f452216	494	14.9	True	0.99	bc11	classified
679	9fd2bb46-ebcb-48d2-824e-b4c9aa61b914	972	16.9	True	0.974	bc09	below_threshold
680	68002a65-3553-4dba-94e9-d122fb751d8b	87	16.3	True	0.239	bc10	below_threshold
681	825937ae-6ff1-4e35-927e-29e2901d15a4	4861	14.6	True	0.991	bc10	classified
682	ee985da4-9c7b-4e8d-b8f6-8a39e3d8d5db	640	10.4	True	1	bc09	classified
683	fa9351e5-b608-4fab-bbe7-f608bda1d171	555	16.3	True	1	bc07	classified
684	5793aa4c-26eb-4e94-8bc7-b0add13ed388	711	13.2	True	0.997	bc09	classified
685	ff702c41-7da5-4827-b304-033b423cbf40	1984	17.3	True	1	bc05	classified
686	7a8568c9-4b02-4a2b-ab8e-46b11fe430c5	4432	10.8	True	0.25	bc11	below_threshold
687	dd421ce1-48b8-46fa-acd9-d6fccf61a494	209	16.8	True	0.981	bc03	below_threshold
688	b9dbf1f5-c27f-4430-91b7-ec2394fdf892	2394	16.6	True	0.989	bc04	below_threshold
689	74a3ba82-714f-4fff-b3ee-8bf1a3e084a8	679	15.3	True	0.834	bc03	below_threshold
690	d2b97096-96d3-43ae-bde9-ec1e19cbd9c0	0	0	False	0.101	bc04	below_threshold
691	1f5899b0-1ae9-4312-9873-cdd01768a2ca	582	13.9	True	0.999	bc04	classified
692	1c2c6d87-35f6-41e1-8f32-20c0e6ef0630	1873	18.2	True	1	bc03	classified
693	1c31c419-8d69-46d2-9d9f-9d89fa948ead	763	14.6	True	1	bc04	classified
694	fb9025c7-8b50-47b4-8dc0-3e857988a610	296	14.6	True	1	bc04	classified
695	25d61f96-26a7-4c48-a5e1-cba82e35a30c	1540	8.8	False	0.961	bc08	below_threshold
696	0ecd5a91-6fa0-49a3-a533-8d11b956f5c7	1467	12.3	True	0.992	bc04	classified
697	944a7fc5-16a1-4cea-8c65-c310673c7e72	1190	17	True	1	bc10	classified
698	7afc6058-7145-4efc-931e-787990a2d5b9	2356	12.4	True		No adapter detected in range (fast_detect)	No adapter detected in range (fast_detect)
699	c09300bf-7854-436d-8cac-cb0ab6158310	848	14.3	True	0.991	bc03	classified
700	bacc9cf4-3a59-4600-8b83-6cd65b175b1d	1565	18.8	True	1	bc05	classified
701	a5141dbb-53bf-477e-be59-2deba6017be8	1150	14.9	True	0.967	bc10	below_threshold
702	dc2677d7-3aed-46cc-af6f-9737b5e3d0d5	364	16.1	True	0.996	bc05	classified
703	96c52baa-69cf-416c-b36a-fe2d5717ada6	1272	16.1	True	1	bc05	classified
704	c7926587-bce2-4f06-b718-bf7703674a91	1586	16.6	True		No adapter detected in range (fast_detect)	No adapter detected in range (fast_detect)
705	9aaf45a7-c621-4612-a52e-4ceab80ebc6b	1074	16.3	True	1	bc10	classified
706	29c2299b-da76-4b63-ba0d-6d79952daa8f	1229	15.5	True	1	bc04	classified
707	f3262b4b-ddf2-41f7-be5b-9c071c4e4eb9	253	12.5	True		No adapter detected in range (fast_detect)	No adapter detected in range (fast_detect)
708	52c12fd5-bd65-4332-9d61-fe92761e6061	925	17.4	True	1	bc05	classified
709	7a0d8bd2-ffd5-41bc-8e5e-49dbe3952ca4	328	13.5	True	0.992	bc05	classified
710	b304264a-4c1c-4a91-b5db-943c91a9df6d	185	19.6	True	0.421	bc08	below_threshold
711	570701bf-d186-47fb-a38e-b2e933f3fe20	425	16.3	True	0.995	bc05	classified
712	2903f1e6-eac3-41c3-8451-488c654fa92a	536	17	True	0.861	bc03	below_threshold
713	47942fcd-092a-44ff-af3b-a1043f697e1a	254	13.4	True	0.293	bc05	below_threshold
714	34ba5b46-dad2-4f4d-b6dd-c95ea8945b1a	1397	17.3	True	0.988	bc10	below_threshold
715	218480fd-abb5-4173-a973-d57ff04c6242	170	6	False	0.763	bc11	below_threshold
716	ea2dae45-1175-4835-81c3-7a3ffe337a1a	606	15.5	True	1	bc03	classified
717	2e6a4281-740a-4810-bdf0-d91b38a51b49	1722	16.5	True	0.993	bc04	classified
718	5ed22e84-7474-4cfb-817e-8439c810a9e8	1579	15.7	True	1	bc04	classified
719	0a700fb6-5cb2-494d-925b-630f7d294dd6	4786	16.7	True	0.634	bc11	below_threshold
720	c4f2c1df-db83-414d-b38f-2c93f89d97de	457	12.7	True	1	bc05	classified
721	2aeb1201-dde8-4df6-9c21-d2744366f46a	697	15.1	True	1	bc09	classified
722	62430d36-7ccb-43ba-8b68-b4b964fa8ff5	4391	14.9	True	1	bc05	classified
723	b9068b22-b654-4b91-a24c-388cec095bee	186	17.7	True	0.99	bc10	classified
724	ea163105-5ccb-4d63-ae9a-4fc6caa64361	723	15.7	True	1	bc05	classified
725	b63424d8-9f81-4904-bff7-1b9b27b8dc1e	910	16.2	True	0.989	bc04	below_threshold
726	9239480d-c7e1-4f60-9603-02947ba7e93e	1516	11.9	True		No adapter detected in range (fast_detect)	No adapter detected in range (fast_detect)
727	13084a11-fd72-4701-82b1-0f231dc719c5	2410	15	True	1	bc11	classified
728	ed3d23e2-715d-4d28-a0dc-98181d35de2e	242	7	False		No adapter detected in range (fast_detect)	No adapter detected in range (fast_detect)
729	8852c121-ba6b-41bc-ba26-5e281e4ac9da	683	14.6	True	0.997	bc09	classified
730	810afcd7-4701-450e-9617-17feafe25397	2442	15.6	True	1	bc05	classified
731	137f82fb-ac48-4fdc-9d0e-fc119def52b6	235	12.4	True	0.997	bc03	classified
732	eafdc0d8-3224-4617-85bd-d4f5a0b4c946	1458	18.1	True	0.871	bc09	below_threshold
733	fa34cbe9-01b4-43e1-ba9c-20a29521f51f	330	17.5	True	0.826	bc09	below_threshold
734	80a1069a-58f1-481b-8748-c5af0a80affd	632	17.3	True	0.994	bc03	classified
735	90a028c9-6596-4cfe-a867-9513ee2d3587	911	15.6	True	1	bc11	classified
736	83a993b6-2731-41fc-b0de-e0d473374b13	199	16.8	True	0.742	bc08	below_threshold
737	d30e1747-2f52-421b-8e5d-29cd1cb7b45a	314	7.6	False		No adapter detected in range (fast_detect)	No adapter detected in range (fast_detect)
738	e4bf3342-ac92-4c89-9b1f-66209eb8dab7	1027	15.6	True	1	bc07	classified
739	46fae708-ac15-4826-9543-ee5b7cf1f9b0	154	12.5	True	1	bc05	classified
740	92c08e8b-bb00-4746-b39a-145e7d9bb167	0	0	False		No adapter detected in range (fast_detect)	No adapter detected in range (fast_detect)
741	d7ce79a5-441d-4517-bb15-822014433154	165	14.3	True	0.995	bc05	classified
742	a8054205-a202-4020-ad61-80dc203b2d4b	0	0	False		No adapter detected in range (fast_detect)	No adapter detected in range (fast_detect)
743	87762ed0-a31d-4520-8cb5-213309d630de	509	15.5	True	1	bc05	classified
744	573f257b-af4d-41e8-8c44-4057b676c206	1432	17.1	True	0.997	bc10	classified
745	30f1e2e0-0916-4b3d-80ba-52354753e393	675	16.1	True	0.998	bc11	classified
746	3d44a301-9e3f-4399-ab7e-d53d0dc7fd19	837	11.6	True	0.998	bc03	classified
747	2c5c8b6d-bcb8-4f44-88bb-c2e4251dd836	543	13.3	True	0.999	bc10	classified
748	da628e5a-af10-46b3-b213-63d58ed818b2	1254	14	True	1	bc03	classified
749	3a9918fc-fe5d-4ad1-875d-c12c4e431666	1963	16.6	True	1	bc11	classified
750	f93ff18d-a9a8-4378-ad8a-75a7ca10a9c1	2806	16.5	True	1	bc09	classified
751	236797d0-5930-468b-a6c8-ce7c050bc93e	1831	15.8	True	1	bc03	classified
752	05dab34d-81cd-4f21-b4f2-a67ba7a6280b	107	8.6	False	0.832	bc04	below_threshold
753	f3e22de1-a12d-4d4e-b01a-ae1f0c27f351	1580	15.8	True	0.958	bc04	below_threshold
754	d803c81f-1e7f-493e-9f62-f77fea44eb1c	194	14.5	True	1	bc05	classified
755	5518517c-0565-4ccc-b4cc-623703ae9401	171	11	True	0.995	bc01	classified
756	e2e90633-7e31-490c-a55e-57b459d59656	812	18.8	True	0.989	bc10	below_threshold
757	59f4f1a6-5ac6-4419-8c59-2a6e457a9038	441	18.4	True	0.654	bc07	below_threshold
758	780d644d-3eab-428f-b287-bf350cc6e657	1626	15.5	True	1	bc03	classified
759	d798bde8-c9dc-4b95-8900-5046eb5145fb	262	15.7	True	0.497	bc09	below_threshold
760	8173073e-f260-4d9f-9b53-659a923ac679	220	16.7	True	1	bc03	classified
761	1f40d353-e99f-463e-8352-af545787a94f	843	16.2	True	0.978	bc09	below_threshold
762	fdbea77f-64a1-4ffd-9313-04bca604b0b2	980	17	True	0.999	bc09	classified
763	3f4ee7c7-90ba-4d56-929e-8d70ce006272	654	14.5	True	0.212	bc10	below_threshold
764	ead56109-e22d-43ef-b5e7-bed9610e1161	1597	17.6	True	0.998	bc05	classified
765	0f39b11a-c4ab-4fa5-ba01-0cc0c6f34584	1730	16.8	True	1	bc04	classified
766	fb5b060a-0cdc-49be-8386-6fa6484a3414	470	17.5	True	1	bc04	classified
767	777bdf2d-0e13-4c56-8136-408c16f7bd41	688	15	True	0.991	bc04	classified
768	8de8c8bc-123e-47d6-8a55-4a675be484fc	2372	13.1	True	0.461	bc02	below_threshold
769	9ddcc470-b76f-4edb-8964-a42b415591cb	1620	16.4	True	0.993	bc11	classified
770	eeb5bfe7-594b-4acd-8e6c-0153f2ecd8d0	1128	14.2	True	1	bc05	classified
771	9addce94-d3c2-425d-9175-abdc6ff045d3	1607	15.9	True	0.009	bc04	below_threshold
772	dae5c32d-709b-427e-a65d-f72577ac4cd2	2297	11.9	True	0.594	bc05	below_threshold
773	a161fce8-ff05-4d46-b4c3-7110f337d737	3344	14.6	True	0.996	bc04	classified
774	06b86a6d-969c-41ae-af82-8934db55c35b	3441	16.2	True	1	bc11	classified
775	34d3cc3e-b45e-4d6c-bef4-3d28b7a750d8	3209	17.1	True	0.672	outlier	outlier
776	f9793e4e-bd86-45a1-b7b3-d1a0b547e00b	1599	14	True	0.996	bc10	classified
777	3a8bee32-2459-460a-b008-e1e0f7d2fca3	1594	16.1	True	0.999	bc04	classified
778	0beb8e2f-7c88-421f-8ad3-40a149dc8c10	723	15.3	True	1	bc09	classified
779	3299017f-67cd-4b51-9e37-22643c0b6cb3	2784	16.7	True	0.987	bc10	below_threshold
780	e0e22706-70c2-4bca-b839-62cbdb714d95	495	6.7	False		No adapter detected in range (fast_detect)	No adapter detected in range (fast_detect)
781	b10f84f1-d891-40a9-aafd-58f5727551b7	686	18.9	True	1	bc11	classified
782	2b53f1e5-aac7-46ff-9390-afceb2284493	0	0	False		No adapter detected in range (fast_detect)	No adapter detected in range (fast_detect)
783	759ee8c5-b92a-40b9-aff8-86eeb1c88a80	517	15.8	True	1	bc07	classified
784	7e5635c7-5e21-4dc0-acce-a55f684dc29f	1115	12	True	0.999	bc08	classified
785	622b468e-2400-41c8-8103-8ceb2fceea87	3402	16.1	True		No adapter detected in range (fast_detect)	No adapter detected in range (fast_detect)
786	c0a9c368-89c1-4a27-ae1f-1b925e129fbe	1263	15.7	True	0.999	bc05	classified
787	1102f57b-7ffa-4ebd-ae8c-261876a27389	1591	15	True	0.995	bc05	classified
788	dc457566-0b39-4037-9d88-eead00028627	734	16.6	True	0.997	bc10	classified
789	22f0da70-24d7-4556-b011-996926fff47b	1855	14.8	True	1	bc04	classified
790	939b3119-245e-46c1-b824-c5bdfe29e7ca	1464	13.8	True	1	bc05	classified
791	74302a9c-902b-4c53-894b-12ef2d28d8d2	998	14.6	True	1	bc05	classified
792	be1c8929-9856-45fd-be5b-80cbc232a392	867	15.6	True	1	bc09	classified
793	7c6e9d28-39b6-4864-9672-2315e10609be	863	13.3	True	0.999	bc05	classified
794	5d58d03b-5545-46a4-a13c-0671658b10d0	801	16.3	True	0.997	bc05	classified
795	06e46810-38e6-4f0e-b08d-87d381e042d8	1530	16	True	0.995	bc05	classified
796	429c274c-75de-4451-a30d-4db338a20b05	677	11.2	True	1	bc07	classified
797	f8c0098e-2584-4748-ad55-0ade4a91b51b	970	15	True	0.997	bc08	classified
798	9267ed02-a863-4293-8657-48df5c4774d6	1234	13.1	True	0.991	bc11	classified
799	b7d2525e-0f29-43d9-a1d5-2e6b82b04ac1	923	13.1	True	0.995	bc11	classified
800	e02e8a7d-03b5-408e-b7c5-143fd1528375	137	11.3	True	1	bc05	classified
801	bee6bee3-ffe3-41dc-a428-5df0297447ae	2304	14.5	True	1	bc11	classified
802	6ac79105-a930-4542-a1c8-e8178c4d168e	355	15.4	True	0.999	bc04	classified
803	49e6776e-7727-448d-977b-a56283f6c6cc	996	17.5	True	0.944	bc04	below_threshold
804	2477ce50-6ee3-46f3-a58d-a985822e0fe7	898	7.9	False	0.899	bc01	below_threshold
805	82b4baf5-31e5-412c-b91b-12ea92766f29	726	19	True	1	bc05	classified
806	64d71bf3-ef8c-44b3-a5b1-126a450062ba	0	0	False		No adapter detected in range (fast_detect)	No adapter detected in range (fast_detect)
807	d5330a13-43e7-46ee-aea3-a92ac8f4c5a5	1226	16.9	True	1	bc04	classified
808	ce1ae983-187d-43b0-a1f1-6fb68a3c96c0	395	13.8	True	1	bc04	classified
809	14f21f56-1f51-4717-9778-c95b2a9c32e4	1250	15.7	True	0.999	bc05	classified
810	c78930bc-16d5-4ce4-8c29-9280f90fa791	553	15.9	True	0.998	bc05	classified
811	001ce37e-4801-499b-a380-c8a053d0f9bf	679	17	True	1	bc04	classified
812	fcfb2509-b5d4-4ead-b6d4-c83e135c403f	766	15.8	True	1	bc11	classified
813	75e0a6f0-9e08-4c1f-b1d4-8a49156a87b3	2119	14.8	True	0.997	bc09	classified
814	56c905c5-e274-492e-b019-3a8248b5e9f7	306	13.8	True	0.997	bc05	classified
815	62d27521-3802-4387-87a9-6a3d3924d4d1	682	18.6	True	1	bc07	classified
816	d6b4e45e-84d5-443b-835e-274b4d92f894	543	17.9	True	1	bc10	classified
817	2c7ba6e6-21c2-432d-9ca1-63a6ffa9639c	469	10.4	True		No adapter detected in range (fast_detect)	No adapter detected in range (fast_detect)
818	b103ec81-85a3-4450-bba0-a1da5f143eb8	819	16.7	True	0.153	bc08	below_threshold
819	ab053cde-637f-4daf-adf8-f371aa0a8b75	3316	15.6	True	1	bc03	classified
820	f4b4f77e-3e26-4ae2-b3f6-4c46a9f10b1c	2568	16.6	True	0.907	bc09	below_threshold
821	63524901-8ad6-4486-b1d6-98963e1e4d25	932	16.5	True	1	bc05	classified
822	e3d6c5ac-1e69-4e06-a8e2-cae09e86411b	1107	16	True	1	bc04	classified
823	fd1d382b-113a-4c4d-8261-7ec48d46524e	0	0	False		No adapter detected in range (fast_detect)	No adapter detected in range (fast_detect)
824	261a30c0-8cef-46e7-8b13-333b28628280	495	16.2	True	1	bc05	classified
825	a4b71c76-d91b-4f37-bc7b-337c968f31d0	2251	19.1	True	0.999	bc05	classified
826	aba9528f-b9ef-4817-9ada-e140f9b5178f	530	12.3	True	0.987	bc10	below_threshold
827	db6ebf39-dd7c-4fce-99b0-2f08ac34e9cd	873	15.1	True	1	bc12	classified
828	c34171fd-6c10-486e-91d7-f2a4b8adf4ee	130	8.3	False		No adapter detected in range (fast_detect)	No adapter detected in range (fast_detect)
829	02042379-bb22-40e3-a061-e423930a1575	983	18.9	True	1	bc04	classified
830	cf176689-88c4-45e4-bef7-f60de4a5b307	2	6	False		No adapter detected in range (fast_detect)	No adapter detected in range (fast_detect)
831	00c0ca5d-27e5-45d3-b42f-89cd43ce2d46	1181	15.6	True	1	bc08	classified
832	47c9d490-fa09-4ee7-9bf2-7e5a89446199	546	14.8	True	0.991	bc04	classified
833	78752611-f408-4a2b-a678-16fc558923f5	4392	12.7	True	0.976	bc04	below_threshold
834	66b1a19e-bcd1-4b88-8120-2eaa3b3e5a29	453	15.7	True	1	bc11	classified
835	acee87de-1163-4255-92d4-a2e60a4f5e8f	0	0	False		No adapter detected (ADAPT)	No adapter detected (ADAPT)
836	80a12bb3-c034-4e25-903a-6d22508fb7a2	491	15.3	True	0.999	bc03	classified
837	4e9a7f5e-b534-4c12-9b73-d8e76cd27865	693	16.8	True	0.562	bc09	below_threshold
838	08d5fde4-3faa-4ef0-b8da-532a6260eb65	634	15.5	True	0.999	bc05	classified
839	f4af070a-42f9-4ddc-8d06-e4f21321030a	1151	17.6	True	1	bc09	classified
840	cd0eab00-e652-40e2-bbb2-f1bec822ae1a	411	15.8	True	1	bc05	classified
841	cfd13d22-bff5-4f97-b85b-39517ad3b658	261	9	False	0.998	bc05	classified
842	f6618b20-af41-48f4-9917-21ef6451de76	3300	17.1	True	0.997	bc04	classified
843	5f391414-a1a3-4552-a50e-2d7d78fef1c2	5574	16.5	True	0.992	bc10	classified
844	91f704de-967b-414a-a2b2-6459dc64d0d0	483	14.9	True	0.999	bc09	classified
845	70423297-908e-423c-b9a4-d5d9f4902197	199	16.7	True	0.988	bc03	below_threshold
846	ba9f9059-ce90-4d4b-931a-502f824d78a1	658	13.6	True	0.998	bc04	classified
847	ff6b125c-8d3a-4b6b-8a2b-0f592a17e92e	1111	9.5	False	1	bc07	classified
848	9da3cb43-b10d-45f6-a938-00bc2491b292	164	16.8	True	0.999	bc05	classified
849	da55ce87-48cf-4412-b7ef-300145613e3d	1623	13.4	True	0.999	bc04	classified
850	1469b51b-e3d7-4110-84b2-75711c1d0fc0	3656	15.3	True	0.947	bc01	below_threshold
851	09c063c4-aecf-488a-a8c4-3a5bfc690716	48	9.9	False	0.986	bc01	below_threshold
852	3cc5c4ee-520e-42a6-9381-7691fe264d3d	1613	12.6	True	1	bc10	classified
853	3a3baa7b-ca2c-4917-b3be-71f5839b4e3f	192	24.8	True	1	bc03	classified
854	c1486a2e-d547-4286-9820-d72adf55b90f	480	8.9	False	0.895	bc10	below_threshold
855	76c9ba57-547a-4aed-afbd-571dc0053b08	522	17.3	True	1	bc09	classified
856	ab3688fb-0ee1-480c-b1cc-0a1e71d4cf50	1620	15.5	True	1	bc04	classified
857	561ba20d-ab49-4cb7-820c-c8b6a929791c	605	7.5	False		No adapter detected in range (fast_detect)	No adapter detected in range (fast_detect)
858	d4ba23ae-3c37-4cdb-a19d-96eb4b8cdd13	2535	16.6	True	1	bc10	classified
859	423b122f-92ad-4202-8407-321c5a556a3d	1566	15.3	True	0.882	bc05	below_threshold
860	51e37fb0-34dc-4367-bd3f-c0702f5490d3	1429	15.6	True	0.997	bc04	classified
861	45300927-5e12-41bd-bcc6-cc4eefe9b6da	0	0	False		No adapter detected in range (fast_detect)	No adapter detected in range (fast_detect)
862	6b484171-36ba-46ed-bc4a-8c841a8cb9b2	606	15.7	True	0.838	bc05	below_threshold
863	9cf4603d-9681-483b-b5e8-eda93c19fddc	541	13.4	True	1	bc04	classified
864	c815b4b6-4f2e-45b6-adec-019fcdd50740	1629	14.2	True	0.653	bc03	below_threshold
865	b245cc50-4349-403c-9ab7-718e06483536	1628	17	True	1	bc11	classified
866	495648ca-3514-4fe9-8c03-556f40bffb28	367	13.8	True	1	bc07	classified
867	0331c971-3b4e-40dd-a802-12c320a9e7d4	0	0	False	0.036	bc02	below_threshold
868	b60932d1-1aa5-430e-89b9-f06322a01c70	1424	17.9	True	1	bc03	classified
869	646bafa4-34e8-4a10-bf33-2d92ae236ab5	0	0	False		No adapter detected (ADAPT)	No adapter detected (ADAPT)
870	7699119c-2444-4c15-a603-000fdf65eb24	2204	13.9	True	1	bc11	classified
871	5678b332-f718-4d17-8e56-63e21dab70e6	947	16	True	0.094	bc01	below_threshold
872	d894511a-70df-4a6f-8037-29f2fc9818f8	797	15.9	True	1	bc10	classified
873	0b83d096-758e-40ff-bd7d-f1c8012383be	412	7	False	0.054	bc11	below_threshold
874	cf8d15e2-93ca-487b-ac95-b834134ea9e6	577	15.6	True	0.999	bc04	classified
875	7704e1f3-9eda-4b32-bc00-900e087d9ade	0	0	False		No adapter detected (ADAPT)	No adapter detected (ADAPT)
876	6f9b74d4-8b33-4c3a-a901-b787d907d5b9	3545	15.3	True	1	bc11	classified
877	8aeb2075-379c-46fe-ad91-3b2b2f0ed975	1471	15.8	True	1	bc10	classified
878	2c98f1da-8a00-467d-a0c8-0f3c689fb6f2	2842	12.5	True	1	bc03	classified
879	775aa7a3-2ce4-43cd-a38e-63a878c6f28f	3743	11.5	True		No adapter detected in range (fast_detect)	No adapter detected in range (fast_detect)
880	9356852e-c87d-4c60-b236-aebf2cf51e80	674	8	False		No adapter detected in range (fast_detect)	No adapter detected in range (fast_detect)
881	ebd45ac5-463b-45a5-b6f7-1f0237c42c94	664	16.1	True	0.927	bc07	below_threshold
882	902af463-e36a-48dc-89b3-8c76c837ad49	2350	15	True	1	bc04	classified
883	4b53e6bd-0190-4e98-81d0-e712c46cc965	1836	15.7	True		No adapter detected in range (fast_detect)	No adapter detected in range (fast_detect)
884	1c76fc48-ef01-4acc-b8ec-cef0cdfdee24	1371	17	True	0.967	outlier	outlier
885	617cf9bc-6c3e-4a09-bcbf-a274a6802b2b	279	15.7	True	1	bc09	classified
886	fe8289bf-aa2a-4496-931d-af8a8bd0d9b6	1010	11.4	True	0.981	bc05	below_threshold
887	022279f3-1cf4-470d-8138-49ac0a76f37a	1729	15.5	True	1	bc09	classified
888	b3d5ad2a-4b74-44fc-b1d2-38ac90a91d21	1509	12.9	True	1	bc03	classified
889	a4d89895-8d00-41ce-8d26-d76bda5cb2da	0	0	False	0.993	bc10	classified
890	17790001-011b-4125-9100-6267b7987695	1594	14.6	True	0.606	bc05	below_threshold
891	12c3f6ac-3794-4a38-9908-ac628bf2c37c	4337	15.4	True	0.766	bc04	below_threshold
892	68c28de2-9fc7-4a4a-861a-45f76c0ace43	221	12.7	True	0.999	bc05	classified
893	fe52ae20-bc81-48c0-b16b-3ba2639930c7	403	7.6	False		No adapter detected in range (fast_detect)	No adapter detected in range (fast_detect)
894	489dc0e5-7002-4f10-b1a3-cbc942453b58	2379	16	True	1	bc04	classified
895	387ee643-a9ee-4d6d-a788-13971d0dc80a	818	13.8	True	0.987	bc02	below_threshold
896	ba83cdc7-cbb5-46d1-b7a2-85963f7e5213	907	14.6	True		No adapter detected in range (fast_detect)	No adapter detected in range (fast_detect)
897	c5651e41-32f9-4639-98ac-3120dbe55ab1	913	11.9	True	0.999	bc08	classified
898	68e8cb8f-c36d-4602-8f73-7bb3ec47ee08	1532	17.3	True	1	bc04	classified
899	e05b759d-5422-4861-8bdf-d333e008ea65	220	9.8	False	0.99	bc05	classified
900	c9fa1e26-2c36-44da-8cce-56ce62838e47	816	14.4	True	0.999	bc11	classified
901	f7536049-979f-44bb-a8da-24e52d2b90b3	749	15.9	True	0.994	bc09	classified
902	57959394-edf3-4310-9210-e955cb45e1a2	0	0	False		No adapter detected (ADAPT)	No adapter detected (ADAPT)
903	976d5ee4-80ed-425f-ba81-779a43d21db6	1532	16.8	True	0.189	bc10	below_threshold
904	9f80c432-a55c-4ba3-810e-af5aaeafb446	720	14.6	True	0.983	bc11	below_threshold
905	ed9b70c4-8acd-47da-bf53-828925b373d2	1192	17.5	True	1	bc05	classified
906	0a2743b2-8227-4317-989c-721c41c74424	773	13.2	True	0.961	bc04	below_threshold
907	0bf8a7c2-61ac-4fad-8852-fd045d8f4ee6	152	6.2	False	0.999	bc03	classified
908	bc535cc3-51e9-4849-938f-7282571659aa	1353	16.8	True	1	bc05	classified
909	bf65a539-8ad7-4cc1-8edd-2a9660a7223c	706	16.3	True	0.294	bc11	below_threshold
910	1a652ae9-106c-4401-a333-983dc0ce5071	399	16.8	True	0.997	bc01	classified
911	2a6c77d2-9b13-4090-aac9-5d287e418905	1556	16.4	True	0.043	bc04	below_threshold
912	c3ffff17-d28c-47c0-9683-dd58c2674a40	658	15.3	True	0.19	bc05	below_threshold
913	b8ef1aca-3fca-496a-a7bb-462ba0dd4aa0	1222	9.5	False	0.977	bc05	below_threshold
914	dcd5b282-65dd-4a74-8662-723690a346b7	572	18.6	True	1	bc05	classified
915	6672ef7f-0051-433f-80c0-66269681a90f	0	0	False		No adapter detected in range (fast_detect)	No adapter detected in range (fast_detect)
916	b9e09b87-b1fe-4a39-8be5-85d73eefc372	490	15.6	True	0.998	bc03	classified
917	697e3b49-81bd-4519-ac85-1993981e6c2b	946	16.7	True		Real signal check failed	Real signal check failed
918	ed191d09-47a2-448a-973b-984771843308	1720	11.4	True	0.984	bc01	below_threshold
919	bee9b364-cdf2-451b-b705-5e033e39edea	895	19.1	True	1	bc07	classified
920	a288dda5-7f90-4676-96b8-c9b91d106e83	963	13.8	True	1	bc04	classified
921	2fdc8beb-2936-4e8c-8c08-fc06c9ade705	460	17	True	1	bc09	classified
922	c77e2063-c8dc-46fe-84d5-9ca42c67e845	2854	15	True	1	bc09	classified
923	dc37afc0-fe3d-465c-b60f-566cee714e59	719	15.3	True	1	bc09	classified
924	a9c62189-f72b-417d-a8aa-de5e0360e382	1799	11	True	1	bc08	classified
925	b7f7903b-3655-42eb-8aac-342b768e737c	296	18.4	True	1	bc05	classified
926	7c333b18-ed2a-4e3b-b98a-9ea1969acfae	302	16.4	True	0.456	bc01	below_threshold
927	0d3649a6-d6b7-4865-b384-fc01ab1dc771	2467	13.3	True	0.962	bc05	below_threshold
928	3ae5b1df-a9af-4211-87b8-34440378ea2a	678	19.6	True	0.997	bc09	classified
929	8b42262d-b16f-4ea9-ae06-04acfe7bed2e	105	12.1	True	0.071	bc10	below_threshold
930	c758f7bd-7b76-467b-a8d2-53e3c24a32b6	824	17.7	True	0.963	bc10	below_threshold
931	aebe51a9-ca32-4434-a27d-bfeef8c857d5	645	15.1	True	1	bc07	classified
932	a635c3c7-61c1-4660-ba30-2ad9f2fe44c7	1332	7.7	False	0.441	bc08	below_threshold
933	963b3dac-b503-41db-8c02-1ebd8d7e1dbc	4539	15.5	True	0.901	bc04	below_threshold
934	c4ad0f7e-b174-4253-a89e-e00043bcdc1d	295	19.3	True	0.999	bc03	classified
935	45c1656b-9dad-4393-8f4a-c6e70b027793	4407	15.2	True	1	bc04	classified
936	28b63a0f-461f-4af0-b6ca-a8e8573f7390	667	19.8	True	0.977	bc11	below_threshold
937	69ed486b-4304-429c-aab9-d809f0d8e582	532	18	True	0.899	bc04	below_threshold
938	467d5aef-9366-4758-91b1-a99d3df80115	691	16	True	1	bc03	classified
941	c09540a4-af96-4390-aad5-37b8ac5d082a	3746	16.1	True	1	bc11	classified
948	797390bc-9738-412e-b062-d24774c9330a	1638	15.2	True	0.999	bc05	classified
957	03610504-479b-45ce-8e86-874b8548ea43	0	0	False	0.694	bc02	below_threshold
965	8f8a9d4a-b95b-42c0-a109-81980c1e21a6	2207	14.8	True	0.186	bc09	below_threshold
972	bda86541-f19f-48b8-b93b-319490eea356	1267	8.7	False	0.196	outlier	outlier
974	f8edc5f3-d093-4b7e-892e-42e640255c09	2616	11.7	True	0.999	bc04	classified
975	9be1d165-1f7d-49c8-bac4-c53fa3059f4e	650	14.2	True	1	bc05	classified
976	baffac27-659e-4a82-a91d-e1f20b98ac29	961	14.3	True	1	bc03	classified
977	399ec186-660a-4f98-9064-cc1015743b0c	637	10.3	True	0.99	bc04	classified
978	b0bd0015-8327-4fb2-8ca3-da3e809cd525	347	12.8	True	1	bc01	classified
979	d67637f7-f6b9-42cb-8187-e6515907ffd0	356	14.1	True	0.934	bc05	below_threshold
980	e2028ede-92f6-4905-8df9-6c144c118104	1771	14.8	True	1	bc07	classified
981	f412f61f-54ce-4822-a599-82fee64e6cfc	340	13.9	True	0.046	bc06	below_threshold
982	a2257bbe-102e-4074-a0d0-b408cbc50b2c	1190	8.3	False	0.97	bc04	below_threshold
983	8c2e6d28-1298-483f-a414-53109371dbcb	1413	10.6	True	0.468	bc07	below_threshold
984	c0558b6b-7e8d-431d-b4c8-7ec1abb3fe01	1589	15.9	True	1	bc09	classified
985	7d3b9d17-84cb-4e20-ba4e-bf6bf102ba4d	2533	16.4	True	0.986	bc03	below_threshold
986	d272ef8e-34b4-40ee-8475-3eba277c49bb	826	18.2	True	0.019	bc09	below_threshold
987	3ee82254-8833-4660-99ce-6fa3adb2fd81	1620	16.9	True	1	bc04	classified
988	41addff3-711e-4300-b421-80efe41deb59	357	20.2	True	1	bc11	classified
989	e1051bbe-5f56-431c-abf5-6b9d7397b6a1	897	16.9	True	0.727	bc01	below_threshold
990	d347ed6f-a1ec-4a02-9eb6-4f60b29a9af4	636	6.6	False		No adapter detected in range (fast_detect)	No adapter detected in range (fast_detect)
991	a0b07c59-6993-4482-9de6-f6d3545b0782	0	0	False		No adapter detected in range (fast_detect)	No adapter detected in range (fast_detect)
992	301713c8-3386-47f6-a973-a9bf1abfe986	2755	16.1	True	1	bc03	classified
993	4a806ae9-19aa-4a11-b735-24a35cdf1412	1845	14.6	True	0.998	bc11	classified
994	9d3aa165-f0d8-4d19-ac5c-e821b2a2b2bf	1567	13.7	True	0.998	bc04	classified
995	1b1e49ba-4ab2-46e5-932e-5643aff8b940	614	13.3	True	1	bc05	classified
996	3919dec7-b0df-4ee8-ad5e-2c1c8fc00fc6	1866	17.2	True	1	bc04	classified
997	e0b5139c-e253-451b-b407-012235e8e419	468	14.8	True	1	bc03	classified
999	202c91c6-e7a6-4f83-9a34-ea25d129bf8a	1440	18.1	True	0.999	bc01	classified
1000	4257ec6a-254e-42a2-8d38-713c4b9e51a8	1124	16.3	True	1	bc03	classified
1001	3f85cc6a-37ee-4c1d-a55d-25d763c1d133	1553	17.2	True	1	bc11	classified
1002	5ec6c5ad-d35e-4711-9f0d-828bf3979fc0	1392	16.3	True	0.73	bc01	below_threshold
1003	26af744a-a3fa-43f9-a7cd-2b1944163039	514	17.5	True	0.999	bc02	classified
1004	ae2c3dce-0827-474d-a909-4d1b902c2d63	4380	15.4	True	1	bc04	classified
1005	5f5b1fbc-09d3-45ae-8ab8-59e972d88053	489	15.8	True	0.992	bc03	classified
1006	85447414-801a-4bfd-a9af-33739b729463	1573	16.7	True	1	bc03	classified
1007	39c847b4-27b5-4936-9fe0-330a8fa3351c	752	15.2	True	0.988	bc05	below_threshold
1008	25c9a19b-43f1-4719-b5e0-a134f6ff7a0e	1258	16.1	True	0.999	bc07	classified
1009	70040efa-e126-4281-8d0d-c8ec92327293	909	14.6	True	1	bc07	classified
1010	11cd796f-8f8d-401e-b8e5-3955ffc7dab8	282	12.4	True	0.938	bc08	below_threshold
1011	7d8dd270-2900-479f-83a3-534b423f6722	0	0	False	0.986	bc10	below_threshold
1012	cc6359ef-22be-48d1-b85c-836677ed9601	270	18.3	True	0.878	bc10	below_threshold
1013	43e05095-34c9-4cb3-aa39-1c95d9c710f1	246	13.6	True	0.987	bc11	below_threshold
1014	3d6027d7-1805-466d-8720-4e34055ae35e	302	18.3	True	1	bc03	classified
1015	af74e48c-2b1c-4a02-a7bd-b6abd792fb54	760	16.9	True	0.999	bc05	classified
1016	5f465fc5-ef16-442a-8e31-57b4a3ba02bc	1629	16.5	True	1	bc04	classified
1017	061f5e50-9deb-45e9-ba19-f54bd7e783af	614	17.2	True	0.966	bc10	below_threshold
1018	3d2d433f-5fdb-47b1-b008-53209d8f02e9	0	0	False		No adapter detected in range (fast_detect)	No adapter detected in range (fast_detect)
1019	e265cf3b-0426-477e-b3eb-39e7b71420b1	0	0	False	0.72	bc04	below_threshold
1020	9e2e0a57-1cff-45bc-9f13-54dfc8a3a10d	2063	14.7	True	0.928	bc10	below_threshold
1021	645f8ec9-0796-44d5-b19b-4e71490ac69c	761	10.6	True	1	bc05	classified
1022	9fc73e3b-e28a-4510-9f58-68c65d30afcb	2344	12.8	True	0.97	bc04	below_threshold
1023	719c9580-b5eb-436e-bc61-93cad9663545	522	14.2	True	0.998	bc03	classified
1024	c877bf31-058a-497a-be6e-b4d27b9d2b85	347	16.3	True	1	bc11	classified
1025	5d792219-8615-4b6c-b016-27a813efb4df	1	1	False		No adapter detected in range (fast_detect)	No adapter detected in range (fast_detect)
1026	42160692-4345-4f06-b7de-2996cb6fc968	1523	15.4	True	1	bc05	classified
1027	2d16fd9a-b114-4f64-9989-24b3e9ef0317	1777	15	True	1	bc11	classified
1028	108c492a-76e6-43ad-8c57-a4eab2fa1993	135	13.6	True	1	bc04	classified
1029	a7914cb4-1b98-408a-b285-4a091ba3b7e9	181	13	True	1	bc04	classified
1030	5701780a-1c63-4de8-99d0-821960fc72c7	465	16.3	True	0.998	bc10	classified
1031	59db3adc-71a6-41ac-863d-7084220b83fd	1654	18.8	True	0.936	bc03	below_threshold
1032	df78832a-7e92-4990-b73a-2ad4bdc525a5	573	17.2	True	1	bc05	classified
1033	35d9c5e4-c3b7-4b84-9c01-b4e810a11056	2198	16.9	True	1	bc04	classified
1034	19de1b42-7190-4381-9fdd-60d32615ec49	647	9.7	False	0.838	bc07	below_threshold
1035	7f4f8f26-b37e-4753-85da-b12f22a71c46	595	6.9	False		No adapter detected in range (fast_detect)	No adapter detected in range (fast_detect)
1036	2e014aae-277d-42f9-bd81-e97dec26e701	1494	10.2	True	0.953	bc04	below_threshold
1037	78cb7da9-d0b7-45e8-919f-8b02a3a6eb6e	629	11.8	True	0.996	bc01	classified
1038	b6415471-053f-49a6-bb9f-7b79e2ad2efc	0	0	False		No adapter detected (ADAPT)	No adapter detected (ADAPT)
1039	a98cc284-fac7-4278-84f3-451eb189fd98	1655	19.8	True		Real signal check failed	Real signal check failed
1068	d596fb62-3bd0-477f-a445-46542e3f8a06	4417	16.5	True	1	bc04	classified
1104	8e246c48-355a-4700-93c1-16768b35f2c1	332	13.9	True	1	bc11	classified
1105	f7502e49-a3d2-45fb-9c5d-5dc9ff9fb413	634	12.5	True	0.718	bc10	below_threshold
1106	81eb64fa-e13e-4368-8944-d86150294197	403	14.3	True	0.994	bc01	classified
1107	a4ba12cc-c315-4e38-8632-357943191bf9	1793	18.6	True	0.632	outlier	outlier
1108	c8e1de04-76c4-4c38-844b-4f41c746e1ab	1001	18.5	True	1	bc05	classified
1109	feeabed8-2d83-4f6a-830a-91aed71e9534	1583	15.9	True	1	bc10	classified
1110	68287d6f-ad8d-4167-814f-2b9c44977690	925	13.4	True	1	bc04	classified
1111	92a6de10-e96d-4bed-913d-eda4fd598964	0	0	False		No adapter detected (ADAPT)	No adapter detected (ADAPT)
1112	e8191fd0-c6a6-41cd-890e-77d429d90895	338	9.3	False	0.627	bc02	below_threshold
1114	504a6178-cfbd-46d2-8ac4-16ec8127a7a3	1329	19	True	1	bc07	classified
1115	7c85c0c3-7883-4d2c-bad4-2e67ba12ea5c	1481	8	False	0.028	bc02	below_threshold
1116	34d6cc27-e96b-446b-8ca1-60723dc668b1	1383	15.6	True	0.982	bc10	below_threshold
1117	97c18abd-1597-4896-961b-f98dd3e32c7a	173	19.7	True	0.997	bc06	classified
1118	b1d6c17c-626b-4fca-a842-5bf81fc95fa6	1026	15.2	True	1	bc05	classified
1119	89609dcf-33e5-4f47-8471-c9748abcf1d6	1396	15.2	True	0.404	bc09	below_threshold
1120	edd7f5ed-1f34-4ec9-9595-dd6d2f53b980	371	7	False		No adapter detected (ADAPT)	No adapter detected (ADAPT)
1121	e7429c9c-aec2-43fb-88ea-7c73cf35c98f	1000	15.6	True	0.994	bc04	classified
1122	783ee184-c3a9-4415-a0e7-b7987198a400	0	0	False	0.969	bc05	below_threshold
1123	f04a9694-da4b-4c56-ad81-7bed73ddeb14	1390	15.6	True	0.994	bc09	classified
1124	dca28a24-a656-4aa5-9ed7-4cda7e7f617f	654	18.1	True	0.128	bc01	below_threshold
1125	6e42b50e-5f99-43f7-9af9-7981fde07559	1473	15.5	True	1	bc05	classified
1126	478f21eb-3a43-4bd9-b985-fa9d121a7f2b	295	14.6	True	0.49	bc03	below_threshold
1127	b328ffb1-9acd-449f-9829-85139eb831e0	1635	16.9	True	1	bc04	classified
1128	798068ef-a22d-4cb2-a955-ce32139e912a	997	16	True	1	bc05	classified
1129	6dd27e5e-da18-42e6-b36c-c98e42e712d6	1599	14.7	True	1	bc09	classified
1130	220cffcb-2290-4f4c-b0d1-28878315b558	198	15.8	True	1	bc03	classified
1131	28b7c6a2-9fce-48b0-821e-d13c77c87575	1213	13.3	True	0.941	bc05	below_threshold
1132	e751c302-cecd-4db3-88a5-1873b2d80e4b	2268	11.1	True	0.987	bc05	below_threshold
1133	deb7b276-72d8-460b-b753-953619c4df7a	67	19.1	True	0.984	bc04	below_threshold
1134	7b34bcd1-9e4d-4c71-a64c-c7789167e0a7	1253	14.2	True		No adapter detected in range (fast_detect)	No adapter detected in range (fast_detect)
1135	c6cc7a1f-9e5f-430e-8005-766ce41edb06	248	12.1	True	0.997	bc07	classified
1136	0a5c72c5-71c0-46db-a945-efe91da0b716	673	16.3	True	0.998	bc05	classified
1137	79e00e89-0004-4489-a16f-5ba24a3c881b	4625	11.6	True	0.982	bc05	below_threshold
1138	3590091d-9f53-4659-82ad-b1f56c25c9c7	654	12.3	True	0.999	bc04	classified
1139	e28e9823-a4ef-440d-b68e-f63777c3dbe3	246	7.2	False	0.992	bc04	classified
1140	e8b80f1b-479f-485e-9049-fe44561d320d	805	11.9	True	1	bc03	classified
1141	a337729f-4276-4ed2-b60b-c731260033c2	860	15.8	True	1	bc03	classified
1142	560ecf08-2eb6-4774-b97b-d38ba5e620fc	443	13.4	True	1	bc04	classified
1143	06a6854a-4c53-4978-912c-b19fd82a48f1	496	13.3	True	0.975	bc02	below_threshold
1144	603676e5-80cd-4490-a3fd-b540f892f768	2085	14.3	True	0.987	bc04	below_threshold
1145	20ce96a1-5c4e-4e89-a80b-c7d4857678da	447	18.7	True	1	bc11	classified
1146	480d25d8-55ea-4a04-a7d7-eacf6168be84	705	16	True	0.997	bc10	classified
1147	4553271f-fb1a-40f3-b027-558a15a2c760	529	13	True	1	bc09	classified
1148	c16461df-4475-4248-b067-509be314a8a9	2860	13.6	True	0.997	bc10	classified
1149	ba9f9489-ca4e-4380-ad5f-5d505b2a8a53	2181	15.7	True	0.305	bc06	below_threshold
1150	28ae9dbe-c04f-4ec9-bcce-5dac4f0015db	2380	11.8	True	1	bc10	classified
1151	a88daade-b857-4f7c-9243-853c511c3fbf	350	13.2	True	1	bc10	classified
1152	2e6523e8-9ca8-4f98-be13-c9b94762acf0	1043	18	True	1	bc11	classified
1153	fff24209-4d4a-44d4-bb1f-d4c9e0e6ef23	559	11.5	True	0.656	outlier	outlier
1154	e7d10613-45a3-469e-9564-00f80843fc35	331	24.7	True	1	bc11	classified
1155	7ca01ba0-adf0-46cb-b22a-16188ae41f08	530	17.4	True	1	bc05	classified
1156	c9eb3d1f-d9d1-40cd-835d-2d5da0dd0741	1923	16.7	True	0.995	bc04	classified
1157	a79c4e06-928e-4711-94c3-5028081b2026	1660	14.2	True	1	bc04	classified
1158	e0266fc5-7fd1-401c-8edd-5866fc9074d7	1943	17.1	True	1	bc11	classified
1159	34c4f5c1-23f4-44b0-8c6e-d5cbcf1a2bcc	525	8.4	False		Real signal check failed	Real signal check failed
1160	9ce0d591-aa9c-444a-ab7b-7c4d531b6aa0	2434	15.1	True	0.998	bc07	classified
1161	9484eccd-3b25-454e-bf55-d84c953ac81f	993	13.9	True	0.982	bc03	below_threshold
1162	9b58f41a-4671-4723-9838-9e0807ebffc2	864	14.7	True	0.991	bc02	classified
1163	8fcbab84-179b-444a-9fa8-366fc8f3e97a	1951	15	True	0.97	bc10	below_threshold
1164	4ebc2f1d-baf6-4248-8795-f521dee57a12	5096	13.8	True	0.987	bc10	below_threshold
1165	2fc9a38b-e120-4e98-9427-2879fac9413f	688	13.4	True	1	bc04	classified
1166	e17423d5-6047-4faa-adaf-cd0e9229d95f	1455	13.5	True	0.999	bc11	classified
1167	4334ee61-ba3c-46ca-9691-ba617af88ba9	386	19.5	True	1	bc11	classified
1168	b2417dd8-863f-41ab-9776-4f174f6bd79a	518	14.6	True	0.975	bc05	below_threshold
1169	a356be27-fdbd-4646-834b-b1df04700829	811	15.3	True	0.998	bc11	classified
1170	e158b682-6ff3-4319-b525-a7bf0374e4d7	0	0	False		No adapter detected (ADAPT)	No adapter detected (ADAPT)
1171	13e863f8-7dae-42bc-b386-89bc6434b75d	682	10.1	True	0.999	bc08	classified
1172	97e6cf87-4958-42c7-9de4-03bcc58e3d04	1723	14.7	True	0.976	bc09	below_threshold
1173	fef356bd-0733-4c49-91bb-bbf3a327d5ed	2882	14.3	True	1	bc10	classified
1174	edc6d621-46eb-4f19-89b7-d39431c75288	4473	16.3	True	1	bc04	classified
1175	89de5d18-803d-4e00-85b2-4296a5fe13ad	5223	13.8	True	0.043	bc02	below_threshold
1176	f72f4d9e-40c1-4dfe-833e-c942d7bc4a81	1230	11.9	True	0.842	bc09	below_threshold
1177	af155e09-ca7f-4571-bd49-44ce9beda9ef	655	10.2	True	0.946	bc08	below_threshold
1178	0905603c-c217-42cc-877b-00630eba6592	1026	14.1	True	0.999	bc05	classified
1179	93a666a0-d149-4168-b8fe-45fdc9243827	298	14	True	0.999	bc10	classified
1180	608ebc41-7204-4c28-87cb-fa5770bc5bbd	1511	11.2	True	0.019	bc10	below_threshold
1181	0399af9b-479f-47d1-957b-d0688c0adebf	3723	14	True	0.994	bc10	classified
1182	b1c372f9-c948-463d-b525-c3592c10f54d	2251	16.5	True	0.984	bc08	below_threshold
1183	e964c46b-6e5e-4466-86aa-54a30df9cb91	666	12.3	True	1	bc04	classified
1184	40e2d810-31d4-40df-8566-eeb1c2afec19	669	16.6	True	0.994	bc07	classified
1185	52aa1878-0a43-4bf5-b26c-a937d19c1207	2078	6.9	False	0.929	bc04	below_threshold
1186	1e3c42af-3bbe-4f00-bfe2-f06846bb1906	711	16.9	True	1	bc03	classified
1187	a461c3c1-cbb4-4b39-ad51-c6921aee945f	1434	17.9	True	1	bc03	classified
1188	44ac1cba-effa-4b3f-8794-fa144d7982d3	1646	16	True	1	bc11	classified
1189	aeb13d08-4fbc-4cb2-8936-57f14b6f056c	1115	15.9	True	0.96	bc01	below_threshold
1190	30eb694b-c1d2-40c2-9c95-8a06a8eef326	489	16	True	1	bc05	classified
1191	5479085d-4aca-4e5d-b04a-242cb857eb98	1236	14.9	True	0.717	bc08	below_threshold
1192	9f30a98c-f943-4d2a-bbef-2ca7fcd616a5	367	16.3	True	0.998	bc05	classified
1193	761c3376-54be-4ae0-9491-f4305dc481c4	456	19.7	True	0.995	bc07	classified
1194	e0530fa0-8923-483d-9b0a-0e94bfbdca24	1930	14.5	True	1	bc04	classified
1195	d0833336-f5f7-4026-bbaa-909311d45317	1308	15.1	True	0.994	bc01	classified
1196	1ff9cb45-a7f2-407e-b1ce-79b44a27d79e	619	8.6	False		No adapter detected (ADAPT)	No adapter detected (ADAPT)
1197	abbbffe2-5997-41ab-b240-ba6baddf35b5	3362	14.7	True	1	bc05	classified
1198	ef3097f1-8677-4ba2-868b-d72de4409c45	466	13.3	True	0.998	bc05	classified
1199	5714a60e-35e2-4320-91f2-28ab51afcbcf	1517	14.2	True	1	bc05	classified
1200	340e8ce6-1bda-410b-a7bb-ece0e38546d8	226	12.4	True	0.998	bc08	classified
1201	7cf6802d-eed9-4bfd-996f-c8e217217aa6	522	12.6	True	0.705	bc01	below_threshold
1202	277d4c62-1142-41e0-a058-92c076893e8c	2326	17.4	True	1	bc04	classified
1203	0326517d-49ca-42d4-9083-c0a1490c8c40	2010	14.7	True	0.998	bc05	classified
1204	5635df7b-ac9b-4223-a4e1-c130fac30419	2735	15.6	True	0.999	bc11	classified
1205	7b58d122-0da7-425d-b03f-3841462d42c9	968	10.8	True	0.058	bc04	below_threshold
1206	7613be99-f200-49df-a56d-5e46c2138a08	415	22.8	True	0.999	bc03	classified
1207	c545a7f2-79ed-4992-a637-494f5c8d6495	0	0	False	0.962	outlier	outlier
1208	b18a8380-b319-4830-b99f-33c221eca224	813	8.4	False	0.968	bc04	below_threshold
1209	ace8a4b4-2830-4fd2-84e9-f0787adb483f	1642	14	True	1	bc11	classified
1210	e898be8a-4784-4fd8-81cc-d0f447bea71f	1596	15.7	True	0.228	bc05	below_threshold
1211	b2490cb0-6302-42a1-9549-947acd795221	306	17.4	True	0.997	bc11	classified
1212	0b230d50-9aef-4682-9ed2-2d14879c55ad	717	15.7	True	0.975	bc01	below_threshold
1213	a8af5915-dfb6-4bbc-a389-c0aee4ff8734	1360	16.3	True	0.992	bc05	classified
1214	8739e703-d38e-4213-bba1-371f293b7933	676	16.8	True	0.981	bc04	below_threshold
1215	b0c157f9-dcad-451f-8fda-cd987c28b3dc	210	15.5	True	1	bc07	classified
1216	2d6b8817-41da-4727-894d-531e28da3a1e	643	13.7	True	0.991	bc07	classified
1217	bf814a9f-86a5-462d-a140-448fa2e0677a	194	6.5	False	0.034	bc04	below_threshold
1218	4b7b8641-47c0-47a8-a77f-f084749e356e	241	13.7	True	0.438	bc10	below_threshold
1219	68fa7984-cb07-4a21-96a8-0a679ab6a311	669	15	True	0.986	bc10	below_threshold
1220	47aea514-db8f-4e8d-9287-b62f7c65fcb2	509	14.4	True	0.266	bc10	below_threshold
1221	2d474be9-d043-49c9-be91-60781f8cd0b0	46	8.8	False	1	bc05	classified
1222	7a61a8e7-b1ac-4e68-8d56-072a02a0ff68	761	15.1	True	0.995	bc02	classified
1223	9b1e17ca-deb4-4117-9561-21560ce24cd6	271	12.2	True	0.03	bc07	below_threshold
1224	a8a9f5f8-37fb-4149-be14-781f0b59700f	305	13.7	True	0.998	bc03	classified
1225	dd091d37-1c3f-4c16-991e-9bd1acb04bcb	652	16	True	0.991	bc09	classified
1226	ea7fcc83-17a1-42ab-80c7-3922789a726e	1244	14.4	True	0.997	bc11	classified
1227	fc4a852c-ec9e-4c41-aeb9-a65bd96d658a	2378	15.3	True	0.879	bc11	below_threshold
1228	1438c31d-ad88-44b3-b867-3de6f0fadaed	3518	14.2	True	1	bc05	classified
1229	6a1bded0-2199-4716-8ceb-1dcc6684fce2	1725	17.9	True	1	bc05	classified
1230	3a1f9aca-ca15-4ee9-b6df-4278869fee66	1617	15.9	True	0.428	bc09	below_threshold
1231	2e2c6405-6112-4669-84b2-5218e1a5e6df	1242	13.5	True	0.997	bc07	classified
1232	efbabbf7-229c-4668-9f9a-6d08e8accc63	1028	16.4	True	1	bc05	classified
1233	7dd20b45-cba6-4d6a-88eb-d3a77b1a6fd4	8	2.4	False		No adapter detected (ADAPT)	No adapter detected (ADAPT)
1234	288d54dc-a122-4964-9897-d96612889379	177	15.4	True	0.934	bc05	below_threshold
1235	be7aa53d-acdf-4ca2-b8f0-ea785473f7aa	2910	14.1	True	1	bc04	classified
1236	7f14cdda-e9cf-498f-a1eb-6a09607eb62a	2437	13.5	True	0.97	bc03	below_threshold
1237	386d95fc-6e76-41a4-9eb9-6bf852b630f9	2665	13.5	True	1	bc11	classified
1238	192af90f-c0ca-40e4-a39e-c463fb3e5677	156	5.2	False		No adapter detected in range (fast_detect)	No adapter detected in range (fast_detect)
1239	259def2a-3f6d-42a9-91a4-53be74241a7c	473	19.9	True	1	bc04	classified
1240	c9bd1754-4d35-4671-a9e8-f5b4a32c8261	1552	15.7	True	0.992	bc05	classified
1241	527c38b9-01a2-40f5-8bff-24099a2d0e44	498	15.8	True	0.999	bc05	classified
1242	3ab80e2d-e6b0-47ab-af6d-e8c6ae0f860a	3402	15.5	True	0.998	bc05	classified
1243	404838e5-d33d-4ea5-b2f3-acfae8b93d58	1890	16.8	True	0.333	bc07	below_threshold
1244	eee85d69-3999-43bd-b877-a1eb04c0a2f3	3594	16.9	True	1	bc03	classified
1245	d81a2475-197c-4d11-87b8-c9df3131a473	6895	13.8	True	0.998	bc04	classified
1246	03677a7b-3547-4fb4-b1ac-aabce67fa0e5	1042	16.7	True	0.994	bc10	classified
1247	be97955b-e396-432d-b174-ad46eb2303e6	938	16.5	True	0.996	bc05	classified
1248	7ac0fd6e-6499-45f6-9db0-1bc3d607482a	422	16.7	True		No adapter detected (ADAPT)	No adapter detected (ADAPT)
1249	1a22cae1-959b-40f0-9a53-8648e9d9dd46	1584	17.6	True	0.999	bc11	classified
1250	3d9c9e36-0001-4742-8af0-98b167810efc	2131	16.9	True	0.999	bc09	classified
1251	e63e5f3d-b176-4c9d-8fc9-d80c71e04559	329	14.7	True	0.981	bc09	below_threshold
1252	f143b778-697d-4045-93f8-f507c126f1a9	816	15	True	0.997	bc11	classified
1253	b6958b0d-172b-485f-92b6-fbe524b94b6e	1994	15.1	True	0.998	bc10	classified
1254	a889ad4b-5e99-40d5-8c5a-28afe4c986a6	96	5.4	False		No adapter detected in range (fast_detect)	No adapter detected in range (fast_detect)
1255	57333129-40b0-4326-8db1-46e3f591c8f8	7947	18.5	True	1	bc05	classified
1256	701bdf83-32f8-42d6-900e-590234003e55	439	10.6	True	0.999	bc05	classified
1257	b240f591-1dbd-4189-bf05-f726ab8075d0	334	11.3	True	0.374	bc01	below_threshold
1258	4f0099d7-b6c1-4270-b2dc-d58445c5ea74	2469	16.9	True		No adapter detected in range (fast_detect)	No adapter detected in range (fast_detect)
1259	d3785d75-a109-45e1-8332-87fc81f0cbd5	368	15	True	0.984	bc01	below_threshold
1260	a2eb8e5e-6ab0-46a4-9597-6f0fb7773a66	274	14.4	True	0.894	bc10	below_threshold
1261	c050fed0-1fd4-43cc-98a0-3216a575ebdb	268	17.9	True	0.436	bc10	below_threshold
1262	fd617a72-55dc-4ff2-b899-e28320f8f673	498	17.1	True	0.947	bc04	below_threshold
1263	98182de7-0952-496d-83f3-b880b04f9b48	1178	17.6	True	0.553	bc08	below_threshold
1264	1795fb01-84f5-41d2-a344-10cf868ea014	1602	14.7	True	0.998	bc05	classified
1265	19dff278-2f93-489e-8a50-a4004c450423	4	1	False		No adapter detected in range (fast_detect)	No adapter detected in range (fast_detect)
1266	95e3cdc4-875e-4986-a7e8-be5c7fdab701	287	16.6	True	0.701	bc01	below_threshold
1267	2cf12b94-fdc3-4ed2-a36f-d0ed599612e6	581	14.9	True	0.162	bc11	below_threshold
1268	f68cfa42-631f-4301-b104-b5368d4aa40d	1406	9.2	False		Real signal check failed	Real signal check failed
1269	b0cdfc57-f4be-463e-baba-5df13cfec9bb	1614	17.6	True	1	bc05	classified
1270	d5c7ff20-cc86-42c3-bf49-ff296160e8ce	473	15.4	True	0.99	bc04	classified
1271	8a16034e-b27f-4e96-9f4c-a3441cdcd480	1429	13.4	True	1	bc11	classified
1272	941d40bd-787a-4057-8f66-0ab1fc172805	132	12.4	True	0.751	bc03	below_threshold
1273	73c21e0b-0e39-4434-9a51-b0a838851a3c	1591	10.6	True	0.974	bc04	below_threshold
1274	99204163-d372-4fa0-81d9-ce4913067441	699	10.8	True		No adapter detected (ADAPT)	No adapter detected (ADAPT)
1275	c063c792-1ad8-45c5-a12b-104b382d5eac	1118	10.9	True	1	bc03	classified
1276	64f9ff34-0da9-4b4e-93a8-011bee7ac178	657	14.2	True	1	bc04	classified
1277	c1561fb0-5797-4778-ad87-5b23e3edd7e4	236	14.9	True	1	bc09	classified
1278	d2424339-d740-4e4d-9770-02400a203d47	0	0	False		No adapter detected (ADAPT)	No adapter detected (ADAPT)
1279	175a65b8-bf38-46fd-b373-77c349e8e8e2	469	15	True	1	bc03	classified
1280	d1c57d9f-3c3d-4d13-8ed7-bde4c776a9f1	419	7.5	False	0.043	bc07	below_threshold
1281	7120787d-9169-474b-8e29-b5f03ced9238	2069	13.4	True	1	bc09	classified
1282	d2055a5e-0154-4214-80ac-4c7700f978ae	1504	16.6	True	0.999	bc04	classified
1283	5c4be251-5975-438c-9dbb-9d8204fd5ca3	422	17.7	True	1	bc01	classified
1284	65e69911-fb63-4580-af57-d7f5a735cc23	1059	16.1	True	0.982	bc01	below_threshold
1285	9dd04ddf-c3fd-425c-aab3-0c629054ef3a	1678	13.4	True	0.579	bc11	below_threshold
1286	af95739c-0cb3-4e2d-bfbb-b620fa2b758e	688	18.2	True	1	bc10	classified
1287	2d3c4eef-03f8-4b5b-b428-46e599ed4db0	732	19.6	True	0.994	bc02	classified
1288	da54a6f7-ae50-4f50-acbc-5ce616de9651	416	16.5	True	0.982	bc07	below_threshold
1289	32895b5f-2f0d-4758-bb68-b08745d4ee1b	915	18.8	True	0.917	bc03	below_threshold
1290	99d106cb-a59b-4309-9827-d148a95910a9	348	15.4	True	1	bc04	classified
1291	38f7d588-b2cf-4a99-960c-ced47860de02	2506	15.3	True	1	bc04	classified
1292	f6a92f8a-d3b8-4312-9138-352f7a04cffd	1286	14.8	True	0.996	bc10	classified
1293	ab743d5f-c927-4d13-b80f-c81a55072942	21	4.2	False		No adapter detected in range (fast_detect)	No adapter detected in range (fast_detect)
1294	1e57fe3d-9a89-4797-870d-1711a79609cc	4903	15.9	True	0.999	bc10	classified
1295	d5d78e86-f9bb-4459-9e63-01a6e447fdf9	1926	16.2	True	1	bc09	classified
1296	cd8c0ea3-7806-4486-b623-41b15d0f10e4	2296	17	True	1	bc09	classified
1297	a7c3abba-30f2-4a38-ab1f-1631c1d23913	774	14.2	True	1	bc07	classified
1298	604649f3-57fb-451a-be5a-1202a2c55e4e	10	11.6	True	0.566	bc05	below_threshold
1299	391a1c55-c00c-4d25-ad69-639482b2c008	290	18.5	True	0.521	bc03	below_threshold
1300	4e7c2a53-90c2-4501-bae6-bcc1acd64a58	360	8.7	False		No adapter detected in range (fast_detect)	No adapter detected in range (fast_detect)
1301	66d397a3-daf7-4215-a1c3-b044a67b6762	472	13.1	True	1	bc04	classified
1302	c26893c8-c078-40db-8666-2919ab6ba3f7	0	0	False		No adapter detected in range (fast_detect)	No adapter detected in range (fast_detect)
1303	ac1d80f4-c978-4875-b348-60c9849ebcd5	1299	17.4	True	0.996	bc04	classified
1304	bcdc0d79-018b-4d8a-91f4-5f7724a83dc1	0	0	False		No adapter detected (ADAPT)	No adapter detected (ADAPT)
1305	a90b3ebc-7e7a-4ac3-8f24-56335370ad0d	308	6.5	False		No adapter detected in range (fast_detect)	No adapter detected in range (fast_detect)
1306	33580fee-9221-4c4b-92a7-607d7b7cd4a8	1605	14.8	True	0.217	bc04	below_threshold
1307	452a73c6-fcc1-4500-bdf3-2cbeacddd6f7	428	14.4	True	0.999	bc09	classified
1308	e270ba5b-d250-4af4-93ae-86439d91f87a	623	17.1	True	1	bc11	classified
1309	79eeac24-4147-48e6-909a-b7848826cdc2	1181	16.2	True	0.994	bc08	classified
1310	f393a030-ceac-426e-8b14-7882a96c8957	630	7	False		No adapter detected in range (fast_detect)	No adapter detected in range (fast_detect)
1311	e42b6ca1-9bd0-4ba0-8252-18b17c3cf72f	1602	16.1	True	1	bc05	classified
1312	924868ad-ec6b-413a-98d3-2feb00282798	477	22.3	True	1	bc10	classified
1313	f6d755bb-5f2d-48bd-9397-f538c297c954	1766	10.1	True	0.961	bc10	below_threshold
1314	6d3c85f0-9d02-4281-a873-55a59d1c5042	687	14.9	True	0.998	bc02	classified
1315	4fdd7e8d-24e8-4ac6-aca1-7869108a78be	1367	15.5	True	0.995	bc05	classified
1316	e56b7bb4-f65c-4337-ba4b-a68abbc2b8a1	487	19.1	True	1	bc03	classified
1317	4bf1e830-0d4a-4d7d-bf7e-104b2afe809f	2801	17.4	True	0.64	bc09	below_threshold
1318	41754d59-256d-4c2d-a3dd-92c24431b09a	0	0	False	0.728	outlier	outlier
1319	87b41609-ce46-4416-9104-fa6563f0c195	3331	17.2	True	0.997	bc05	classified
1320	c297fb8b-4bdd-4ea8-88f9-6a7a47d4a7f8	657	11	True	1	bc05	classified
1321	91653ff6-3018-4acc-8947-1a5f85d77aa1	662	12.1	True	1	bc05	classified
1322	6e2ef94f-a308-4b12-a7fb-6ffc8d57ac98	520	9.9	False		No adapter detected in range (fast_detect)	No adapter detected in range (fast_detect)
1323	d82efa94-ac6c-4b71-84a8-2a8817b740fd	1699	15.1	True	0.972	bc11	below_threshold
1324	c794e9aa-cc43-45dd-9d95-c6b84ed3cf97	1546	14.3	True	0.999	bc04	classified
1325	e5b6f079-d5b9-4a38-927a-f8e0368b6fb2	2990	11.7	True	0.999	bc11	classified
1326	e1c3c745-5cdb-4b90-b420-3f2ae378a8e9	145	9.9	False		Real signal check failed	Real signal check failed
1327	010aec4f-75d3-4dd6-abc1-5a5808d3dbf6	390	14.6	True	0.925	bc09	below_threshold
1328	b1c9ce14-b357-4663-b077-0f4191a6ab26	103	6.8	False	0.521	outlier	outlier
1329	1a7b324d-956d-4097-874a-07c4185f7192	231	21.4	True	0.917	bc05	below_threshold
1330	cd0c5478-5fb5-4a10-8aae-69c6f1d1dc2b	507	17.8	True	0.99	bc09	classified
1331	33584883-5cdd-4ea5-870c-7817e928efd6	287	9.4	False	0.994	bc08	classified
1332	938f5c7b-dd82-4b49-8e28-11372f27c4fe	927	17.9	True	0.994	bc03	classified
1333	88499921-d9c8-42cd-9da6-f08cf04355b1	722	14.7	True	1	bc10	classified
1334	2f12b946-32e8-4e6c-8c59-f3488773e2bf	207	12.3	True	1	bc08	classified
1335	ed9dfd1c-1ff5-44cd-84b3-bf2fd9b82e87	1628	17.6	True	0.999	bc04	classified
1336	94e9d2cf-7268-4d14-ab09-08b8f4e84556	2751	17.2	True	1	bc10	classified
1337	1ebb2c9c-a159-422e-b465-569b64d6dadc	2442	15.8	True	1	bc04	classified
1338	53a77f94-b489-4c29-9e9d-6aa836cf50f7	3687	12.4	True	0.991	bc05	classified
1339	8da145aa-fe3d-4d22-9f6f-83b3e1d62c78	8095	16	True	1	bc05	classified
1340	b37cbec0-ea13-47ff-8cae-98ea76612ac3	323	7.9	False	0.995	bc03	classified
1341	c41f5b57-32f1-4a78-ba2d-8fae9750a6a3	1305	14.6	True	1	bc05	classified
1342	aa3a701f-02fe-4244-b587-2ff87a0e32d7	1075	17.1	True	0.997	bc02	classified
1343	781dd682-5011-4ca6-bc2e-c6b3be87de76	1034	18.3	True	0.893	bc07	below_threshold
1344	ce55bbae-b4ea-4365-97ea-17c824092a0d	1741	13.9	True	0.312	bc10	below_threshold
1345	ba18947e-141a-4109-8378-00ee04e4727b	0	0	False		No adapter detected in range (fast_detect)	No adapter detected in range (fast_detect)
1346	a0835c10-82ee-499f-9fb8-c92ec68b5e84	1553	14.1	True	0.999	bc04	classified
1347	5c266680-2ba1-44a9-8cfb-d88b4ef05717	223	12.8	True	0.999	bc05	classified
1348	a0a26d52-c4cb-46b4-b9b2-f75fc6de2a84	6638	15	True	0.998	bc04	classified
1349	bfa5828b-3a1f-48a6-8334-7c63e0269af1	732	16.3	True	1	bc08	classified
1350	7e2ac14a-4d8e-4bcc-821d-bc0e9143ddf2	1078	16.1	True	1	bc05	classified
1351	5664b59a-8bc5-4d49-a869-3d65fa7f130c	83	7.7	False	0.747	bc04	below_threshold
1352	c82d443f-8be9-4113-835e-bc0fe55b6857	750	20.2	True	0.999	bc04	classified
1353	92b814e7-81cc-40f5-b76e-8e51ac104a74	1109	16.3	True	0.842	bc10	below_threshold
1354	c40c2167-cc99-429d-b603-18cf082825bd	171	16.1	True	0.993	bc04	classified
1355	c5656528-f32a-4b24-b291-ead0961fb028	187	22.9	True	0.828	bc10	below_threshold
1356	6c1f4e9b-0d92-4257-8f89-68efe013bc42	318	15.1	True		No adapter detected (ADAPT)	No adapter detected (ADAPT)
1357	82032174-4778-43c1-b3b3-577354123f64	1157	7.5	False		No adapter detected in range (fast_detect)	No adapter detected in range (fast_detect)
1358	f79498db-b82a-4621-860f-a10ce1d930e9	1338	16.4	True	1	bc04	classified
1359	0dc68ed4-1a1f-4c52-abe8-a1e0172acd61	706	12.7	True	0.998	bc09	classified
1360	27eec2b4-64c3-49eb-b89a-9b65176021e2	926	7.6	False	0.043	bc09	below_threshold
1361	77b24659-2b06-4db6-9d0f-add5a57edb22	420	14.3	True	0.566	bc07	below_threshold
1362	ab6ea71f-7cc6-487d-b1cc-b71af8aa9df6	54	12.1	True	1	bc04	classified
1363	c3d24929-5758-4f1d-b4bc-55edf9dfd44b	433	15.9	True	0.995	bc10	classified
1364	8a12fba1-0fb0-4431-a4e8-e672c2da77a3	885	10	True	0.998	bc05	classified
1365	c184ce27-4eab-4d0c-b6ed-8f228cc401ad	1570	17.7	True	1	bc09	classified
1366	602042eb-a3a7-4099-9f8a-d80ddfa07bc6	128	11.7	True	0.898	bc09	below_threshold
1367	8d9e684c-b017-47fb-9e16-9712d28da465	1124	16.8	True	1	bc05	classified
1368	c21f52f6-8c32-4adc-a115-22181870060b	334	15.9	True	0.961	bc02	below_threshold
1369	5902cd79-ce76-4d74-a1b9-641d62f1e182	905	13.5	True	0.999	bc03	classified
1370	4a03153c-8210-4ff8-bf10-4e14cd4b25cc	146	8.5	False	0.999	bc09	classified
1371	7c014bc3-8db0-49f9-84fb-fb9a583d8c76	811	8.1	False	0.992	bc05	classified
1372	c32a7688-8f11-48af-b81c-8c67f91ec384	48	21.1	True	0.928	bc02	below_threshold
1373	4cf97c3a-4d5d-4dfb-8b5c-62d5da897989	142	14.3	True	1	bc10	classified
1374	3ef655c2-87a8-4aff-82ee-cf24e941a317	392	13.6	True	0.999	bc04	classified
1375	715a0cfa-4d0c-4c65-999c-2f680112a9dc	908	9.3	False	0.572	bc08	below_threshold
1376	e70f0c3c-384b-40b8-af4c-dae623a16052	2800	17	True	0.117	bc11	below_threshold
1377	f125ded1-1b18-4651-842d-4388fe33ce4a	421	13.2	True	0.825	bc05	below_threshold
1378	9dab0e17-e601-46e0-ac4e-fb18bced8f94	352	15.5	True	0.995	bc04	classified
1379	a6e6d06f-fb77-42b9-a963-4c8ed60db75e	467	16.6	True	0.954	bc10	below_threshold
1380	b4b5ca3e-f649-44c8-99de-13a1a3edf34b	2390	14	True	0.967	bc04	below_threshold
1381	11070ee4-6d0a-478f-b3e1-282caa978aa7	3362	14.5	True	0.979	bc10	below_threshold
1382	6eb4b707-d186-4ef2-8067-bca5ae7f3ec8	0	0	False		No adapter detected in range (fast_detect)	No adapter detected in range (fast_detect)
1383	0e2bc3a1-f3f5-4fdd-a8c4-a29c0342555a	229	11	True	1	bc04	classified
1384	12b5ecf1-812a-4e70-92d1-9d8c2ebd8bcb	354	17.8	True	1	bc11	classified
1385	f1072782-4d2e-47a8-b27a-3ba288d89e1d	3099	17.5	True	1	bc09	classified
1386	5ffaf10c-2065-4209-bfe9-23807961d900	1566	11.4	True	1	bc11	classified
1387	daff10fd-5c71-43bd-8b31-4ad88705eaf6	3134	15.2	True	1	bc04	classified
1388	fa89fb3f-3434-4cfb-a021-692837cc36e1	550	16.3	True	0.89	bc01	below_threshold
1389	7644b0fe-06f5-4cfe-a487-e6fada817065	346	12.5	True	0.992	bc03	classified
1390	69c70bbb-aa59-4d84-ba07-aaa5c49181b3	1543	12.4	True	1	bc09	classified
1391	5b2f795a-d756-416b-ad40-a09f04c11802	1773	10.9	True	0.977	bc01	below_threshold
1392	5457c70f-f3ee-4b07-94eb-10c2a7cdc30d	800	10.8	True	0.339	bc08	below_threshold
1393	2efb9551-2f6c-4700-ab5b-19c436eb1e80	483	15	True	0.95	bc05	below_threshold
1394	d346a8b5-db66-48f9-bb6e-76406fbccdee	925	13	True	1	bc07	classified
1395	e04e555b-85b2-48c8-bc3c-8a74fc32b56c	503	18.9	True	0.883	bc04	below_threshold
1396	a8a1a869-31d0-41dc-8a59-0b59d61cec23	1435	18.4	True	1	bc09	classified
1397	8752127b-0460-4a86-8f3a-4373997c3040	334	7.3	False		No adapter detected in range (fast_detect)	No adapter detected in range (fast_detect)
1398	dc4ab4e1-d39f-487c-8a27-a59870495629	1685	7.1	False		No adapter detected in range (fast_detect)	No adapter detected in range (fast_detect)
1399	f635fcb3-e699-4c2a-b370-644027800878	977	16.6	True	1	bc10	classified
1400	c14438ba-b852-4d6b-9946-7d67e753f0ad	314	9.7	False	1	bc01	classified
1401	ad5041db-a693-40f9-9974-fbfc11107df7	761	13.2	True	1	bc11	classified
1402	deb61244-9c11-4e2e-9507-5990bc5c5ac2	0	0	False		No adapter detected in range (fast_detect)	No adapter detected in range (fast_detect)
1403	b7e3ff20-49e2-40e4-8e23-299c0c8c3c78	337	10.7	True	0.948	bc05	below_threshold
1404	bb0739ce-5818-4ebb-84ba-7b661f0fbaef	131	11.6	True	1	bc04	classified
1405	e3e87607-d3a3-44eb-bf47-ee8a43dc1a28	1593	16.7	True	1	bc03	classified
1406	8fb34508-f6e3-4ec0-abd3-b08835bab4ec	303	20.1	True	0.862	bc02	below_threshold
1407	f041447f-d6e0-4785-89c6-2c1f7c7044b7	483	11.1	True		No adapter detected in range (fast_detect)	No adapter detected in range (fast_detect)
1408	3e2374d4-bc54-4ed0-a521-96171041da93	153	25.7	True	0.991	bc04	classified
1409	eb648f07-24eb-42dd-aa33-9a023e1cf975	21	1.5	False		No adapter detected (ADAPT)	No adapter detected (ADAPT)
1410	495038ea-2f9d-4529-8fbb-0f5f38385c39	670	14.5	True	1	bc08	classified
1411	5f6fa35c-bd46-4c7a-9342-a6d9584f7497	3299	16.2	True	1	bc05	classified
1412	92ba11d1-ec72-4873-92d3-62c5e7b7d155	395	13.8	True	0.652	bc08	below_threshold
1413	c91c3b42-698a-49b4-9cb9-594c538d744e	595	12.8	True	0.204	bc11	below_threshold
1414	1ee4e34d-6d3f-4e4c-ac36-c167a74a5041	744	15.3	True	0.805	bc10	below_threshold
1415	9ae65fb7-3852-4d7b-b182-24cc268090e8	1123	12.3	True	0.999	bc11	classified
1416	264828f6-041b-4e81-9d0f-e1a613b93002	3167	17.4	True	1	bc09	classified
1417	5eebf2cc-d45d-42bf-be6b-df78910d5ff8	1491	15.2	True	1	bc11	classified
1418	4cc10a66-5b61-4269-a360-a5d0cab2efd5	737	14.4	True	1	bc07	classified
1419	6335c648-fdfe-41b1-9aab-504139bd6141	74	17.8	True	0.979	bc03	below_threshold
1420	b1edf0b7-cf5b-49cc-9026-7dd1d87566ab	1007	16.7	True	1	bc11	classified
1421	f3c20ed2-f647-40d6-93b9-04e9cf43d8d1	1383	18	True	0.99	bc03	classified
1422	08c25112-5376-4241-8522-67cd75ac2e5d	2823	14.8	True	0.953	bc09	below_threshold
1423	50d7af1a-0d3b-4972-b556-9c34091c0860	222	9.7	False	0.996	bc05	classified
1424	3ed47e2c-2cb5-4e4f-b77f-d384ba30bccc	1208	14.4	True	0.999	bc04	classified
1425	a8d175cc-3f7e-4053-a3e9-f55f6431fde2	233	18.5	True	0.987	bc11	below_threshold
1426	4cc66a91-91fb-43ab-86b0-96f0b264d648	1283	9.5	False		Real signal check failed	Real signal check failed
1427	bbdaada1-b1e5-4a0d-ac4a-b513bccbdcb0	1796	15.2	True	0.959	bc03	below_threshold
1428	1814e7ab-14ed-4723-9d33-aa230c33a3fa	1456	13.2	True	0.996	bc04	classified
1429	6f03c09d-36ac-407c-8572-745162a6fc4a	116	18.6	True	1	bc05	classified
1430	7ef9d53d-cfac-4ec8-8e30-64c1591a33c4	1871	16.2	True	0.943	bc09	below_threshold
1431	a89dd9b3-0458-4315-8af0-b61e534d13ea	4024	16.9	True	0.948	bc11	below_threshold
1432	1601f1e6-f7b2-4955-858b-3332698fac42	1315	13.5	True	0.995	bc07	classified
1433	46943ed8-c2e7-4940-a573-875b88243859	1647	13	True	0.995	bc02	classified
1434	a7dad343-d554-4c2c-bb6b-7e8b262cad74	1242	17	True		No adapter detected (ADAPT)	No adapter detected (ADAPT)
1435	5f48347e-33bc-4057-8b3c-0e3a204245b8	399	15.2	True	0.993	bc07	classified
1436	e48421c0-65c7-45f9-b914-73b224d0bcac	0	0	False		Real signal check failed	Real signal check failed
1437	dc5ff475-0bbc-4c60-a009-8a64e4851fd0	365	13	True	0.998	bc07	classified
1438	30c4fd52-4465-43b8-bb3d-504ae2c99394	867	12	True	0.988	bc11	below_threshold
1439	d48d48a7-9bd9-4014-b419-fca9b8892e26	340	6.7	False		No adapter detected in range (fast_detect)	No adapter detected in range (fast_detect)
1440	4a33de8a-baa1-42b2-a69c-e78923787c8e	1639	17.4	True		Real signal check failed	Real signal check failed
1441	8a135e1c-9505-48bd-a36b-965d6ef04b2a	195	9.8	False	1	bc04	classified
1442	b8605e30-8645-48fb-96a4-a7bddfd3f3dd	0	0	False		No adapter detected (ADAPT)	No adapter detected (ADAPT)
1443	06db6f26-c567-4f91-89d5-bf1d9c71c55a	926	13	True	1	bc05	classified
1444	35a66eef-b440-4142-80ed-b291d472481c	1585	17.3	True	1	bc05	classified
1445	3e51f3c7-6e84-4758-84cb-e7c8802a0124	0	0	False		No adapter detected in range (fast_detect)	No adapter detected in range (fast_detect)
1446	390ac57c-d5a1-43ef-8947-8f6e70613bb3	497	16.6	True	0.852	bc11	below_threshold
1447	1d562493-0bcc-4d4e-a796-f4272f469405	1192	16.5	True	1	bc11	classified
1448	6ae731ab-2044-4ecb-b007-d9283890a929	440	12.2	True	0.301	bc11	below_threshold
1449	896438f9-de26-4d85-b5df-5e36884f36aa	1660	17.8	True	1	bc11	classified
1450	7c79273b-d788-433c-94db-09b6ecf10773	0	0	False		No adapter detected in range (fast_detect)	No adapter detected in range (fast_detect)
1451	c9facca4-da22-4489-b171-e5f08317b341	2526	17.5	True	1	bc03	classified
1452	18a8e6be-e177-470f-ba92-fb93620eb327	1756	14.2	True	0.997	bc10	classified
1453	83234f50-1b3c-4aab-be37-f698dfd14e77	959	14.3	True	1	bc08	classified
1454	18e8c8cf-7b88-4d05-911c-fd789168a935	919	11.7	True	0.999	bc04	classified
1455	f1886898-a809-4204-9d16-596430ab5716	378	15.8	True	0.909	bc10	below_threshold
1456	3e1e02ef-964c-4465-80d6-0851108a7778	2212	16.4	True	1	bc11	classified
1457	4ee37a4a-5c6f-4ffd-9107-3edc028b5daa	2100	13.2	True	0.899	bc04	below_threshold
1458	edfe7b0b-b612-41c0-92bb-fc7e14c64928	695	10.2	True	1	bc03	classified
1459	d85f9461-14af-487e-b299-053d41c2698f	715	15.4	True	0.995	bc10	classified
1460	4b9cea67-e4c1-4302-89c6-ede9d48620fc	558	10.5	True	0.966	bc02	below_threshold
1461	20019160-049a-40d4-b4c2-9883fbb0d3b8	2456	15.8	True	1	bc04	classified
1462	381d8014-35aa-42fb-b902-8c16198a16a9	161	12.4	True	1	bc04	classified
1463	698ddb75-2e30-4cae-8ada-0bce62d900ac	2278	9	False	0.939	bc04	below_threshold
1464	cf075e17-99d0-4595-94c0-c35356319f98	1755	15.6	True	1	bc09	classified
1465	94becb1e-85fb-4983-93bd-3b712aa5b8a8	786	14.5	True	0.168	bc02	below_threshold
1466	daf19d41-7c85-4b1f-bfcf-2fc67c1c4f15	11	6.1	False		No adapter detected in range (fast_detect)	No adapter detected in range (fast_detect)
1467	6f7db0bd-b918-4b5b-a264-a7258f820cb2	731	15.3	True		Real signal check failed	Real signal check failed
1468	715c0294-6a71-47cc-a4ab-35dcea62b0b7	0	0	False		No adapter detected in range (fast_detect)	No adapter detected in range (fast_detect)
1469	a3fd731b-a8d5-465e-8b07-dae74ed2855e	1284	13.6	True	1	bc05	classified
1470	e4d144b7-9122-4863-ab4b-4be7eabe4a4e	30	6.6	False	0.996	bc09	classified
1471	ff1cba18-c762-4894-8f4a-655a1969f3bc	440	16	True	0.979	bc05	below_threshold
1472	197939ee-80e9-4705-9bc2-8251bb22d108	513	16.4	True		Real signal check failed	Real signal check failed
1473	c50a57ff-7201-4488-a5d0-82228d07d3c6	738	14	True	0.311	bc04	below_threshold
1474	a928421a-b0b8-488c-84df-5f71372e2d32	270	12.6	True	1	bc03	classified
1475	0640e668-d50b-4fa1-8d1f-0c4f368c8aab	0	0	False		No adapter detected (ADAPT)	No adapter detected (ADAPT)
1476	074155a7-6751-42be-b2d9-902252ebbb59	751	14	True	0.993	bc08	classified
1477	72982514-8fef-4733-a1c6-4f15328bb07d	2037	14.2	True	0.996	bc04	classified
1478	a7d48127-8912-4a21-8709-d7dcf4afd838	376	14.2	True	1	bc05	classified
1479	61e0b67e-a6c5-4ad6-8282-82ba2273ebab	543	17.9	True	0.998	bc11	classified
1480	f35673d5-636b-40a8-a94e-2f828d86e768	70	6.6	False	0.207	bc06	below_threshold
1481	17a4634b-609c-4640-9df8-0b8f5a9a7ad0	677	9.2	False	0.989	bc07	below_threshold
1482	1f9ec128-f054-4b51-bc51-1c40897c017b	423	9.9	False	0.089	bc06	below_threshold
1483	71a935b3-509e-4289-9f61-453ca882b9a4	194	10.8	True	0.999	bc05	classified
1484	eef493d7-11fa-46f6-99bb-779ba52d0586	1147	11	True	1	bc03	classified
1485	5129899e-11de-40c4-b2c5-8129f86f5605	612	14.9	True		Real signal check failed	Real signal check failed
1486	74d82a92-0d48-4be0-b132-fe78ebc0e018	281	14.1	True	0.974	bc11	below_threshold
1487	23e3bb94-f59b-4985-b164-2dd34cf82cdc	1438	18.6	True	0.996	bc01	classified
1488	c717384b-d592-4aab-9d55-edd2c5b22cb4	0	0	False		No adapter detected in range (fast_detect)	No adapter detected in range (fast_detect)
1489	e7e666a8-bdfd-4223-a94a-9cb83c0cb3b3	1720	17.9	True	0.953	bc10	below_threshold
1490	48a23ee0-c11b-4a49-9ed0-ab11373aa3d8	1150	14.5	True	0.999	bc11	classified
1491	57863492-dcdf-4980-be16-de69ff4533d3	20	29.9	True	0.994	bc11	classified
1492	f1ea5dbc-6e6a-41ad-8b8a-42e104fb5b93	2027	16.1	True	1	bc04	classified
1493	725925d5-5ecf-4e1e-b5c0-2f30a09ea6e5	260	6.4	False		Real signal check failed	Real signal check failed
1494	bb25d4a2-390c-4d52-a2cf-1eddf6c12c49	266	15.1	True	0.974	bc05	below_threshold
1495	27f47399-e5e1-408d-b431-711c1cee0f95	2933	15.6	True	0.999	bc05	classified
1496	343bc217-7076-43eb-864a-30bf5f6a3755	222	9.3	False	1	bc04	classified
1497	56eac5b5-407a-4eb8-8f20-bf37787b85c2	683	15.5	True	0.963	bc09	below_threshold
1498	8f760b8c-e31c-473a-9136-c48a940a0b2e	830	11.9	True	1	bc09	classified
1499	d1475832-61ff-42c7-9613-ae637a34d09d	0	0	False		No adapter detected in range (fast_detect)	No adapter detected in range (fast_detect)
1500	382be720-0dbb-48c5-997e-98e71f33e073	196	14.5	True	0.995	bc05	classified
1501	e1e33b46-5703-420e-8e16-1d526db7e878	0	0	False		No adapter detected in range (fast_detect)	No adapter detected in range (fast_detect)
1502	c49fae44-4d55-4402-b4ca-eb71b79874c0	0	0	False		No adapter detected in range (fast_detect)	No adapter detected in range (fast_detect)
1503	398dc065-a7ce-426b-a092-d92fd22011ac	141	8.1	False	0.987	bc04	below_threshold
1504	6fe0d0c4-ca52-4b14-9dc7-f797093f23d5	1700	12.5	True	0.995	bc01	classified
1505	37277ed5-35c9-43b2-ae26-806029da277a	480	17.4	True	0.982	bc01	below_threshold
1506	77b62354-ce39-4353-b3f2-374f7913077f	834	14.3	True	0.511	bc06	below_threshold
1507	c3a015bc-cf79-454f-abaa-93b64968867a	918	10.6	True	0.971	bc10	below_threshold
1508	45e7b974-6790-482d-8d38-e86d43ee0ad2	170	12.5	True	0.999	bc03	classified
1509	0c82caf3-62b5-443a-88f9-ebb89b8d0db4	1536	16.7	True	0.995	bc04	classified
1510	37a5e28d-bb7e-4650-a817-9560b7f183be	4793	16.4	True	0.998	bc08	classified
1511	983336ff-50e2-43b7-8076-67b271339aa8	1101	11.3	True	0.155	bc08	below_threshold
1512	8edd1d55-f4dc-49d5-9868-39d24757cb3a	1540	16.9	True	0.998	bc11	classified
1513	bf78eded-618d-4522-8bfd-487c80a78d63	838	15.3	True	1	bc04	classified
1514	bc440bab-8874-4ff1-8ef8-dc4891fddbb8	2052	12.7	True	1	bc03	classified
1515	7c4f45d9-397b-4119-bc8c-75ca2e8d645b	704	14.9	True	1	bc03	classified
1516	99804c7d-5a72-4a6b-9aea-4bbfe91ca71d	164	8.4	False	1	bc04	classified
1517	31f2127e-00fd-48bb-b529-db37fddbe3ff	495	14.6	True	0.999	bc07	classified
1518	7f3191ac-1af7-47f7-97d9-49b8162975d9	128	22.2	True	0.91	bc10	below_threshold
1519	b054dd7c-3caa-419f-9963-4a8364720a59	909	15.5	True	1	bc04	classified
1520	fbe44a7c-60f5-4f00-9c5b-276a2c50a108	3410	17.5	True		Real signal check failed	Real signal check failed
1521	222acbc7-b3f7-4ba2-a992-5d61b7d8471c	171	22.3	True	0.654	bc08	below_threshold
1522	054b40e5-734d-45aa-9e39-fef6121ddfb6	161	20	True	1	bc03	classified
1523	edf69344-6739-4c4d-ada1-d4da2e28f279	423	16.3	True	0.999	bc10	classified
1524	307681a5-3af5-41a6-8947-b09960e743be	2202	13.5	True	1	bc04	classified
1525	ff89df1c-2d2e-40b3-af4f-94ee8a03110b	346	16.4	True	1	bc05	classified
1526	388154cc-9d17-4316-8392-c286c8101ddf	0	0	False		No adapter detected (ADAPT)	No adapter detected (ADAPT)
1527	53c21072-492b-44b3-a4cd-48f6a4181cf3	641	10.2	True	0.969	bc05	below_threshold
1528	410499e0-db4b-4872-93fc-124245e984bb	823	14.3	True	1	bc09	classified
1529	54eb484c-c9d6-4822-888b-49a3330aae8c	654	16	True	1	bc04	classified
1530	7ef13719-72e5-48e4-8e22-61a3d27ac92d	586	16.7	True	0.942	bc10	below_threshold
1531	8a8c0f15-a690-4811-bcf0-296c21309f2d	2278	16.7	True	1	bc04	classified
1532	49b4a2b7-e81b-4d16-ac31-5985fc9a9e18	1075	16	True	0.985	bc05	below_threshold
1533	1876040c-c385-4ac9-991a-01b363bffa94	1502	13.6	True	1	bc04	classified
1534	f57b6b9a-00f4-4319-991f-8b39f8c23d6b	2167	15.1	True	0.963	bc04	below_threshold
1535	02df1bdd-3701-4e3e-9f06-d0d6d43e9d44	975	17.1	True	0.993	bc02	classified
1536	ffcbb683-0adf-4de4-a8c9-d395ef85fff4	793	16.3	True	0.998	bc09	classified
1537	0c92e753-b631-4c50-ae8b-98f2288c6798	2882	17.8	True	0.915	bc10	below_threshold
1538	59a83c6e-5d9a-4828-b7cc-12daaf250233	1576	15.6	True	0.97	bc04	below_threshold
1539	92a3b8c7-0e0a-436e-85f5-34c14660b3f8	879	16.5	True	0.687	bc11	below_threshold
1540	f8d6f0e1-6514-409f-9435-b87429b0bfe6	414	10.7	True	0.035	bc08	below_threshold
1541	c5f5c6aa-39cf-4691-a2cf-412967511a16	745	16.2	True	1	bc10	classified
1542	9d8dff91-51cd-4e2e-9d3e-3b33b940681e	560	15.1	True	0.999	bc04	classified
1543	6531490e-d952-49d2-be8c-b05a0a3a687e	128	12.3	True	0.994	bc10	classified
1544	a069e50f-b33d-4c24-9652-2e763e62cc8e	618	16.9	True	1	bc11	classified
1545	6f5ebf62-3b97-4194-874f-0c50ceb28816	368	13.3	True	1	bc04	classified
1546	980346c6-4762-44e5-9da8-ba1ed7c5a5f6	449	17.8	True	0.951	bc11	below_threshold
1547	c62218bf-8728-472c-87aa-f076ce5d2dc8	5309	15.7	True	0.999	bc04	classified
1548	e3309296-4313-4cbd-af3a-c8b81e6e3cf2	794	14.7	True	0.991	bc11	classified
1549	d8098059-ba25-4d2c-9bb2-fa486a8d4eae	432	10.4	True	0.644	bc02	below_threshold
1550	b582bf84-9be1-40d0-8bfc-13a25b3a6405	686	14.8	True	1	bc03	classified
1551	581b479b-20c0-4234-badb-93ad45cb59de	3670	16.7	True	0.968	bc10	below_threshold
1552	330fffc4-b169-4d23-890a-2f097dc7f508	894	15.7	True	0.995	bc02	classified
1553	985f88ec-8ca9-47ab-a0cc-fc00ceb66e2a	1223	15.3	True	1	bc11	classified
1554	4bcd75cf-2c53-4310-9463-8c5253369174	0	0	False	0.98	outlier	outlier
1555	424cb146-90d1-428e-9136-b5e58e6fbd7e	464	14.9	True	0.896	bc10	below_threshold
1556	1eaefcfd-1eb4-4190-9209-768fa0108dfb	440	14	True	0.997	bc11	classified
1557	e0ef7291-fae0-407e-bec9-e8870af5a2eb	2012	15.7	True		Real signal check failed	Real signal check failed
1558	6ac4e00b-b34d-4730-8236-8dcbea37413e	1619	15.6	True	0.999	bc04	classified
1559	421baa66-e00d-4150-aacd-8909c8c1aafa	194	9.8	False	0.408	bc04	below_threshold
1560	1594d878-274f-4946-b7ba-ff64da722e19	649	16.4	True	0.992	bc04	classified
1561	a0f5f8d7-7c9a-4a74-9936-5c9b4d4921fb	1236	17.2	True	0.973	bc01	below_threshold
1562	89984a91-9f77-47c5-9acf-49741431be73	3370	15.7	True	0.213	bc04	below_threshold
1563	317b5ea9-f205-4c82-92f1-f6aeec83cd82	1020	17.3	True	0.998	bc05	classified
1564	ca294801-9d19-4b2c-8600-a26fc49f9d0e	23	8.9	False	0.905	bc01	below_threshold
1565	7d46677f-0209-4895-833a-8ff9680af72b	673	16.3	True	1	bc11	classified
1566	11e99a4d-6ccc-488d-be2b-52b87998c5ef	4057	15.7	True		No adapter detected (ADAPT)	No adapter detected (ADAPT)
1567	e0ccb9cb-12ef-42b5-8b77-98c59b9986e5	0	0	False		No adapter detected (ADAPT)	No adapter detected (ADAPT)
1568	8d3f9c00-8542-4e91-afb3-8b0121952a28	1012	17.4	True	1	bc11	classified
1569	1eac58bf-f5b0-41d5-980d-200349420dfd	475	15.3	True	1	bc09	classified
1570	4d538086-3df7-4642-ade1-0836707f127c	347	10.1	True	0.929	bc05	below_threshold
1571	af90916f-eaab-48a4-b2d3-c7a2738dca78	1604	16.1	True	1	bc03	classified
1572	f9311901-a73f-4232-9c51-4e0049d3a308	843	21.5	True	0.936	bc01	below_threshold
1573	f9178e31-917c-4357-8cf3-af03482cfdeb	1179	14.2	True	1	bc05	classified
1574	b234eaae-5f05-4313-a868-a3ce31e6e8b2	25	6.5	False	0.996	bc03	classified
1575	41113a57-1f18-4e98-9a37-311c58375b7e	5994	18.4	True	0.919	bc08	below_threshold
1576	4c4ec99b-7343-4fbc-9173-5c4a75d69f71	299	6.8	False		No adapter detected in range (fast_detect)	No adapter detected in range (fast_detect)
1577	29c201c1-01e7-4cca-ab6f-7ddb1fb55294	1637	13.5	True	1	bc09	classified
1578	4b74bc74-3a25-4b92-8ca7-61212a281932	620	16.6	True	0.999	bc07	classified
1579	c81adcc3-2ac5-4d50-a7e9-eca34d4fe4a7	438	12.7	True	0.977	bc08	below_threshold
1580	808b604f-c813-4b65-993e-92c0468043fe	1327	13.7	True	0.994	bc12	classified
1581	bcc7386d-010a-4c90-857d-48b6c23b17f5	435	17.8	True	0.999	bc05	classified
1582	4d037d70-77ff-45d4-be88-827bf4edd114	3768	13.8	True	1	bc04	classified
1583	627b0027-8e8a-4575-8ff3-e30c4ffc0ead	370	7.5	False	0.071	bc08	below_threshold
1584	493cae6d-35c3-44e3-aa98-dc2f24484747	670	15.4	True	0.998	bc09	classified
1585	251ee875-ff60-4113-8798-94758858946a	667	16.3	True	0.999	bc07	classified
1586	86afd75f-fecb-45fb-99f8-e6fe5679ec84	1078	16.7	True	0.998	bc03	classified
1587	65d1f7c0-4bdd-4b41-9126-0de396f75984	990	14.5	True	1	bc05	classified
1588	3e91a3e3-5aa2-4b40-8184-65cb287568c4	298	13.6	True	0.965	bc03	below_threshold
1589	2c13da57-7fa3-44f0-878d-64ae04a05538	1562	14.5	True	1	bc04	classified
1590	1e686168-5934-4bd3-abfc-fe35ee9d39da	397	19.1	True	0.994	bc04	classified
1591	2f9fe1bb-31d1-4473-9211-13ae3f738c3b	650	16.6	True	0.951	bc08	below_threshold
1592	54274bd5-3bac-492b-99a7-d52c33ea5495	2004	17.2	True	0.997	bc05	classified
1593	44b9cdcd-3373-42f3-ac62-d8d47a3f1ee5	564	16.9	True	0.99	bc07	classified
1594	f5bfe710-3d8e-45a6-aab3-ef8918165745	217	11.7	True	0.993	bc11	classified
1595	a7e8c51e-470e-419c-bc01-2e6f6e71c7fa	544	19	True	1	bc05	classified
1596	b0a94fcf-3356-4c4e-9bc4-ebaf5a13e9fe	3066	17.2	True	0.496	bc04	below_threshold
1597	44f6c857-b3f6-479d-bac6-152605be4d41	1476	15.8	True	0.999	bc10	classified
1598	9e6784c9-f09c-4c21-80f6-cb99fbca6da0	1145	18.2	True	0.994	bc08	classified
1599	63926a49-6c31-4545-89c6-f9d7661b0608	918	17.1	True	0.993	bc04	classified
1600	886ece52-5c97-47ae-b65f-7da771de12dd	171	12.2	True	0.995	bc05	classified
1601	7f329776-2c11-413d-92e1-44295383a3c7	1519	15.9	True	0.998	bc09	classified
1602	a653a734-8a69-4e0d-81de-df42011369db	1166	16.3	True	0.977	bc05	below_threshold
1603	ef968f3c-27f0-4f29-8abd-418e1363e954	1175	15.1	True	1	bc05	classified
1604	5b898080-e23c-4a77-9f5d-550820199c13	0	0	False		No adapter detected in range (fast_detect)	No adapter detected in range (fast_detect)
1605	5115a9d7-a804-4aa2-87b4-465f5bff5d9c	1103	12.5	True	0.992	bc07	classified
1606	133137ab-ec32-4d83-98a1-688ba47a4c03	682	13.3	True	1	bc04	classified
1607	389b247a-b33e-49a0-a5c9-7e8cc9852041	230	13.9	True	0.997	bc01	classified
1608	901e4923-beaa-4fd0-a179-abf731db1b1b	552	12.9	True	0.986	bc09	below_threshold
1609	3cb64cae-4a3e-414e-bb9b-b4c327ca09e1	821	16.5	True	1	bc05	classified
1610	b43cc0d5-58f2-4762-b27a-9f05e75a5a1b	678	15.2	True	0.999	bc10	classified
1611	5878f04c-3593-4957-8421-ff0d8968c197	825	14.4	True	1	bc04	classified
1612	a7c2efe8-03e6-494a-9f3c-8cd38156f29e	1297	15.3	True	0.992	bc10	classified
1613	2c9debc6-3860-4d33-ba37-dd0f65ac63cf	379	12.5	True	0.143	bc10	below_threshold
1614	2d070f92-be4c-4c6d-8f78-81526374e013	2180	16.9	True	1	bc03	classified
1615	927b0aac-0de3-4861-8dca-a1f6b9d61d13	623	17.1	True	0.997	bc02	classified
1616	01ec1b06-43d6-4a50-85e4-7ab2d72ed668	556	15.9	True	0.998	bc05	classified
1617	85fadd91-dbd1-452a-a3d1-86a0f6446050	618	6.7	False		No adapter detected in range (fast_detect)	No adapter detected in range (fast_detect)
1618	f13fd2ad-c6ac-4245-971f-603327168977	3423	15.4	True	0.995	bc04	classified
1619	5767fe51-7b05-4943-89ed-e1a555bef880	820	18.5	True	1	bc04	classified
1620	d8eb87bf-9c06-4cb4-982e-b57d96358a58	1027	16	True	0.995	bc10	classified
1621	9345a4ab-4af7-465b-afdf-b6a0f04cd48c	861	16	True	1	bc07	classified
1622	9db82ef0-4d7d-4a6d-ab45-562ce5be04c4	1994	16.3	True	0.999	bc05	classified
1623	d5c261c4-11bf-4d56-bde3-0b0b6e306d4a	2666	14.3	True	1	bc11	classified
1624	0e4b2f7d-53a5-4a15-bfcc-6999565b8c2d	1099	14.9	True	1	bc09	classified
1625	09d5050c-aa44-4eed-9128-f3381953561f	561	15.4	True	0.991	bc05	classified
1626	738548ac-87e9-4e71-995a-2b940be4217f	148	15.6	True	0.457	bc11	below_threshold
1627	6f562bab-c127-4145-9322-223f7e1068c7	1210	16.2	True	1	bc05	classified
1628	8147ee5b-e87f-4411-9aaa-1a379698455c	379	13	True	0.997	bc05	classified
1629	328cdb49-f31d-452c-abf3-62fb5f52c7f6	1461	15.8	True	1	bc11	classified
1630	e0bc2d7b-9339-4b86-afd6-b7b312d67561	588	16	True	0.985	bc09	below_threshold
1631	fed810ec-46de-4833-8c25-560b4913e0a8	1553	16	True	0.999	bc04	classified
1632	987b06fd-6e85-4364-9c71-3b7c82b56f72	921	16.6	True	0.999	bc05	classified
1633	d691940d-ed08-40ed-877e-f3b7dc1633a3	872	9.7	False	0.987	bc09	below_threshold
1634	9879f750-9933-4874-b645-fb8c1924deb9	1311	15.8	True	0.999	bc04	classified
1635	59b47918-51b3-46cc-b08e-22c7cee83596	734	15.4	True		Real signal check failed	Real signal check failed
1636	760b716b-c229-42d8-82b5-8052fbacc908	377	12.3	True	0.629	bc10	below_threshold
1637	cf6383af-444f-4db6-a435-bbcd4db0aeb7	97	14	True	1	bc04	classified
1638	88d7025e-0207-4174-ad00-188ee437a9d1	969	16.3	True	0.976	bc08	below_threshold
1639	099fb72a-7aa7-4377-9c0a-e2fea2f64296	1279	14.6	True	0.999	bc11	classified
1640	d5f5d33a-201e-41e6-80e7-4920cec2cc55	1536	14.5	True	1	bc03	classified
1641	0ceed483-bb20-49ca-ae47-b6c1f333e0de	712	12.6	True	1	bc04	classified
1642	b1dc2a9e-d462-4d3b-b815-17dd4e99992a	267	15.4	True	0.998	bc04	classified
1643	a1ea9891-61e4-4b1e-b522-2b772587c818	533	16.3	True	1	bc10	classified
1644	45e8616c-03ba-43dc-9f97-7f08b1804703	814	18.5	True		No adapter detected in range (fast_detect)	No adapter detected in range (fast_detect)
1645	9d2e5fe1-7589-409f-9fa8-c46477bcd9f6	0	0	False		No adapter detected (ADAPT)	No adapter detected (ADAPT)
1646	67f7c3bb-3e07-4e0b-9252-3ff02416a19e	598	18.5	True	0.956	bc10	below_threshold
1647	07e7123e-e674-44f1-a671-69dd1b88bae0	3773	14.3	True	0.87	bc05	below_threshold
1648	cf76443f-18fd-4a62-b518-ad271014c2d0	1015	16.8	True	0.98	bc05	below_threshold
1649	63283da7-f664-413f-8110-377322f4247e	1497	16.5	True	1	bc04	classified
1650	d6b1f072-8309-46f4-8389-51002dfddab4	1510	16.7	True	1	bc10	classified
1651	85128323-b0cd-49ee-b4ef-43158ea976ba	838	11.1	True	0.379	bc04	below_threshold
1652	1fe661b5-cb8e-4e8c-a7f0-c3b2023671ba	611	15.5	True	0.921	bc09	below_threshold
1653	f6e2f6f3-3581-464b-b39d-2d093be3e0c3	4471	14.5	True	0.991	bc04	classified
1654	df0fe31a-f128-4f94-8a46-10cd1786aada	1240	13.1	True	0.999	bc04	classified
1655	88683ee3-b054-402a-a4ac-92323c04a158	293	14.9	True	0.997	bc05	classified
1656	0a6e689e-ca31-48fa-8b52-994886986b1e	1893	15.7	True	1	bc11	classified
1657	7c9baccb-0ba4-4ea9-8a45-92bd032e8652	0	0	False		Real signal check failed	Real signal check failed
1658	480e5696-41a3-4683-ae34-168ec4560c1f	2289	12.5	True	1	bc04	classified
1659	5d90b89b-bc06-4f39-a615-43c27e4ceb6d	286	12.1	True	0.998	bc04	classified
1660	f920577f-29aa-4dea-85d2-4957bf0bf75a	727	16	True	1	bc09	classified
1661	f29f343c-41a4-4e3f-88dd-c384047ac85d	837	18.2	True	0.024	outlier	outlier
1662	91e08d53-4110-445e-823b-2e7f759299a0	302	13.5	True		Real signal check failed	Real signal check failed
1663	591ca10a-946f-4ecf-b2d8-9e76997b67c0	1482	16.9	True	0.994	bc10	classified
1664	bf6f488a-f183-49b8-a8fe-6687f85dec6e	2963	15.5	True	1	bc05	classified
1665	1640605e-3a7a-413f-96b4-6b2c86275c02	277	15.3	True	1	bc05	classified
1666	37e2a0f5-e522-442d-a8fa-7e5c791653bf	118	16	True	1	bc04	classified
1667	c8594c4c-0614-4f63-a6e7-ee7f66a73993	1141	16.4	True	0.872	bc10	below_threshold
1668	08f3e2c3-ddbd-40eb-a8c5-ea2671369e26	144	12.9	True	1	bc05	classified
1669	cf3a7eea-21c9-4c94-8b77-7df47aa8cee3	633	10.8	True	0.989	bc01	below_threshold
1670	62c2b0aa-33de-41ab-ab8d-40750a2b6dde	993	18.4	True	1	bc04	classified
1671	cebeb9e3-1009-4d81-bb8c-9c0aaf5555b6	222	6.1	False		No adapter detected in range (fast_detect)	No adapter detected in range (fast_detect)
1672	65b34695-311f-4604-a787-0ea339965c81	700	18	True	1	bc05	classified
1673	8f99b06a-380d-4b1d-bc9c-cf43bc7bfe22	620	13.9	True	0.956	bc11	below_threshold
1674	3625fbba-008c-446c-8b9d-9247a047db27	664	15.2	True	0.998	bc11	classified
1675	8470e4be-0f19-41ec-b4e3-c8a19dee41f4	238	15.8	True	1	bc05	classified
1676	1f8666f3-94c0-4210-a866-c7d2a7fcb6cd	719	13.5	True	0.998	bc04	classified
1677	321ae646-bee4-46a2-9cb2-b6dedd714629	451	18.5	True	0.301	bc09	below_threshold
1678	57e4ec3e-b6a8-456b-89e5-c21fa96dee2c	477	14	True	0.208	bc10	below_threshold
1679	855d1ecf-4522-4f01-98a9-bbef9cbc8055	1281	16.6	True	1	bc10	classified
1680	ec65a808-42f6-4d49-9fd0-edbbf3e00c41	842	13.8	True	1	bc11	classified
1681	b6bc5805-dfb7-4275-8d78-1504dedebddf	461	14.2	True	0.999	bc04	classified
1682	18de6951-ce1a-4e41-b1e3-fbd84757d7c0	294	11.9	True	0.99	bc01	classified
1683	ce7564df-f051-442c-90f2-9130dae75102	0	0	False	0.615	bc04	below_threshold
1684	aef07256-e788-4c97-9a6e-2afc0c89db22	1021	14.9	True	0.999	bc05	classified
1685	0e7f777b-0a8e-4ab4-9bde-7631da84efce	234	17.7	True	0.997	bc09	classified
1686	76d8470d-83dc-4d36-a3c0-5850130977d5	2348	16.2	True	0.903	bc06	below_threshold
1687	01b71000-9b66-48c0-b614-c709b19ef78f	651	16.4	True	1	bc05	classified
1688	524e8322-4ec7-4ef8-be89-0ea3ff4d2d62	196	14	True	0.854	bc05	below_threshold
1689	54255928-e720-4d96-9dc6-280533331099	793	11.3	True	0.999	bc05	classified
1690	2185fe13-1461-4035-98d4-f36209444cf3	1208	17.3	True	1	bc09	classified
1691	617ed9dd-542c-452c-b0d3-8214c6c5c936	2557	13.9	True	1	bc03	classified
1692	e9a3828f-70d0-4252-8b55-00a580268cd1	1484	16.2	True	0.876	bc04	below_threshold
1693	291cd9ce-66eb-40b1-a2d5-c06331d46855	23	3.1	False		Real signal check failed	Real signal check failed
1694	7551515a-43cc-4af8-a34d-93fd623fc2a3	98	6.7	False		No adapter detected in range (fast_detect)	No adapter detected in range (fast_detect)
1695	3c3bfaca-0a25-449c-ace4-198ae3db2083	0	0	False	0.997	bc04	classified
1696	9954c800-1be2-4e78-a915-173332f05001	1080	15.7	True	0.985	bc05	below_threshold
1697	b1fe0733-57d8-4846-90e6-45249dc2ab1b	430	9.7	False	0.711	bc02	below_threshold
1698	a20ca025-2dc1-4e4e-97e5-4390d2d8b074	2734	17.1	True	1	bc04	classified
1699	1a24c856-d0a3-4b88-8b9d-aed8cefab7f7	409	13.6	True	1	bc11	classified
1700	54572e55-f879-4672-a54e-36431aefa17e	0	0	False	1	bc04	classified
1701	9721b03b-c249-42ed-a211-f36465991713	658	15.1	True	0.994	bc04	classified
1702	7d97d8d4-9e85-4c38-b995-8fc2e80536aa	1430	9.4	False	1	bc04	classified
1703	565c88df-5327-49cf-bb59-27c5943c1026	0	0	False		No adapter detected (ADAPT)	No adapter detected (ADAPT)
1704	8da9592b-e88c-4aba-b26c-2a51ed422c82	1918	16.3	True	0.994	bc01	classified
1705	bf843db0-e666-4338-947c-9fef52ec5d6c	688	17.7	True	1	bc07	classified
1706	a2c4cb5d-12a3-4b16-aef9-966e863cc0d4	326	15.4	True	0.989	bc02	below_threshold
1707	f7c0db8a-2004-49b5-a21c-d46cba56fbc4	250	7.8	False	0.031	bc09	below_threshold
1708	ae41514c-2b50-4f05-8071-546923a9b462	136	14.9	True	0.999	bc09	classified
1709	3fb79e58-6ef3-4712-9c65-6ed69308f3ad	224	14.9	True	1	bc05	classified
1710	32f3496e-e3ae-483c-9704-67e87ffa5460	254	9.5	False	0.993	bc04	classified
1711	b912ae35-a166-4afe-8666-ad49ac994dc9	3501	8.9	False	0.023	bc10	below_threshold
1712	6184c759-656d-4b3e-bc47-15350fe5d1e2	507	14.1	True	1	bc04	classified
1713	614fa472-5317-458d-acfe-66a49704f60a	703	15	True	0.634	bc10	below_threshold
1714	e5c81c75-e3ab-44b7-96d0-5a9d1a4d5023	201	17.5	True	1	bc09	classified
1715	e0fa2791-23bc-421d-83bb-4bd2fd725313	585	14.2	True	1	bc11	classified
1716	85431bbe-7f01-4463-ac6f-42b21b30eaac	2498	16.2	True	0.334	bc04	below_threshold
1717	bb1673d1-6216-452e-929d-344f8c35ba6f	511	11.1	True	1	bc09	classified
1718	1d5542eb-1ed1-4fe4-aba9-fe75f8b8e0bb	349	15.2	True	0.276	outlier	outlier
1719	4731d68d-7437-46d1-8869-430042440fe5	272	5.6	False	0.997	bc11	classified
1720	a24164a1-5388-4fc6-be18-fcb7e0b20347	397	7.1	False	0.925	bc04	below_threshold
1721	cabe8f09-3390-454c-8a4b-ddd486a99158	0	0	False		No adapter detected in range (fast_detect)	No adapter detected in range (fast_detect)
1722	fc29de75-7cb6-4e83-af04-b2e27197da6a	41	4.5	False	1	bc10	classified
1723	3ac10020-0538-40f0-a400-6058aaa1041d	272	9.3	False	0.999	bc02	classified
1724	f4273375-37a3-4768-82da-8a0c3944fd2f	750	14.3	True	1	bc04	classified
1725	515005a3-64b9-4ab0-be9b-3a8f24357cd9	687	15.6	True	1	bc04	classified
1726	dd6c1532-286a-4e39-bf2e-9740a67d212d	367	14	True	0.996	bc07	classified
1727	f75fc01e-1e8a-43a3-badf-be4136db01bc	576	10.3	True	0.085	bc02	below_threshold
1728	e4c04305-dd0f-4391-81c3-138e4a3f67b0	346	10.6	True	0.912	bc04	below_threshold
1729	6e5401ae-1a31-4b41-8769-ca00cb2c7cda	732	14	True	0.997	bc08	classified
1730	c187d466-6e61-4f86-ae7f-3f337c2c1946	0	0	False		No adapter detected (ADAPT)	No adapter detected (ADAPT)
1731	4bbf859d-4886-424f-ad00-0090ad0621dd	346	12.9	True	0.92	bc03	below_threshold
1732	ae61954b-5e21-416e-a647-5dcf9ade02ba	618	14.5	True	1	bc05	classified
1733	a6f1af68-1bc4-417a-9538-1c3e9d981083	0	0	False		No adapter detected in range (fast_detect)	No adapter detected in range (fast_detect)
1734	8abd2d52-3f10-4d8e-ad84-fca9b3aaf35a	0	0	False		No adapter detected (ADAPT)	No adapter detected (ADAPT)
1735	7a1d3f17-a1e4-4233-bdc0-a784460bf0a0	2256	7.4	False		No adapter detected in range (fast_detect)	No adapter detected in range (fast_detect)
1736	6d9cf9bf-adb6-4acd-b8dd-91f91005b61a	104	13.4	True	1	bc04	classified
1737	821d5b7f-b4d0-4399-abda-3a6da1c3e74e	423	12.6	True	0.998	bc11	classified
1738	e145bf61-6723-4689-b176-5783b5fa9427	341	16.7	True	0.798	bc04	below_threshold
1739	96c4295d-aae4-4cd1-9e4c-92e9f9b03b6b	146	8.5	False	0.997	bc11	classified
1740	8d0debb1-e3f1-41e3-9332-5a42901b1dfe	336	13.5	True	1	bc05	classified
1741	e61bbf64-e32f-45bc-a1f3-787ad22ffc9c	396	12.5	True		Real signal check failed	Real signal check failed
1742	eb28949a-7032-48ff-8152-ca27f43a45f1	713	15.2	True	0.999	bc10	classified
1743	6b7bf10b-b51a-4b41-b8bf-035f616aa27f	300	18.3	True	1	bc07	classified
1744	32160ab9-27e3-45cf-a1a7-896fec986d23	122	11.7	True	0.458	outlier	outlier
1745	0b74ae61-dc6b-4b65-b6b3-3b503edaae30	70	22	True	0.999	bc11	classified
1746	06f96df3-7e96-4064-a1fd-a8f8ea25ed0b	416	14.9	True	1	bc07	classified
1747	5ff89b25-ed57-4320-a1ae-83711377aded	612	13.4	True	0.997	bc04	classified
1748	19b0e2c7-9b6d-4a7a-b90b-cc6ea1bc30f4	255	16.1	True	0.969	bc04	below_threshold
1749	53a54949-fdc9-4285-bb05-8589b614b426	165	18.3	True		Real signal check failed	Real signal check failed
1750	23cac65d-d588-497e-976e-a5194968c8fd	624	10.1	True	1	bc04	classified
1751	5225e6a4-6c70-4772-9fd7-f37d5ec63e77	378	18.8	True	0.969	bc11	below_threshold
1752	4cbae714-b63e-4e52-862f-fdc058651697	258	16	True	0.609	bc08	below_threshold
1753	eed0381f-09fb-41f2-8462-c2ffc645e6b2	215	19	True	1	bc04	classified
1754	299acf1a-177f-4d5e-bfb7-4094c1da1d10	437	11.3	True	0.999	bc03	classified
1755	2cf0652e-8607-4566-b34c-c5bf3f2aae93	0	0	False		No adapter detected (ADAPT)	No adapter detected (ADAPT)
1756	ddd4606a-612a-4018-8718-0d62931162c0	296	13.1	True	1	bc10	classified
1757	8c6d8adb-0769-4323-b40f-513a6e506382	0	0	False		No adapter detected in range (fast_detect)	No adapter detected in range (fast_detect)
1758	85e101a5-e840-4ab3-b9a0-8ca83e942d3a	818	16.7	True	0.994	bc11	classified
1759	2e262323-9536-4579-af2f-b0b5868e242d	329	14.5	True	0.915	bc03	below_threshold
1760	aa21fdd6-6678-49c0-95b3-7a902a854be6	221	12.3	True	0.997	bc11	classified
1761	47d412fb-9ce7-4dff-9fab-6723c3bed21f	0	0	False		No adapter detected (ADAPT)	No adapter detected (ADAPT)
1762	62384611-ca38-48f0-8128-345ff3f7f604	0	0	False		No adapter detected in range (fast_detect)	No adapter detected in range (fast_detect)
1763	8843df34-b306-4918-a617-b06912fcbcb5	16	3.7	False		No adapter detected in range (fast_detect)	No adapter detected in range (fast_detect)
1764	f9ce1efd-c23f-486b-91be-d1896bbc532a	1615	15.3	True	0.982	bc10	below_threshold
1765	b871f7b9-0c0f-4314-ba3b-f8cc7b2dcfd8	315	10.8	True	0.999	bc11	classified
1766	09a834df-27e9-47a7-a6cd-8a4c91739242	412	14.4	True	1	bc05	classified
1767	d9188d31-20bf-44be-bfc7-0b52d686d09f	192	5.9	False		No adapter detected in range (fast_detect)	No adapter detected in range (fast_detect)
1768	c2fb7bc7-0179-4ead-a04b-e446b2b9e659	582	13.4	True	0.949	bc01	below_threshold
1769	285824bc-8cd7-424f-8850-80669007b163	134	19.9	True	0.968	bc10	below_threshold
1770	2e543cc4-eda4-4bd9-9e99-bcdc428c7979	200	7.1	False		No adapter detected in range (fast_detect)	No adapter detected in range (fast_detect)
1771	5d55cc23-b345-46b4-bc0c-8648d7d8dc57	434	15.5	True	0.957	bc08	below_threshold
1772	19a24729-5452-456e-8566-b0cd565e8c11	0	0	False	0.924	bc04	below_threshold
1773	2cf5148f-fe82-45c5-a371-3a8b36113376	286	16.2	True	1	bc11	classified
1774	fc830db1-1814-40e6-8416-014a5fe2be1b	343	18.6	True	1	bc09	classified
1775	205790cd-da49-4b7a-a7b1-8432787d0dfe	220	13.4	True	0.473	bc10	below_threshold
1776	832a2fff-e422-4607-ba67-098f092d0c91	0	0	False		No adapter detected (ADAPT)	No adapter detected (ADAPT)
1777	c784c8bc-4727-4b2f-b73a-7612f75680b3	153	14.9	True	0.966	bc10	below_threshold
1778	151183fd-2071-4a11-b4fd-ebf632aa739d	0	0	False	0.67	outlier	outlier
1779	571216ee-c4f0-47cf-b30f-5a4bf0a504fa	151	19.5	True	0.999	bc11	classified
1780	8784908c-0050-490a-b1ce-42c69ecce2f2	273	14.6	True	1	bc05	classified
1781	326931cb-283c-4a67-b2b0-ddadc59591d1	231	18.5	True	0.857	outlier	outlier
1782	5170cfa5-7ae0-468f-881f-a0e52e361a1a	535	17.8	True	0.823	bc11	below_threshold
1783	6a577413-5944-4724-a6c6-fbbc518c2cff	55	17.5	True	0.233	bc09	below_threshold
1784	69896b7a-d4e7-4a0c-944f-a6bc965ba769	0	0	False		No adapter detected in range (fast_detect)	No adapter detected in range (fast_detect)
1785	83867d39-13a8-46d6-96b9-d8167a77ca26	593	17.5	True	0.898	bc05	below_threshold
1786	0ea2fc05-c39f-4856-9b8c-015db8c6f4cd	437	11.1	True		Real signal check failed	Real signal check failed
1787	abbfcdd6-6b48-4f5b-9990-fedb8442208d	253	11.5	True	0.859	bc04	below_threshold
1788	495fa859-7fb7-4e55-a422-fda609a0df3e	0	0	False		No adapter detected (ADAPT)	No adapter detected (ADAPT)
1789	d6bf9149-ad12-43c4-baaf-7eb83f9b9528	607	18	True	0.995	bc11	classified
1790	b5004df2-deed-4cc8-9dc3-5a272a2f8546	161	9.4	False	0.934	bc09	below_threshold
1791	b935d4dc-74a0-4d73-af3d-333e75062906	0	0	False	0.618	bc10	below_threshold
1792	5e7ce141-2ff9-4879-b46c-5d6dc930a7c3	0	0	False		No adapter detected (ADAPT)	No adapter detected (ADAPT)
1793	fc75ab37-82bf-4465-b710-0b36653380ca	858	14.3	True	1	bc11	classified
1794	7464cb1d-c5e8-44ee-9ac0-723a90977bbd	579	15.6	True	0.752	bc12	below_threshold
1795	38624cbd-e36f-4855-9046-6aab3a257adb	0	0	False	0.869	bc09	below_threshold
1796	43e0aa7a-d547-4a2a-9f09-fed5e36baffe	406	16.2	True	1	bc01	classified
1797	29818b0b-2110-4246-971d-8487cde7251a	19	3.1	False		No adapter detected in range (fast_detect)	No adapter detected in range (fast_detect)
1798	4cd80caf-847e-463b-afe0-34c83009685a	411	14.7	True	0.999	bc05	classified
1799	d51691e4-6340-4608-8786-251b719563f3	423	12.5	True	1	bc05	classified
1800	b173c4be-f9f0-43f8-ac2a-a20a34ca136c	519	15.5	True	0.985	bc05	below_threshold
1801	237da209-8fa6-4ee8-8666-c7f623986d9c	152	6.8	False		No adapter detected in range (fast_detect)	No adapter detected in range (fast_detect)
1802	37e5edce-2961-47f2-af3e-2776bc3b5589	332	12.5	True	0.206	bc08	below_threshold
1803	c29c4129-518f-4f73-884a-7883879347cd	717	18	True	1	bc07	classified
1805	f460cf6b-88e9-4d90-a2e4-6ec7af07be2f	1202	14.8	True		No adapter detected in range (fast_detect)	No adapter detected in range (fast_detect)
1807	4cb70a9b-1426-4dfa-b02a-a1dc7e3bea65	336	13	True	0.994	bc02	classified
1820	15bb11d7-1da1-4bf8-9c69-c952133c98e3	0	0	False		No adapter detected (ADAPT)	No adapter detected (ADAPT)
1842	9c19a779-7aa8-465a-ac34-0a9044540284	1085	14.3	True	0.95	bc01	below_threshold
1863	af813d07-8630-4f88-bfce-9c456ad88714	780	14.1	True	0.96	bc10	below_threshold
1864	9166bc91-64c5-43d1-9a00-e0cc29b32167	773	18.2	True	0.059	outlier	outlier
1875	ab07c4b9-b9ae-4a7e-ac49-00ca200cbff5	4816	13	True	0.998	bc10	classified
1882	32994cff-3206-45e0-acae-a0ae16500e19	5969	16.6	True	0.996	bc11	classified
1892	4ff2a9e4-0ec2-4640-a3c6-1a8fa3920d86	4760	14.7	True	0.98	bc09	below_threshold
1909	69cc2256-1e90-4463-9314-1a84493653f6	7	2	False		No adapter detected in range (fast_detect)	No adapter detected in range (fast_detect)
1910	4623ef6b-051d-4c76-bd25-0e6d17213c7a	240	16.3	True	1	bc06	classified
1911	a40922b4-9f21-4341-a4dc-cd8854659a36	278	17	True	1	bc11	classified
1912	fc0d6545-6344-4387-9f06-a3b096e97a7d	2073	16.9	True	0.942	bc04	below_threshold
1914	e7d8dee0-7a5d-48bd-a726-ede6f2146078	56	6.1	False		No adapter detected in range (fast_detect)	No adapter detected in range (fast_detect)
1915	ce47f7a4-abdc-4436-9c0b-7ea2b2a02039	1517	10.3	True	0.652	bc05	below_threshold
1917	db05d4d2-5154-4f5d-b136-5b958aa64980	495	13.8	True	0.397	bc01	below_threshold
1918	faa0d47e-c20f-45dd-a3e0-e9d1122da555	273	10.8	True	0.98	bc02	below_threshold
1919	a6459651-a058-4dad-bc09-193c9fdbd629	358	14.3	True	0.997	bc05	classified
1920	63601ab6-6ba1-44ce-ac60-eb0b87c23b57	173	17.6	True	1	bc05	classified
1921	c9e8a818-e5ea-4313-af81-b8926056008c	2694	13.4	True	0.99	bc04	classified
1922	5f155d5a-ee75-4755-b21a-fcffc2d745e7	215	18.1	True	0.759	bc10	below_threshold
1923	95897756-d68c-48d7-83d7-38cb5fe0cc5a	622	8.9	False		Real signal check failed	Real signal check failed
1924	6e3cea57-fa02-48ef-8711-1faefc7ca299	1954	18.7	True	0.994	bc09	classified
1925	805fa7ab-c09a-438b-9e2b-83b1c96434f5	6775	16.5	True	0.707	bc11	below_threshold
1926	6cd461e3-a13a-499a-98f8-9045b4400e3d	1571	14.6	True	0.997	bc10	classified
1927	12acb8be-5155-4112-8d8c-c46f6cc88c33	452	10	True		No adapter detected (ADAPT)	No adapter detected (ADAPT)
1928	4cb13fa8-76e0-4dee-9baf-6868c4984fcb	0	0	False	0.064	bc10	below_threshold
1929	72fc2787-b26c-467c-93ea-a76eecd1cb78	1344	11.8	True	0.909	bc03	below_threshold
1930	b26df3be-4525-48a5-8997-6075c8a30014	682	15.8	True	1	bc10	classified
1931	3d5573ff-f2bb-4627-8e7a-c149fcfcb86c	1376	7.1	False	0.995	bc05	classified
1932	18531fe4-b6cf-405f-8955-73d0ed04fb1d	540	16.8	True	0.008	bc01	below_threshold
1933	d94fc934-4345-4ebc-87d7-ca8c09d091b6	0	0	False		No adapter detected in range (fast_detect)	No adapter detected in range (fast_detect)
1934	dcda8b11-6672-4824-a3bd-cad518c0d9e6	174	25.3	True	0.851	bc05	below_threshold
1935	ed4f9e07-b10d-41e0-bd74-c9c064b597fb	0	0	False	0.982	bc07	below_threshold
1936	09101021-d507-47ad-815c-c968b3bb1d60	0	0	False	0.969	bc02	below_threshold
1937	e586e1b7-39a5-4a89-882e-31baea071fa4	190	15.6	True	1	bc11	classified
1938	d682dabf-94b7-4127-8dbb-8cd45fb50217	897	14.8	True	0.998	bc08	classified
1939	df42eea4-cf9d-45cb-b647-177a653ea66c	780	6	False		No adapter detected in range (fast_detect)	No adapter detected in range (fast_detect)
1940	3b3741d1-c7dd-4028-83c0-57d80b778e50	134	9	False	0.998	bc05	classified
1941	bc3d6fb9-e43d-48f2-a3e2-c997ee8924cf	827	14.9	True	0.59	bc08	below_threshold
1942	4fa8187c-b60f-4ee2-9923-d3233e088448	1527	16.9	True	1	bc04	classified
1943	1944a15d-b8b9-48da-a808-048315252d4e	1216	15.3	True	0.999	bc04	classified
1944	d2566ade-6fa6-43d4-b7d9-96fdfea327d1	389	6.3	False		No adapter detected in range (fast_detect)	No adapter detected in range (fast_detect)
1945	3f68d13c-3cca-472b-8e01-65dea5f126a6	1199	14.2	True	0.999	bc04	classified
1946	946fdb25-fc16-4f1d-b72b-1e62362f0a8f	2423	19.1	True	0.999	bc04	classified
1947	0328e5ab-c01e-4fa2-8c5d-79552c8d5344	123	7	False	0.402	bc04	below_threshold
1948	a3a40a68-7ddf-457f-b47e-8e62d842ded1	671	15.6	True	0.986	bc05	below_threshold
1949	95f2da61-892c-4825-bc96-ef1acd3e9c44	0	0	False		No adapter detected in range (fast_detect)	No adapter detected in range (fast_detect)
1950	f0ac8b39-afce-4627-af84-ca0ebe870b9a	1072	16.3	True	0.996	bc05	classified
1951	8c220806-4989-48ae-87b7-a7027f9eabdd	1388	15.5	True	0.997	bc05	classified
1952	7b9c1af5-2d60-40ea-9be8-01cbbe2e9c0f	0	0	False		No adapter detected (ADAPT)	No adapter detected (ADAPT)
1953	6e52ad8c-41e9-4685-bcad-e38a45e8b557	190	14.8	True	0.983	bc08	below_threshold
1954	9edad017-1251-499b-a541-2a3ff03b21d3	0	0	False		No adapter detected in range (fast_detect)	No adapter detected in range (fast_detect)
1955	11e07dd7-3c49-4015-ad7a-f438058963a4	1483	11.5	True	0.971	bc04	below_threshold
1956	c296a485-7053-4971-93a2-4a78c9970e71	651	14.1	True	0.997	bc09	classified
1957	d8bc50e9-c43a-46aa-9ad0-fb0d268b3315	674	16.7	True	0.995	bc05	classified
1958	f53c3955-851a-4f61-be5e-5aeb353e9897	231	15.1	True	0.853	bc01	below_threshold
1959	82c4c376-f13c-4625-86ef-a491deed40a9	837	19.4	True	0.992	bc01	classified
1960	87974b04-699e-4d6a-8d7b-7d5ffebe0913	405	16.2	True	0.912	bc09	below_threshold
1961	c7182b3f-9e50-4d7e-bd69-573fb1de7bc4	249	6.7	False		No adapter detected in range (fast_detect)	No adapter detected in range (fast_detect)
1962	7f0da1a2-83b7-48be-87ac-e27999acd297	2930	15.9	True	1	bc11	classified
1963	0d98e703-022f-4844-a6e0-47bcf49f34e1	1518	17.8	True	1	bc11	classified
1964	5e6af8bd-8158-43be-9c82-3dddbafc3c94	0	0	False		No adapter detected in range (fast_detect)	No adapter detected in range (fast_detect)
1965	e6c340e5-41a2-4a60-88fd-877e6b326b0e	560	10.9	True	1	bc11	classified
1966	e2eb0acc-7e6d-44ac-8343-20ef47afbc70	2923	18.8	True	0.847	bc10	below_threshold
1967	b109af28-b648-4c10-bdfb-9fabe6a4d002	3302	16.6	True	1	bc04	classified
1968	ca301f01-5d02-4537-a2ff-48a8212ca6ba	513	17	True	0.686	bc11	below_threshold
1969	c3750ff7-a764-4f43-b0a7-38a8fa1b0984	650	8.8	False	0.997	bc10	classified
1970	13c2acbf-89b5-468f-b230-4a446ee6ea3e	44	11.3	True	0.993	bc01	classified
1971	e0125848-70dd-4238-b16d-3efc59ff7edb	4	7.5	False	0.949	bc10	below_threshold
1972	619fc60e-5afb-4c79-962d-e55e9e079ffc	1667	16.9	True	0.942	outlier	outlier
1973	f9fe5978-895e-43dd-8ff4-6ee1187fb066	1242	14.7	True	1	bc08	classified
1974	83665607-c0ad-42ce-9dbf-7119a7c36258	0	0	False	0.985	outlier	outlier
1976	28bfd9ee-6ace-4423-91bb-5f301c7375f5	1621	18	True	0.988	bc04	below_threshold
1977	290c891c-3083-4a18-8997-c980a643a947	614	14.8	True	0.898	bc04	below_threshold
1978	d6f0ca21-ccc2-48e3-8daf-7359cacf0cf6	2442	16.3	True	1	bc09	classified
1979	8b911d23-fcfa-4fda-a213-26c489cff725	0	0	False	0.998	bc04	classified
1980	ea5c114b-3fe7-4c60-8972-7c1c0f3f0bd7	2281	17.9	True	1	bc11	classified
1981	01970d99-8c88-49f6-9e4a-ad773ecd6c14	3127	16.5	True	0.998	bc10	classified
1982	b1021a27-a2b9-43bf-9045-86f80c594179	1171	17.6	True	0.989	bc11	below_threshold
1983	9aef5d4c-2565-4a85-aa13-9a40f206b0dc	1175	11.8	True	0.909	bc05	below_threshold
1984	283de7ec-b35a-4cf6-a664-a5d0cbd7d087	227	21.1	True	1	bc05	classified
1985	bc550a1b-5706-4abb-9e2a-7b06957c9e44	1472	14.6	True	0.899	bc01	below_threshold
1986	7029899f-ee8b-44b1-b0b6-83d68ddf63fd	702	14.8	True	0.997	bc05	classified
1987	40cfe011-b6a9-4f06-92b7-37e0f94628ca	396	14.8	True	0.998	bc07	classified
1988	224469c4-4d1f-4b83-8b69-a2eaa6241337	0	0	False	0.212	bc11	below_threshold
1989	300ce533-af0a-4c97-9bea-1f0eefe94bfc	11	1.4	False		No adapter detected in range (fast_detect)	No adapter detected in range (fast_detect)
1990	d734b3e2-1c1c-40ed-93d3-4663a0ea625a	2156	17.4	True	0.97	bc10	below_threshold
1991	fd084075-1658-4911-9934-3bf8234ebddf	245	12.2	True	1	bc05	classified
1992	46f6986a-0255-4f24-bc45-343261c76fef	1031	14.2	True	0.999	bc04	classified
1993	74dba69b-17fb-4b5b-a6a2-82e177b36817	367	6.8	False	0.282	bc11	below_threshold
1994	ca1cc92d-be5c-444f-bab9-dbdb5fc158f7	1359	16.6	True	1	bc03	classified
1995	7d238047-6a27-4ae6-ba3b-6ccce6f59c35	1632	16.4	True	1	bc04	classified
1996	50dbfce2-fd4e-43fa-a7a3-8bcec3bbf2d8	1720	16.6	True	1	bc04	classified
1998	0b64cba8-a0a7-4096-8d03-e91adc899b65	2477	9.2	False	0.887	bc08	below_threshold
1999	92859f9e-3c22-4b5e-9d09-1cb054a69d67	1485	18.6	True	1	bc03	classified
2000	63c1419a-8477-4328-8afa-cf5c3c018ef9	154	16.4	True	0.999	bc05	classified
2001	09a77b3a-980e-49f0-a875-262ea934bf05	2007	14.1	True	1	bc05	classified
2002	e8d492f7-9770-4e2a-8848-ad256a85d7b6	822	10.3	True	0.995	bc11	classified
2003	a0ee2862-5d88-4ea6-8db0-0a95197b8672	830	14.6	True	0.998	bc04	classified
2004	bc7958d7-df04-4bcd-afaa-1c758bd2f679	423	13.4	True	0.958	bc10	below_threshold
2005	ac62a531-eaec-4c0a-91ca-ba7b839afa18	120	18.4	True	0.923	bc11	below_threshold
2006	89cd3e81-2aef-467c-a7f4-7049764a3fb8	188	16.6	True	0.995	bc11	classified
2007	0a2266ae-268d-4eb9-87a0-ad6a55ca1855	526	13.4	True	0.991	bc09	classified
2008	f2b69046-9f34-491c-bad9-eba9a7b87dee	514	14.6	True	0.997	bc07	classified
2009	036d9953-4367-4754-93be-6a08e976540c	1522	12.6	True	0.998	bc09	classified
2010	3674d0cf-b331-4ae6-80c6-6fca0f8b5b3b	267	14.1	True	1	bc03	classified
2011	4d3b4947-2cb4-4314-9c23-62b322a47fd1	1411	15.3	True	0.954	bc09	below_threshold
2012	36d10636-5622-42bb-b862-c2e4edf0aa2f	577	16.5	True	0.999	bc04	classified
2013	de444f52-564d-4f34-83b9-d2738d23e538	953	11.7	True	1	bc04	classified
2014	4445d431-77ec-43ac-9ff6-fcaf5890fc67	1051	12.4	True	1	bc11	classified
2015	d7facd84-7d6c-4465-bf1c-b2d93a0cd1f0	913	15.3	True	1	bc08	classified
2016	8b934041-50a2-4a8e-a0db-c6041d6a7fa5	582	13.5	True	0.996	bc05	classified
2017	beb0e468-4765-4b39-9810-3c4fe2ef11d7	401	17	True	1	bc03	classified
2018	cf9f01fd-daa9-461a-87cd-215d343efb76	887	16.1	True	1	bc04	classified
2019	379035ef-1526-4bc8-a556-b3fc5e4ed016	1845	16.9	True	1	bc04	classified
2020	960d0428-d4f4-449b-aae5-2d86987500da	1622	15.9	True	0.947	bc04	below_threshold
2021	20842f50-9f40-4d4a-9088-12badcff9ab4	759	14.2	True	0.998	bc02	classified
2022	1538590f-0a8e-4156-a157-62fb23c2d8a8	915	12.1	True	1	bc11	classified
2023	0ae3945f-0953-465d-979c-8c21a850f587	1418	18.8	True	0.813	bc05	below_threshold
2024	f8edd1a6-e840-49b2-96d6-27304195d706	675	15.7	True	1	bc01	classified
2025	38099ce7-7bbe-4908-a592-3ac7be9ca61b	8561	15.3	True	1	bc04	classified
2026	eade3cd5-d135-468b-919e-73d92b587594	1018	15.4	True	1	bc04	classified
2027	b4e4c9b5-78d1-485c-8b7f-c340b03f41e5	973	15.5	True	1	bc05	classified
2028	866ec684-6993-4ed6-b8a9-91fc41b4e4a0	1046	13.2	True	1	bc09	classified
2029	620eb642-61e2-4762-ba9a-f6ce38232fa5	130	6.8	False	0.303	bc09	below_threshold
2030	b121e686-9b9d-4140-a243-1a0fbb4a8211	120	15.2	True	0.702	bc11	below_threshold
2031	fabd376f-63bb-4a89-b8b1-0a542a843fa8	372	13.3	True	0.964	bc09	below_threshold
2032	70dd0ca6-d22a-4064-be72-410fe439882d	5	5	False	0.047	bc03	below_threshold
2033	3e357d2a-a0bb-4ba2-905a-1485faf567a8	757	12.8	True	1	bc11	classified
2034	ff559136-9159-483f-83ee-b94e9a2c055c	102	10.5	True	0.983	bc04	below_threshold
2035	d4da4189-6d88-470d-bbd7-051ad768d54f	661	16.7	True	1	bc03	classified
2036	f18304d6-53d4-4c4f-b8a7-2e1c0f16408a	441	16.5	True	1	bc05	classified
2037	e975d86a-6de3-418c-9c89-4dff587b862e	408	12.4	True	0.938	bc01	below_threshold
2038	df534fc0-f558-4cfe-9e64-778a4b7ac46e	786	7.2	False	0.761	bc09	below_threshold
2039	f66d5806-7cf8-4bb1-adca-7495df03793c	426	14.9	True	1	bc05	classified
2040	4e9ffc6a-8e24-4f2f-8936-af3d6ad4e52c	1547	16.3	True	0.603	bc01	below_threshold
2041	6def4283-d3bb-48cc-933e-52ced639c932	224	19.9	True	0.335	bc04	below_threshold
2042	2defa9fa-1279-4b10-973c-8caff8547858	1093	14.8	True	1	bc05	classified
2043	4ba691f6-7425-49be-b698-082dd0f9957c	1398	15.2	True	0.994	bc11	classified
2044	b50fb9de-c740-4d32-9787-cb0a20b2b9c4	4354	15.4	True	1	bc11	classified
2045	f85eb778-8f07-4e97-bd84-df1a67b0aeb7	701	17.7	True	0.998	bc05	classified
2046	192a7ca6-7d62-4c8e-a3fb-9e2f282c317f	536	7.4	False	0.999	bc08	classified
2047	419963f0-7cef-439d-9d76-c6277bb7016c	938	15.6	True	0.977	bc08	below_threshold
2048	0c372296-2a9c-41f9-8d68-2a95beddd572	2181	14	True	1	bc11	classified
2049	70696779-0c7f-4be9-92d2-54e76f616835	429	11.8	True	0.998	bc11	classified
2050	0e602a40-5da1-4ccb-b005-df04e874bda0	1043	15.3	True	0.999	bc04	classified
2051	bc06e6be-46e7-42fb-a67d-3a8d163673e0	498	14.3	True	0.809	bc01	below_threshold
2052	1406b444-a69f-49ce-9d45-fa9e396c593e	554	16.9	True	0.998	bc04	classified
2053	2448cc0f-f0f6-4ba0-9291-340000d61052	258	13.3	True	1	bc04	classified
2054	d65a41e0-7c6f-4e2c-90fd-95d1b43690e6	3392	16.1	True	0.999	bc05	classified
2055	f7ec16dc-7eef-4d41-8b82-38705b8f7659	301	14.8	True	0.959	bc04	below_threshold
2056	5473d79c-22ee-45c6-b308-926c51fe2c12	285	13.7	True	0.065	bc04	below_threshold
2057	65416854-39e1-4d6f-9170-16b0368659bd	820	16.5	True	0.949	bc02	below_threshold
2058	04c24499-b9a1-417e-91af-2ae4500bb31e	1524	16.7	True	1	bc05	classified
2059	67b46297-f743-4ae8-b89d-8fc6ce243e7c	469	15.6	True	0.999	bc09	classified
2060	c71ded79-a7db-4263-8d43-a06d7740b6f3	1369	12.5	True	0.993	bc09	classified
2061	a5962d1e-910a-4dbb-b178-d892347032d1	2802	16.4	True	0.912	bc09	below_threshold
2062	38ff583c-8720-4478-a0be-025e547d3071	462	19.2	True	1	bc09	classified
2063	6debcefe-99b9-4d46-b82c-8997c1476443	191	15.4	True	1	bc04	classified
2064	4bc3b172-9489-4bbc-b67a-e0d41b5ef102	355	13.2	True	1	bc09	classified
2065	380cce60-0a45-493a-8c16-eefb2d5f9cf3	663	13.7	True	0.999	bc03	classified
2066	83a6b856-e491-4fd7-9c8e-254ed96b7a6e	0	0	False		No adapter detected (ADAPT)	No adapter detected (ADAPT)
2067	e2293998-c3bc-4201-9f96-c4c464e201f8	1012	14.8	True	1	bc11	classified
2068	66f1e6da-3f9a-4888-8cda-1103df7a236c	823	15.6	True	0.997	bc05	classified
2069	8df9c3fc-2a57-4249-b3a0-6e38c28605a3	312	13.5	True	0.893	bc04	below_threshold
2070	12c83253-58fc-43e0-acb5-b53ef9a5f775	1012	16.2	True	0.997	bc04	classified
2071	31ddf6f6-8cfc-4a17-9bd1-1dd9cc5ff13e	1511	17.1	True	0.975	bc07	below_threshold
2072	f54dcd8f-0a8f-4946-b1c4-be4d4841beaf	682	12.8	True	0.55	bc11	below_threshold
2073	10d08c1b-756a-4c43-b5fa-e7f85bc4d4b1	2085	12.7	True	1	bc03	classified
2074	be0991f5-37d9-4c6d-a5fc-bcb0c95d3a52	1589	12.8	True	1	bc05	classified
2075	c25a9b3f-b8f7-459a-bd36-be50c5e06dba	1738	15.2	True	0.997	bc10	classified
2076	59cc269a-3bab-4f01-9ebc-1fde65a59a21	509	16.8	True	0.998	bc01	classified
2077	abb8008e-a8c5-45c1-98a7-3406bff2d845	789	15.6	True	0.356	bc01	below_threshold
2078	79152a62-ae55-4699-89e6-5caa4ccdd6c1	438	16.7	True	0.974	bc11	below_threshold
2079	4ec67ca6-e6a6-4c6e-9750-892adad1574d	281	19.4	True	1	bc05	classified
2080	e7b63914-0ab4-477e-add7-1a678d9e4122	222	15.4	True	0.847	bc10	below_threshold
2081	66438f33-dd27-4645-bc1d-94d2eaf31839	312	13.2	True	1	bc05	classified
2082	9f11a899-ead2-4d75-b0c6-9b064997fe46	1321	14.7	True	0.998	bc05	classified
2083	ef78bc2b-105b-4d15-8835-8a5b0e1467bb	447	9.9	False	0.991	bc11	classified
2084	b2e14113-1230-44ed-b410-ddf729c2d5c6	949	9.1	False		No adapter detected in range (fast_detect)	No adapter detected in range (fast_detect)
2085	1317454b-5a1d-4be5-a390-ef8a5a7a0fe1	470	15.2	True	0.973	bc04	below_threshold
2086	2d2b6215-6ad8-49d7-8c55-a4959d94927f	129	15.4	True	0.992	bc07	classified
2087	01da63d3-6f1c-4118-95c2-957413254af3	702	15.4	True	0.54	bc09	below_threshold
2088	9c7c3770-c980-4d1f-86e2-b1c450933dc4	1675	15.8	True	1	bc09	classified
2089	0e641486-ea34-44b7-a26b-467b69492713	563	13.8	True	0.998	bc10	classified
2090	b21e1e92-6876-44da-be92-bbdecff19e11	2245	15.8	True	1	bc03	classified
2091	3330bc7a-c528-4666-84d1-75edda7d4cc8	642	15.3	True	0.999	bc11	classified
2092	512b0a15-3d4d-4e91-88b0-f8d4cd71a4c2	349	12	True	0.991	bc09	classified
2093	cb7a2b23-987e-4137-a2f3-87b51c317a02	1608	16.7	True	0.999	bc10	classified
2094	504e8f7c-f5b1-4db1-9446-e1801a6c017b	1268	15.7	True	0.999	bc04	classified
2095	ccc581d9-b6c8-42ab-a391-31f8905d4690	1483	14.4	True	1	bc11	classified
2096	e225d25f-c969-4fe6-a6ea-b87ad241ed4f	1613	16.5	True	0.959	bc10	below_threshold
2097	e52616a4-c242-4226-9aa6-b89c54064b94	1194	15.4	True		Real signal check failed	Real signal check failed
2098	899ce2d3-200b-44a3-93a2-39106f8b2b43	1266	18	True	0.31	bc02	below_threshold
2099	23ce7bec-a962-4488-a592-96fd3259c197	2065	12.9	True	0.767	bc08	below_threshold
2100	572a546c-7a82-45a7-a8d7-35ea1ae0675d	347	15.5	True	0.995	bc04	classified
2101	79d7fa12-17f0-4fbe-9bc2-9b69110f1cb5	728	13.2	True	1	bc11	classified
2102	ad44b412-4483-4cea-b94f-b6f32101b7be	1388	9.4	False	1	bc04	classified
2103	d536d92d-ca51-475d-8542-0f34842f9e09	0	0	False		No adapter detected in range (fast_detect)	No adapter detected in range (fast_detect)
2104	4dae8569-9d7b-4e18-9090-2eb80a5f46f0	2721	15.8	True	0.988	bc04	below_threshold
2105	cc953e24-d1ef-4e07-85d8-797c216cf078	705	15.5	True	1	bc07	classified
2106	906f5cc2-7d5c-4901-b7ae-75c78d4d7fd0	1663	13.6	True	1	bc09	classified
2107	3d7ccc57-d235-40f0-a17b-92b6fed6d2c6	187	18.4	True	1	bc09	classified
2108	420d2c45-e973-46ad-9d82-2db645cd5032	1635	12.8	True	0.911	bc11	below_threshold
2109	16c62bb5-bd67-410f-b122-4a53dfb65ed5	166	11.3	True	0.993	bc10	classified
2110	56384f68-ae24-4b1b-8631-910b2edee319	317	10.7	True		No adapter detected in range (fast_detect)	No adapter detected in range (fast_detect)
2111	690721c3-f002-4156-921e-f4071511f4f6	662	15	True	0.988	bc01	below_threshold
2112	8a2becf9-70b2-49ab-8e86-4440bfc34124	266	15.9	True	1	bc04	classified
2113	e51bbfad-6883-440a-bbda-bcb5a420464c	98	12.8	True	0.999	bc11	classified
2114	23ba0cf5-e630-4734-9dd5-f0f9a8e7067a	778	17.7	True	0.998	bc07	classified
2115	db22d41d-e3ee-4c13-8862-3504ef26a091	1071	9.7	False	0.999	bc01	classified
2116	6b05738f-c98a-44f0-ada8-23f2dc827f43	0	0	False		No adapter detected in range (fast_detect)	No adapter detected in range (fast_detect)
2117	d8265a7c-550f-486d-ae66-7ac01860323e	832	16.6	True	0.995	bc09	classified
2118	002d558d-f79b-4406-9e9f-cc58a712ff3b	461	20.6	True	0.998	bc10	classified
2119	001524fe-a981-4f36-ab87-8d9dd09fb60c	135	13.8	True	1	bc10	classified
2120	b82ae9e6-323e-4112-83ba-90176b66ea21	1602	14.6	True	1	bc04	classified
2121	e46e01d3-af75-4a2f-a9be-6a425893f0c3	168	9	False		No adapter detected in range (fast_detect)	No adapter detected in range (fast_detect)
2122	18c6695d-b4ab-422d-b025-f8d2f9307f10	428	13.5	True	0.854	bc05	below_threshold
2123	15432a83-19fc-4f0d-aae9-f2155b48ebb2	480	14.4	True	0.997	bc10	classified
2124	27951369-a118-4e15-8f7c-fb09d238d146	489	18.7	True	0.865	bc08	below_threshold
2125	317797ad-ba4e-4908-84a3-901caf3fc78b	918	13.2	True	1	bc10	classified
2126	59fc34a5-25fc-4036-8fed-569e98fea1d9	268	18.2	True	0.515	bc09	below_threshold
2127	73ced03c-189b-4672-8ae9-41c89a401d18	848	15.3	True	0.999	bc05	classified
2128	b080f59a-a9c3-4f3a-a865-ecae15a82225	1368	16.4	True	1	bc07	classified
2129	2268ec8d-8d6e-4749-b2aa-2106400c71a2	888	17.4	True	0.913	bc04	below_threshold
2130	44e40418-7947-4b7f-9cb7-7f398637bdc5	296	15.9	True	1	bc05	classified
2131	c8ce4bf4-0ad4-407a-89b5-206dce030881	297	14.5	True	1	bc03	classified
2132	ad0b96e6-7b87-477f-8704-43b35111c654	409	17.6	True	0.884	bc01	below_threshold
2133	db9577d9-8005-4ba2-a7cd-536531f11aff	249	13.5	True	0.653	bc01	below_threshold
2134	bef78999-a70c-4f91-877f-f48eff053977	1142	7.9	False		No adapter detected in range (fast_detect)	No adapter detected in range (fast_detect)
2135	3c640c5e-9810-40b1-96c1-564502597ec3	233	22	True	0.34	bc01	below_threshold
2136	1aaac72f-b18d-415c-90ad-445441c886bc	1402	14.6	True	1	bc04	classified
2137	aaab1a71-7d63-48b2-bb70-1fb3b69a4a08	445	15.3	True	0.983	bc09	below_threshold
2138	0aac200c-f516-40a6-b2ae-a31c0f552ea8	693	14.8	True	1	bc03	classified
2139	50b95233-75c5-46ac-9e3e-fc70c3c16f4d	657	20	True	1	bc10	classified
2141	7edec953-bbd8-4cf0-ad0c-3087b895a54d	1424	10.5	True	0.999	bc04	classified
2142	27602073-bb47-4090-9e32-288ea8704898	1654	16.9	True	0.853	bc05	below_threshold
2185	31140e71-6ef4-44dc-96db-8dcc3c78ed95	2014	15.8	True	0.999	bc07	classified
2187	ed2e9f37-0787-4b7f-850d-cb26846553e4	466	22.6	True	1	bc10	classified
2207	a73c505f-47f1-46b4-89fb-f41bf24f2f93	2692	14.9	True	0.992	bc05	classified
2240	1c4ce2d2-5ce6-4030-a131-e79baec4fcf8	1470	15.3	True	1	bc04	classified
2243	2f3ef80d-834b-4dba-bb9e-6e435958c0be	4450	15.7	True	1	bc05	classified
2244	1875182a-750f-488a-ae19-3f9f9efae772	3786	15	True	1	bc10	classified
2246	f3f8428d-38ec-4785-a8a7-355a1c2a1841	4198	15.1	True	0.818	outlier	outlier
2247	9f001754-8555-403d-b445-952cbde84eb9	13861	15.9	True	0.977	bc10	below_threshold
2248	f58d5627-5d84-4352-86d5-f2f691865e3f	701	14.6	True	1	bc07	classified
2249	0c397c9e-f3ed-431e-8cef-096b42ae68e3	9557	15.1	True	0.998	bc04	classified
2250	8c36f2e9-1b5f-42b5-bfa0-fc0a25f47840	14104	14.6	True	0.971	bc11	below_threshold
2251	24494689-1c87-4194-8da0-03e62286b749	7863	8.3	False	0.427	bc11	below_threshold
2252	4e56b05a-1998-4c0a-8479-e84aab2f8bb4	7166	15.9	True	0.999	bc10	classified
2253	b5b50e3f-1b2d-4143-bff8-9912cf878f27	11977	17	True	0.997	bc04	classified
2254	a858e0e0-ec33-471b-a760-29e539763be0	8976	10.9	True	1	bc09	classified
2255	0229be1f-1b7d-49c1-aba0-2d2aef7fca73	10872	15.2	True	1	bc04	classified
2256	1f6459c6-de6b-4c80-862a-fddeb6c2e313	3300	9	False	1	bc11	classified
2257	324885dc-1259-4280-80a8-a653d3d556cd	17432	15.6	True	1	bc04	classified
2258	dbef3828-0099-4f31-bcbb-0edaafa065d1	11296	11.6	True	0.924	bc04	below_threshold
2259	a6226fd3-4e79-4e91-b3fd-f4190098119a	16272	16.1	True	0.861	bc10	below_threshold
2260	49e99c2f-6288-441a-82fc-fc569cba8052	9746	15	True	0.881	bc10	below_threshold
2261	54f84c3a-ae12-4490-9b3a-79de1f7f82a3	7124	14.8	True	1	bc05	classified
2263	9b3fc8b6-5983-4368-8b58-09b44c17bcf1	8332	17.5	True	0.992	bc05	classified
2265	a505b4e1-f79d-47db-9eaf-972ff857efd3	1108	13.1	True	0.977	bc10	below_threshold
2266	2e68fe86-c89c-4355-b53e-2199f943e330	1267	16.5	True	0.984	bc11	below_threshold
2267	b1bc2094-d7bb-4bbe-81ff-ac3c6d01a6c7	508	15.9	True	0.918	bc10	below_threshold
2268	586cfdcb-3260-4ea0-95e9-95187c9d0f99	161	9.7	False	1	bc09	classified
2269	ec4dde55-f2e0-48a2-884c-87915a84607b	918	14.8	True	1	bc10	classified
2270	7a4e9a4c-16e4-45d5-bb4a-1c84d740a00a	187	5.6	False		No adapter detected in range (fast_detect)	No adapter detected in range (fast_detect)
2271	fc861f82-7ef5-4cfe-bd72-ae82db225a04	930	15.9	True	0.999	bc03	classified
2272	709a75f8-c648-49a8-a902-8563b16506ed	659	14	True	0.994	bc01	classified
2273	6d44f041-a752-4790-b83e-7fa63ad7e2a7	855	13.1	True		No adapter detected in range (fast_detect)	No adapter detected in range (fast_detect)
2274	bc5aeb4e-1a0a-4992-a575-b5da4bb36238	3747	14.8	True	0.997	bc10	classified
2275	1256d808-e474-4257-8dc3-4868c5fb3f02	269	16.6	True	0.998	bc11	classified
2276	3f1d16b2-fb10-4b2c-b6bb-2e701c9eeab1	367	17.4	True	0.997	bc03	classified
2277	25db4472-19bf-4fd8-9b61-184501bed149	1001	14.4	True	0.973	bc10	below_threshold
2278	b679c72b-1e4e-40fe-9b06-5578e67171b8	480	11.6	True	0.997	bc02	classified
2279	3b7649a8-8626-4489-a73d-9d039c99adb9	389	14.5	True	0.779	bc01	below_threshold
2280	d3ef993a-b92e-4d6a-9748-4fbda6557c99	95	20	True	1	bc10	classified
2281	9ceb3dcf-dc8f-495e-8c00-28ad1eafa8b3	292	17	True	1	bc04	classified
2282	7ba02516-1979-406b-bd5d-723a26ef6eee	285	12.9	True	0.998	bc04	classified
2283	26c676e7-eb3d-4a88-b53a-531344c7fa16	0	0	False		No adapter detected in range (fast_detect)	No adapter detected in range (fast_detect)
2284	9bdfc353-345c-4998-a289-8614cc2425fd	1256	15.7	True	1	bc05	classified
2285	b913fa0f-ee79-47e8-bc8f-34c9a1544718	1842	18.3	True	0.977	bc04	below_threshold
2286	a2f99a68-3080-4f9a-806e-582ed20df491	661	13.8	True	0.995	bc09	classified
2287	ea696679-faec-454b-b9b6-92fa4fff308e	284	17.8	True	0.455	bc01	below_threshold
2288	c4ea5340-53b3-496d-a3ab-9b5dafd2e374	420	15	True	0.999	bc07	classified
2289	8f972954-8598-4ebb-b02b-117f8d11a233	239	7.8	False		No adapter detected in range (fast_detect)	No adapter detected in range (fast_detect)
2290	4e6e4a46-0d5a-4f94-a0ff-f825962ef9e1	874	11	True	0.912	bc01	below_threshold
2291	6745e8b6-fb27-4181-a830-f5cf8b0d6e9a	837	17	True	0.997	bc10	classified
2292	becb5dd7-7f4a-45cd-a766-9555518fffa6	2512	15	True	0.08	bc07	below_threshold
2293	2d0e29cf-db1e-4a5c-862f-dbd35554ddbe	1231	17.9	True	1	bc09	classified
2294	4fef4b37-a824-460d-8268-9a7e09d47a01	499	16	True	1	bc11	classified
2295	7049f0fe-bbc0-4d6e-a5c6-ef29013e2b02	360	13.9	True	1	bc05	classified
2296	6b439014-6931-471d-a686-8859954ee65c	551	8.2	False		No adapter detected in range (fast_detect)	No adapter detected in range (fast_detect)
2297	a39d4d98-f176-484b-b1cb-92e0691a0443	1529	14.8	True	0.989	bc01	below_threshold
2298	c91a9611-f628-4974-98c6-769e96950b11	1116	15.8	True	0.999	bc04	classified
2299	f0466a40-50b8-4d4b-976a-f4ca1db0cf4f	147	10.3	True	0.998	bc04	classified
2300	e8b46da2-be12-4621-8d54-d361d4dbd877	1633	16.1	True	1	bc04	classified
2301	90238300-e315-4d58-b10e-3d6efadabf77	134	17.5	True	1	bc03	classified
2302	65cfeb87-21d0-432d-b0d0-4adf5b88817a	725	11.1	True		Real signal check failed	Real signal check failed
2303	d28f8a45-614d-4f91-8f61-c5cd937737b1	2170	16.4	True	1	bc03	classified
2304	86358874-ae2d-46ff-8cbb-bd0b9a0df346	175	13.2	True	1	bc05	classified
2305	52c5d5eb-ae19-44f5-b5fb-e1740ba80396	0	0	False		No adapter detected (ADAPT)	No adapter detected (ADAPT)
2306	7e8462bf-4980-4f75-8a78-58d407024837	661	13.3	True	0.893	bc11	below_threshold
2307	26d235ba-602c-4838-a190-4be7aee61dcd	3761	16.1	True	0.957	bc10	below_threshold
2308	d38f4e9f-f082-4401-9806-413717ae3809	0	0	False		No adapter detected in range (fast_detect)	No adapter detected in range (fast_detect)
2309	2e8ea19b-8971-4332-9ad3-9fe247f59641	0	0	False		No adapter detected in range (fast_detect)	No adapter detected in range (fast_detect)
2310	af2458f1-32b8-434a-832e-d4e5caf5301e	801	15.8	True	1	bc03	classified
2311	2f334d18-3d0a-4ad2-b60b-014cdf575fab	2590	12.2	True	0.395	bc03	below_threshold
2312	67465e0a-b5a2-4de9-90b7-22476d1c984e	8352	13.8	True	1	bc05	classified
2313	5facbe5b-014d-4c5d-92ce-12fe9c846b35	3900	17.9	True	0.999	bc07	classified
2319	5343b9f5-26d2-4daf-a85c-0e2a537173ad	1472	10.5	True	0.993	bc04	classified
2321	4aa368ab-ed26-4342-a65c-4c576e2b9fe6	126	13	True	1	bc11	classified
2339	dde0ac68-e712-4640-932a-c3f40d53d9a0	449	13.2	True	0.991	bc02	classified
2352	3d59c027-3115-4712-adb1-9ffd309cb758	1191	14.3	True	0.996	bc07	classified
2415	2cf550d0-b68f-42e9-9ce4-19b8a12d7547	182	12.7	True	0.997	bc01	classified
2417	fa122c49-e562-41d8-a65a-6890322e986c	334	11.6	True	0.999	bc05	classified
2418	2ba0af77-21b6-498c-b707-0c368dc8f6b2	37	10.6	True	0.267	bc09	below_threshold
2419	f2399f26-72d9-44be-8e7e-845a21fb409f	344	13.1	True		No adapter detected in range (fast_detect)	No adapter detected in range (fast_detect)
2420	ea9f97c2-abb2-4e60-bfb1-4528ba34d2a9	108	10.6	True	0.999	bc05	classified
2421	d982f092-854e-4e6c-a0f0-b373d1fa3757	311	13.8	True	0.994	bc04	classified
2422	4c697740-b51f-4a74-8b28-31d4c490ef07	1613	14	True	0.935	bc10	below_threshold
2423	88fbed8e-61e7-4837-b4f8-a7f18f8a753a	428	14.2	True	0.506	bc01	below_threshold
2424	b7a971a5-ab42-4c79-98e3-a67e158b1d32	1500	16.2	True	0.982	bc11	below_threshold
2425	32a37bf1-7601-46c8-a1b1-6cb46c8abeca	801	14	True	0.999	bc05	classified
2426	d8b08f24-1e19-4ace-9eb5-c31a70871d14	336	13.2	True	1	bc04	classified
2427	9083d56f-2457-4fd6-8bfd-9197972d2f95	1334	14.8	True		Real signal check failed	Real signal check failed
2428	9201fc8b-774f-43de-aac7-5b6596280b03	1412	15.9	True	0.929	bc07	below_threshold
2429	cac2a179-c9be-40ff-8775-245681716aff	801	14.5	True	1	bc11	classified
2430	b61534bc-b229-4b24-bd8b-03a0a25cb3d9	56	7.7	False	0.674	bc04	below_threshold
2432	75760bc2-4c5b-4134-8e3c-86a1b8dcdb76	155	12.7	True	1	bc09	classified
2433	1691cbd1-b423-4484-9dc4-a75bf9338efe	549	16.7	True	1	bc04	classified
2434	2c742126-0fff-4468-ac50-4b04a97e6f0c	746	16.1	True	0.896	bc03	below_threshold
2435	d03faedd-65c6-4cca-ae98-6c9e36391d0d	1165	7.7	False		No adapter detected in range (fast_detect)	No adapter detected in range (fast_detect)
2436	a3556208-8372-48bd-967c-d7823d319862	905	15.3	True	1	bc03	classified
2437	3a2f464a-85b7-47d9-b785-0c0cbcf150a2	733	8	False	1	bc03	classified
2438	ca0b6a7e-b23d-4e23-bd83-fd9abc53522b	391	15.6	True	0.999	bc04	classified
2439	ed44f927-ab81-4fa9-a9d7-34af6bd581f5	547	12.4	True	0.998	bc03	classified
2440	7a13dc3e-fe5d-4cea-ae2f-9086de0b65ae	0	0	False		No adapter detected in range (fast_detect)	No adapter detected in range (fast_detect)
2441	c1d6a4cc-9f83-4837-8776-7d39e617ba5a	1050	14.4	True	0.999	bc05	classified
2442	ea729f74-c6e0-4393-ad2d-60ebea036a06	1604	16.1	True	0.998	bc05	classified
2443	502df4f0-4f74-490f-abe5-9161842b9d13	917	12.7	True	1	bc05	classified
2444	aab14f22-8744-4804-856b-ad8b192c30e9	4149	11.5	True	1	bc04	classified
2445	416a33ff-a324-4a98-b944-cb4c407de4ac	304	11.3	True	0.998	bc11	classified
2446	77aec311-e1f0-4c59-89ca-4e12a741c3c4	918	14.6	True	0.996	bc09	classified
2447	45efd8b1-ac40-41d4-b289-1719697c1f20	1063	16	True	1	bc11	classified
2448	c3676658-375f-437b-8e5c-96e7b1e528e9	1625	17.4	True	0.998	bc04	classified
2449	f36b1fbe-98f5-4ad4-bedf-dfe786dbbfce	165	13.8	True	0.541	bc09	below_threshold
2450	011b0ad4-c660-44c8-a0a6-e24a508a0ad4	795	16.7	True	0.265	bc11	below_threshold
2451	12948b23-950d-4616-8d80-b2204f1bd935	179	17.3	True	0.999	bc01	classified
2452	d032674f-2a56-4258-94fa-3b964fcd8ff3	501	13.7	True	0.997	bc05	classified
2453	6fdca4bf-cc39-4b7e-9651-046d6afa8a44	1936	13	True		No adapter detected in range (fast_detect)	No adapter detected in range (fast_detect)
2454	be93aadb-110d-4c24-a27d-fddda8fa6241	2139	15.5	True	1	bc05	classified
2455	1280c3a0-d1c5-4c2d-bb85-405c18995f8a	577	14.8	True		Real signal check failed	Real signal check failed
2456	bcb2acfb-43e0-41db-bf0e-a601a063f6e4	0	0	False		No adapter detected in range (fast_detect)	No adapter detected in range (fast_detect)
2457	b904e31c-5d97-49a8-8fe7-d52dd3dfe1ba	266	13	True	1	bc07	classified
2458	0becb9a8-6632-4f88-af85-567be42f3490	618	15.3	True	0.995	bc10	classified
2459	348ac516-930b-4d21-bb14-32f2369d799a	202	18	True	1	bc05	classified
2460	b7d1bf86-ac4c-472e-a2b5-7391ca8f3674	6	2	False	0.417	bc02	below_threshold
2461	883e71a2-410c-44d5-8db7-ddeb005cd85c	1058	13.3	True	1	bc11	classified
2462	7281eedd-25dd-4438-8df5-b4bc0f21a748	417	17.8	True	1	bc04	classified
2463	b97c1455-c068-47b7-98f3-95725574df3f	353	14.2	True	0.999	bc04	classified
2464	1f3f2eb0-8831-4bad-969f-83e86e636bce	370	9	False		No adapter detected in range (fast_detect)	No adapter detected in range (fast_detect)
2465	e92e5f8b-7c7e-47be-a430-55b2dc68a677	2585	17.5	True	1	bc11	classified
2466	fb1972b0-d455-4920-be9e-6e6829a9b607	1131	18.3	True	1	bc09	classified
2467	210c0df4-f96c-4f57-80cb-d52e17828f91	1126	8.8	False	0.751	bc04	below_threshold
2468	9621d87a-ce1a-4246-b01e-19d64624b2ab	444	17.7	True	1	bc04	classified
2469	f06968ca-5b48-4c48-9642-cbb304ad9310	706	19.9	True	1	bc11	classified
2470	b59afdb0-06f0-4139-9e3a-d38519eb6d8b	0	0	False		No adapter detected (ADAPT)	No adapter detected (ADAPT)
2471	f7fcb521-efef-48e0-b929-e63030fd785c	734	16.7	True	1	bc11	classified
2472	f13ece41-df01-4d74-a630-af751a70b0d2	681	13.5	True	0.999	bc08	classified
2474	7836a979-a423-4f5d-9987-32ac0078dd4d	165	16.7	True	0.999	bc07	classified
2475	a9fbd78f-354d-4811-b087-9d924f20d293	307	17.2	True	0.991	bc09	classified
2476	cb9fd22f-cea3-4f85-8a17-90b5e361b2b9	685	12.7	True	1	bc04	classified
2477	48243b49-14e6-443b-b3b9-3dd40c25f2c2	0	0	False		No adapter detected (ADAPT)	No adapter detected (ADAPT)
2478	0fe7c9ff-783e-4316-bb02-74d728fa1eb3	739	15.2	True	0.986	bc07	below_threshold
2479	16f2a052-4df4-4802-929b-6430ef73af81	1550	15	True	0.973	bc10	below_threshold
2480	5db91ef8-a26d-4c78-afee-8a5fee836023	245	13.9	True	0.043	bc11	below_threshold
2481	ed0f6e42-51d5-427c-8861-cdf062bc71f5	127	11.3	True		No adapter detected in range (fast_detect)	No adapter detected in range (fast_detect)
2482	32f704e3-7204-47c0-b476-654c27a50199	560	13.3	True	0.998	bc04	classified
2483	76332834-fa1d-4c2d-b7d0-29745c7a69f9	1966	16.3	True	0.943	bc10	below_threshold
2484	8ba8d4ed-dd73-4933-9d6e-3d6012c71947	438	13.9	True	0.998	bc03	classified
2485	baf934d0-480e-4d37-ac5a-d74d3d6f00a6	72	20.6	True	1	bc05	classified
2486	6a05109e-9f6e-4cdd-b3ab-3e2484fd1f70	165	10.6	True	0.995	bc08	classified
2487	ee67039b-d1f7-4af4-8640-1c7748c939b8	335	15.2	True	0.999	bc05	classified
2488	26ebfb76-b3ed-4fb7-93ed-68f7f1cac840	611	15.2	True	1	bc02	classified
2489	8695ddb3-c915-435d-a129-9b0bac1a3029	1084	15.3	True	1	bc05	classified
2490	24b857b1-af69-4270-beb9-004bac9e40e6	1128	13.5	True	0.957	bc10	below_threshold
2491	f4463e79-7da0-42b7-96ab-5ef7c122f693	225	10.7	True	0.233	bc10	below_threshold
2492	b69cfaa2-2257-4f5f-b843-050158ad1004	598	14.7	True		Real signal check failed	Real signal check failed
2493	df0c4c64-f4c0-4342-b5a5-ed1af1cbd28b	0	0	False		No adapter detected in range (fast_detect)	No adapter detected in range (fast_detect)
2494	deec7ce6-c5f2-44c7-af50-217f1ab297ad	230	10.6	True	0.979	bc05	below_threshold
2495	9d0214ce-ad41-48ca-9fe9-7913280bcd87	1866	13.1	True	0.993	bc09	classified
2496	5db23fc8-4e66-44bf-93b6-84ea6fe4f12d	153	14.3	True	0.825	bc10	below_threshold
2497	7248a476-60b2-46b9-9e78-36392a97a393	144	16.3	True	0.967	bc09	below_threshold
2498	e739de95-b788-45e5-a9af-d45fbecba5e6	513	11.3	True		No adapter detected in range (fast_detect)	No adapter detected in range (fast_detect)
[truncated: 416,481 more rows]
