# Supplementary material for: Demultiplexing and barcode-specific adaptive sampling for nanopore direct RNA sequencing
Source: Nat Commun. 2025 Apr 21;16:3742. doi: 10.1038/s41467-025-59102-9 (PMC12012114; doi:10.1038/s41467-025-59102-9)
Supplement: Supplementary file 4 — Source Data [file 41467_2025_59102_MOESM4_ESM.zip › source_data/fig3c.csv]

timepoint	virus	count	total_count	relative_abundance	lower_bound	upper_bound	upper_bound_offset	lower_bound_offset	timepoint_adjust	Species	percent	lower_bound_offset_percent	upper_bound_offset_percent
24h	SARS2	2339	27383	0.0854179600482051	0.08213331445787951	0.0887908809343686	0.003372920886163505	0.003284645590325583	2	SARS2	8.54179600482051	0.3284645590325583	0.3372920886163505
24h	SARS2_GFP	2312	24021	0.09624911535739561	0.09254759441237059	0.10004864532492386	0.003799529967528248	0.0037015209450250164	2	SARS2	9.62491153573956	0.37015209450250164	0.3799529967528248
48h	SARS2	30250	59934	0.5047218607134515	0.5007105873255461	0.5087326768000628	0.004010816086611357	0.004011273387905412	3	SARS2	50.47218607134515	0.4011273387905412	0.40108160866113574
48h	SARS2_GFP	10064	21327	0.4718900923711727	0.4651710018969883	0.47861684733811605	0.00672675496694336	0.006719090474184397	3	SARS2	47.18900923711727	0.6719090474184397	0.672675496694336
72h	SARS2	15461	53154	0.29087180644918537	0.287012959779739	0.2947535006661328	0.003881694216947451	0.0038588466694463586	4	SARS2	29.087180644918536	0.38588466694463586	0.3881694216947451
72h	SARS2_GFP	9960	32189	0.3094224735157973	0.30437449232084357	0.3145048647984967	0.005082391282699383	0.0050479811949537545	4	SARS2	30.94224735157973	0.5047981194953755	0.5082391282699383
8h	SARS2	13	4588	0.002833478639930253	0.0015095438948928561	0.004840460773643196	0.002006982133712943	0.0013239347450373967	1	SARS2	0.2833478639930253	0.13239347450373967	0.20069821337129432
8h	SARS2_GFP	27	5996	0.0045030020013342225	0.002969540846878713	0.006544917991378685	0.0020419159900444623	0.0015334611544555094	1	SARS2	0.45030020013342226	0.15334611544555093	0.20419159900444622
