# Supplementary material for: Demultiplexing and barcode-specific adaptive sampling for nanopore direct RNA sequencing
Source: Nat Commun. 2025 Apr 21;16:3742. doi: 10.1038/s41467-025-59102-9 (PMC12012114; doi:10.1038/s41467-025-59102-9)
Supplement: Supplementary file 4 — Source Data [file 41467_2025_59102_MOESM4_ESM.zip › source_data/fig3d.csv]

timepoint	isoform_id_clean	count	total_count	relative_abundance	lower_bound	upper_bound	upper_bound_offset	lower_bound_offset	timepoint_adjust	Isoform	percent	lower_bound_offset_percent	upper_bound_offset_percent
24h	3a	54	4651	0.011610406364222748	0.00873379865860575	0.015122214813251822	0.0035118084490290743	0.002876607705616997	2	3a	1.1610406364222747	0.2876607705616997	0.3511808449029074
24h	6	48	4651	0.010320361212642442	0.007618949408446671	0.013660262397417466	0.0033399011847750244	0.0027014118041957707	2	6	1.0320361212642442	0.2701411804195771	0.33399011847750243
24h	7a	193	4651	0.04149645237583315	0.0359469250841343	0.04763049851960521	0.006134046143772061	0.005549527291698851	2	7a	4.149645237583315	0.5549527291698851	0.6134046143772061
24h	8	76	4651	0.0163405719200172	0.012895551677808809	0.0204105016943954	0.0040699297743782	0.0034450202422083905	2	8	1.63405719200172	0.34450202422083903	0.40699297743782004
24h	E	16	4651	0.0034401204042141475	0.0019675652753107045	0.005580543956560269	0.0021404235523461213	0.001472555128903443	2	E	0.34401204042141476	0.1472555128903443	0.21404235523461212
24h	M	168	4651	0.03612126424424855	0.03094426799019766	0.04189059709184706	0.005769332847598507	0.005176996254050891	2	M	3.612126424424855	0.5176996254050891	0.5769332847598507
24h	N	1143	4651	0.24575360137604815	0.2334355807499313	0.2583915883110981	0.012637986935049944	0.012318020626116866	2	N	24.575360137604815	1.2318020626116866	1.2637986935049943
24h	S	10	4651	0.0021500752526338422	0.0010315111024060699	0.003950498774187405	0.0018004235215535631	0.0011185641502277723	2	S	0.21500752526338424	0.11185641502277724	0.1800423521553563
24h	SARS2	71	4651	0.01526553429370028	0.011941249394695312	0.01921689016928907	0.003951355875588789	0.003324284899004968	2	SARS2	1.526553429370028	0.3324284899004968	0.3951355875588789
24h	short	10	4651	0.0021500752526338422	0.0010315111024060699	0.003950498774187405	0.0018004235215535631	0.0011185641502277723	2	short	0.21500752526338424	0.11185641502277724	0.1800423521553563
48h	3a	665	40314	0.016495510244580045	0.015274682227633828	0.017786675207918545	0.0012911649633385001	0.0012208280169462172	3	3a	1.6495510244580045	0.12208280169462171	0.12911649633385003
48h	6	431	40314	0.010691075060772933	0.009710123182164986	0.011743427208844803	0.0010523521480718702	0.0009809518786079476	3	6	1.0691075060772932	0.09809518786079476	0.10523521480718702
48h	7a	2011	40314	0.049883415190752595	0.047778359261095645	0.052053599208310986	0.002170184017558391	0.00210505592965695	3	7a	4.988341519075259	0.21050559296569502	0.21701840175583909
48h	8	780	40314	0.019348117279357046	0.01802580748172715	0.020740280997976424	0.0013921637186193776	0.0013223097976298968	3	8	1.9348117279357047	0.1322309797629897	0.13921637186193775
48h	E	226	40314	0.005605992955300888	0.004900556818521113	0.006384002964171742	0.0007780100088708546	0.0007054361367797744	3	E	0.5605992955300888	0.07054361367797744	0.07780100088708546
48h	M	1790	40314	0.04440144862826809	0.042411181360402846	0.04645766580956767	0.0020562171812995786	0.0019902672678652478	3	M	4.440144862826809	0.19902672678652478	0.20562171812995786
48h	N	8982	40314	0.22280101205536537	0.21874663828049737	0.2268953479234821	0.004094335868116722	0.004054373774868003	3	N	22.280101205536536	0.4054373774868003	0.4094335868116722
48h	S	121	40314	0.00300143870615667	0.002491120160302531	0.0035852868758755596	0.0005838481697188896	0.0005103185458541389	3	S	0.300143870615667	0.051031854585413886	0.058384816971888964
48h	SARS2	797	40314	0.019769807014932778	0.018433184263091006	0.021176213625452855	0.0014064066105200779	0.001336622751841772	3	SARS2	1.9769807014932779	0.1336622751841772	0.1406406610520078
48h	short	100	40314	0.0024805278563278265	0.0020186982734802014	0.0030161769144275707	0.0005356490580997442	0.00046182958284762517	3	short	0.24805278563278266	0.046182958284762515	0.053564905809974424
72h	3a	371	25421	0.014594233114354274	0.013156076023168366	0.01614485777024377	0.001550624655889496	0.0014381570911859085	4	3a	1.4594233114354274	0.14381570911859085	0.1550624655889496
72h	6	238	25421	0.009362338224302743	0.008215159369638755	0.010623673266983213	0.0012613350426804708	0.0011471788546639876	4	6	0.9362338224302743	0.11471788546639876	0.1261335042680471
72h	7a	1520	25421	0.05979308445773179	0.056909197082949205	0.0627780999779205	0.002985015520188705	0.0028838873747825886	4	7a	5.97930844577318	0.2883887374782589	0.2985015520188705
72h	8	520	25421	0.020455528893434563	0.018750764677202665	0.022271111456864223	0.0018155825634296602	0.001704764216231898	4	8	2.0455528893434565	0.1704764216231898	0.18155825634296602
72h	E	97	25421	0.003815742889736832	0.003095367018963128	0.004652928422171687	0.0008371855324348552	0.0007203758707737041	4	E	0.3815742889736832	0.07203758707737042	0.08371855324348551
72h	M	860	25421	0.03383029778529562	0.03164160598561319	0.0361263755813136	0.0022960777960179743	0.002188691799682431	4	M	3.383029778529562	0.2188691799682431	0.22960777960179743
72h	N	5440	25421	0.21399630226977695	0.20896795621849984	0.21909010698599796	0.0050938047162210065	0.0050283460512771105	4	N	21.399630226977695	0.502834605127711	0.5093804716221007
72h	S	70	25421	0.0027536288895008065	0.002147198669363497	0.0034777820353799616	0.0007241531458791551	0.0006064302201373097	4	S	0.27536288895008065	0.060643022013730966	0.0724153145879155
72h	SARS2	472	25421	0.018567326226348296	0.016943445258116502	0.020302540735458785	0.0017352145091104887	0.0016238809682317945	4	SARS2	1.8567326226348295	0.16238809682317945	0.17352145091104887
72h	short	44	25421	0.0017308524448290783	0.0012579130272625208	0.0023228998324529293	0.000592047387623851	0.0004729394175665574	4	short	0.17308524448290782	0.047293941756655744	0.059204738762385106
