# Supplementary material for: Demultiplexing and barcode-specific adaptive sampling for nanopore direct RNA sequencing
Source: Nat Commun. 2025 Apr 21;16:3742. doi: 10.1038/s41467-025-59102-9 (PMC12012114; doi:10.1038/s41467-025-59102-9)
Supplement: Supplementary file 4 — Source Data [file 41467_2025_59102_MOESM4_ESM.zip › source_data/fig3e-g.csv]

read_id	super_species	timepoint	tail_length	Gene type agg	location
3606ba8d-dfc3-4b41-ab39-b8a12aaefb1b	Vero	72h	127.86		cell
a053d707-ece6-4d4e-af4d-0f6b1db0a718	Vero	72h	42.64		cell
4c3798a1-9018-4ecb-8696-8f021c960349	Vero	72h	89.27		cell
847dcafd-dec1-4c16-9051-d294c7f1df3b	Vero	72h	31.87		cell
52eb4ad6-5f87-4b82-a07e-8ac6ce3251b8	Vero	72h	120.57		cell
9710fc2e-ee74-4d14-b99d-7a581dc9dc4f	Vero	72h	7.12		cell
4669ae25-eefa-4d95-b8a7-a5778d92903b	Vero	72h	150.46		cell
89dc97cc-0dd8-4596-adb3-513d3a464538	Vero	72h	83.28		cell
045015e5-7040-4347-95d8-d37a2bc3a098	Vero	72h	31.62		cell
1cf18d68-1234-401a-bc86-5a7d68338bb2	Vero	72h	150.89		cell
119737b9-3c0a-4126-9f31-3c28bf995c71	Vero	72h	59.91		cell
dc156390-9f29-4515-b1fe-947160c29499	Vero	72h	47.75		cell
b8ba6117-5170-4c45-baa6-1653f2547d53	Vero	72h	75.06		cell
0fbe183d-1795-4fed-bc4e-48723fdf322c	Vero	72h	35.9		cell
624e5c0a-48ca-4f19-9442-6cad0c88d783	Vero	72h	61.14		cell
5a51994b-a9f9-49c8-abff-31f12e529010	Vero	72h	58.09		cell
65c71e46-93c5-4508-b2b3-cbd7dea94859	Vero	72h	110.74		cell
56b57868-34a6-41da-9438-620df1415e79	Vero	72h	49.77		cell
6fd8e780-1e2f-4691-8e93-8c27ff177adc	Vero	72h	67.61		cell
53379b9a-e827-46f4-a762-10ef90485d77	Vero	72h	82.3		cell
0664a234-3156-4ad2-bc2c-e0204b631d5c	Vero	72h	264.75		cell
3bcfcb90-7644-4d61-8758-aea105784024	Vero	72h	106.23		cell
a3a7b843-7884-4524-891a-faeb2f452216	Vero	72h	120.36		cell
90a028c9-6596-4cfe-a867-9513ee2d3587	Vero	72h	33.01		cell
30f1e2e0-0916-4b3d-80ba-52354753e393	Vero	72h	67.54		cell
3a9918fc-fe5d-4ad1-875d-c12c4e431666	Vero	72h	48.21		cell
b10f84f1-d891-40a9-aafd-58f5727551b7	Vero	72h	67.9		cell
9267ed02-a863-4293-8657-48df5c4774d6	Vero	72h	49.89		cell
9267ed02-a863-4293-8657-48df5c4774d6	Vero	72h	49.89		cell
b7d2525e-0f29-43d9-a1d5-2e6b82b04ac1	Vero	72h	167.13		cell
fcfb2509-b5d4-4ead-b6d4-c83e135c403f	Vero	72h	354.07		cell
66b1a19e-bcd1-4b88-8120-2eaa3b3e5a29	Vero	72h	22.46		cell
c9fa1e26-2c36-44da-8cce-56ce62838e47	Vero	72h	61.22		cell
41addff3-711e-4300-b421-80efe41deb59	Vero	72h	59.92		cell
3f85cc6a-37ee-4c1d-a55d-25d763c1d133	Vero	72h	34.99		cell
c877bf31-058a-497a-be6e-b4d27b9d2b85	Vero	72h	128.98		cell
2d16fd9a-b114-4f64-9989-24b3e9ef0317	Vero	72h	166.41		cell
8e246c48-355a-4700-93c1-16768b35f2c1	Vero	72h	43.43		cell
20ce96a1-5c4e-4e89-a80b-c7d4857678da	Vero	72h	120.18		cell
2e6523e8-9ca8-4f98-be13-c9b94762acf0	Vero	72h	148.73		cell
e7d10613-45a3-469e-9564-00f80843fc35	Vero	72h	42.35		cell
e17423d5-6047-4faa-adaf-cd0e9229d95f	Vero	72h	76.22		cell
4334ee61-ba3c-46ca-9691-ba617af88ba9	Vero	72h	71.9		cell
a356be27-fdbd-4646-834b-b1df04700829	Vero	72h	223.92		cell
44ac1cba-effa-4b3f-8794-fa144d7982d3	Vero	72h	31.73		cell
b2490cb0-6302-42a1-9549-947acd795221	Vero	72h	117.38		cell
ea7fcc83-17a1-42ab-80c7-3922789a726e	Vero	72h	113.57		cell
1a22cae1-959b-40f0-9a53-8648e9d9dd46	Vero	72h	184.52		cell
f143b778-697d-4045-93f8-f507c126f1a9	Vero	72h	66.8		cell
e270ba5b-d250-4af4-93ae-86439d91f87a	Vero	72h	55.79		cell
12b5ecf1-812a-4e70-92d1-9d8c2ebd8bcb	Vero	72h	47.26		cell
5ffaf10c-2065-4209-bfe9-23807961d900	Vero	72h	100.2		cell
ad5041db-a693-40f9-9974-fbfc11107df7	Vero	72h	89.89		cell
9ae65fb7-3852-4d7b-b182-24cc268090e8	Vero	72h	96.23		cell
b1edf0b7-cf5b-49cc-9026-7dd1d87566ab	Vero	72h	93.12		cell
3e1e02ef-964c-4465-80d6-0851108a7778	Vero	72h	152.03		cell
61e0b67e-a6c5-4ad6-8282-82ba2273ebab	Vero	72h	95.55		cell
48a23ee0-c11b-4a49-9ed0-ab11373aa3d8	Vero	72h	16.73		cell
a069e50f-b33d-4c24-9652-2e763e62cc8e	Vero	72h	153.91		cell
1eaefcfd-1eb4-4190-9209-768fa0108dfb	Vero	72h	80.07		cell
7d46677f-0209-4895-833a-8ff9680af72b	Vero	72h	69.89		cell
8d3f9c00-8542-4e91-afb3-8b0121952a28	Vero	72h	161.13		cell
f5bfe710-3d8e-45a6-aab3-ef8918165745	Vero	72h	6.01		cell
099fb72a-7aa7-4377-9c0a-e2fea2f64296	Vero	72h	251.62		cell
0a6e689e-ca31-48fa-8b52-994886986b1e	Vero	72h	77.56		cell
3625fbba-008c-446c-8b9d-9247a047db27	Vero	72h	172.09		cell
ec65a808-42f6-4d49-9fd0-edbbf3e00c41	Vero	72h	57.96		cell
1a24c856-d0a3-4b88-8b9d-aed8cefab7f7	Vero	72h	28.98		cell
e0fa2791-23bc-421d-83bb-4bd2fd725313	Vero	72h	40.48		cell
821d5b7f-b4d0-4399-abda-3a6da1c3e74e	Vero	72h	133.75		cell
0b74ae61-dc6b-4b65-b6b3-3b503edaae30	Vero	72h	45.03		cell
b871f7b9-0c0f-4314-ba3b-f8cc7b2dcfd8	Vero	72h	27.7		cell
571216ee-c4f0-47cf-b30f-5a4bf0a504fa	Vero	72h	134.75		cell
d6bf9149-ad12-43c4-baaf-7eb83f9b9528	Vero	72h	63.15		cell
fc75ab37-82bf-4465-b710-0b36653380ca	Vero	72h	112.33		cell
a40922b4-9f21-4341-a4dc-cd8854659a36	Vero	72h	52.83		cell
e586e1b7-39a5-4a89-882e-31baea071fa4	Vero	72h	4.76		cell
0d98e703-022f-4844-a6e0-47bcf49f34e1	Vero	72h	26.92		cell
ea5c114b-3fe7-4c60-8972-7c1c0f3f0bd7	Vero	72h	89.49		cell
89cd3e81-2aef-467c-a7f4-7049764a3fb8	Vero	72h	16.65		cell
4445d431-77ec-43ac-9ff6-fcaf5890fc67	Vero	72h	56.36		cell
1538590f-0a8e-4156-a157-62fb23c2d8a8	Vero	72h	56.08		cell
3e357d2a-a0bb-4ba2-905a-1485faf567a8	Vero	72h	70.79		cell
4ba691f6-7425-49be-b698-082dd0f9957c	Vero	72h	36.22		cell
b50fb9de-c740-4d32-9787-cb0a20b2b9c4	Vero	72h	16.21		cell
0c372296-2a9c-41f9-8d68-2a95beddd572	Vero	72h	38.02		cell
70696779-0c7f-4be9-92d2-54e76f616835	Vero	72h	168.26		cell
e2293998-c3bc-4201-9f96-c4c464e201f8	Vero	72h	52.75		cell
ef78bc2b-105b-4d15-8835-8a5b0e1467bb	Vero	72h	64.76		cell
3330bc7a-c528-4666-84d1-75edda7d4cc8	Vero	72h	57.03		cell
ccc581d9-b6c8-42ab-a391-31f8905d4690	Vero	72h	71.07		cell
79d7fa12-17f0-4fbe-9bc2-9b69110f1cb5	Vero	72h	132.03		cell
e51bbfad-6883-440a-bbda-bcb5a420464c	Vero	72h	92.73		cell
1f6459c6-de6b-4c80-862a-fddeb6c2e313	Vero	72h	184.27		cell
1256d808-e474-4257-8dc3-4868c5fb3f02	Vero	72h	39.48		cell
4fef4b37-a824-460d-8268-9a7e09d47a01	Vero	72h	4.86		cell
4aa368ab-ed26-4342-a65c-4c576e2b9fe6	Vero	72h	86.28		cell
cac2a179-c9be-40ff-8775-245681716aff	Vero	72h	70.96		cell
45efd8b1-ac40-41d4-b289-1719697c1f20	Vero	72h	143.98		cell
883e71a2-410c-44d5-8db7-ddeb005cd85c	Vero	72h	80.27		cell
e92e5f8b-7c7e-47be-a430-55b2dc68a677	Vero	72h	91.71		cell
f06968ca-5b48-4c48-9642-cbb304ad9310	Vero	72h	83.43		cell
f7fcb521-efef-48e0-b929-e63030fd785c	Vero	72h	112.81		cell
7a4a03c0-6368-4a69-a894-f020cbe1c703	Vero	72h	129.66		cell
d53cd8a7-4438-45f5-82fd-10b2168ee624	Vero	72h	62.84		cell
60d4e197-1309-4ea2-981d-92064b2485bb	Vero	72h	129.31		cell
1e37cec3-cd11-4d2f-aa15-fe618dff586b	Vero	72h	75.63		cell
5bfabc35-27bf-4217-afaf-ab242dad5fb3	Vero	72h	47.8		cell
b81424ae-2b55-4ce6-b9fb-db3f4e0c2ed4	Vero	72h	108.13		cell
996efd27-ff8b-4d8a-9649-62e67d095ce1	Vero	72h	64.55		cell
c5fe08b0-42ec-4368-884a-3050041f43b4	Vero	72h	165.6		cell
c5fe08b0-42ec-4368-884a-3050041f43b4	Vero	72h	165.6		cell
bca16d3b-0cc3-4e5f-b625-25f359746eac	Vero	72h	75.08		cell
e27235a9-f070-42a3-a15b-ab673c19b357	Vero	72h	49.79		cell
ddda0d62-8546-4fb8-8e59-0b0cf5ac72db	Vero	72h	24.96		cell
0aef6184-dc48-4cbf-bdf6-a9de59aab8d3	Vero	72h	60.45		cell
e1745de8-b622-431e-9f8c-a570ea981b39	Vero	72h	220.69		cell
e1745de8-b622-431e-9f8c-a570ea981b39	Vero	72h	220.69		cell
6261419f-a288-45fc-9883-b70b3b8e1040	Vero	72h	51.52		cell
0fba8e9c-4248-4f60-9c4d-b221fb72aa9a	Vero	72h	66.33		cell
13a251f1-7b95-4396-b950-ca4231e0aea7	Vero	72h	67.99		cell
13a251f1-7b95-4396-b950-ca4231e0aea7	Vero	72h	67.99		cell
e1c54158-faa2-4ec1-a16d-c3d0efa2c5ea	Vero	72h	56.05		cell
c69d9a09-d259-4682-b49a-0fa298836456	Vero	72h	34.65		cell
9384ca03-ec47-413f-ae77-c968c2859f3d	Vero	72h	52.81		cell
39410e83-d529-4930-a5d8-89eb39fb3623	Vero	72h	85.27		cell
dfcde616-2297-4e7b-8e4c-3358b714ddd0	Vero	72h	73.84		cell
99b6b593-edad-4abb-b3d4-e38724a6587c	Vero	72h	93.81		cell
c7647593-9e84-405e-902a-c96cfabdc193	Vero	72h	129.19		cell
6923a22f-3dc3-426c-bd9c-bc09da6331db	Vero	72h	102.56		cell
4d116d67-b5fb-4913-8490-7f9c5da35944	Vero	72h	63.27		cell
c32987b5-a82b-4bbe-992b-a99b2f2aa743	Vero	72h	116.35		cell
5c35bb05-78aa-4e9b-973c-66c5c765facd	Vero	72h	92.6		cell
bb28b1cb-7cd0-411c-8364-448d6ada5a0a	Vero	72h	94.12		cell
5f6d7472-19fe-41a4-841f-bb74ad935690	Vero	72h	60.86		cell
241ffb4a-9a8c-4df4-91c9-5a2c02108c3c	Vero	72h	109.31		cell
103d5fc3-92ef-4733-8a34-bb01e828f180	Vero	72h	148.46		cell
103d5fc3-92ef-4733-8a34-bb01e828f180	Vero	72h	148.46		cell
45de10d9-2c41-4b3c-bebd-1b0cb511479f	Vero	72h	93.25		cell
8a253764-6851-4e3c-bea6-552f4fa812d6	Vero	72h	61.27		cell
abce8aea-e5f6-4b16-80c4-809cd0f8f1c0	Vero	72h	58.9		cell
0e08dc15-dbf9-4c81-b44f-c71be7de87cb	Vero	72h	40.75		cell
48d8df7b-c510-4b00-9b5d-7d95e920d2e9	Vero	72h	30.87		cell
2b02e952-4cf0-477e-bd40-6eb6beb0bf62	Vero	72h	63.11		cell
ff664ba5-ec34-4588-819e-1134ca1e38f4	Vero	72h	119.39		cell
bc39cf1a-7966-4b2e-b553-559f5e29d25c	Vero	72h	41.39		cell
39e179d1-e0cd-44de-ada4-db25b3c003bc	Vero	72h	119.39		cell
0777eba6-80a8-4d54-a0a8-79712cdfc016	Vero	72h	125.92		cell
ee12c458-9e7a-4087-9641-93e28a3c737c	Vero	72h	72.82		cell
e03b33b2-588f-4b98-b241-0c4946382422	Vero	72h	56.86		cell
6b25a62d-ec77-4f6c-8f67-4375aa6b8e6e	Vero	72h	209.87		cell
fc5a4adf-e7ad-427f-8610-5885b46b1dbb	Vero	72h	26.48		cell
125ae531-056f-460a-854b-013de2abe4b0	Vero	72h	43.63		cell
b54d5dff-1086-420b-8b83-5ea407240053	Vero	72h	46.01		cell
90c90099-f2df-4942-9980-fede0d36789d	Vero	72h	56.61		cell
c6bca16b-0046-4e30-ab74-bd42801164ad	Vero	72h	65.59		cell
a90c3bd8-8b65-49b5-81ce-3aa99c1a82ac	Vero	72h	141.19		cell
4c2c03d6-82c4-403a-b9f0-7f188d6c8385	Vero	72h	79.77		cell
4f5e835a-48e0-4a3e-bf7f-3257d72a086a	Vero	72h	45.6		cell
ba38c688-5244-45ea-80d2-e08497cb6c71	Vero	72h	9.54		cell
c9b68a6e-b700-4a28-9bc7-78482798cf68	Vero	72h	62.56		cell
c9b68a6e-b700-4a28-9bc7-78482798cf68	Vero	72h	62.56		cell
c9b68a6e-b700-4a28-9bc7-78482798cf68	Vero	72h	62.56		cell
ebbc662b-275c-4acc-9cc5-05daab7b1105	Vero	72h	198.04		cell
756a92ff-3c67-43cc-8e6c-e455cd5c3353	Vero	72h	66.02		cell
df34e1fe-9477-41c4-a3c7-409a8dcf7f73	Vero	72h	56.69		cell
8ac26905-cec6-4c58-bca3-b54ccb9959be	Vero	72h	61.12		cell
a9a5dd65-3833-475c-b056-0856d99d70d6	Vero	72h	3.87		cell
15117444-b635-40a5-adc6-f772213fef82	Vero	72h	111.47		cell
4cdf44ed-6ffb-426e-a7a2-b08f65ba2a48	Vero	72h	132.53		cell
aa028ae8-ab53-46ac-8c9d-4eabb6a8c6e7	Vero	72h	145.39		cell
ab7c4a4e-b414-442c-8638-858004f45c33	Vero	72h	15.95		cell
05f0268b-f098-461f-8b89-78e471a32502	Vero	72h	55.46		cell
17fc672a-dd0d-4f90-a0bd-7ee18eadfdf6	Vero	72h	86.26		cell
093f3c9d-22dd-4ddb-b3b5-862a956075db	Vero	72h	3.92		cell
af757b37-db9d-4af7-b11e-cd6a10127fcd	Vero	72h	31.02		cell
d9393a1f-595e-4456-9ece-bd235464c825	Vero	72h	57.17		cell
c226e2d8-2a13-491d-8662-cdbcdfa33905	Vero	72h	105.41		cell
9c5d4493-e5f3-4aee-9dc0-8757ea37d467	Vero	72h	134.1		cell
276c49cf-4c3e-4f8a-a4e7-71d3487e64b7	Vero	72h	125.31		cell
1acf8f9a-8b70-4069-af80-38b5edfe7f7c	Vero	72h	38.22		cell
d67ff2f0-6856-4e3e-8a06-3dc6efa83eb5	Vero	72h	58.24		cell
1ce685a2-e96d-4169-b950-261b9a57183b	Vero	72h	88.9		cell
57ffa74d-d9c9-4ef8-8419-bf5e741b6be9	Vero	72h	134.81		cell
49b5f39d-2ee8-407a-8b36-da660c741502	Vero	72h	122.21		cell
213a3cb7-6afb-4da7-9612-50ed4f5758c5	Vero	72h	83.15		cell
fc1560f4-8ae8-45cc-bbbe-28399589a733	Vero	72h	150.72		cell
471097d8-d7d8-43b5-98ab-a747e1a9b84d	Vero	72h	106.09		cell
9e8525e4-9700-496c-81cc-bbe33385a635	Vero	72h	19.03		cell
12174d96-e292-47a0-8300-1abb13d5081d	Vero	72h	119.9		cell
09cc3e1f-2347-4879-b3d9-93e69b30900e	Vero	72h	125.87		cell
aa5a308a-e2be-4380-9039-04e056fdaa47	Vero	72h	53.13		cell
9466abbb-e846-487e-8954-6001e61c93f7	Vero	72h	76.45		cell
8a4f7646-9493-4611-b187-18d8f150eb0b	Vero	72h	71.87		cell
09f95a63-ab15-49a7-ac68-5f00bb62059f	Vero	72h	100.18		cell
76ebb47a-4ba7-4f14-8b68-5c7b1fcdc1a2	Vero	72h	65.59		cell
4c686e3c-65da-424e-84a4-3de95da49b93	Vero	72h	67.67		cell
562db561-1d88-434b-9bd8-a3f4fb854141	Vero	72h	112.82		cell
f2b39c0e-1a99-4872-9dca-75192885db9f	Vero	72h	49.28		cell
c616be2f-a3cb-4337-bfe2-360f9ae8887f	Vero	72h	45.47		cell
b0650d16-159e-4f78-9882-1a4e9e2ac3cc	Vero	72h	49.35		cell
eb8784cc-c9ef-4ee5-afdc-810242699a96	Vero	72h	88.86		cell
ef46dcf1-37e9-4bed-ae1a-ae654849426f	Vero	72h	53.0		cell
565df70a-9154-4a1c-a068-0b8f32f9a0b6	Vero	72h	19.7		cell
657afc44-c06c-4bd0-88a2-6cdf7105c774	Vero	72h	66.3		cell
8443254b-0b9a-4eb1-9aa4-b0d559cbd40e	Vero	72h	376.26		cell
6c87170d-a34c-4521-becd-e0136991e170	Vero	72h	54.07		cell
6016ec8d-2ce2-445d-8b3b-0f8187d93a4b	Vero	72h	81.56		cell
c292b76f-484d-4f9d-a58f-d1b9e7f1fb9b	Vero	72h	109.92		cell
8f665ebe-ca00-4c24-a71d-3182a38d05d3	Vero	72h	9.2		cell
dd625e57-26d6-42ec-a3fb-50598bacdbb2	Vero	72h	71.07		cell
0339ab1d-4c35-4d14-a609-a6ab96911ad6	Vero	72h	123.26		cell
a8d93aff-687c-4b58-a729-3dcd3a33d38f	Vero	72h	49.62		cell
11fb81e5-1151-45fc-b76d-5df76a3ca368	Vero	72h	101.9		cell
0a195805-b3e4-43a4-a868-4f45d7d36767	Vero	72h	98.65		cell
47138223-f95b-4ccb-a31e-660cd983c424	Vero	72h	59.86		cell
b7cc2b8b-9656-466f-b34e-23b96811f91f	Vero	72h	43.88		cell
b2234ef3-19c6-4121-b68d-9681d3f8d022	Vero	72h	85.25		cell
bb77aa03-5d40-4722-8423-020195e51659	Vero	72h	59.86		cell
889f52d7-0e8b-44e3-9296-dbb089974d1b	Vero	72h	50.43		cell
d7148402-e5b8-4116-ab15-3b3d8369ccc7	Vero	72h	141.55		cell
952225eb-ef9f-461e-ae22-3f0425800edd	Vero	72h	68.56		cell
3494b566-8764-4b9a-a2b9-eb7010e23626	Vero	72h	65.22		cell
1510ea9e-3d20-4b41-8b42-0b7c28c020ab	Vero	72h	138.23		cell
888457c6-517a-4366-9615-a05a5390bd80	Vero	72h	60.74		cell
fad4ac9f-700e-4d8a-9e90-31286fb7a834	Vero	72h	67.5		cell
e037db8c-0058-4cea-8bcd-d48d13deec01	Vero	72h	61.24		cell
18828a95-d83d-4072-b90a-c8161e82461d	Vero	72h	91.23		cell
b42116a9-395e-4df2-9d1d-6a0e7652a764	Vero	72h	116.48		cell
8d2eaee4-edff-478e-af28-6df7642b52e5	Vero	72h	35.95		cell
c2d7eef1-6f77-4c3c-8aaf-c41e31221b61	Vero	72h	359.05		cell
c3211dcd-740e-47cd-8235-8654b4d574e6	Vero	72h	64.12		cell
07feb86a-e311-4804-93c7-ea1d3447ff03	Vero	72h	45.46		cell
4b0fea25-74f2-40ea-971f-cd7f062a758b	Vero	72h	55.65		cell
51a691d5-fe6f-401a-9282-8ab8ecb6fa22	Vero	72h	54.46		cell
0fe82500-d931-4946-8dad-4703a1281123	Vero	72h	69.14		cell
253adf2f-e61c-44c5-be7c-ee665466108b	Vero	72h	38.69		cell
6b913b68-7827-425d-80e4-32a76ce775c8	Vero	72h	8.88		cell
92219503-7e08-4d67-bb92-d6b9c84b55cb	Vero	72h	94.83		cell
92219503-7e08-4d67-bb92-d6b9c84b55cb	Vero	72h	94.83		cell
39e09808-55a8-4a3f-b531-65e04b522596	Vero	72h	75.8		cell
271c1e4b-d7ee-442c-b758-3e015da0b3d6	Vero	72h	190.43		cell
29622fb8-53db-460f-bdea-a8788517e54c	Vero	72h	21.57		cell
fec6d5e6-fa78-49ef-8425-8155bc7b3e4f	Vero	72h	62.67		cell
a61f8721-ffe3-4a5b-b33b-b1917cfee09c	Vero	72h	22.16		cell
628932d2-d6fe-45a6-9db8-67a46b30cfc4	Vero	72h	99.09		cell
f56f02b0-d458-448b-8b07-a1150f5ac548	Vero	72h	94.75		cell
a2fb6ecd-8a8c-42ea-b006-b84e2120afd9	Vero	72h	93.44		cell
ee679332-48f0-4a94-9f03-94b366d0f2b9	Vero	72h	280.55		cell
0406bb48-04cc-43dc-bbcc-ea93ce7eda8d	Vero	72h	40.58		cell
f25a7edd-2bb4-4750-8292-86cd32bd6739	Vero	72h	51.4		cell
f056d5ea-3ddb-4a88-9534-a1c8738eabec	Vero	72h	116.93		cell
a6f564c4-469c-43b2-a7f4-59f4375060b6	Vero	72h	148.21		cell
95d53bd3-f180-4bff-9d10-0cb447becd97	Vero	72h	37.51		cell
38dfdd27-22cf-4bd1-894e-e8e4d9615338	Vero	72h	45.7		cell
f88676ff-e6a9-48f4-a17b-354f6f5c35b0	Vero	72h	42.55		cell
b5d73754-eb92-4991-809e-541ab5db5779	Vero	72h	49.9		cell
c8992de6-88cd-4977-a58b-e11c75e3991d	Vero	72h	6.11		cell
251f2b3f-4913-4042-9ace-28fcd80bb858	Vero	72h	69.66		cell
13440ed9-9154-4d48-a923-f78950bcbe49	Vero	72h	43.61		cell
8f0c3827-7b24-470b-932a-d754fa3e785f	Vero	72h	52.55		cell
448539a7-5a06-4f96-9702-6931310331e4	Vero	72h	52.98		cell
8cd4c1b8-e7f8-4120-a5b9-7716bc473acc	Vero	72h	63.25		cell
3a925473-78f7-4780-8cc5-47d67423967c	Vero	72h	50.4		cell
ee4112af-4fdb-4fd1-8e2f-2170145d4500	Vero	72h	68.51		cell
ba010537-2306-4b7a-93a4-562bfb0c3998	Vero	72h	51.01		cell
ba010537-2306-4b7a-93a4-562bfb0c3998	Vero	72h	51.01		cell
ba010537-2306-4b7a-93a4-562bfb0c3998	Vero	72h	51.01		cell
5fe365e6-680a-4098-b215-e5b6e8e0b603	Vero	72h	53.75		cell
61d5bec9-ddc6-4846-b00b-2743327192c5	Vero	72h	37.95		cell
525315f8-6746-4d62-b081-546e2a3d2bc7	Vero	72h	11.8		cell
346b9509-ff8d-404e-b087-0ecdafa7c4b5	Vero	72h	167.8		cell
2562f638-9635-4ba2-abd7-1e2e7befda9e	Vero	72h	22.16		cell
325df657-1657-4df2-b301-033e685a8df6	Vero	72h	107.63		cell
ad332597-1664-4cb2-b652-990a64a1e4ed	Vero	72h	63.98		cell
e23c8559-2332-4437-8f58-0b0f243b5dcf	Vero	72h	206.34		cell
c60c069c-8212-4d6d-bc72-e450a73d814c	Vero	72h	80.66		cell
72f7a4fb-e9aa-484c-91dc-b3619d901a5c	Vero	72h	150.66		cell
03ac6d8b-60c1-4e68-9b06-72999c0c8f3e	Vero	72h	48.44		cell
c638496b-4df3-43e2-a89e-bcd12878f4b7	Vero	72h	58.38		cell
9625d7c1-3c15-4ca9-9b76-947386c03a8e	Vero	72h	61.87		cell
92b0bfd4-3d69-4d2d-bb88-e306987ec71d	Vero	72h	66.15		cell
3ebd012c-60ac-432c-a0f0-01ae295b052a	Vero	72h	64.06		cell
a55da9f7-fa70-4dae-a545-9c0d039328f1	Vero	72h	55.79		cell
8cb15c57-5b0f-4bae-8a88-5be05740fa4f	Vero	72h	240.82		cell
c27f64d7-e5e5-401a-9331-cc7f9ef5d4ed	Vero	72h	41.61		cell
2730acec-6603-4181-847a-7db8b5d8b52a	Vero	72h	61.3		cell
5111ceaf-ef9c-49c0-859c-337446aa4b11	Vero	72h	98.94		cell
eb56c6ce-f542-4d78-a9e0-c6c049211ba6	Vero	72h	33.83		cell
9ee67c2e-0bbe-4152-bb43-97736ed37eff	Vero	72h	69.84		cell
55be768c-5612-4080-9091-75221e582a1b	Vero	72h	145.3		cell
42eb262c-4d16-43ac-abf9-81fa432b1e78	Vero	72h	67.41		cell
88ca5db1-c085-46c3-9c87-b20f896d1acc	Vero	72h	67.77		cell
09595d55-7e81-4e84-b77f-333f005bfbb8	Vero	72h	52.42		cell
971134ad-8c4e-444c-b46b-ad8bb4d74c76	Vero	72h	43.75		cell
c2dd2fae-10df-4035-9ff1-3f46a3923bb2	Vero	72h	81.29		cell
b883628a-aa57-4394-b09e-c0f2158093e8	Vero	72h	61.08		cell
b2fbdebc-4da4-48e4-8d75-ce8bcf870e3c	Vero	72h	59.37		cell
2ac03026-7b24-4760-a6d5-dfb288938e20	Vero	72h	128.09		cell
931c320e-906b-41c3-9c03-452675c1467a	Vero	72h	56.68		cell
ab6544dd-3177-422c-97f6-cef902a5dee3	Vero	72h	72.8		cell
5e4c5653-6a15-4ea7-8f23-67a0f730174a	Vero	72h	158.28		cell
55994e9a-5c74-46a1-9c6c-444bd5a372b7	Vero	72h	119.68		cell
6f67c796-2ec0-4358-aa81-0124a5659cef	Vero	72h	35.52		cell
43cd799a-08d2-447f-aa4d-144870f99173	Vero	72h	64.74		cell
6cd03d0d-eaa3-4efd-9dfe-bc200651b0fb	Vero	72h	87.01		cell
aacbc823-1450-469e-a817-f69ae24b7261	Vero	72h	36.66		cell
a3c41805-d6e9-45ec-9057-ca05e6120a88	Vero	72h	46.42		cell
d3bb5b9d-fb30-4389-9ef0-d971c1dbdd3f	Vero	72h	107.62		cell
e7c50956-1ba0-4cc5-a48f-b7d57f7c9e08	Vero	72h	117.6		cell
76ce35d4-69da-463a-9a0f-a9a5462a0971	Vero	72h	62.16		cell
2d32c1b5-a8f3-413e-8ae5-b616a22bb6a2	Vero	72h	114.07		cell
455e76a4-5968-4758-abda-120302187fd8	Vero	72h	34.66		cell
ad175718-6413-4f81-b26f-31aa8168f608	Vero	72h	73.69		cell
277c4977-96aa-474f-bc58-6061453b12a5	Vero	72h	26.34		cell
23f29142-3927-4c41-831a-4bea0bcb3def	Vero	72h	81.79		cell
7ac0ee33-459f-4944-a84b-7b72ddca1c8c	Vero	72h	105.06		cell
f57d601c-6e5f-4cf9-968c-0a38be085e13	Vero	72h	109.02		cell
6c5efed8-bcd6-471c-b4f6-bdf9d6ae0ca4	Vero	72h	45.27		cell
6ce3b6f2-6a63-4139-b033-38d6d304a5d6	Vero	72h	63.74		cell
09627757-631c-447f-911f-2cc463a3be5c	Vero	72h	43.68		cell
24c22709-4894-487d-998d-ed35013c5ec7	Vero	72h	33.84		cell
5d86aee3-06a7-435e-8710-f728538bca52	Vero	72h	56.48		cell
e0139fe9-cdfd-4bf1-92a6-25d0797a7032	Vero	72h	7.66		cell
394cd9b1-5d8f-4a7d-8592-901957a77ed6	Vero	72h	81.12		cell
c306c51a-0fe3-4fac-bf82-4ad3ec9fc9d2	Vero	72h	96.18		cell
6f3ec583-5004-49a9-9ba9-59bd9647c033	Vero	72h	30.22		cell
5ddc03a9-ab4a-40ce-bf53-869041756165	Vero	72h	37.06		cell
b691e1fc-4db9-42ae-844d-c83fcc25183c	Vero	72h	44.2		cell
0278fab9-2b15-4482-98e4-3444f6b30b19	Vero	72h	69.71		cell
43256ae2-90dc-49ca-9365-b8872a310885	Vero	72h	79.18		cell
bbe2cb8e-f493-4bfb-b367-81c6f5a6b7c1	Vero	72h	51.2		cell
dc4ef02f-95b6-48f5-8c93-1d9852968db8	Vero	72h	141.66		cell
31952e9b-ea06-4964-b522-5cc0225b7dcd	Vero	72h	48.68		cell
d9de26d9-1084-44be-be34-42590fb661bf	Vero	72h	26.25		cell
8c963d19-8b2d-46ef-8ac0-9b175be26118	Vero	72h	75.41		cell
a5839152-2d2e-4e12-891e-5a5a1a874467	Vero	72h	72.09		cell
329f55c7-0134-4547-828c-95ea8767ef60	Vero	72h	164.33		cell
3f38dec5-bc84-4b90-aa33-7edbd74df59f	Vero	72h	56.96		cell
c9b499b9-aa7a-4f45-bc2e-131460ba118d	Vero	72h	21.56		cell
6498c84c-9a20-486e-bb1b-202f30647e3f	Vero	72h	58.8		cell
dcf6ae14-f15f-4843-aec4-2e997a31a366	Vero	72h	23.35		cell
1dfd40c0-4557-4287-9ffc-9eb0f83ebc2c	Vero	72h	42.95		cell
30e399ed-f7f4-4faf-95a9-13bdb02cbd91	Vero	72h	65.27		cell
3e2b097e-2f7c-4cb4-9166-b09203d392c9	Vero	72h	67.06		cell
f54a7072-26b3-4f04-991e-8b1c798eec69	Vero	72h	92.7		cell
a910c3a1-484b-49e3-a473-943bddcf3e4b	Vero	72h	19.03		cell
25186f71-e35a-405f-9558-481e830a511b	Vero	72h	79.38		cell
0becf786-1c0e-44e3-b76c-6cf2587dfe6a	Vero	72h	36.5		cell
b667af3d-fe5b-4726-af72-0f828caa27d9	Vero	72h	127.75		cell
8e79fe9c-2220-451f-bdc6-a99bcf1f20bf	Vero	72h	31.19		cell
2c420095-e81d-43b4-a4f7-f876fe65d120	Vero	72h	98.37		cell
3dbd7983-90e6-4a71-bb36-8cbf74bafe67	Vero	72h	117.03		cell
45b23880-9dc4-418d-afd7-695ebde81948	Vero	72h	102.86		cell
45b23880-9dc4-418d-afd7-695ebde81948	Vero	72h	102.86		cell
78a97d15-ea66-435a-a0e4-aa823d76bb76	Vero	72h	137.17		cell
a0091906-aab8-4176-8a40-f6505ea99d82	Vero	72h	49.84		cell
a0091906-aab8-4176-8a40-f6505ea99d82	Vero	72h	49.84		cell
a0091906-aab8-4176-8a40-f6505ea99d82	Vero	72h	49.84		cell
a49353f1-297b-4806-900f-c3130d440fa7	Vero	72h	102.27		cell
101bd08b-c061-4841-814b-897681647340	Vero	72h	4.56		cell
08717404-9b64-43b9-832c-4fce449d1612	Vero	72h	42.38		cell
09775cbc-e650-4e44-830a-31b19fdbf6aa	Vero	72h	5.86		cell
b09c5682-082d-42a1-b023-475047dd6cf6	Vero	72h	36.46		cell
eaba9749-62da-45e4-adfe-6c183ccb6944	Vero	72h	39.66		cell
a0bb4d68-34b2-4c4d-9a82-4b12ddfdb042	Vero	72h	95.71		cell
0a53e87d-36a4-498c-9ba8-83ad7106a348	Vero	72h	67.03		cell
feae3644-8f9e-4077-add2-56f7f7e8c8b0	Vero	72h	5.55		cell
2df43d2e-0ec1-4a68-b847-d3d8e5f9b194	Vero	72h	17.0		cell
53e8448f-0213-4192-8a7c-2676081d8618	Vero	72h	144.67		cell
6436ba3d-af25-4dfc-b780-356b97d6db20	Vero	72h	57.77		cell
2f3253ae-57b7-473d-af70-3c4acd769299	Vero	72h	50.61		cell
9a532648-014a-4e9d-973e-50530b66ac95	Vero	72h	6.36		cell
343d1b9a-655d-4244-818b-c37f5d624c50	Vero	72h	68.88		cell
afe3aa3d-c1dd-47c9-84e5-d31ec760e37f	Vero	72h	143.06		cell
bdb0f8ef-df46-4800-a950-a97bf5b745e8	Vero	72h	95.34		cell
f94fe146-3489-4efe-ab03-23026284450b	Vero	72h	99.04		cell
caf15b85-a19e-4641-ad1d-7122725bc06d	Vero	72h	52.07		cell
2833fe17-4189-4576-9f4e-1ebb55a7f095	Vero	72h	121.05		cell
39eabb29-9244-417c-aa63-de3970e96f66	Vero	72h	67.5		cell
b6133bf1-a50e-49b1-b03c-25da03310f45	Vero	72h	57.92		cell
44738fb8-6c22-40cf-8e91-e8c61d42a003	Vero	72h	66.51		cell
ba4e1a33-6d16-4d2a-8cfa-c607bde2a2f9	Vero	72h	158.39		cell
1577a348-1765-4360-ac30-70ae82e50346	Vero	72h	80.6		cell
d989a3ad-ccc0-4c5e-bca3-657161fdbeb6	Vero	72h	150.07		cell
d790754e-f4f2-4409-9c6f-9d7266742d1f	Vero	72h	88.69		cell
5f0577ee-d663-45b0-a40e-0e85c7ee88ed	Vero	72h	54.96		cell
aec54862-86dc-44b9-a833-2f8d9f10db84	Vero	72h	102.81		cell
7d71e018-e6fd-49d9-b20d-535cd91738be	Vero	72h	21.77		cell
7c81413c-ff62-4ed2-b6df-8d3d0a35308b	Vero	72h	43.11		cell
c1151b60-773f-462b-a538-89b211466ae5	Vero	72h	82.31		cell
7ea558b7-46ff-46c0-9e5f-f5876c3d5f2c	Vero	72h	165.52		cell
e9932d38-6ab4-4f29-b34a-c9dade3083f9	Vero	72h	63.54		cell
7bc4cb5c-069f-4335-a51f-d7d7e158f902	Vero	72h	73.13		cell
b61fbdfa-ceb7-45d9-ae2a-64ef689ea6c0	Vero	72h	38.98		cell
54db437a-c979-4cbd-bae5-b9149579d93b	Vero	72h	98.84		cell
f9ccc418-2d22-4aa3-869c-f4c5d0a7adac	Vero	72h	210.47		cell
87e4b21f-6efa-4493-aa30-2a1bd45525e3	Vero	72h	234.88		cell
87e4b21f-6efa-4493-aa30-2a1bd45525e3	Vero	72h	234.88		cell
90cdb336-3b61-4f4f-b359-ec0c5fab5455	Vero	72h	102.18		cell
a8dc1661-807c-4f8f-9aa2-5427934ced45	Vero	72h	37.79		cell
e991cfcf-a008-4176-b360-cd941448e58e	Vero	72h	100.01		cell
c8427234-dfa2-4010-b71c-224db194a4ae	Vero	72h	76.96		cell
c8427234-dfa2-4010-b71c-224db194a4ae	Vero	72h	76.96		cell
c5c224f3-8afd-4251-ba36-81fa5ac95c31	Vero	72h	66.8		cell
352d9aeb-2e6c-45e4-bfda-45cbc497c98a	Vero	72h	141.23		cell
352d9aeb-2e6c-45e4-bfda-45cbc497c98a	Vero	72h	141.23		cell
5dde4d49-86e7-44f9-bdac-59210713f326	Vero	72h	87.2		cell
8ddc2e53-26a2-48dd-b291-c587ed831583	Vero	72h	31.37		cell
55ef7149-da76-4489-b9ee-e574a8aa88f8	Vero	72h	248.09		cell
f0fb906c-3070-4705-9d52-c721542ac4f4	Vero	72h	184.05		cell
bde37289-824a-4278-8770-81440491e63e	Vero	72h	51.72		cell
33be88e9-0f9c-4da9-b7e0-ecb36fe9311f	Vero	72h	205.78		cell
3e55d786-96dc-489e-a515-62a626c279f2	Vero	72h	51.74		cell
b1e98949-2f9b-4c95-ace3-cddcf16f83c0	Vero	72h	12.53		cell
b1e98949-2f9b-4c95-ace3-cddcf16f83c0	Vero	72h	12.53		cell
3fc96f26-a4af-4c09-a1ef-4faa92b59560	Vero	72h	154.26		cell
b3eda3ca-22df-45d3-be4c-5aab16b14bea	Vero	72h	30.23		cell
81675c88-fd5a-467e-8f84-cea07187f0ce	Vero	72h	123.06		cell
e1e9c558-ec75-419d-8d9b-c13adbc284d4	Vero	72h	64.52		cell
8db802db-a728-476c-bf3a-a20d3d52bae9	Vero	72h	53.58		cell
df88c284-371a-45bf-8c23-0a3b95351d1c	Vero	72h	122.51		cell
17501a37-0cc9-43b8-b7b3-bab705d97c35	Vero	72h	158.26		cell
6fbbcfcb-914e-4b08-9314-aa6148bf1fa5	Vero	72h	103.53		cell
53dcfccd-3a90-419d-9528-661b97d469e8	Vero	72h	39.96		cell
c6813755-6aa7-420a-8571-929a201bee01	Vero	72h	21.37		cell
db020962-dc8c-4334-808f-691efbc45ba8	Vero	72h	146.21		cell
866ca651-f61d-4ba3-a2a3-37e94e8b2e6b	Vero	72h	53.6		cell
49f99a0b-da22-4392-887f-cf55038e15d8	Vero	72h	73.73		cell
6738a865-bd78-4bfc-bdc3-40955990b64a	Vero	72h	238.33		cell
d2f2bec8-5fe6-40b4-93ad-a9b7e332ed05	Vero	72h	44.24		cell
df6ea18a-7bec-40fd-8a09-c3c3719f025e	Vero	72h	49.43		cell
19627276-5703-4291-be41-76ce52f03831	Vero	72h	159.26		cell
a1b27d49-67f5-4de4-acfd-3ab7a727f50d	Vero	72h	74.17		cell
1248de03-49a3-4827-80a4-acce2beb3e3a	Vero	72h	78.66		cell
7ab9645c-3c86-43d0-a02a-26481bbdcafa	Vero	72h	78.73		cell
08017989-f16e-48ac-ac54-458ffe3baf57	Vero	72h	153.26		cell
31895ab9-2089-4099-be39-961dea6e1d91	Vero	72h	110.64		cell
5c92164d-0474-4b8c-beec-04d33c836609	Vero	72h	77.78		cell
faa1c186-395c-4e19-84f9-4db508d1e809	Vero	72h	31.98		cell
923d4672-f120-4b03-8c4d-efadc64f7421	Vero	72h	13.62		cell
a7919139-57b9-4ee2-93f9-8e5acabad4f2	Vero	72h	145.93		cell
b9c5d861-853f-4952-bce1-0e6bafba97c7	Vero	72h	36.6		cell
6c4d530c-5dcd-4a27-8d1b-9cb91ee4af6f	Vero	72h	127.68		cell
ce1b3d22-1d62-432d-a5b9-3e19d53714b6	Vero	72h	52.17		cell
48fab60a-0d21-4765-9ac5-95d37655a4ff	Vero	72h	82.93		cell
f6f1dc64-1182-4420-bf92-433cfe7b15fc	Vero	72h	79.15		cell
8fc7a0be-3b21-4a01-97f3-c0e5168936d6	Vero	72h	127.63		cell
3dc694bf-472e-4928-a2d5-0d44764f5aa3	Vero	72h	130.45		cell
397ec6aa-2de8-4bd1-8d6a-6e1a5e03eb8c	Vero	72h	61.46		cell
d0cc8ef1-490a-47f8-89fa-18c75842787c	Vero	72h	168.23		cell
0799eac0-1318-4cc2-8347-7c882c54386a	Vero	72h	48.21		cell
76ed350c-ad5b-4b91-96f8-b22f480fd516	Vero	72h	37.68		cell
79dd31ec-9693-48df-b6cc-3d9564421af4	Vero	72h	64.68		cell
0a4af436-bfb0-46c7-9eb1-3e3e1533904c	Vero	72h	101.44		cell
1006b3fb-4f1d-4338-aa86-375b6563fe9f	Vero	72h	70.29		cell
15fcfb62-9d42-455a-89c9-d094abec6cc8	Vero	72h	71.2		cell
b7720f14-ade3-4c56-a8db-32c663b23142	Vero	72h	54.57		cell
2374d35c-6b48-4b42-bc9a-cbf06ff527b1	Vero	72h	59.31		cell
d3449442-4b98-4017-b6c3-a7bb10a2ca18	Vero	72h	128.06		cell
a00ac543-443c-483b-8b17-023fbc6958eb	Vero	72h	30.87		cell
3e32800e-e57a-45ed-976a-9a9b0a7aa6cf	Vero	72h	60.39		cell
97f316fb-fc0f-410e-bbb3-d6a6a31f5cb1	Vero	72h	56.98		cell
5aa8527b-7e09-4411-8bc2-4a105959be31	Vero	72h	36.98		cell
cd76a5aa-13d8-4bdd-864c-ab0b27bd4e8f	Vero	72h	61.64		cell
6ea5b567-1d9e-4e50-9cad-c49dc14ecc3c	Vero	72h	62.77		cell
59fbf57f-f2c4-4d44-88b3-f22cb4c60b69	Vero	72h	144.18		cell
f8535043-2064-40a5-bb53-4dcde3067493	Vero	72h	53.47		cell
011ec1a3-bfbd-468e-9c7b-69c5ce254761	Vero	72h	148.49		cell
2d5aea36-885c-4054-a842-1c3615642497	Vero	72h	102.57		cell
cc2c31d2-025d-494f-a446-e714af749a82	Vero	72h	74.09		cell
043cc999-c415-43d7-833d-731e462da9ad	Vero	72h	56.86		cell
ba2f5705-8f25-4597-b107-d895cacb0d73	Vero	72h	57.92		cell
2ba66ce2-d107-426a-a085-950002c624b8	Vero	72h	15.61		cell
fe8e5181-2f7c-460f-96b6-52804ecf8d9e	Vero	72h	56.37		cell
0fc81806-db22-407c-bbeb-d5f20c4c5c81	Vero	72h	50.04		cell
e0f254c3-3d8f-4f67-968d-57b8d0559339	Vero	72h	70.43		cell
4ba7e465-23b1-4ec0-8a87-bf5484547138	Vero	72h	119.81		cell
b617ac8d-f89b-4a12-94a8-0a8d965690b3	Vero	72h	37.06		cell
a51a4701-6044-40e4-82ae-075f5320264f	Vero	72h	39.18		cell
32ea7977-240f-47c8-b386-bf63bd303ee8	Vero	72h	30.79		cell
9d1a97b9-ed94-490a-b95e-44ddbb1d5c39	Vero	72h	120.86		cell
6f645eb0-8338-4284-a903-2be995e88b55	Vero	72h	23.22		cell
85876d87-7a0d-4721-a34f-1162bdf224e3	Vero	72h	63.81		cell
395f04ba-8468-4bfb-9372-8786d0f82401	Vero	72h	41.13		cell
eb67ef19-8d66-4e26-9c40-b8f2f1a31abc	Vero	72h	54.7		cell
3a5db601-fa2b-4370-87f0-d7ad507eb4dd	Vero	72h	56.59		cell
944b8544-c981-44bc-baca-0700f2ca126d	Vero	72h	4.15		cell
f6d0dfa2-feb2-45d2-a2d9-8f34fb5548d0	Vero	72h	134.01		cell
f6d0dfa2-feb2-45d2-a2d9-8f34fb5548d0	Vero	72h	134.01		cell
f6d0dfa2-feb2-45d2-a2d9-8f34fb5548d0	Vero	72h	134.01		cell
c8b4d548-6fd1-494d-9c0b-7a50127b556d	Vero	72h	148.42		cell
8d3846c6-24ac-4ed0-9170-8969d041e148	Vero	72h	33.72		cell
331563a8-fa20-49f1-aed8-7808ea677dcd	Vero	72h	44.75		cell
7cde098f-882c-4cae-afd3-0a1db7232c11	Vero	72h	41.75		cell
c98c683d-e154-4980-ba59-9f86cdb21f57	Vero	72h	42.16		cell
c98c683d-e154-4980-ba59-9f86cdb21f57	Vero	72h	42.16		cell
702ad76b-91c1-4647-b3b4-3fab2b2ba1d1	Vero	72h	52.44		cell
26f6e53c-8df7-47dd-9b8a-c48231f432d6	Vero	72h	85.22		cell
e3db530c-38e1-460b-b2d2-71a3748cdd9c	Vero	72h	27.5		cell
f80efb87-a518-4ca9-a1a9-b823e1a99274	Vero	72h	131.31		cell
be75c6d4-000d-4e6b-b73e-619f9940b291	Vero	72h	60.79		cell
611ddf5f-ff7a-4243-8f3b-df5b37a1ab82	Vero	72h	33.84		cell
7fe131ff-c9df-4cfb-a506-4388881b7390	Vero	72h	83.51		cell
3bb9a160-5c6f-46d9-899a-797fbf9187e5	Vero	72h	124.33		cell
cfbc5403-8f27-4189-a2ee-dfeb9277fe1d	Vero	72h	53.74		cell
e30d5a97-0d4a-45b6-b6f7-11530d184512	Vero	72h	150.7		cell
8ea2c96b-7dbd-4ff3-ba6b-67407494fc37	Vero	72h	12.57		cell
fde7bdb3-c4d4-4f81-83bb-9ef27dfb86d7	Vero	72h	104.95		cell
e8136e1c-aaf8-4b31-b23b-3b20658770db	Vero	72h	46.57		cell
7de593f0-e18d-4be2-98f8-efafc6796383	Vero	72h	106.92		cell
e4255395-cfa9-42af-a3eb-a0413442c4d1	Vero	72h	56.68		cell
f399ea9c-bd11-4d54-b100-0eeab957a04f	Vero	72h	51.62		cell
35d43159-d02e-422b-8ab1-c277f0ae6d3e	Vero	72h	138.26		cell
7fab9c51-1096-414d-8d06-fa398a3d9795	Vero	72h	54.36		cell
058c5c64-090f-4f3d-9303-fcbefd82c75f	Vero	72h	142.46		cell
a6d027c6-302a-4d4c-b6f2-8ec4fe0db814	Vero	72h	44.08		cell
4834067c-37fe-410c-aa50-79e4c24f0229	Vero	72h	37.21		cell
eed01a07-07c0-417d-b5fb-0408410c7c2b	Vero	72h	29.97		cell
08436fc1-88ca-4651-beb4-ba2509ffeedd	Vero	72h	64.68		cell
08436fc1-88ca-4651-beb4-ba2509ffeedd	Vero	72h	64.68		cell
55f479d3-93a2-4f3d-986a-0145961d02c7	Vero	72h	61.34		cell
38f4d89a-7df8-426c-8dbe-95d3e802e04b	Vero	72h	102.77		cell
7a00bac8-a667-4dd6-bbb6-adfcabc22c3b	Vero	72h	133.25		cell
ca9468b2-601d-4f03-9e75-1d5a6b5d55de	Vero	72h	25.0		cell
721c8b40-4faa-4df3-bd36-6b9ea6d27fe8	Vero	72h	148.32		cell
6d906259-637e-46ff-b394-e3788b765daa	Vero	72h	30.76		cell
3d06eb51-668f-4240-9a60-a35ec4edaf09	Vero	72h	51.46		cell
3d06eb51-668f-4240-9a60-a35ec4edaf09	Vero	72h	51.46		cell
3d06eb51-668f-4240-9a60-a35ec4edaf09	Vero	72h	51.46		cell
04cb81d4-73f7-4aab-95cf-b0c8dade8ba5	Vero	72h	39.38		cell
0c21568a-29e2-464d-bc97-eebe243669d6	Vero	72h	20.06		cell
0c21568a-29e2-464d-bc97-eebe243669d6	Vero	72h	20.06		cell
0c21568a-29e2-464d-bc97-eebe243669d6	Vero	72h	20.06		cell
0c21568a-29e2-464d-bc97-eebe243669d6	Vero	72h	20.06		cell
a708f9f4-f11c-4a82-b344-59d13ce97bad	Vero	72h	88.7		cell
b7e30017-f3c0-419f-af70-25802a24fa6e	Vero	72h	63.35		cell
d1dfecf6-8404-4adb-849a-f0fca8a06d1f	Vero	72h	56.9		cell
bef7cc9b-b689-440b-b0e3-c341c5e2a14e	Vero	72h	30.22		cell
c6fd6811-d460-4e9e-8b8c-2769326df6bf	Vero	72h	466.05		cell
fc05cca4-8cba-4c3e-ba8f-4724dd7426f6	Vero	72h	55.91		cell
a4e70111-bdff-4c69-b06d-c9e1bd1e6f5a	Vero	72h	235.26		cell
fb637d1a-b92f-4c45-997f-bad44f2afe60	Vero	72h	137.87		cell
db04d631-0ae5-4121-9283-00eaa3e9cc37	Vero	72h	79.93		cell
23a399c9-7bff-427f-9035-5daf2b8dfd01	Vero	72h	121.03		cell
d2752a0c-133a-484f-8cb0-ed11c3c3bb0e	Vero	72h	93.93		cell
8a7595a2-02dc-4345-b709-c2b58b97f7d5	Vero	72h	10.79		cell
1ecd2451-0f9f-4220-be1b-f653ee9a4f20	Vero	72h	58.83		cell
77f30ee1-38d8-4778-9e6b-f4f9c420a435	Vero	72h	81.47		cell
a9981d3d-847e-4398-844a-504ffdf8dbcd	Vero	72h	62.49		cell
869f5918-794a-47a0-a576-7d3944bfe4ff	Vero	72h	49.54		cell
3fabd8fc-90b7-4935-9538-563b56700692	Vero	72h	71.89		cell
d7dcf850-55eb-4e33-80d8-5c611fe88960	Vero	72h	52.41		cell
66a534f9-c781-4308-93ed-332b611954cf	Vero	72h	35.78		cell
5e052c96-1ce1-4c17-83ac-b139be77fc10	Vero	72h	50.29		cell
1d76fe25-9487-4327-840b-062ba77f6aeb	Vero	72h	36.25		cell
482f9b1d-ba3b-498f-ba23-6995ead83bb9	Vero	72h	74.3		cell
39fd0b63-b8e5-4f3b-9522-2e598b46844a	Vero	72h	51.9		cell
47ea391f-b96d-491e-b778-3caab2450569	Vero	72h	58.56		cell
47ea391f-b96d-491e-b778-3caab2450569	Vero	72h	58.56		cell
47ea391f-b96d-491e-b778-3caab2450569	Vero	72h	58.56		cell
47ea391f-b96d-491e-b778-3caab2450569	Vero	72h	58.56		cell
49740ff7-1c4c-4de3-b665-d3aae65abc72	Vero	72h	11.36		cell
5bc6dd2c-831b-4ffd-94f0-fbea016e08e7	Vero	72h	205.53		cell
74561f65-ec7d-4b47-809d-e682224d2384	Vero	72h	27.69		cell
7c175f26-901a-49b3-a57d-18a8202ed429	Vero	72h	132.64		cell
0292a953-24c3-4941-a3de-ea176dab294a	Vero	72h	67.21		cell
2cdeab78-556a-4869-bba7-b5863389d1ed	Vero	72h	12.68		cell
cf79aaa7-31e4-4fb8-9a40-eaab279c9bd7	Vero	72h	14.64		cell
baa4ed14-5b7d-4fa5-942c-d6ab4c5e73ca	Vero	72h	32.91		cell
fa559499-a7c5-4442-9c58-fb30330cf9ce	Vero	72h	41.48		cell
5849f632-2435-4289-b093-2ea582ed4c87	Vero	72h	101.69		cell
fcadc2e2-8d76-4d60-9a36-6b0665659d3c	Vero	72h	44.09		cell
86573292-4c02-4f5f-ab6e-569148eae0ea	Vero	72h	67.7		cell
fa330234-0e0e-4434-a1b0-87d5d93e5573	Vero	72h	91.25		cell
fa330234-0e0e-4434-a1b0-87d5d93e5573	Vero	72h	91.25		cell
5feb9c06-779c-4ae6-9a8b-eba08f0d1582	Vero	72h	28.75		cell
d86a38d3-3b8e-437c-9540-dfc9ebb16a88	Vero	72h	152.39		cell
0956ceea-9ba1-41d5-bfd9-cc06e3efca72	Vero	72h	190.34		cell
6c95b1d9-bfad-4668-b930-b784b6887093	Vero	72h	81.02		cell
78e88e5a-4791-481f-a093-3a437146cd64	Vero	72h	30.95		cell
9e030ff4-932a-4921-b341-c00fb5636712	Vero	72h	307.29		cell
f7fbddc7-501a-42b5-9686-82d4791e163a	Vero	72h	43.2		cell
21df631b-cc0e-4715-99ca-3feba074bff3	Vero	72h	52.92		cell
21df631b-cc0e-4715-99ca-3feba074bff3	Vero	72h	52.92		cell
6f95d295-3fcd-446a-b66b-7af04bc94e8b	Vero	72h	23.21		cell
d2ac8b2e-731e-4cd1-af9a-5cd1795a078a	Vero	72h	143.41		cell
05300192-2913-49a2-bf08-67bcac456bdf	Vero	72h	38.78		cell
fe4c0bd7-813b-4d21-b796-65c844e745f5	Vero	72h	72.23		cell
0a113999-6d24-4705-89a7-e6e0b1f4c05a	Vero	72h	55.87		cell
4be5f4a2-f4c3-4255-9727-53a54aba9fae	Vero	72h	59.81		cell
d517927a-567c-40e0-8a62-751587452e28	Vero	72h	67.13		cell
8dfbce8c-59c9-4f76-8972-62ae699c41ac	Vero	72h	102.09		cell
379586b4-21a0-471b-9446-0cb0d92fd751	Vero	72h	129.3		cell
e5309464-d0d6-45ad-9947-15a0ccaf0021	Vero	72h	137.06		cell
8b0a6779-1334-4c21-b562-9a6ed962bc60	Vero	72h	52.66		cell
738e5500-51e7-4e9c-b669-075734677650	Vero	72h	81.93		cell
887b86e4-01f8-4036-b609-0e0b45d583eb	Vero	72h	57.16		cell
28a16c32-809e-4e20-b0a8-8b39d51afc36	Vero	72h	64.17		cell
8a892a91-b606-4144-9d5e-d83b87200a61	Vero	72h	111.6		cell
3a23c524-3611-441e-a3ad-e0f696f561c8	Vero	72h	47.8		cell
02e8be2c-1a44-4b2a-85ae-14398f1f4299	Vero	72h	134.48		cell
c4000d77-45ec-4fba-af57-2a5cbfdaaa3d	Vero	72h	64.13		cell
5fb2f8c3-4683-408b-980d-d433c8a28797	Vero	72h	42.75		cell
87410337-ec42-469a-a28c-e9075965e3ff	Vero	72h	46.31		cell
d2200fcd-b380-47a3-b6f9-c37835a1e7bc	Vero	72h	49.52		cell
6e946d1e-de1e-4e71-85bc-10514d97b278	Vero	72h	87.66		cell
e4f829d6-8db9-431e-ba46-0de3e5117ae4	Vero	72h	19.22		cell
de6e7ec1-0d8a-4667-9632-58e199c0024f	Vero	72h	68.29		cell
0324ec55-ec6d-43f8-bd50-6cee79b2107f	Vero	72h	56.09		cell
b0bd2aed-9d5e-42e2-a9ba-c2c8bf1f5b7e	Vero	72h	37.31		cell
b59bbff3-8ca6-4669-889c-373b5ca63433	Vero	72h	70.86		cell
a7137676-886d-4712-891f-0d497132cf08	Vero	72h	124.63		cell
1a7b233b-0c10-4c3d-bd4b-bdfa15d015b8	Vero	72h	96.43		cell
2608d185-a49c-4535-a629-8a46c6f9e0e1	Vero	72h	59.37		cell
09b9418c-cefc-4d85-9187-6d86f976ba93	Vero	72h	63.29		cell
905f998f-bba9-436a-89a1-91d294338e60	Vero	72h	79.41		cell
f55677e9-44df-46d5-94a2-33f914b2986b	Vero	72h	38.44		cell
bea18850-5de3-4093-99e3-4ada43df6249	Vero	72h	36.07		cell
bea18850-5de3-4093-99e3-4ada43df6249	Vero	72h	36.07		cell
bea18850-5de3-4093-99e3-4ada43df6249	Vero	72h	36.07		cell
ae4f103f-51e8-47ba-8ce7-a499d5be8834	Vero	72h	19.4		cell
dbb1818b-4158-43c0-8a27-2fa4b8c46378	Vero	72h	208.82		cell
eb38bf2f-9976-420f-aad2-440ffe313962	Vero	72h	33.46		cell
cc9288df-445d-41db-868b-72b9efd912c4	Vero	72h	45.39		cell
9f643109-acc6-4065-ad02-30f5309cbf2c	Vero	72h	99.18		cell
9f643109-acc6-4065-ad02-30f5309cbf2c	Vero	72h	99.18		cell
489ffe36-e877-4cf5-897d-f372818c60b9	Vero	72h	144.77		cell
9eb35ce6-7d9d-452d-9f97-3b00ee842e23	Vero	72h	99.6		cell
0828c31d-b13a-49f1-a3b0-e92f51b8ff3a	Vero	72h	13.55		cell
f52f1bf6-85a9-4097-a6e9-7d821b8432ba	Vero	72h	48.66		cell
4cd7f48d-341c-4068-9ea1-978ec3b45f41	Vero	72h	52.14		cell
4208ecbc-97d6-49d8-b255-740de79f9d5d	Vero	72h	91.73		cell
4208ecbc-97d6-49d8-b255-740de79f9d5d	Vero	72h	91.73		cell
d112513f-d2db-40ff-9b66-7b51042e3665	Vero	72h	64.68		cell
faaacbed-18e1-4f4d-8f40-17edd72a22c8	Vero	72h	111.54		cell
4ba3e967-bb97-4d79-8944-0daf8511636e	Vero	72h	70.85		cell
9c7129fe-1eb3-42bf-83cf-a01f1e0fb9ad	Vero	72h	69.64		cell
c439fbd0-7a34-4ab6-a324-8b34bcba8fe8	Vero	72h	60.57		cell
c0f9fece-217a-40d2-bb90-d462dcbd47bf	Vero	72h	65.5		cell
5427e419-8e69-4778-8797-a7867c683284	Vero	72h	40.2		cell
14cdbeec-4754-45e2-9a6f-4e36d1ac8c41	Vero	72h	64.09		cell
8fff9378-4298-452b-8f8f-e83ac6d245c0	Vero	72h	61.92		cell
a3b9da34-c242-413e-a843-06c7ac2b6cfa	Vero	72h	59.61		cell
573f93a5-136b-4dfa-afd7-4fca6d4bc5ba	Vero	72h	49.61		cell
573f93a5-136b-4dfa-afd7-4fca6d4bc5ba	Vero	72h	49.61		cell
573f93a5-136b-4dfa-afd7-4fca6d4bc5ba	Vero	72h	49.61		cell
573f93a5-136b-4dfa-afd7-4fca6d4bc5ba	Vero	72h	49.61		cell
1ec87868-e01a-4aaa-b278-d56d9a906cb2	Vero	72h	17.95		cell
a2dc9fb1-6e18-4bff-8856-7cdad8dc4d74	Vero	72h	68.37		cell
a89f55c5-13c7-4df5-a45d-379ebcf73a1b	Vero	72h	60.86		cell
fd47c04b-42d2-4180-ac23-1731171f7461	Vero	72h	34.88		cell
b9c7b933-2a3b-4b78-ae80-f1370ab01c56	Vero	72h	60.12		cell
3adf5717-8b9b-437e-b3c8-6273e10d4d27	Vero	72h	44.54		cell
4f3d97b5-e2af-4ea4-b375-9e7efbd9bf0c	Vero	72h	43.64		cell
4f3d97b5-e2af-4ea4-b375-9e7efbd9bf0c	Vero	72h	43.64		cell
c3b4f5af-e19a-4f82-8855-df6e3e320a19	Vero	72h	50.12		cell
555270e3-d59d-48a4-9983-e82bbbe084f0	Vero	72h	126.92		cell
caafc220-455d-451a-8490-40aacfb80ee3	Vero	72h	176.83		cell
ecdbc08b-d8b0-473e-ad1f-4db595f3e11e	Vero	72h	92.07		cell
ecdbc08b-d8b0-473e-ad1f-4db595f3e11e	Vero	72h	92.07		cell
d33bfba9-ef33-41d6-94a6-71c64359ff55	Vero	72h	4.84		cell
c4bfd1ea-2e1a-48fa-90ac-1ed29c9b05f4	Vero	72h	41.32		cell
0d14910c-cc05-402f-b2c5-1b07bd40e99e	Vero	72h	58.93		cell
f4198a4e-fd4d-4553-a8b5-ad20b8d2b51f	Vero	72h	69.2		cell
71f5c288-eae3-4bc3-ab5e-3e05e922e75f	Vero	72h	42.07		cell
24d6d4f2-6d95-4259-ac28-4bd068e65ece	Vero	72h	17.54		cell
29155998-c8fc-4408-9dcf-ae22b662182a	Vero	72h	54.39		cell
ed69f43b-1946-4d48-81b8-dd70343f7a6e	Vero	72h	53.01		cell
d4404891-f617-422d-86fa-a76ccb3ec762	Vero	72h	31.96		cell
c1103e07-6d2a-4349-88e1-27627fbc8129	Vero	72h	16.11		cell
cc973371-a519-4096-a2ac-5327d49e5d2b	Vero	72h	69.6		cell
311d9a62-c977-46af-bb50-d26dd1bdfddb	Vero	72h	75.29		cell
5343323f-797e-49a6-9b7c-d2e2aa35d568	Vero	72h	95.93		cell
0c8fd784-a954-44f2-a63f-d4f7a1c85a8f	Vero	72h	40.89		cell
f8df664f-26a2-410b-91ef-e04940f07c07	Vero	72h	43.96		cell
40eddb13-6844-4ddf-b313-61884a88ea7e	Vero	72h	71.49		cell
3a05ee71-ea66-4232-b6d8-5ad84815dd1a	Vero	72h	54.0		cell
45049911-bc35-4abe-aa14-2dbabefa7794	Vero	72h	18.57		cell
037d6d2d-ff94-444c-befd-66958dd9c73d	Vero	72h	101.3		cell
8b75766e-b2ab-475e-96ad-7dddcd9601b0	Vero	72h	120.12		cell
261762d6-f00f-4639-aae7-fb75390c9e16	Vero	72h	176.92		cell
fa0e7e27-9f72-44e2-8e55-fd4d955b7385	Vero	72h	54.13		cell
8164c117-cad9-4367-990c-3e677fe19038	Vero	72h	124.2		cell
ecf8f07b-ab6d-41cb-a8a3-44f685274809	Vero	72h	44.25		cell
187dd264-f6ac-46b9-9138-32738fde9d73	Vero	72h	39.85		cell
187dd264-f6ac-46b9-9138-32738fde9d73	Vero	72h	39.85		cell
187dd264-f6ac-46b9-9138-32738fde9d73	Vero	72h	39.85		cell
0989913c-2ae5-42fa-bb2d-313a705720c1	Vero	72h	62.3		cell
9f5ceb63-7519-437e-a92a-78a1c3bc6585	Vero	72h	71.36		cell
5a1a485c-9e99-4885-8af9-96078e51e544	Vero	72h	24.52		cell
c499430c-3e89-42ca-9fb1-09c126af7ac8	Vero	72h	44.66		cell
2c04f45f-2aa3-4bf5-9433-ce94c59d8859	Vero	72h	148.52		cell
cd82d989-0071-4d4d-bdb8-1ea761ad6d3e	Vero	72h	114.97		cell
cd82d989-0071-4d4d-bdb8-1ea761ad6d3e	Vero	72h	114.97		cell
9ba01c39-4c48-43db-9eb4-d5789eb8bbba	Vero	72h	104.75		cell
2086efef-1b78-4e8a-bcec-d676ca1ee02f	Vero	72h	28.7		cell
4639cb98-bbc2-455a-885f-0aa91e10bc7e	Vero	72h	181.75		cell
f7ebedd0-79ab-4599-82a3-3ceebd606b5a	Vero	72h	80.34		cell
525e5148-b4d4-4591-86ea-ec5e66521a57	Vero	72h	75.79		cell
32eff31c-1cc5-4625-9890-84ffc955b7eb	Vero	72h	67.11		cell
e45bf7c5-2255-40f7-9580-77ca547cb9e0	Vero	72h	33.11		cell
6212c91e-0863-4709-a878-eddf1e1f054f	Vero	72h	30.92		cell
fcf32e53-4948-4aac-8714-ee2ccd838167	Vero	72h	129.95		cell
598ec7ea-7f8d-443e-aec2-abec5206c15c	Vero	72h	79.66		cell
598ec7ea-7f8d-443e-aec2-abec5206c15c	Vero	72h	79.66		cell
7b3fb024-4a75-470f-b2e4-1a35ca8458f0	Vero	72h	140.68		cell
517e39bc-4aea-466a-b25e-47c881d8f50a	Vero	72h	72.29		cell
62e933ba-ce8a-4926-94ee-4696489a9539	Vero	72h	11.62		cell
c50ea76b-c010-41ea-8379-c98dfca72d39	Vero	72h	25.94		cell
0508ec37-2eec-4e81-a654-b3aea7dd15ab	Vero	72h	45.85		cell
0ab1a945-4b6f-4897-92e3-eb2c5da7d6ff	Vero	72h	61.4		cell
6650aa44-848b-465b-83e4-737615c4127c	Vero	72h	78.9		cell
e742b1a1-15cf-4fa6-a44c-0d8163d056b5	Vero	72h	101.46		cell
0d913a70-be33-4f31-8d23-2d7c53477278	Vero	72h	224.31		cell
f6209b2c-b0c0-408a-9238-36476c973294	Vero	72h	16.48		cell
d25a8e35-79cc-4c75-909e-de3e2a88b049	Vero	72h	121.75		cell
dd508f73-bd3b-4fe8-a752-c84161a101cb	Vero	72h	58.45		cell
f3421fe8-661c-47b0-a029-83d0329ab86c	Vero	72h	46.34		cell
2f3eaf3e-d514-4cf8-a92e-9cd2afd4cdf7	Vero	72h	51.23		cell
6b4fcd9f-d562-4186-9c8c-1879ee8e1638	Vero	72h	46.66		cell
0b2545a7-94a2-4853-aef6-d98c3017ae31	Vero	72h	86.94		cell
19fcacb3-4b00-4282-8420-4a72627d9204	Vero	72h	156.38		cell
60097980-0575-4b25-8f45-2d3cb751c01c	Vero	72h	27.03		cell
d347eb6c-66be-4061-8610-8a805da0f39c	Vero	72h	65.01		cell
544d6926-b3e5-420f-acd4-7cf148ae4b2c	Vero	72h	59.7		cell
e0c9f149-28cd-4f5a-9dc5-9f1243989cfd	Vero	72h	18.24		cell
e0c9f149-28cd-4f5a-9dc5-9f1243989cfd	Vero	72h	18.24		cell
e0c9f149-28cd-4f5a-9dc5-9f1243989cfd	Vero	72h	18.24		cell
6c3386c2-0434-4056-8a88-b3156eb4ff1f	Vero	72h	121.66		cell
a1de1c3b-7a75-4252-bc2e-330de28fc23c	Vero	72h	86.72		cell
bd4bd00e-6de0-4930-a3a5-3af7aeb57025	Vero	72h	51.5		cell
3d861d5f-5ea0-477b-a418-729b5c2c3636	Vero	72h	74.16		cell
8df28d42-2860-4bc1-9318-cc8a272cbfc7	Vero	72h	46.01		cell
7f0360e6-7aec-4efe-9f8d-2d5cc8a5bb6c	Vero	72h	203.86		cell
7f0360e6-7aec-4efe-9f8d-2d5cc8a5bb6c	Vero	72h	203.86		cell
3888572c-ad3a-4441-a81e-080ac1a4a24b	Vero	72h	72.02		cell
ca60165d-d3ab-42f2-bd9f-426e56af3214	Vero	72h	67.8		cell
fb42b81e-b3f9-4fd0-82c2-da76b63301b1	Vero	72h	22.91		cell
3e20b467-3afd-4d4c-ac1b-5f51d0dbed97	Vero	72h	41.82		cell
c6dd2dd7-94d7-4dbd-8292-9f94369be9b5	Vero	72h	40.91		cell
d002e2c7-299d-4c39-b20c-0f028a47158d	Vero	72h	47.88		cell
527bb312-fcd6-4444-8959-fa5e190dae42	Vero	72h	47.98		cell
703afdf0-92cb-43e4-b9a2-674faa59f191	Vero	72h	94.16		cell
9f7f8097-5cc0-47ea-8cf9-5c86d08d5447	Vero	72h	74.84		cell
32bb3d2e-c83c-43e0-8cc2-5bfed0e3974f	Vero	72h	37.55		cell
af958526-1596-4a69-9685-ebba8ee14ad6	Vero	72h	57.68		cell
873a96a6-4417-43fa-ba50-9a9ae7e07564	Vero	72h	100.36		cell
03446eb2-efb0-46fd-985c-641d0aca69fb	Vero	72h	201.41		cell
1d51cd8c-0f2b-479f-88bc-533980234acc	Vero	72h	40.84		cell
1d51cd8c-0f2b-479f-88bc-533980234acc	Vero	72h	40.84		cell
a07784e5-44bf-4b5f-882e-6157dfa36225	Vero	72h	55.78		cell
40da3b58-f5cb-453e-9221-839224091d15	Vero	72h	50.02		cell
5297419e-5601-4574-bed6-ea01284c4287	Vero	72h	87.06		cell
3bbc02a8-2df0-4577-9815-fdbc7aba8dde	Vero	72h	74.57		cell
cb80240e-cf40-41c1-beb8-d396a541b83b	Vero	72h	68.3		cell
e682aeae-1c87-479f-8e52-a7f584aeb632	Vero	72h	52.74		cell
e8869681-bd36-4e51-86e2-7d2155f9120a	Vero	72h	86.26		cell
99cb8ab2-75df-4296-a050-df890606a67e	Vero	72h	58.29		cell
cb182959-2cec-43e7-a17a-bb47694da555	Vero	72h	49.82		cell
fa0c0ba8-5391-4f6f-a61c-682e8233b58d	Vero	72h	18.03		cell
16b86230-5359-4bf9-8172-2af9935ddd09	Vero	72h	59.5		cell
55cfd68b-047e-4dfa-acf4-7da56364951d	Vero	72h	50.34		cell
70c1a7a8-2f09-4620-8929-e1669bf6d3e3	Vero	72h	71.7		cell
63787948-e7ed-44e8-892b-e0d2f32ead53	Vero	72h	137.43		cell
9c2bf55d-58a1-4ba0-9a35-f4ec91c89caf	Vero	72h	31.2		cell
083cfb5e-06e3-433d-a483-beeb40e73ed3	Vero	72h	40.89		cell
33c4adca-b664-4874-94b4-76fd50143c64	Vero	72h	44.36		cell
284bc613-3561-4faf-a8b6-65226abdc133	Vero	72h	93.69		cell
284bc613-3561-4faf-a8b6-65226abdc133	Vero	72h	93.69		cell
eeac833b-c931-490d-9dc9-a30aad15643b	Vero	72h	40.59		cell
ce7a7bec-71c3-466e-ace0-f4fb44f360b5	Vero	72h	129.07		cell
cb5bc0cd-74ec-4b95-9563-3f82fd8354c1	Vero	72h	69.56		cell
e718ee1f-9954-403b-925f-0422256363a5	Vero	72h	42.04		cell
f0aa0295-1dd0-45b0-ae9c-488d0cfbe394	Vero	72h	55.7		cell
28f9319a-1e26-4008-bb3a-d0b7af54707d	Vero	72h	59.75		cell
af8bab9f-ef12-4ad5-a6a4-f975e417753d	Vero	72h	73.89		cell
2fa16522-0fd5-4bf1-9fc7-fc1f2788349e	Vero	72h	38.12		cell
d034eec5-95b7-455e-950c-303b67293a89	Vero	72h	147.59		cell
f072e8d2-bf6e-4c5d-b81e-bf4ca56ffbbd	Vero	72h	39.86		cell
0829c376-edca-4c75-9c6f-01f746a894bc	Vero	72h	145.39		cell
40163cc6-3d35-4bf1-80eb-ac404353a893	Vero	72h	54.82		cell
220f2b96-44f3-453a-8042-a1a10d470ada	Vero	72h	106.28		cell
ebe2584b-409b-4d87-9010-2e780c1aa6e6	Vero	72h	178.18		cell
0c88439d-2922-4a82-8c7f-bf92e2f2fc08	Vero	72h	61.96		cell
15fa9e44-c8c3-472b-beff-e18e1492035b	Vero	72h	152.45		cell
a321e603-c6c8-494c-843c-9c9a274814ca	Vero	72h	82.54		cell
1165fd17-6aca-48f7-80a8-b051e92b2765	Vero	72h	109.62		cell
835236fb-07bc-470c-a088-f202886e76b4	Vero	72h	98.82		cell
49c1b1ba-3acb-4349-a54c-4c60a517fa13	Vero	72h	157.84		cell
d4676182-e02b-4726-8860-80d2c5ae13ba	Vero	72h	74.24		cell
152ebd31-cd4a-4844-926b-841619a80c0b	Vero	72h	81.67		cell
4c97a815-47e4-40e0-b1bb-10db00107e71	Vero	72h	103.99		cell
59430bfb-2f94-4833-b7d2-85fb670a9271	Vero	72h	108.65		cell
8534293f-00ad-43f1-8cb8-9afd30418e76	Vero	72h	26.61		cell
07e08572-aaa0-4d66-b47e-9546885f41c9	Vero	72h	33.25		cell
a55a2649-73af-42c3-9cbd-9cb7655c1bd1	Vero	72h	148.46		cell
a868c324-eb1a-4c51-911c-921b51c4ceb2	Vero	72h	144.85		cell
5e881aed-9601-4512-9698-28d2b67cd63a	Vero	72h	123.76		cell
4a6f7c69-98b4-4913-b92c-54cdf5cd83bb	Vero	72h	76.79		cell
b6bc4cce-8d52-4e9d-b558-0263f8ede68a	Vero	72h	68.31		cell
211ddc79-69fb-4839-9b06-70785130d413	Vero	72h	53.8		cell
dab41b20-e07d-424e-a5d2-fbd6915d5017	Vero	72h	31.09		cell
7977a0dc-d675-453c-a8df-10f70e931434	Vero	72h	81.51		cell
9949c81e-7606-4548-99f9-cf8a0968174a	Vero	72h	58.75		cell
a3d1c996-547d-4f6c-a461-eea3d28ca1a5	Vero	72h	43.64		cell
b94cef8e-c5ab-4fbc-9436-26df336da4f5	Vero	72h	62.59		cell
2294a0b0-8079-4a7d-906c-cad93ed2d61c	Vero	72h	48.07		cell
16eb7767-ff04-4b60-bca2-68ea44f793b7	Vero	72h	11.5		cell
88bd54ec-1248-4d2f-9a75-df7bcf74fffb	Vero	72h	27.67		cell
44c48b48-5c2d-46e6-9246-c1a2314e6f89	Vero	72h	39.38		cell
14857715-50fe-4035-8511-70b2f3d35217	Vero	72h	59.91		cell
50161d2e-ad6d-4470-a711-da9c7da7bd0b	Vero	72h	33.36		cell
ad395982-24a0-488d-8a76-1259eee31fb3	Vero	72h	101.69		cell
881df5d4-f9e8-4846-b6e2-c712b1a77e14	Vero	72h	59.49		cell
2e694295-450e-4b5d-87d2-44e8a6e7399b	Vero	72h	73.81		cell
b9c1a6d9-4764-4efc-b60e-5f2ebc504889	Vero	72h	64.17		cell
8d374a05-9e8d-4d22-8f9c-9c98ecbf8b21	Vero	72h	9.98		cell
2cfac0ff-82d8-4614-88e0-33d3c43986f7	Vero	72h	68.54		cell
90725349-fc5f-498d-b675-1157a3bf8424	Vero	72h	72.56		cell
44130561-02af-40bf-b26d-f05e60f33711	Vero	72h	25.21		cell
cbd15515-f93a-44fa-b969-8ade8b8f98d1	Vero	72h	70.14		cell
68ed86aa-812c-48ca-9be1-adbe2aff45c7	Vero	72h	59.56		cell
a52a84d1-0b6f-496d-9c15-1d721b00376d	Vero	72h	129.53		cell
7a6884d4-f5e4-4db1-9235-a7df578cb3c5	Vero	72h	30.79		cell
60f5e5b4-0c06-476e-9088-3461d75a79a5	Vero	72h	148.63		cell
44c23ccb-7f46-4b6a-ae70-4370bdea62e0	Vero	72h	33.4		cell
44c23ccb-7f46-4b6a-ae70-4370bdea62e0	Vero	72h	33.4		cell
44c23ccb-7f46-4b6a-ae70-4370bdea62e0	Vero	72h	33.4		cell
d0d9a501-92cf-490a-a739-cf6874af9e06	Vero	72h	58.78		cell
0e5a754a-a3a9-4d85-bfd2-03c52a0153f4	Vero	72h	38.41		cell
0e5a754a-a3a9-4d85-bfd2-03c52a0153f4	Vero	72h	38.41		cell
e27dae4a-238a-4f55-aea6-50b3e9bec232	Vero	72h	29.41		cell
b884f776-5170-4e53-aa01-86884144022e	Vero	72h	130.43		cell
777f7ddd-f157-48bd-9650-dffe54057677	Vero	72h	146.97		cell
c70f3356-d080-4440-aef9-c9fcbdf68791	Vero	72h	113.47		cell
0bfa8386-648a-4117-b196-d39fabf9f2bf	Vero	72h	71.73		cell
d116b333-6330-4b9e-8e17-c06fcf2a1e68	Vero	72h	42.02		cell
eeacf793-3f51-47d7-aeb6-8a648ac63dcb	Vero	72h	137.67		cell
92b00c85-c6d5-47f0-a326-ac130129c41c	Vero	72h	9.41		cell
c0dc1a96-c4ac-4eaf-8925-bc77e3c11fe0	Vero	72h	39.5		cell
69b8eda6-39e4-4202-95ac-0faf7a3ba5de	Vero	72h	100.79		cell
69b8eda6-39e4-4202-95ac-0faf7a3ba5de	Vero	72h	100.79		cell
4abe69d8-c411-4d76-aa90-0b839588549d	Vero	72h	54.49		cell
be848862-c468-47a3-a921-2a182cf0939e	Vero	72h	55.86		cell
e624b259-e490-4f26-8cec-b027b74e9aed	Vero	72h	234.22		cell
1d700cd1-9cfb-42a8-a95a-1bb3b67bda58	Vero	72h	55.98		cell
b8913968-bfc5-42b6-bb10-6416992d619f	Vero	72h	52.58		cell
e6153678-9235-4297-9815-c53b67839488	Vero	72h	14.91		cell
bf9773a9-34bd-407c-8098-5daf9df2deb1	Vero	72h	134.59		cell
6682fa91-6ca0-43f3-8ff7-a5487eddf80b	Vero	72h	74.53		cell
d2fe75bd-c2d2-4a0d-8dde-362c5d9954a2	Vero	72h	110.29		cell
d2fe75bd-c2d2-4a0d-8dde-362c5d9954a2	Vero	72h	110.29		cell
d2fe75bd-c2d2-4a0d-8dde-362c5d9954a2	Vero	72h	110.29		cell
d2fe75bd-c2d2-4a0d-8dde-362c5d9954a2	Vero	72h	110.29		cell
a845355c-760a-4021-8156-2e0ef76ee245	Vero	72h	91.84		cell
68b9f7a1-7e97-4639-b145-72c50a0a6607	Vero	72h	67.01		cell
faf6e6fb-f0cf-40ef-b845-325c7ce6b6ec	Vero	72h	45.12		cell
d7756bca-73a4-4160-9b51-df4efef21f4d	Vero	72h	46.16		cell
97cc6585-cf54-480e-9578-60c0d928265b	Vero	72h	113.26		cell
0ba7123c-8197-4f8d-88cf-7b83f80ce3fc	Vero	72h	52.96		cell
a7256967-7f6c-4f35-92f8-ecdeb59fe291	Vero	72h	34.54		cell
4955b06b-5d54-4d6b-a473-a95fe285723d	Vero	72h	157.21		cell
fccb2936-e703-4da9-a281-50f1ae833782	Vero	72h	197.92		cell
0b339d3b-b306-414a-a129-110433faae1f	Vero	72h	3.67		cell
220af3be-e31b-4296-9dbb-21dbac8de93a	Vero	72h	93.5		cell
69a2b701-7e9a-47e8-b411-81e9081753e9	Vero	72h	124.03		cell
d375890c-5345-478a-a40e-4dcc8a0ca155	Vero	72h	133.49		cell
6fee6b3f-a35e-4684-b27b-e9db7e52164c	Vero	72h	87.99		cell
ef30e187-ecd7-427e-a2e8-ad36d6504b7b	Vero	72h	127.92		cell
5d57101a-0b57-47f4-9fd2-f9880417d37e	Vero	72h	78.54		cell
5d57101a-0b57-47f4-9fd2-f9880417d37e	Vero	72h	78.54		cell
b4edd08e-5eab-452c-8ee8-6a0fe040a517	Vero	72h	44.73		cell
adf5742f-b91c-4794-a404-a7fb3a2e2c38	Vero	72h	93.11		cell
a2899bad-486c-4f97-9d32-213b5ac50cf1	Vero	72h	40.31		cell
31afae30-9cfe-422a-bd92-2d81f2049e16	Vero	72h	2.86		cell
6f893a5c-90b0-4c14-be7e-b570424539e7	Vero	72h	68.4		cell
a9e92d54-16fb-47c4-b6c2-75f72626a89e	Vero	72h	58.37		cell
af8f77e1-e078-4738-9713-89d48f1807a3	Vero	72h	83.93		cell
0bf6aaaf-d0cb-4aab-90f7-90fbb5446970	Vero	72h	109.84		cell
054c6080-f0d9-4284-a990-9d52ba55546d	Vero	72h	132.06		cell
a53532a2-c3b8-408c-92b4-f93b388cfadf	Vero	72h	119.82		cell
90e42743-149d-41fe-9745-63f771779c98	Vero	72h	99.17		cell
91411574-ddd9-4b67-a748-e26e252b347e	Vero	72h	43.25		cell
15e840fd-0620-4206-99cb-accadb3167e9	Vero	72h	80.66		cell
51612165-4d8f-4348-9511-81ad962bb4d4	Vero	72h	112.66		cell
80265660-bfc5-4b5a-a3a1-f9b345cf3158	Vero	72h	31.94		cell
e0d56dae-fb99-4526-93f2-29b2a640d7d1	Vero	72h	40.69		cell
b84b5aa1-30d5-4b87-a6be-28f6173e714a	Vero	72h	122.96		cell
fa1d435b-4238-4bcc-b820-563bca2463c5	Vero	72h	195.34		cell
1a1f1b07-169a-482e-a03d-6877505f83e1	Vero	72h	116.74		cell
362ab958-fcab-48a9-a9c9-0eba16fbd9ea	Vero	72h	68.01		cell
6877bbc4-2284-4b8e-9e52-29e7b4c62332	Vero	72h	11.01		cell
081041b7-5445-43db-b143-84d8d145752d	Vero	72h	42.32		cell
87e56111-ade1-470c-b500-c3e193627135	Vero	72h	4.53		cell
04a15f56-16e9-43ca-81b0-6308cdf9f1d7	Vero	72h	69.29		cell
292122a9-24cd-4206-be43-e7905ebaec77	Vero	72h	126.05		cell
f5f1e8a0-5a4f-4e83-8730-e907bfa97ca4	Vero	72h	93.89		cell
0843bd84-ecdf-42a2-a8ea-dfcf41194ed9	Vero	72h	68.23		cell
2375f94d-c5e6-4bae-98a0-1c750f18046c	Vero	72h	75.33		cell
2f3033bd-e653-4858-a1e6-cbd62b673537	Vero	72h	20.19		cell
0663838d-8e9b-45c1-bffa-248fdb77171f	Vero	72h	33.65		cell
abee77b9-6ec8-43e2-a10e-108fcd4ad2a8	Vero	72h	53.15		cell
b7bbd230-65c9-4bdf-bb7e-a160a0b99702	Vero	72h	32.86		cell
67bcce46-3e61-4691-97a4-b003c4ec1869	Vero	72h	41.49		cell
15e04b17-1184-46a1-947f-9d459019d1f4	Vero	72h	51.27		cell
b751dbac-adbc-4003-a72d-073cd9e25043	Vero	72h	129.26		cell
e8507fc2-c32c-4caf-986d-8dfddf417dbc	Vero	72h	4.03		cell
7cd23343-cdf1-442a-b31a-fff2bcca5297	Vero	72h	181.05		cell
d4dab772-cd29-4a79-8422-df4cb2ac3f2c	Vero	72h	175.25		cell
8eff81a1-400a-4a12-932e-33442828bf4c	Vero	72h	48.41		cell
f2382c8a-f7df-452b-8513-bfa6f41bec05	Vero	72h	24.46		cell
e850275c-71f6-4c32-95de-1940f6386053	Vero	72h	50.49		cell
2777b930-e9ba-4803-9d9b-be4229624c2f	Vero	72h	121.61		cell
c4f5e928-3131-4dfb-81ce-028cd191d10c	Vero	72h	59.25		cell
1fa264e4-0305-4c32-aae0-881aa3255ec3	Vero	72h	125.69		cell
e2ae8bf1-b0a4-4843-bb3c-d121425520e8	Vero	72h	11.07		cell
59154e53-e4c8-4599-b891-a01cf04ac867	Vero	72h	122.85		cell
019d5980-b89c-424f-b689-7576ab8071d9	Vero	72h	62.65		cell
62f147dc-ced4-4aac-a511-a755bea2d7c9	Vero	72h	137.45		cell
2030f682-2772-4199-ad0a-481b699afa56	Vero	72h	179.27		cell
ecfee5f9-15ea-43a0-abaf-d7e88ff3a45e	Vero	72h	158.5		cell
a5d9d2f4-e31b-47fc-b6fe-95936144a215	Vero	72h	52.64		cell
b27a673f-bf01-47e9-ab73-b293fefc11b5	Vero	72h	91.22		cell
800dc6f9-39f2-4c1b-878a-a4a307c8609c	Vero	72h	62.9		cell
d0b5274d-1b88-45b1-8bab-9c8e1efe948e	Vero	72h	95.26		cell
7716d04e-ed2c-4ff4-9c1e-68e08e5e1311	Vero	72h	11.16		cell
76e00737-390f-464b-a607-ea07d99737ed	Vero	72h	80.18		cell
18f8f699-e7e0-4181-995e-60bd0abd362d	Vero	72h	114.97		cell
2241bd2e-80ff-4db2-95c0-e06ea820fdff	Vero	72h	102.52		cell
29aa021d-8eb9-418c-8655-7175520c25c2	Vero	72h	144.65		cell
29aa021d-8eb9-418c-8655-7175520c25c2	Vero	72h	144.65		cell
29aa021d-8eb9-418c-8655-7175520c25c2	Vero	72h	144.65		cell
25eb63ec-eb4d-4066-93d0-d793cf77b9e6	Vero	72h	113.52		cell
8f12102c-b324-4a5c-ba30-747406e25501	Vero	72h	87.56		cell
04eef281-caf5-4e87-8e49-9bb4751d0253	Vero	72h	3.71		cell
a1a938ae-ccb3-438b-bcd5-fd9b650b47a6	Vero	72h	44.89		cell
94c82606-512a-49c0-b4de-51802ecb94f4	Vero	72h	63.89		cell
d69228e7-3617-4ac3-8ddf-5c126842e26d	Vero	72h	146.83		cell
aa72fd2e-bdc2-4a24-a99e-e5c280a9c46b	Vero	72h	585.72		cell
3992e1ce-1876-4c8d-8d8d-5713a6e137e8	Vero	72h	54.28		cell
68dc25c6-85a2-4073-b1a2-c23d2b038447	Vero	72h	29.91		cell
cd1728fe-a58b-4a18-9d86-41b878808780	Vero	72h	90.04		cell
29718c55-2049-49b3-8cd9-612ad3988182	Vero	72h	56.92		cell
0ea52020-0899-4616-af2c-ddf44cbcbf41	Vero	72h	69.32		cell
7f07975c-942c-4b14-b24f-eeca8e26a83f	Vero	72h	80.0		cell
31027593-eeb5-4f12-8db5-fb79073615dc	Vero	72h	120.57		cell
4355331b-1d41-4844-938d-674bf412a442	Vero	72h	47.03		cell
cd73955b-6fa5-4b08-ab3d-1b06fb6d3d4c	Vero	72h	36.79		cell
5516498f-2018-4d84-9b6b-a00cb66635be	Vero	72h	101.55		cell
954d7def-ef30-427d-8ce2-6f80f31f0453	Vero	72h	87.1		cell
d2b9975b-0b69-49bc-aeb1-d779fb4b6e27	Vero	72h	67.0		cell
2f2d0402-e82d-4c98-bcb0-e64c9f971f8a	Vero	72h	71.5		cell
4b512fce-6e2d-4ba5-87de-83eb4613c636	Vero	72h	32.07		cell
0d45896a-e9c2-4316-8f56-d936c52d2bd6	Vero	72h	39.42		cell
6efacbee-bd5b-486f-9856-752cb3bda17a	Vero	72h	56.49		cell
d050a495-3d39-430d-a43b-626e32a36e14	Vero	72h	44.78		cell
cd378da9-59a0-4b8a-861c-f21e03ee2682	Vero	72h	20.31		cell
e79d504f-14bf-4073-987c-25e67753b92c	Vero	72h	93.04		cell
e79d504f-14bf-4073-987c-25e67753b92c	Vero	72h	93.04		cell
1c8d454a-ac4f-462b-a46c-5e3b300f284f	Vero	72h	75.37		cell
2446823a-43de-485b-96fd-943dcbfb90c1	Vero	72h	119.9		cell
9c0739c0-27a6-4cfb-8f50-f41327085c0a	Vero	72h	38.14		cell
91ae71f4-bcf3-4cdc-9e0d-14df08f82ed4	Vero	72h	27.03		cell
9960223b-1d63-4e47-bcc0-1570cd1cdbf9	Vero	72h	56.9		cell
1b15a7dd-6f08-4066-9974-63f79bf790d6	Vero	72h	128.84		cell
4c76adf8-196c-4fc9-9544-45b5e76baf00	Vero	72h	70.51		cell
2036294d-85bb-4611-83cb-20c7d0699d20	Vero	72h	22.76		cell
2036294d-85bb-4611-83cb-20c7d0699d20	Vero	72h	22.76		cell
a4087c7d-e754-4743-82d6-0ff56ac6f057	Vero	72h	66.88		cell
db68803c-9b84-4c08-a27e-e2edb9467fd2	Vero	72h	96.51		cell
8b950da5-151e-4b1f-ac6b-a4429c37112e	Vero	72h	46.02		cell
c006cb3d-bab8-4a3e-b818-648a1ca9cf6b	Vero	72h	42.62		cell
4b32e595-b91f-4eeb-bfd6-c0b189022676	Vero	72h	96.5		cell
37e02b7c-04be-493c-91fb-8a97556a34f3	Vero	72h	53.08		cell
5beb9961-51d2-4b3d-b221-db54fa99c69d	Vero	72h	73.12		cell
ff9ff076-eb55-435e-827d-ef5a3303e964	Vero	72h	60.5		cell
49ef258b-12b2-4779-a570-df13e874842c	Vero	72h	76.91		cell
1feb575a-4dfb-4728-99ab-6980c8f86229	Vero	72h	83.13		cell
1feb575a-4dfb-4728-99ab-6980c8f86229	Vero	72h	83.13		cell
99297666-ed6f-4296-85b0-824ff0d0402b	Vero	72h	74.54		cell
55411095-5221-49f0-8acd-3bfb793ee6e9	Vero	72h	30.71		cell
cd146095-bcd5-4a8f-8b79-c2978e2ac3ec	Vero	72h	38.81		cell
ac74dd09-5ace-4c6e-9a80-32e5c46548e8	Vero	72h	83.65		cell
91a1eaea-713f-4c98-bb90-afcd90c1d856	Vero	72h	74.96		cell
2b94e442-c6e1-4bfd-8e18-2a48443d70ae	Vero	72h	77.64		cell
9908f06e-0140-4ce0-929c-c02a3da924b6	Vero	72h	41.35		cell
9908f06e-0140-4ce0-929c-c02a3da924b6	Vero	72h	41.35		cell
f5ca2255-9f6f-4dd9-8687-90326c8b8ccc	Vero	72h	121.86		cell
7fa812d6-dfc2-48f6-92d1-98b566b84b94	Vero	72h	76.62		cell
91641457-b76f-410c-a5b9-ffdea7f0f9c5	Vero	72h	80.02		cell
6ff3f36a-3e7a-4a17-a642-ff5362fe3624	Vero	72h	98.27		cell
cbf3a9d5-84ab-45b9-9dd0-c92826395fcb	Vero	72h	130.47		cell
5af5578b-2e15-42ae-a2f7-b3545ed73307	Vero	72h	52.01		cell
e5a9c567-6c98-477e-b894-f3ddf4a828d7	Vero	72h	93.18		cell
dabda265-fa33-456d-bf72-abdbd996570f	Vero	72h	114.29		cell
b3b086d2-3285-4be5-92e5-c58ff9c28b19	Vero	72h	69.02		cell
50e7c53a-7cec-4329-ba7e-b6e77aadafa5	Vero	72h	148.84		cell
cfa760e7-f62b-4f22-a37d-71ba8b61a71c	Vero	72h	44.3		cell
d27aceb4-cf7b-4d06-8dee-59d68f2cb69c	Vero	72h	114.76		cell
26b30bf5-5270-4256-b894-0f8e13c0e5ed	Vero	72h	56.55		cell
fab5228f-1cda-4795-9fcc-492723897cdf	Vero	72h	95.51		cell
dacb0811-2683-4a35-9378-b8d48721bb3a	Vero	72h	166.4		cell
dacb0811-2683-4a35-9378-b8d48721bb3a	Vero	72h	166.4		cell
f0db4587-25c4-4a4a-83b1-543d1dd256a7	Vero	72h	63.02		cell
59f845a7-a1bf-4ae9-b92c-4d96faf1e5d2	Vero	72h	70.53		cell
e19942ef-d534-4784-872b-9defb2cc0d32	Vero	72h	40.37		cell
54076f54-684d-4842-b6b5-874eedec9c27	Vero	72h	59.32		cell
43337c69-9b2e-48ca-9351-519c8b9586e4	Vero	72h	83.96		cell
3ba6f693-ba48-40f1-859b-ef41cb2c2549	Vero	72h	95.78		cell
3ba6f693-ba48-40f1-859b-ef41cb2c2549	Vero	72h	95.78		cell
88c3a226-b10a-4cd2-afcf-c2bb5de323f4	Vero	72h	75.56		cell
7ceb3860-7347-4dca-b3af-20a110f76f49	Vero	72h	96.8		cell
b01f2cc3-decd-46a2-a905-040bfca0e616	Vero	72h	20.14		cell
95683e54-7454-4b15-a07a-331d04f11f97	Vero	72h	82.34		cell
5a7d3198-85d6-4aad-9943-b25f83a6e062	Vero	72h	124.54		cell
90904a91-37dd-40f5-8f9a-232a8b7aee45	Vero	72h	56.01		cell
679e3555-98cf-4cf8-8ad7-0780bdc4881c	Vero	72h	195.93		cell
bfab0f93-7b60-4ae8-9922-fe9913dcf12d	Vero	72h	174.73		cell
e71ad631-c8b8-40c5-bbc6-6d8825aeb070	Vero	72h	27.34		cell
8fde44d5-e420-4607-95f5-33ab8ed9a2d7	Vero	72h	156.63		cell
b8828e14-92af-4430-8b67-d6478733dc59	Vero	72h	122.44		cell
4780ac2a-5a12-44fd-8fb7-a0f5e1607bbf	Vero	72h	62.3		cell
9931a28d-c275-4a15-b0ad-d744b7ebac0a	Vero	72h	163.77		cell
6f0bb160-1fe2-4cc1-96d4-04e8fda54147	Vero	72h	70.13		cell
a6b140a6-4f4c-403e-bebf-9f367541072b	Vero	72h	25.97		cell
40cd7df4-2e8d-4b15-91fe-ab181438d865	Vero	72h	214.25		cell
40cd7df4-2e8d-4b15-91fe-ab181438d865	Vero	72h	214.25		cell
40cd7df4-2e8d-4b15-91fe-ab181438d865	Vero	72h	214.25		cell
185b743e-5369-41f3-8761-32ad392f2b87	Vero	72h	56.43		cell
d482020c-8d41-4624-9de4-5e5af2df1774	Vero	72h	52.68		cell
d482020c-8d41-4624-9de4-5e5af2df1774	Vero	72h	52.68		cell
d482020c-8d41-4624-9de4-5e5af2df1774	Vero	72h	52.68		cell
f903374a-1d15-4ef3-aa37-d5008ce6cb97	Vero	72h	131.0		cell
8f46a4c4-d748-4c42-8d2a-c252306b628b	Vero	72h	98.38		cell
6cec911f-e8c5-460d-b002-ecff6e97f148	Vero	72h	82.9		cell
b962cdc3-719c-4141-ab0f-7d9cd099a268	Vero	72h	124.81		cell
bf7512c6-77ed-4954-b298-9b60669818a3	Vero	72h	105.6		cell
c7e0a8d1-c825-4e67-a388-b31ac6b3fb30	Vero	72h	145.17		cell
150e1ae4-9f56-4e50-8c17-0dce3a156508	Vero	72h	147.15		cell
9c537913-459d-4c13-8bdc-1bb9bc37f5c7	Vero	72h	47.36		cell
cf2d31ed-6b03-40aa-8123-1149aae07d00	Vero	72h	103.43		cell
ea629024-fb8b-41e2-9f3e-11fad342ff79	Vero	72h	48.33		cell
6e940dc8-a634-459e-9fd7-e84dd221d097	Vero	72h	42.03		cell
99510bdd-9a03-4c21-a93a-85cc2634baa7	Vero	72h	82.15		cell
c3825904-cc0b-49e5-b4c0-ebdb2f7f3399	Vero	72h	71.7		cell
3e33baf0-94f4-4f68-9252-1079cbcead00	Vero	72h	104.64		cell
3ca47f81-7667-4c17-89b8-27581fb2feb2	Vero	72h	69.75		cell
6a51718a-39c3-4a88-be7f-b4b79bc6f940	Vero	72h	36.77		cell
b3410144-81c5-404b-b5ea-db7ef88455a7	Vero	72h	139.38		cell
6b9bc1f3-c23c-432d-9f58-5d4c3a2b3d0c	Vero	72h	149.21		cell
d0caad39-f515-477e-b98c-e71a36097d5a	Vero	72h	113.44		cell
0d871078-f983-4af7-8770-544b8e382169	Vero	72h	59.09		cell
ffe12096-e852-4013-96c4-ddb875ec85c8	Vero	72h	293.53		cell
5586cdea-ccd0-4210-830c-1d8ce205b939	Vero	72h	99.31		cell
c0c072ab-0ba6-46a4-a67b-4778708ff9a3	Vero	72h	143.6		cell
a5042440-4008-4c7b-9ed2-8b37520f1a3d	Vero	72h	108.91		cell
eba80e2b-8fc0-47b8-b401-575c19bf21d3	Vero	72h	101.27		cell
86e5fda3-46bd-4d88-b051-28b6870051c2	Vero	72h	59.15		cell
0c50f4dc-9554-43bd-92f5-cc05e3c66985	Vero	72h	75.39		cell
5465736f-ca71-44e1-8fad-16b25fa72a8d	Vero	72h	45.9		cell
42259177-befc-475d-8826-d2784ee769d0	Vero	72h	71.29		cell
1721538a-5a66-43a2-aadc-d047ca4f84c6	Vero	72h	151.42		cell
1d02d603-aa95-4bca-b284-28bd3f6003ba	Vero	72h	88.87		cell
8e3135b9-da28-40d1-b096-9e14bc9e15d2	Vero	72h	147.15		cell
de8bd341-cd07-4e16-87be-9d37f05b98f1	Vero	72h	72.63		cell
b5a2d8c5-b4ce-4d30-9172-4a4d2529052c	Vero	72h	66.59		cell
e6adcca1-a347-440b-bceb-5ea5dee2f38d	Vero	72h	92.16		cell
de62f258-12b5-4ff7-af1c-d17213d539d7	Vero	72h	33.46		cell
afeb7c20-b4c7-4671-8bfd-2aa8adba9faa	Vero	72h	28.7		cell
96b00d25-f7b8-475b-b740-1118f02edf36	Vero	72h	128.49		cell
6bc2da43-829f-473c-8489-8162124e461e	Vero	72h	48.01		cell
9841dc00-5b56-431c-bea7-8593dfb7196c	Vero	72h	65.55		cell
f064a874-b600-4cfa-a261-5c403a10cd08	Vero	72h	21.0		cell
e5c3a938-157b-4c3b-a42c-75bfba9c6852	Vero	72h	421.24		cell
26040c50-8b1c-49bd-9025-1337f669a5a1	Vero	72h	50.33		cell
79231864-7cbb-42af-9d63-00dd303a9b85	Vero	72h	91.38		cell
f824881a-e6a7-4fa7-9815-9e63d68bb3b3	Vero	72h	65.52		cell
002e5f10-5739-4a1f-a261-8aa3de8d78f0	Vero	72h	69.03		cell
42d31e81-8618-49a6-bf37-2c6df05ce399	Vero	72h	95.68		cell
42d31e81-8618-49a6-bf37-2c6df05ce399	Vero	72h	95.68		cell
42d31e81-8618-49a6-bf37-2c6df05ce399	Vero	72h	95.68		cell
42d31e81-8618-49a6-bf37-2c6df05ce399	Vero	72h	95.68		cell
1f53efab-660d-422e-94d4-e877d192d3ed	Vero	72h	62.94		cell
ea9f5456-2d7e-417c-bf0c-ffe1251eb48c	Vero	72h	63.3		cell
cd5c0013-9d54-46f4-a19f-436725a5ec4f	Vero	72h	43.48		cell
f51b6fee-7f11-41bb-a316-e3a96040dd94	Vero	72h	63.67		cell
4ab8153f-1b61-4d26-ae6e-5104e5ee13c4	Vero	72h	100.52		cell
ba411347-54af-49c8-8051-5afb97d3e19b	Vero	72h	87.02		cell
9308848c-7468-403c-92b2-19e20bf8284d	Vero	72h	56.86		cell
d5384697-913d-4444-a513-85165bae94b4	Vero	72h	60.85		cell
ea8dfcf4-8018-48ff-9e4a-7a3f05457acf	Vero	72h	106.49		cell
ea43c165-4f98-4f49-825e-aa9264b44d0e	Vero	72h	67.58		cell
061df6cc-141e-45e3-ba6f-02702c11ecd2	Vero	72h	46.59		cell
acab793c-f6ad-4d3a-aee2-77cb5d1a351c	Vero	72h	29.71		cell
88477eb5-f579-409e-b730-a5d87e4f1e44	Vero	72h	156.54		cell
477a6f57-413f-44e2-9508-f86b67d40607	Vero	72h	67.08		cell
871d2bb6-7521-404a-88b6-10f17a48eb12	Vero	72h	39.28		cell
be4b09ee-da56-4b61-bcdf-cffe4627988f	Vero	72h	100.17		cell
41879386-8ecc-4c35-867f-0e364861ae5a	Vero	72h	73.39		cell
186f03b6-f54a-421e-b0a3-a7f21b4b93c2	Vero	72h	180.63		cell
337a6c5f-4686-43f7-9a41-b0c1a17183f7	Vero	72h	44.96		cell
eab22b90-b810-4424-b4c9-e748fad0b1c6	Vero	72h	196.62		cell
7745e4ba-b2c6-46f5-943d-789240ab657f	Vero	72h	174.46		cell
aebd1fef-043c-4c10-81b0-da7f3d6e0374	Vero	72h	71.07		cell
98eec714-8b81-4520-8fd6-4ae98a34edc7	Vero	72h	55.84		cell
9a04120c-105d-4e8d-a40d-0ec7960b43ab	Vero	72h	61.51		cell
4c049d97-428a-48ec-ace8-28483016b257	Vero	72h	49.5		cell
ab7f09e1-77fc-476e-86d1-670e0e9950d0	Vero	72h	66.52		cell
452453ed-1e43-4e70-971c-ebfc8da6ccc0	Vero	72h	155.3		cell
0d2913e9-4435-4669-a56d-2bdf573e4baf	Vero	72h	32.01		cell
13c64851-80c1-414c-8757-255d30a004d5	Vero	72h	101.51		cell
0e46f117-cf57-4241-a385-358f7934433f	Vero	72h	29.49		cell
0e46f117-cf57-4241-a385-358f7934433f	Vero	72h	29.49		cell
0e46f117-cf57-4241-a385-358f7934433f	Vero	72h	29.49		cell
0e46f117-cf57-4241-a385-358f7934433f	Vero	72h	29.49		cell
f005371e-5ea2-4845-bb3a-e573a0023df4	Vero	72h	61.0		cell
6d9a8ec9-bcc1-439b-a616-bec2d54d18f0	Vero	72h	170.17		cell
97266a2f-0555-4e44-8dcc-6db2c1692ac8	Vero	72h	49.37		cell
947cb4c1-f474-4efb-9d4c-4f53bfea543c	Vero	72h	30.99		cell
4019e9bf-6e70-496c-b9f8-9392a33f036f	Vero	72h	35.5		cell
bbdc6427-3139-42dc-b877-0428b7353dcf	Vero	72h	175.9		cell
57025f54-4c2e-43b2-9341-bd1d75e9e3ea	Vero	72h	47.32		cell
3cb12c76-940b-4f67-9706-977648c08a8a	Vero	72h	87.41		cell
906a513b-b2d0-4bb7-a0ac-6073d90ab1b8	Vero	72h	37.73		cell
028f5639-c576-44e3-a92d-499cd7fdcea5	Vero	72h	36.77		cell
5d0058a5-3442-4314-a415-8e50d4550575	Vero	72h	39.06		cell
f90552ff-ff96-4adf-9d16-8afe1ef0e349	Vero	72h	26.42		cell
4c9b0fd2-5331-4dab-aaff-720486df5341	Vero	72h	35.8		cell
8c1b52b4-ba76-4b55-92a5-47698d0f1e21	Vero	72h	65.6		cell
340e5c94-2179-4a9a-8045-6580c96ea7cd	Vero	72h	43.46		cell
c82819b2-3010-42a5-879f-55c469950d5b	Vero	72h	211.01		cell
3755428a-46e9-4ff8-b7c3-6d53515982a0	Vero	72h	98.78		cell
82308714-a952-47d2-b0b3-6a35dbe16618	Vero	72h	20.92		cell
4c2dd881-61fa-4a9e-92b9-5534b46c46d0	Vero	72h	74.01		cell
ef390449-6011-437c-9024-1ee87cc841d4	Vero	72h	102.84		cell
423221c6-b9ee-4616-ac0d-83501992c2c1	Vero	72h	175.64		cell
26f54726-0cc5-48b8-bc87-7677fbe6a33a	Vero	72h	73.7		cell
1ce57c38-968b-4a76-93fb-c49a6f01844f	Vero	72h	85.34		cell
c7478c31-1d62-442c-ac51-ee4e39615801	Vero	72h	126.9		cell
6af9ae14-ac7c-4d33-adaf-88f186a7ac18	Vero	72h	53.04		cell
0cf12aa7-34cb-414e-8c8a-d75941e4f1e3	Vero	72h	96.74		cell
e04e0b4e-76ea-44e8-8910-ac8887f3ff72	Vero	72h	82.88		cell
4a2df86a-19a8-42ff-afa7-29b0074cfeaa	Vero	72h	14.08		cell
c0192e0f-67af-4b19-a881-7695937a3c03	Vero	72h	56.22		cell
cacdca32-82e2-46a3-b675-61c22af954a7	Vero	72h	132.67		cell
cacdca32-82e2-46a3-b675-61c22af954a7	Vero	72h	132.67		cell
1c1bd3b1-3b57-4679-9647-2bca3de22e69	Vero	72h	38.37		cell
667a2a9a-28ec-4ebc-9ee3-49e2a8f671d3	Vero	72h	35.96		cell
dd56b986-5589-4645-aa4b-e7b931c7e2a6	Vero	72h	13.66		cell
bc5213f6-644a-4789-86fa-8bc039d2c635	Vero	72h	68.25		cell
fe3e263a-ce64-4f39-99cf-af5f0ec9b834	Vero	72h	56.39		cell
586dcc48-bfee-4e20-bb86-57bb1c3b7c9e	Vero	72h	52.04		cell
d0af02a6-b7d8-41f4-acc1-be796410c05f	Vero	72h	31.18		cell
0e6d5495-db56-4ca3-84a4-452b32e6f4dc	Vero	72h	199.61		cell
0ae2f86d-1236-40d0-a459-917d7c8514a6	Vero	72h	58.38		cell
650fdc14-7e48-4ada-b430-bb969112dafa	Vero	72h	58.85		cell
1e1d0b11-dd22-41b1-8b0d-4677fabb4efb	Vero	72h	67.76		cell
cc66da54-254d-4ddc-8a73-10c25aac3b8b	Vero	72h	19.29		cell
a5d345f4-4a24-4a1b-abb4-2c4d08c997e9	Vero	72h	57.12		cell
b5090a5d-6107-41dd-913c-5b3c8c9c8d81	Vero	72h	47.77		cell
547a864d-c5de-4b08-9c15-f40d0c21b48d	Vero	72h	16.1		cell
d8a4af5d-6953-4e42-9f0d-f277f8875cbc	Vero	72h	100.9		cell
5b51ac2d-ad86-4cdf-9ba6-8c92d4375cd4	Vero	72h	54.7		cell
1ddbb7bd-7963-4fc3-98b3-d56be40c10e1	Vero	72h	65.17		cell
83e82d81-8610-4d6c-a439-5c227558cb9f	Vero	72h	4.67		cell
31e0f446-0da0-4d05-8ce4-8e924cc812d0	Vero	72h	177.85		cell
1009e852-677b-4177-a811-635a44624d7e	Vero	72h	135.17		cell
3a33cb2d-422c-4b94-bc93-38f17ff12b90	Vero	72h	109.16		cell
fb239f81-c255-4154-afd7-0b08e696ff03	Vero	72h	41.11		cell
b79b2cae-c67d-4098-8e4c-baacc1b4d187	Vero	72h	146.48		cell
96835e2d-5f29-4dcc-b80a-33941d838c79	Vero	72h	40.89		cell
74f99142-2974-44cb-94e5-89cb81108e07	Vero	72h	80.56		cell
7d1879b3-7981-4fe8-a52c-5b812d3d0900	Vero	72h	54.72		cell
8f81311c-126e-46a6-9e3e-9f3ff83fd734	Vero	72h	168.6		cell
137136b3-995f-40e4-a6cb-4fc671932195	Vero	72h	58.93		cell
ffb9c07e-ff8b-433d-9a52-aeca9003302b	Vero	72h	76.72		cell
aa5718ad-ee18-400f-85c1-bec95899c4e3	Vero	72h	127.9		cell
be256e9d-5b64-45dd-86ae-8ab1079522fe	Vero	72h	31.38		cell
1241acb3-e4f2-4192-9035-b72807f26245	Vero	72h	97.01		cell
0c0945d0-8374-456d-811b-bb37ff347b60	Vero	72h	29.85		cell
46ef2fed-944e-4f10-8546-a6c2dc8aee89	Vero	72h	75.58		cell
928f4e23-8bf3-42c1-bcd8-9881eec073fa	Vero	72h	67.72		cell
4d676968-abf9-42ba-bb16-8916963ac16d	Vero	72h	17.6		cell
e49c1eb6-2e14-4a94-bd95-845321cfeea6	Vero	72h	36.19		cell
e49c1eb6-2e14-4a94-bd95-845321cfeea6	Vero	72h	36.19		cell
69b6eb3d-2fdc-4e6e-9d92-6f19619ef723	Vero	72h	74.57		cell
1fef96c7-5c7c-49c9-82da-25c923832114	Vero	72h	69.26		cell
1ac3cb9f-d8cd-4394-8e1e-86f8aecf6fae	Vero	72h	60.51		cell
76ce29aa-8a15-41ca-a577-0586f3e3df70	Vero	72h	23.49		cell
e65ff532-da52-4467-b76b-68800e077e0a	Vero	72h	49.55		cell
3811005d-fec8-4ace-9923-dec09fd75415	Vero	72h	38.36		cell
2ab33f4d-b312-4258-9fc2-d90c87ae55bb	Vero	72h	99.58		cell
76be3159-42d8-4bd6-929a-9fd6583afb86	Vero	72h	123.57		cell
549a5a60-ef12-4322-985e-b71d5622371d	Vero	72h	34.41		cell
549a5a60-ef12-4322-985e-b71d5622371d	Vero	72h	34.41		cell
a966ba73-2ddd-4d42-a834-61b623b454c5	Vero	72h	53.02		cell
8c91a5e4-f80b-42a7-be75-d8c2739ffdf3	Vero	72h	59.39		cell
d4080daf-2352-43fd-9315-010277d380e5	Vero	72h	93.65		cell
196c1b2b-6ad0-4496-a739-f554f6388123	Vero	72h	37.38		cell
37b0a143-c5d7-4992-bc32-a48dca715156	Vero	72h	69.77		cell
c3b95851-c86a-4f38-ac11-ed0863e8fbf6	Vero	72h	66.15		cell
07a051fd-66c1-4ae3-a7a0-ece43265f4f7	Vero	72h	97.04		cell
7f5fd26a-36aa-48e3-b450-2b65e8943357	Vero	72h	39.89		cell
0c8e8db0-8216-42c8-b551-710dcc0c0c55	Vero	72h	74.3		cell
bccab5b8-fc40-4ef8-86eb-76e55d1c58ca	Vero	72h	76.4		cell
94253ff8-6fb8-4514-b344-e22c36539b1f	Vero	72h	84.21		cell
ba9dc49a-20ee-4e26-8709-066413356c15	Vero	72h	72.72		cell
1354d5bd-b993-40ab-9539-aef1ce735372	Vero	72h	18.04		cell
9d1ba0be-53d2-47bb-b35d-939de78cf1dd	Vero	72h	137.21		cell
d565b325-249b-4a3b-bc7c-df1a3733a512	Vero	72h	33.17		cell
85e2b518-40b0-4d65-a42f-222cf0995335	Vero	72h	159.55		cell
7cb20942-c067-44c3-835e-76a9cc9f9849	Vero	72h	83.59		cell
3982d56e-913d-4a9b-9272-47e81cc50a97	Vero	72h	48.76		cell
72a129b2-2365-472b-8d81-f07616d40899	Vero	72h	59.87		cell
349d90f4-4e9e-41de-aa00-62c66733e6d5	Vero	72h	101.85		cell
79907d2c-7ea9-43f5-8fc0-86d5050af376	Vero	72h	27.59		cell
8a923fbb-c977-41fc-bae2-2aaadbf94208	Vero	72h	66.7		cell
fa82ed02-1057-4332-8cc2-a8d45a493049	Vero	72h	41.29		cell
28a5ef61-0f1e-4742-afa9-2370f3cb4a7a	Vero	72h	82.55		cell
87417d62-5c95-4b1e-94fb-fe1ae0babb91	Vero	72h	77.39		cell
86a56743-5503-4fe0-a83e-b83c78af0b03	Vero	72h	131.23		cell
52d83e6b-c7f2-4ec5-84c3-8027379fa97e	Vero	72h	52.68		cell
0a45221c-142c-4431-a443-b7b47f5e8a40	Vero	72h	66.4		cell
f8798ab6-65c6-477d-82ec-f47f2f00827b	Vero	72h	41.82		cell
595f62a4-14e9-47b3-9401-9e68cf2c985f	Vero	72h	150.68		cell
0e3dead2-653b-4693-aff4-d87d3e5fabeb	Vero	72h	135.52		cell
bae929cd-17dc-4fce-bb25-c02325915a36	Vero	72h	57.82		cell
3e268a1e-16c0-4cb0-9499-f47aa027db9e	Vero	72h	23.83		cell
588bb0bc-622e-4792-8e7f-0cb0489761f1	Vero	72h	243.2		cell
588bb0bc-622e-4792-8e7f-0cb0489761f1	Vero	72h	243.2		cell
99746368-7ecc-478b-8fd5-966bafdfa30a	Vero	72h	40.59		cell
4d05398e-bac9-4862-9f91-7e29607470fa	Vero	72h	271.18		cell
8b05247d-c2a1-460e-87f8-75d5a0b41a93	Vero	72h	67.2		cell
e2f98e48-d9b5-4952-a2ef-6ecc4ba6e2d4	Vero	72h	58.12		cell
1b8dd067-616e-4d0a-b3fa-d353861e2388	Vero	72h	110.58		cell
394fb875-0d3c-4d05-97b0-6e06746b1507	Vero	72h	51.28		cell
d77a6a40-9828-483b-a38e-9a878a742948	Vero	72h	60.53		cell
83d2c6ac-e28e-4b85-85be-254e200ab5f1	Vero	72h	56.29		cell
191c5406-62d2-46d8-97c9-9865e386b81a	Vero	72h	192.05		cell
8dd6d862-23d7-4615-9caf-4870e1780034	Vero	72h	126.08		cell
8dd6d862-23d7-4615-9caf-4870e1780034	Vero	72h	126.08		cell
8dd6d862-23d7-4615-9caf-4870e1780034	Vero	72h	126.08		cell
0a6f2001-279d-4445-baaa-3a447bd2d9ea	Vero	72h	31.38		cell
0a6f2001-279d-4445-baaa-3a447bd2d9ea	Vero	72h	31.38		cell
0d358685-aff1-4d1f-8723-ec737aaa7cda	Vero	72h	68.24		cell
4d0480cf-e38c-4a5d-97ca-17f005ee62df	Vero	72h	119.71		cell
745e7db6-9d87-4b9b-8eef-ae6f8a144649	Vero	72h	61.43		cell
b1d6b38a-7fe2-44f8-93c0-ae01d8f41b90	Vero	72h	34.05		cell
04a5e40e-e6be-44fc-bddb-90cbee7fba75	Vero	72h	61.24		cell
d9dc6d43-0370-47a4-9b19-801286fa345d	Vero	72h	77.43		cell
bde46b63-e517-4ade-94a4-cc8d8ff9d119	Vero	72h	14.86		cell
00b7a795-a844-4b23-b5f4-b31b3c9aea72	Vero	72h	90.35		cell
8f09ae8f-d377-4e2c-b6db-6c1e67a426b3	Vero	72h	64.4		cell
2cdc011c-fabb-42fe-a129-5a0285a257a9	Vero	72h	38.05		cell
0f7c96bb-2194-4a02-83aa-fd77a7c4ebe9	Vero	72h	33.47		cell
4a9c9225-151c-49a1-b5c6-1a031f196671	Vero	72h	88.2		cell
1a3a79ff-10e2-4c4c-9ab6-7d2cb1c6f578	Vero	72h	71.77		cell
cd2d797c-bc40-4259-a533-8a0cbc06d43f	Vero	72h	136.11		cell
28eb33d7-94f0-445b-b7b3-47d0fcd407c9	Vero	72h	39.95		cell
ccbd84d5-f39b-43dd-add4-479d08b28c51	Vero	72h	30.06		cell
62df3d56-e72a-430d-ace9-29f4ac694004	Vero	72h	80.24		cell
62df3d56-e72a-430d-ace9-29f4ac694004	Vero	72h	80.24		cell
3bcbbd60-58e7-4a14-b97d-d57773537ab3	Vero	72h	82.88		cell
3bcbbd60-58e7-4a14-b97d-d57773537ab3	Vero	72h	82.88		cell
3bcbbd60-58e7-4a14-b97d-d57773537ab3	Vero	72h	82.88		cell
3fd6b2f6-44c3-4c90-a0e7-8004e68e9a58	Vero	72h	382.32		cell
b0e1f627-347c-4cb3-8946-271d5bfa1c10	Vero	72h	63.19		cell
826f7b26-8e2c-4df6-b6b2-761fa86e91fc	Vero	72h	137.52		cell
2e284431-ffe6-4cdc-8482-ff99b94cdb0d	Vero	72h	80.6		cell
75374b22-910c-424c-bd3f-bffac07f529e	Vero	72h	211.67		cell
ca5caf3d-0b92-4cde-84b9-3eee9397e8fd	Vero	72h	45.98		cell
83b8f9b2-3c17-47f9-9a15-5d4076205cfa	Vero	72h	54.82		cell
54729072-20e3-456b-a9d4-7ef3b98d4e46	Vero	72h	76.71		cell
c9e9a060-f01b-4214-acaa-48748495bf5f	Vero	72h	83.56		cell
b09320fe-14de-437b-96df-d6f043019cff	Vero	72h	38.36		cell
0b885e0e-e932-492a-8605-ed0a662ef361	Vero	72h	75.98		cell
c5cafc43-1d35-4cbe-8e85-d53c390ef036	Vero	72h	11.22		cell
c5cafc43-1d35-4cbe-8e85-d53c390ef036	Vero	72h	11.22		cell
c5cafc43-1d35-4cbe-8e85-d53c390ef036	Vero	72h	11.22		cell
d88ca37f-d8f5-4d01-9c66-6c1dcabe1216	Vero	72h	378.85		cell
1f6f0cba-2633-49ff-be8d-2a132e24e4fa	Vero	72h	71.55		cell
4d049def-65cc-4018-a249-1c6cc6d1dd4b	Vero	72h	31.67		cell
d2e142a9-a582-4ece-a056-9963ee0c18ed	Vero	72h	63.65		cell
38fbaf11-f40e-4b1a-8c8b-b605d261af02	Vero	72h	42.67		cell
c0b2498d-401b-4798-84bc-0d0f4717f73b	Vero	72h	46.19		cell
6b429df8-bf00-4154-be3b-55c68750bd55	Vero	72h	80.74		cell
cbbe8183-78bf-460d-b3ac-612a30d034a2	Vero	72h	187.08		cell
8be35816-bb33-44aa-8680-0a17a1f7282d	Vero	72h	142.75		cell
6f9be4d4-e1d6-4049-bddf-95105a770cb4	Vero	72h	130.35		cell
49fbf3e0-9fe7-4184-85a5-1e6e77136279	Vero	72h	72.42		cell
49fbf3e0-9fe7-4184-85a5-1e6e77136279	Vero	72h	72.42		cell
e179e990-6834-490d-9715-a7d3055536d8	Vero	72h	33.12		cell
92287c4a-971c-4aca-b361-2fb5611eef37	Vero	72h	60.11		cell
2ba907cb-671d-41ab-91ed-0b1b23eb1b05	Vero	72h	126.8		cell
2b98022b-18a6-43ad-945a-dfd86f250dbb	Vero	72h	56.51		cell
e6caec2c-0441-4d5f-b8a7-50f019bfa913	Vero	72h	87.14		cell
04a3ceef-66b0-419b-8514-20458fe91164	Vero	72h	45.29		cell
da267b75-c789-482c-8c41-9dcd62701dfc	Vero	72h	52.94		cell
f165fd2c-43f9-4d4b-a7b6-803e7b1bdddb	Vero	72h	113.68		cell
4abdb81c-c661-4955-9b8f-b4ff2cd969e0	Vero	72h	124.94		cell
6cb94fed-8ffa-49bb-b097-b59adfd01d06	Vero	72h	39.07		cell
ec65ddab-d93a-47ad-bbe0-c7b5d1bd9f8c	Vero	72h	23.14		cell
783e2e7f-4670-4268-a035-64f9bd8a6f49	Vero	72h	123.74		cell
b20c27c1-3c49-4a3a-b9c4-c55b90a67681	Vero	72h	23.74		cell
f8e22048-bdc7-4c37-84cf-d41c06812443	Vero	72h	82.49		cell
bffedbcc-6e44-4d9d-9c1f-7472cde464e2	Vero	72h	129.29		cell
a1a8e234-9435-4a06-892c-a94fec560ad5	Vero	72h	56.68		cell
4806e1a3-8ebd-4e50-83c3-7462c5eb0bb6	Vero	72h	103.13		cell
3be7d668-94bb-4896-a2a3-9310f8fe0aca	Vero	72h	81.28		cell
c11d8cd9-bc1b-4933-a5b2-a1c2c7e30b0f	Vero	72h	60.92		cell
c11d8cd9-bc1b-4933-a5b2-a1c2c7e30b0f	Vero	72h	60.92		cell
7be2293d-f98e-43a2-bd81-8b00dfd3b882	Vero	72h	41.34		cell
542c987a-507f-4aa0-83e1-b13993728fa2	Vero	72h	111.21		cell
772516e6-66c2-417c-bc67-9403b1bd7a86	Vero	72h	97.27		cell
d8284447-d0df-4fa5-8880-2c5029589fe6	Vero	72h	15.46		cell
12292fdc-4cff-455e-ae28-469b36e19e59	Vero	72h	70.47		cell
8931bc81-05e4-491f-980c-d30e585f1f32	Vero	72h	77.47		cell
c8a7ba24-f69a-4835-97b5-7f4a92c88077	Vero	72h	49.44		cell
0dd96928-efbf-4a1b-903f-9400eb1f7104	Vero	72h	107.8		cell
7cf90bc4-77cd-461b-82b1-6d774996fdf5	Vero	72h	100.83		cell
b5c0bb52-d3e6-45b9-8a23-a31990e30427	Vero	72h	44.63		cell
f1531e88-0b9a-4492-bc1b-567a19d9a9e8	Vero	72h	53.77		cell
b4d911b7-11b5-4d28-823e-168e6cf0b0ce	Vero	72h	11.61		cell
1877ba5e-4e56-4d3e-bb55-7216aed301b4	Vero	72h	126.99		cell
763ee59d-cf80-42a1-a6c7-e66d321c1828	Vero	72h	92.15		cell
8186aa2f-21b0-45af-8d4c-9eb569199e36	Vero	72h	65.04		cell
dcaa0e4e-4769-445c-98b6-513f9d28fe74	Vero	72h	12.51		cell
6a93e041-37b8-42e3-89ab-6db06b753021	Vero	72h	69.88		cell
0622f117-3246-490e-bda4-067eaa1b4b72	Vero	72h	43.06		cell
34e149b1-f85e-4813-9172-c10a4e6c209a	Vero	72h	122.28		cell
d1696030-47d6-48e0-b659-ff3a8ab79815	Vero	72h	44.32		cell
c0204448-706b-4c96-861c-eb63275d5922	Vero	72h	48.28		cell
1cd6ff70-21e6-4dc6-ab7c-8fc67c2304b9	Vero	72h	55.87		cell
5509c28b-949a-4d3d-b9c4-fde73d7d3c66	Vero	72h	64.81		cell
0ed2a9c5-e7c8-42b1-ade7-6e0166e912e2	Vero	72h	98.18		cell
6bd61982-68a5-4b99-b7d3-ef9e959798d1	Vero	72h	101.87		cell
ee31f1f4-b599-45c5-8237-7677e377c267	Vero	72h	58.31		cell
3363c9a7-bafa-43fd-8703-9704549cb20d	Vero	72h	31.61		cell
9c6bd8f0-a3f7-47f6-b6df-c9d7c014b0de	Vero	72h	60.44		cell
a3770fc1-2b0a-44c7-9816-4b4663a77917	Vero	72h	422.0		cell
b81ecc85-3844-4ebc-bbf6-30e7ddf1759d	Vero	72h	38.28		cell
3dba1a17-24db-46c5-9146-6727e549a6f2	Vero	72h	39.44		cell
32f5493a-f5f9-42b8-8c07-e176bdb0f85a	Vero	72h	57.71		cell
89b99445-bda8-4907-aca4-c2fc77e618ce	Vero	72h	51.13		cell
788b03d8-5a8c-4613-ac0e-b1e52570cc87	Vero	72h	65.64		cell
1b612fc3-f135-4c27-8d89-6ab1823e7729	Vero	72h	90.15		cell
a0bec819-8d9f-4f14-98de-5e2888bbc68b	Vero	72h	74.09		cell
fced3e41-9329-402f-920a-30a5f9ece712	Vero	72h	126.13		cell
170998fd-a097-40c6-aefe-3926f795c143	Vero	72h	30.51		cell
7b9112e8-d383-4dea-806c-68135cb3743a	Vero	72h	121.04		cell
59a3e10c-e800-4853-b8b7-480f9c221815	Vero	72h	59.77		cell
be92ebac-ecb5-4a7d-bc19-6359dc40fb99	Vero	72h	75.97		cell
85e71012-22a5-43ac-ad37-1a2ab8836cf0	Vero	72h	109.58		cell
c5d8a6bc-34f7-453e-8a84-916379bb3331	Vero	72h	126.03		cell
45a20f58-b8f8-4639-b3e5-903d757bebcc	Vero	72h	95.95		cell
a49dbf4a-0baa-4ab7-b5c4-a7cf2775d16c	Vero	72h	125.5		cell
16ee60f9-8292-4016-96ab-1df9a29d39dc	Vero	72h	119.16		cell
5c16f483-8b94-4c6d-880e-4ab2bbbdd35a	Vero	72h	8.37		cell
5c16f483-8b94-4c6d-880e-4ab2bbbdd35a	Vero	72h	8.37		cell
6b26b184-dfc8-42be-bf07-ce53b7afbee7	Vero	72h	55.37		cell
3cfcf256-9f19-4f9c-b3fc-df35c38c9299	Vero	72h	108.78		cell
ea728494-71d1-4e98-999d-b5b2ac1a43b3	Vero	72h	257.06		cell
10aa0c54-f771-41ae-b2c8-2f6a582310a2	Vero	72h	104.13		cell
bd89b158-35ef-4089-982a-5dc11f5a9550	Vero	72h	80.78		cell
f72817b1-7e65-428d-b8f4-5375f92fadab	Vero	72h	42.88		cell
afd29310-96b2-4390-a519-e4aca303825d	Vero	72h	117.43		cell
2be97a70-be4a-4a8d-a4b5-84d974df3ceb	Vero	72h	115.99		cell
f874e53d-cff9-443c-8b4f-45fcbe34fa49	Vero	72h	62.21		cell
5cf403d2-452c-43a0-9e59-671500d10958	Vero	72h	69.7		cell
b4c2f56c-b9dc-41b9-9c32-eadac3d3e75d	Vero	72h	56.23		cell
1dff76bc-f8a2-4fee-8c82-e73969a9a1d9	Vero	72h	64.46		cell
928b9dac-e1a9-4a5a-bd6e-76c830bef219	Vero	72h	130.49		cell
f03bc3c3-e5c8-4d7e-8f69-4eea9a5f005c	Vero	72h	38.53		cell
b4e5ce37-7abb-47f2-b48f-07c1e4e1b2fd	Vero	72h	13.34		cell
e03c34e1-ce22-417b-80cd-ffff0c746bbb	Vero	72h	142.01		cell
ef1b53e9-338b-4a40-aefe-799f2b4b994b	Vero	72h	65.17		cell
6726be8b-f034-4e24-8a88-5bc5a69f83fb	Vero	72h	53.61		cell
a0855a45-cab2-4022-863d-39c59115543e	Vero	72h	84.84		cell
86b5868a-c21c-4d02-819f-1ef9cc0c5abc	Vero	72h	57.34		cell
f1d65d68-d881-4e52-ab63-82f9b3eee2f2	Vero	72h	165.54		cell
55cbcfb9-db84-49ca-a6b8-7c537acfb878	Vero	72h	67.17		cell
db1d2913-8144-4807-b67b-f92a9df7e78b	Vero	72h	177.35		cell
59210748-0267-4d17-8e57-e25822d18b52	Vero	72h	68.71		cell
498541cb-8d6b-459a-a064-d3fbf0ee7106	Vero	72h	77.47		cell
e768e950-0a2e-419c-8b10-2adc144fab39	Vero	72h	63.56		cell
4a5e0182-39ee-41a7-a579-981cc782b373	Vero	72h	106.93		cell
3486d3b6-474b-4327-af67-3a3d82dbcad5	Vero	72h	60.41		cell
a9e22c27-6b78-44c4-b159-77f8b59c4f12	Vero	72h	31.97		cell
e0e07745-72b4-4360-a4eb-63f609dcf131	Vero	72h	24.14		cell
81831f2d-3809-4b62-8898-52950af3bb50	Vero	72h	64.31		cell
ba880269-d86b-4ea6-8527-b10427faae31	Vero	72h	151.26		cell
165043a3-f7fb-42a1-adbe-a4725f07fe8e	Vero	72h	495.19		cell
724e8381-10a9-4439-9433-40e5b0b10b56	Vero	72h	58.46		cell
249a5cb6-6bf9-4dd4-958e-3fd1b4e220dc	Vero	72h	38.14		cell
249a5cb6-6bf9-4dd4-958e-3fd1b4e220dc	Vero	72h	38.14		cell
249a5cb6-6bf9-4dd4-958e-3fd1b4e220dc	Vero	72h	38.14		cell
249a5cb6-6bf9-4dd4-958e-3fd1b4e220dc	Vero	72h	38.14		cell
20b1dc7a-3c24-49d8-b9f6-448cb25c2bf9	Vero	72h	54.31		cell
67735d68-48a7-4a15-9ebd-dd90657dfa52	Vero	72h	140.37		cell
be3a3312-fc34-4da3-b808-b490ef1899a8	Vero	72h	210.81		cell
f23f8afa-7d39-45df-b3b6-7c70c686dbfb	Vero	72h	119.8		cell
95df9bc4-482e-4565-b8be-e4c339c3daac	Vero	72h	51.7		cell
237e2cce-7c0f-418d-8d74-8205b3870a00	Vero	72h	61.41		cell
24e615fd-8045-42c4-9517-8d079164a99d	Vero	72h	49.45		cell
8ad18a92-c6fd-40ca-8130-26dfc1383fd5	Vero	72h	61.74		cell
6c181a87-1951-4f32-84c1-68b55b5ba65c	Vero	72h	158.78		cell
0013bd45-c21a-469f-981e-ce7565cb4d66	Vero	72h	89.67		cell
6e45378b-e7b7-43b9-a840-77a9dc24db93	Vero	72h	248.38		cell
27da7c37-4334-40f3-a757-c2ac0233645d	Vero	72h	62.93		cell
4f262489-7220-40ba-9ceb-4e8484e7342c	Vero	72h	142.28		cell
ca3c9a28-79b3-4ade-873b-7c522b33f59b	Vero	72h	122.77		cell
51d4f50b-ea5c-4cd7-88f7-6c7d1413ee78	Vero	72h	65.85		cell
3b529716-0356-4ab1-8812-d5a3fcf8e6f3	Vero	72h	221.43		cell
5953420a-ec28-4352-9a82-4014e84f09a1	Vero	72h	121.88		cell
8da46839-7e45-4d13-ac36-f585f868251f	Vero	72h	10.05		cell
5823e0e9-a033-4873-b20a-73e96fb2fce8	Vero	72h	61.09		cell
0af46d6a-f85e-4c19-9090-fe6d2e9a386b	Vero	72h	64.58		cell
d8fae6c7-252d-4ece-8af8-20b391e79328	Vero	72h	18.51		cell
6a331b42-b741-41dc-b06b-41f01578d3e3	Vero	72h	130.45		cell
92556ec4-08f4-4794-86c7-e9b0fba16b0a	Vero	72h	42.64		cell
f99e1284-80f3-4b7b-9bb5-8f6c8287b8a3	Vero	72h	40.32		cell
43fdb81b-de16-4398-8029-bcdbfa749d51	Vero	72h	36.68		cell
100d77a9-3931-4df7-9215-4af82fa0ded5	Vero	72h	83.77		cell
7a8fa54a-fc12-42be-868d-6b5fa0a0f353	Vero	72h	74.32		cell
851c6e03-bd7e-4540-a5c5-b48ab22a01e7	Vero	72h	40.75		cell
c467ff9b-7d01-466a-8946-f51fbb731577	Vero	72h	119.5		cell
62bb588e-46ab-4c6b-a593-93e06338e44e	Vero	72h	59.26		cell
ff7553f9-e637-47bd-b973-174694f70692	Vero	72h	52.95		cell
4da0adeb-c875-46ed-9951-88316582de9c	Vero	72h	54.0		cell
1ee72d32-0ee9-4deb-aa28-32f71946f1c1	Vero	72h	33.47		cell
c4c49b0d-5bbf-4faa-b584-74b271ac822f	Vero	72h	116.38		cell
c4c49b0d-5bbf-4faa-b584-74b271ac822f	Vero	72h	116.38		cell
c4c49b0d-5bbf-4faa-b584-74b271ac822f	Vero	72h	116.38		cell
c4c49b0d-5bbf-4faa-b584-74b271ac822f	Vero	72h	116.38		cell
c4c49b0d-5bbf-4faa-b584-74b271ac822f	Vero	72h	116.38		cell
bb4b540f-e334-4a7b-b9f9-2ab30634aef6	Vero	72h	145.31		cell
3f46d827-e638-4f15-a6ef-3bba66232dd4	Vero	72h	51.24		cell
432dad9b-e430-48c2-9813-876f1e0ae302	Vero	72h	53.18		cell
432dad9b-e430-48c2-9813-876f1e0ae302	Vero	72h	53.18		cell
92dfbed6-0f2e-46f1-af08-b45eec7370c8	Vero	72h	66.56		cell
25a37f34-ffc0-426c-81ca-20330bd52b70	Vero	72h	55.99		cell
d3480004-8c6b-4fbe-ad52-d0e86511c61e	Vero	72h	64.98		cell
d10644e9-b31a-4878-81c7-0f588e8be462	Vero	72h	46.22		cell
ac6abcdf-fb9c-4669-98d8-c5a9ac1f8fb6	Vero	72h	41.14		cell
a769b139-131c-443b-b2af-e69331a0d23b	Vero	72h	357.88		cell
02365fab-9dbf-4dc3-a330-559f9d095eec	Vero	72h	83.89		cell
e97b4bf9-5a60-46e2-8a62-76d78fc7b62f	Vero	72h	44.39		cell
3e930db5-c4ad-4fa1-8222-35e9195bd8df	Vero	72h	55.62		cell
56b23bf5-5762-4e6e-a932-9e168d12fd3b	Vero	72h	103.49		cell
33a8f5a0-1875-4786-ae7a-02ad1aaa63c6	Vero	72h	123.95		cell
7c6fadfc-8667-4d2b-ae20-18df36791c6b	Vero	72h	91.39		cell
75326e7b-4349-4321-9213-f7d2fa99deca	Vero	72h	49.8		cell
0647e57d-abba-4973-9910-387fce1a10e3	Vero	72h	121.52		cell
6572df07-e44d-4b2e-8f8c-193692a88da1	Vero	72h	57.31		cell
b170b93e-5660-4dc9-96c2-e5defa1b75bd	Vero	72h	125.22		cell
b170b93e-5660-4dc9-96c2-e5defa1b75bd	Vero	72h	125.22		cell
b170b93e-5660-4dc9-96c2-e5defa1b75bd	Vero	72h	125.22		cell
dbebe963-0c9e-446d-8cd7-f9a7448bf93c	Vero	72h	52.65		cell
394c93e9-3223-41d8-a239-bba1ce8b067e	Vero	72h	63.36		cell
c3e3d4d8-d43b-4d15-8ec0-1161882ffdc5	Vero	72h	61.37		cell
8f1877d4-c268-4b9f-b4f9-564c79f772c2	Vero	72h	125.62		cell
08441842-8e92-4f3b-82a7-f44758facfbb	Vero	72h	122.43		cell
7d6c762b-f8cf-4ec3-9d5b-982f2cac5425	Vero	72h	138.02		cell
352d5efd-2411-40c7-b386-68835186d32f	Vero	72h	70.05		cell
b0a521f2-f596-478d-aa40-04a89f11424c	Vero	72h	187.39		cell
416b55c4-d13a-4b6b-96e4-1761835966d4	Vero	72h	164.86		cell
a7439155-8eb4-463f-8c92-ffe13fa2e683	Vero	72h	38.92		cell
a7439155-8eb4-463f-8c92-ffe13fa2e683	Vero	72h	38.92		cell
a7439155-8eb4-463f-8c92-ffe13fa2e683	Vero	72h	38.92		cell
3d70e507-b826-4556-8c67-7f602bdcdeb6	Vero	72h	50.41		cell
4fa32386-7884-4cae-982e-22b033b226dd	Vero	72h	139.54		cell
0dc59b1d-a031-48af-919e-3c9034fd1ca8	Vero	72h	11.83		cell
b97c8912-6fe0-454c-bdf7-9ce75ffcadde	Vero	72h	45.11		cell
8f3045fc-0bd2-48d7-8eab-ccbf16ee4955	Vero	72h	242.49		cell
6c56c1a1-8421-4f43-8f4b-56162eda006f	Vero	72h	6.71		cell
cf67e95f-6e24-4392-b35d-50f54f053d4f	Vero	72h	154.88		cell
29c95b84-422e-41a4-a7fd-b90661ed584d	Vero	72h	88.59		cell
00811c50-1573-44bd-a48d-6c5c3c7e3d94	Vero	72h	320.64		cell
9722dd6f-f011-4728-8e54-4c615e1d2977	Vero	72h	14.29		cell
f2952fa0-cc0a-471e-843b-707fcaa172a7	Vero	72h	131.55		cell
6e55cc79-b7b2-4444-986d-697be30dffb2	Vero	72h	48.25		cell
d61c8daf-9a31-4172-b7a5-2b69f970d1b0	Vero	72h	77.39		cell
09ed194f-f242-4b04-927e-1659a7772dcb	Vero	72h	62.32		cell
bc815c5d-8c25-4f1e-84c7-fd76181da09e	Vero	72h	60.68		cell
3f549d20-991d-4f65-965e-4ba113383378	Vero	72h	32.63		cell
27d52bcb-749d-4e80-b590-c6fe3124076c	Vero	72h	71.09		cell
05fc6e7e-93b0-4c7c-b7f9-71e8cfb2ee2a	Vero	72h	57.1		cell
0eab07d6-ace5-4c69-980b-5ee89a111191	Vero	72h	62.61		cell
93e68aaa-7401-43ea-b380-06511fd1769c	Vero	72h	69.5		cell
5b9ddb73-5b0d-4c8b-afab-bbae60cbce5e	Vero	72h	93.38		cell
42cefa94-48c1-41f5-9b6f-924240a25f06	Vero	72h	79.5		cell
24569324-5e87-491a-9190-2d24643b5aab	Vero	72h	61.7		cell
a2bb7ef7-f59a-4f0e-ac09-c8b5a556c7d8	Vero	72h	106.66		cell
85ac0661-e499-44bd-90c7-dff23621ef75	Vero	72h	122.66		cell
187340f0-efba-4a7e-8bae-b786ba6e462a	Vero	72h	60.55		cell
686b8272-1bf4-41ac-a6dc-9c1000c39f83	Vero	72h	69.57		cell
9ee9e121-9581-4208-b483-b8a973d8b51a	Vero	72h	26.84		cell
846013dd-69de-4efb-9c06-d47578767f4b	Vero	72h	114.57		cell
28397053-c734-45b7-9635-3ec030d65e75	Vero	72h	36.15		cell
3d51fbce-15b3-4ede-a9db-2b3129d2b6ce	Vero	72h	190.26		cell
2e87300b-325c-4779-95af-bce867c89611	Vero	72h	115.17		cell
c3454804-4486-413a-ad85-58cded7a4f7f	Vero	72h	146.13		cell
b4641639-0812-44bf-ac81-afbe5ca17230	Vero	72h	69.65		cell
85ccadd2-eb03-4f43-bbea-8614eb66a318	Vero	72h	56.31		cell
7a7670df-f752-4ba7-a905-5babeb218929	Vero	72h	175.0		cell
be92e9b8-4783-4a65-828e-9c42285a646b	Vero	72h	138.54		cell
07b5c900-0c7b-499a-96ac-115bc8ee2574	Vero	72h	177.33		cell
793dd57d-a436-4b4a-8233-bae654290b4a	Vero	72h	119.19		cell
7425df7f-7eff-417f-80ac-9401dead98dc	Vero	72h	139.87		cell
d463268f-4c1f-4013-ba59-7798c19f3311	Vero	72h	58.36		cell
f4272470-48ba-4364-868b-1e1293e44cbe	Vero	72h	70.95		cell
c2b88a1d-221e-437a-9493-2856879b8f24	Vero	72h	56.29		cell
a770efed-6774-4593-9924-72451ef3d610	Vero	72h	165.02		cell
ba920744-8988-4e72-a6f6-3c1b58496ba4	Vero	72h	17.87		cell
1cb3431c-e06c-4a2f-b504-d57e71df36be	Vero	72h	24.01		cell
1cb3431c-e06c-4a2f-b504-d57e71df36be	Vero	72h	24.01		cell
101984d5-b0c4-4439-8df1-9c985cb226f1	Vero	72h	121.86		cell
b9c9770d-2820-4711-a24c-37d2a4283134	Vero	72h	91.29		cell
6e11da8c-83b1-4769-ad43-c1b70395eeb4	Vero	72h	55.36		cell
14971f3f-59b2-4d5b-8714-901e452ca9f4	Vero	72h	331.33		cell
009466b0-b4d5-43b5-b01e-702d6e30b880	Vero	72h	69.19		cell
0fd55a69-64e4-420c-b13c-6a9574c3bd0a	Vero	72h	64.85		cell
6342b0c6-ce1b-4d9d-8050-a687fe5a32c0	Vero	72h	90.55		cell
7dab97b0-d2a3-4b2d-95f7-2258de356020	Vero	72h	66.3		cell
d9dd7284-8a87-4e6c-9567-2e117487095d	Vero	72h	72.97		cell
a35a664c-af7a-48d8-89c8-e6794880966c	Vero	72h	120.72		cell
07d0b967-0952-4575-9fe4-9d3d5f3349ad	Vero	72h	57.9		cell
64f8ff00-8d18-48a6-9e1b-5505fd1d1129	Vero	72h	87.06		cell
64f8ff00-8d18-48a6-9e1b-5505fd1d1129	Vero	72h	87.06		cell
2c287790-87a4-4542-8f65-efaa3800eb96	Vero	72h	80.35		cell
03a1c855-509f-46e0-add0-7c4ccb3fecb0	Vero	72h	84.92		cell
1dae9895-7f92-4462-8002-72bfcc1c3193	Vero	72h	43.99		cell
85a522c1-252e-4c75-9c3f-e5d2897c8cc0	Vero	72h	24.62		cell
b7bcbfbc-19e9-4944-9766-c04f2886322f	Vero	72h	18.58		cell
258c8fbb-55cb-4d71-869a-ef4496de2e34	Vero	72h	97.97		cell
c4e73ab5-12b3-49ad-ac28-a333e5a5f85c	Vero	72h	223.56		cell
c280ffb9-c53e-4ae4-9f57-60251b5963dc	Vero	72h	52.44		cell
dd2cb7c4-0663-402a-9615-bd55f27eb0f6	Vero	72h	52.74		cell
da10699f-a3c3-469b-8cf9-aeb6fb4e580e	Vero	72h	108.98		cell
2473e609-005e-455c-88b2-4ed1016a0bf1	Vero	72h	34.32		cell
6d4d0db1-a78f-44c1-b3ff-a74d4df077cc	Vero	72h	206.68		cell
9c95efb0-d9d5-42f7-95af-e0210fa580e8	Vero	72h	144.64		cell
ec08cb32-c1d2-49ea-9d1b-8cebd569a753	Vero	72h	71.26		cell
f8487bf9-13db-4e68-8e86-521cf16512dd	Vero	72h	110.68		cell
e8c118e3-2ee9-46ea-984d-59ec1cc56276	Vero	72h	97.84		cell
423ebaec-bb51-4dfe-babf-1712b1f5392b	Vero	72h	90.36		cell
b392ea62-8858-474e-864d-808f4085df53	Vero	72h	53.84		cell
14ea9116-da09-4e76-a87e-1916096a83dc	Vero	72h	61.59		cell
95410e64-9d04-4049-a17f-c0d9b7ffaba8	Vero	72h	144.86		cell
971ac9c1-0654-4de5-926c-63447e1f07d7	Vero	72h	60.95		cell
8529ae39-0ccc-4f1b-9aeb-29db8568d426	Vero	72h	52.62		cell
3553fc43-1d50-4686-8e9b-169623ac59c1	Vero	72h	116.05		cell
a27aedfc-cc5f-418c-a694-d10c5e3f25da	Vero	72h	34.87		cell
5eb92615-ed42-496e-80d4-56c39e0171b4	Vero	72h	125.87		cell
0685e987-f494-4a8c-9c73-74b4190f4a73	Vero	72h	35.82		cell
3be7cc6c-7785-4364-bfcc-cb03773771b6	Vero	72h	41.37		cell
2351db40-cb56-4de3-8c63-08bca3e8f9d4	Vero	72h	56.9		cell
1e487743-80c7-4bd0-a95c-e7bc3567b89a	Vero	72h	197.05		cell
b434e3da-0dce-4356-80ff-ec385c1ff1f0	Vero	72h	42.23		cell
de1aa6c9-f200-479a-8c73-08ec1da622dc	Vero	72h	273.12		cell
48fb99b0-9e2d-4ff6-a22d-e96b542e1a81	Vero	72h	224.37		cell
f6db6bf8-3595-46b2-8ccf-5c593b9ac6a6	Vero	72h	6.9		cell
9211233b-3d1e-49b9-bb47-165b7d9682d8	Vero	72h	130.42		cell
ada16e08-5835-409e-a534-fb27cb42cf7e	Vero	72h	54.83		cell
513cc167-f55d-4f1a-8073-dc89b378492c	Vero	72h	85.95		cell
357b2c96-80fb-4408-a012-185803ee140d	Vero	72h	64.34		cell
922fdf18-3ed4-4f29-9d66-011d66761f26	Vero	72h	16.65		cell
3e957d61-182c-4552-a0cc-7ef209e3fa1d	Vero	72h	83.12		cell
f76a129f-b408-45a5-9fa6-b781382b2e42	Vero	72h	155.44		cell
8030dd87-5fab-4234-9edd-eb0880d8e385	Vero	72h	64.54		cell
fc3450bf-d221-4ab1-847a-d60b724ea9b6	Vero	72h	48.44		cell
7099fbff-2924-48f7-9a6d-f897788df5a6	Vero	72h	69.64		cell
0050e68f-083c-4940-8f0f-eb1bbb245972	Vero	72h	192.08		cell
084bead6-088f-4983-976f-647d7f5c7745	Vero	72h	60.17		cell
47219c05-2b8f-4322-a40d-55e39b60a52e	Vero	72h	20.68		cell
a913be81-4eb4-4ac0-8150-212f3824138b	Vero	72h	26.91		cell
bbe922dc-42ab-4ad0-b3e5-90ce68e05bab	Vero	72h	57.88		cell
a5808828-35ab-4869-971c-5452a854892b	Vero	72h	36.5		cell
d547949c-2c4f-42bd-82ba-e7c5e0c56d5a	Vero	72h	29.69		cell
0f026730-e77d-483d-86b1-af911f818766	Vero	72h	122.04		cell
0f026730-e77d-483d-86b1-af911f818766	Vero	72h	122.04		cell
a4b1d738-ea33-4e50-8b45-574a33ea34c6	Vero	72h	127.37		cell
f61fd293-af93-4eaa-97fb-a5778985aa90	Vero	72h	69.8		cell
514c601e-ec28-4a00-909a-f32b3a4e2286	Vero	72h	149.91		cell
fd8d1a38-6368-46e2-b9dd-7c8092deabc7	Vero	72h	44.24		cell
f51ea229-dde6-445a-912a-70c5cdb669c5	Vero	72h	49.24		cell
f51ea229-dde6-445a-912a-70c5cdb669c5	Vero	72h	49.24		cell
f51ea229-dde6-445a-912a-70c5cdb669c5	Vero	72h	49.24		cell
ac7e8732-c214-4e3a-a96c-94feb09cb85d	Vero	72h	20.49		cell
195a0dff-ddab-485f-9722-635827ce1974	Vero	72h	31.51		cell
9d97b463-b0ae-4e6a-821e-1524beaa09c1	Vero	72h	51.89		cell
d867a52e-f04d-4998-96ff-acccdb612511	Vero	72h	42.77		cell
74fe1ac6-8704-45d5-986c-9ef8119be1c2	Vero	72h	167.52		cell
0e93fb56-c15a-4d1f-be60-06cc036b3756	Vero	72h	118.9		cell
c3ee91ed-e928-429e-8acc-2b6223177389	Vero	72h	58.83		cell
b077e2d9-7f81-42ba-848f-9960b64fde19	Vero	72h	65.83		cell
b2d1251d-d1c1-4d0f-be1c-8101bff15c4d	Vero	72h	63.71		cell
b4468cc1-a34a-48c9-82fd-3f8f71aa1580	Vero	72h	121.17		cell
3cde8516-5b30-4f70-90b9-bee244e92ba5	Vero	72h	62.19		cell
6c505e31-cf34-49bc-a945-fc812842e0a3	Vero	72h	2.62		cell
edcb5e97-fab1-43a0-b13c-edb0656bd16f	Vero	72h	39.32		cell
6fb82271-b66d-4442-8bb4-bd7dffd10ce9	Vero	72h	27.93		cell
48c7c784-bb79-4a99-8390-ce06816be267	Vero	72h	30.39		cell
e818301d-e9fc-40c2-8eff-f3752ebc26c0	Vero	72h	73.78		cell
743ac0be-0e96-4214-be23-a363df496562	Vero	72h	45.82		cell
713afc8e-6d6f-4915-914b-bba31111fc1a	Vero	72h	80.02		cell
1bebdf25-db57-47d1-a713-1f4d35874b1d	Vero	72h	159.13		cell
6ff6c574-64ce-4058-a3cf-df80f6188817	Vero	72h	113.79		cell
e716e361-8ecd-492f-8392-44bd89c0bef2	Vero	72h	133.94		cell
eb8cdbf6-d4bf-4584-be81-7666f5530942	Vero	72h	126.21		cell
12a8774f-7f40-4c8c-bdae-334da3ca83e1	Vero	72h	170.37		cell
9c87d0da-3c2f-4031-98c4-4112e901cbb9	Vero	72h	67.13		cell
09cd8095-bfe2-40e3-9b67-21d8a3282706	Vero	72h	70.53		cell
169af2be-3de7-4733-9749-6e742bd89749	Vero	72h	88.8		cell
6d3176d6-5f4f-4b6f-a5b9-e5f68fd7b94e	Vero	72h	144.36		cell
86d03fbd-dcf0-4d07-ac57-052909e1eada	Vero	72h	58.94		cell
a01d8e21-ccc2-42d5-9a28-be5131e9976e	Vero	72h	79.69		cell
43d0f2f4-bcd2-4f0d-9ad4-7f3f38d7eab3	Vero	72h	67.38		cell
af82af80-b618-474a-87c6-75030e1584c9	Vero	72h	116.8		cell
9a7e72ef-3942-419b-b532-d7549d71693e	Vero	72h	146.47		cell
9a7e72ef-3942-419b-b532-d7549d71693e	Vero	72h	146.47		cell
9a7e72ef-3942-419b-b532-d7549d71693e	Vero	72h	146.47		cell
9830ac60-3219-480d-8444-7270f70eab87	Vero	72h	20.9		cell
cb19b519-c990-4f7f-b8a0-84bd21f30749	Vero	72h	36.85		cell
831b883f-27e0-4c61-98df-441229d23b75	Vero	72h	50.67		cell
a5ebdddc-b68b-4558-848e-5ae3ed410679	Vero	72h	71.84		cell
98678eb6-a547-4ca5-b918-06012d9e67a2	Vero	72h	76.92		cell
278f38a2-e9fd-45d1-bc6b-ebd2461b1374	Vero	72h	55.15		cell
d1784215-2579-4ed6-a9bf-a9055e48b13f	Vero	72h	46.62		cell
ffd3c7e6-ec08-45c5-be62-f0b34a6ab37a	Vero	72h	51.45		cell
22f2a841-a1dc-41ae-b53a-c5d6d3ed71b9	Vero	72h	15.36		cell
15a5fd01-f820-477d-bded-d7dad92d2dfa	Vero	72h	49.14		cell
dce6b46e-b497-4848-8ae6-3a4f0930ef71	Vero	72h	26.75		cell
1ba5db46-bfce-4d10-b81f-7033f565bb43	Vero	72h	108.56		cell
f688ce08-432d-4010-a62d-c07f82d87a14	Vero	72h	32.83		cell
ba8b71ca-f67e-490b-ab00-20699b2dcfb9	Vero	72h	94.53		cell
f6d7c909-bfc6-41ce-a04e-789038c238a3	Vero	72h	116.29		cell
571fc632-d163-4788-99b3-24281b7960da	Vero	72h	72.96		cell
010d2091-1fe8-4289-8ce5-969600ea3e31	Vero	72h	91.29		cell
2d7abe18-84e1-4ab8-8f88-948f902cfbfa	Vero	72h	104.54		cell
f00b5e1e-1821-482e-8371-52bc9315079a	Vero	72h	47.1		cell
b2f034fa-d324-42c3-9897-896e170ad923	Vero	72h	65.17		cell
b2f034fa-d324-42c3-9897-896e170ad923	Vero	72h	65.17		cell
b337a488-1fda-4951-97e3-922f9112122a	Vero	72h	80.2		cell
45777ca8-6848-4f23-9e44-f5e5b37896d9	Vero	72h	65.09		cell
e6373821-45db-4613-bfb9-ba426b87b6a2	Vero	72h	93.71		cell
7c203ff7-9f2a-4297-9b78-6427a17a7725	Vero	72h	122.17		cell
2abd6090-513c-4cc9-94ec-11ae27a44dd2	Vero	72h	80.72		cell
2abd6090-513c-4cc9-94ec-11ae27a44dd2	Vero	72h	80.72		cell
b9a3c502-89bc-4558-ad8b-fd610986eaef	Vero	72h	81.15		cell
b5365162-7623-4671-a82f-9eb4360d0d79	Vero	72h	3.91		cell
d2dcff30-a80f-4442-9c27-013de44485f5	Vero	72h	59.37		cell
2590791d-f936-42fd-b710-796e27c2c41b	Vero	72h	46.81		cell
21da83bd-182c-41b8-b906-83488e5ec861	Vero	72h	52.52		cell
4f01867b-86aa-4b83-8f88-f5b01dbec9e9	Vero	72h	107.01		cell
4f01867b-86aa-4b83-8f88-f5b01dbec9e9	Vero	72h	107.01		cell
4a10154c-3d35-49a3-bcc5-8cf863cfc4bc	Vero	72h	16.33		cell
db2df2fd-d088-44b9-98f4-8e6d63c56943	Vero	72h	115.55		cell
165a3bc5-e686-423f-be73-185fe03bb2fc	Vero	72h	23.68		cell
b067f9ba-e698-43a0-890b-1f21e75e3fba	Vero	72h	39.92		cell
45dadb58-0254-4ac8-84c3-8a042e51c72e	Vero	72h	68.13		cell
63f5797b-4d03-43a7-933e-38091c3273a5	Vero	72h	66.81		cell
38981a3f-2ad7-41d4-8ccc-de2b1645c672	Vero	72h	57.76		cell
5a97731d-0ea0-4e09-9b8a-ac84577dcf7c	Vero	72h	73.38		cell
e74a8070-1df7-4da2-a9e3-9d9121fb8fc4	Vero	72h	142.54		cell
5dfcb0a7-5f21-4955-bb20-c3f833f5b16c	Vero	72h	32.49		cell
a65e0ec8-dc21-453e-9466-eb72882a5f5f	Vero	72h	142.46		cell
007fd307-4d77-4913-afb4-4b29acd7f13e	Vero	72h	105.83		cell
2b2c6d1b-cab9-43f3-9a5d-276b8fa166a6	Vero	72h	80.06		cell
f4885ce2-d01d-47ed-ad3e-7057bbc585f2	Vero	72h	57.96		cell
908df50f-efeb-4795-b22e-091e0c286271	Vero	72h	106.1		cell
3b6b7747-f105-460f-b2d5-45132229ef13	Vero	72h	139.3		cell
7d91b530-40d3-44f0-bf14-3347d29efc51	Vero	72h	118.51		cell
7d91b530-40d3-44f0-bf14-3347d29efc51	Vero	72h	118.51		cell
820d6d3d-218f-49c6-ae25-0ba658560666	Vero	72h	64.02		cell
8f71bf56-4a9c-42f1-bda6-c873fe590eac	Vero	72h	82.29		cell
4107f6c6-a67b-4d39-a94b-364d24602707	Vero	72h	131.53		cell
e494cb30-6269-429a-9273-923fc1665ca7	Vero	72h	45.55		cell
2e8eaf52-061c-43f1-bf65-e7ddffd12bd9	Vero	72h	85.19		cell
888228d6-cb9c-471e-838d-1671b6b4d44b	Vero	72h	31.63		cell
380b736f-235c-4b98-adb0-73dcbbe1b648	Vero	72h	44.95		cell
3ff604b0-2fae-4454-a898-fac5f7b857e1	Vero	72h	193.92		cell
9aa8c0eb-f21c-4d09-b41c-21956f6c7037	Vero	72h	55.27		cell
e81536f9-30dd-41ac-a5e4-303a6ffd688b	Vero	72h	23.54		cell
3d25b74e-7921-4359-bd97-abb389cda4a4	Vero	72h	64.17		cell
a6a23ffe-6635-497c-9f45-753c393c6ebf	Vero	72h	107.58		cell
6bc5097a-bdf3-4c26-8d0b-ec5e1691a53c	Vero	72h	104.28		cell
b3ac0b70-390b-4d84-bdfd-b23019a37df9	Vero	72h	181.0		cell
e49d4b5e-e8c5-4f8b-ad33-8eb150f231c9	Vero	72h	21.01		cell
89d44000-b955-49d1-b067-4a30fd84ec18	Vero	72h	102.41		cell
7b1c051c-3dfe-4794-9938-3db74b038b97	Vero	72h	55.39		cell
e3ac2ac8-043a-4115-bbbe-c64b96d7ffc1	Vero	72h	52.29		cell
92e96d36-5e2e-4ad2-8790-ebca290050ee	Vero	72h	63.47		cell
f405d680-3a21-4dad-8c16-eebf63cb996a	Vero	72h	78.68		cell
2a010f83-f3e3-49b4-a19a-493e9a32d864	Vero	72h	84.57		cell
f49b5a58-edd3-40d8-9e5d-e0c9ba70a653	Vero	72h	30.5		cell
52961395-6d2f-4423-a65a-f227da5f0a05	Vero	72h	41.11		cell
1793fa0c-c032-424d-b042-2626c71d5b97	Vero	72h	43.38		cell
62d39b2c-2490-456f-a9c3-7df342ea687f	Vero	72h	53.65		cell
44ece63a-c19a-4d76-b6cf-dec5bc982e42	Vero	72h	89.2		cell
5771a1af-1a14-4f52-a5a1-720c60b54ab1	Vero	72h	34.29		cell
918c7801-60d3-435d-b5f6-8c5ae4e2bafe	Vero	72h	67.64		cell
918c7801-60d3-435d-b5f6-8c5ae4e2bafe	Vero	72h	67.64		cell
c76b363e-8fd2-467e-9828-8fa0c08c1324	Vero	72h	117.72		cell
1b2e914c-cb73-4a43-b3d7-062d5cde1e30	Vero	72h	81.39		cell
79eac2b5-a441-48fe-a023-6a55faba7a49	Vero	72h	77.69		cell
0274f0af-fde7-4ff5-812d-f44ff919c83d	Vero	72h	170.4		cell
8b1448bd-129d-4b6f-84cf-6c62a860c6e8	Vero	72h	60.76		cell
d6e82eca-2602-403d-9a88-483c4c404ff4	Vero	72h	66.26		cell
42582481-8775-4c88-93a7-2a1df134aa07	Vero	72h	85.72		cell
c625e052-2f8f-49ea-b489-ece3cd3ede08	Vero	72h	84.09		cell
1a3a361d-202e-42d6-89cc-2c3e30fcfaa0	Vero	72h	72.26		cell
ea5282e8-d51d-4037-b1a0-d64a53d34b1b	Vero	72h	101.44		cell
d98e0c04-6491-4518-85c8-9c07ca6e38d7	Vero	72h	15.64		cell
70192451-a387-4fb9-b343-c045fad1b8c7	Vero	72h	50.26		cell
8167fd5f-a0a6-4ef6-847f-adfe37f02a32	Vero	72h	71.53		cell
83dd07f7-93f4-4c08-96ee-8389576901ea	Vero	72h	47.93		cell
baf59b2d-7aa2-48ca-87e2-43d9220b948f	Vero	72h	173.55		cell
6a66678a-fcd0-49c7-8683-c6b6a3c95095	Vero	72h	157.78		cell
447b0221-e5f5-4bba-bc7a-35a7da975a08	Vero	72h	110.05		cell
97db6ee2-1308-43ff-b87d-0702544e0920	Vero	72h	136.89		cell
cd7e37bf-17c2-4938-9d79-b35dcc543604	Vero	72h	98.58		cell
2ac7c5cf-ef96-4cfb-93fc-086b9efa7eef	Vero	72h	104.6		cell
17dda98e-965c-4d9e-aaaf-c5ebbe53d44d	Vero	72h	146.13		cell
0a59eaf6-801f-46f4-a316-359ae110ff7c	Vero	72h	131.46		cell
2b22c42f-0998-4975-b4d1-cd96c760bf23	Vero	72h	57.49		cell
ea301d3f-f705-444c-9c1f-1afc56cc0f2e	Vero	72h	40.02		cell
d4f6a1e9-b90d-48e1-bd47-b091a9022949	Vero	72h	181.08		cell
074a4818-c746-4045-9ee6-927d3ed7d240	Vero	72h	62.69		cell
0839d53e-1b9b-48be-a51e-ec565448a34e	Vero	72h	135.69		cell
a848c8d0-1ba3-497e-a274-02dd8c4ebfd5	Vero	72h	104.73		cell
5d6d8b6b-b53a-4a3f-8c55-926b5158aeac	Vero	72h	48.22		cell
7cdf7898-b44b-4a3d-8e5c-81b7a97b9366	Vero	72h	120.46		cell
7cdf7898-b44b-4a3d-8e5c-81b7a97b9366	Vero	72h	120.46		cell
559c522c-69cd-4687-bcc5-897507caa5ab	Vero	72h	115.42		cell
8124f238-8052-4f51-9fe9-04728fa75b5b	Vero	72h	76.19		cell
5cf5d435-3e29-4122-b47a-e69c18a1c92b	Vero	72h	70.5		cell
e93415b9-e357-497c-be61-050e3c8c2430	Vero	72h	9.15		cell
fb15f700-db67-4406-be04-6446786dac9c	Vero	72h	93.11		cell
2e535588-8bec-48f3-8348-3d0686ed772e	Vero	72h	60.63		cell
2e535588-8bec-48f3-8348-3d0686ed772e	Vero	72h	60.63		cell
2e535588-8bec-48f3-8348-3d0686ed772e	Vero	72h	60.63		cell
79f556c9-9680-479a-b6b1-d9e1607b4405	Vero	72h	67.82		cell
831636b9-d39c-4562-bc9a-7764697f8479	Vero	72h	48.04		cell
831636b9-d39c-4562-bc9a-7764697f8479	Vero	72h	48.04		cell
238da8ee-5b93-4e9b-b538-d20211fe089a	Vero	72h	98.96		cell
9346fc3c-145c-4664-9024-f65779861637	Vero	72h	309.12		cell
98360c4a-cc6c-4717-9877-29dd3994eb8d	Vero	72h	65.14		cell
1c263bd8-fb21-49ab-8cb6-dc32f6ea6108	Vero	72h	84.23		cell
2ad91eaa-4e9f-4464-a66a-97e2f021c258	Vero	72h	59.37		cell
adbc1ac3-0301-46a7-8d3d-36188a3a2174	Vero	72h	88.5		cell
b4d2f190-0e6b-4726-8057-3c04fbccb762	Vero	72h	78.32		cell
90bf16a0-939f-4357-bd15-9aedcea6be3a	Vero	72h	70.82		cell
41e57d93-21ba-47c1-8ac7-93d9e47592a3	Vero	72h	142.58		cell
455e6e95-dc0a-44ba-bdfd-c23f2b3e06ab	Vero	72h	46.97		cell
8107b04d-824f-47f7-9ce0-d6994df20bb1	Vero	72h	10.02		cell
5a6f96bb-615b-473d-9ffe-af6568dce7fa	Vero	72h	64.07		cell
2339b154-ec14-4f5f-bfd2-c3ef34e05249	Vero	72h	128.35		cell
fb786a5d-f799-45b3-9ec6-d7a9241dde75	Vero	72h	76.71		cell
9257948a-4aa0-4e63-aa16-18afbb4331b6	Vero	72h	15.03		cell
91256da1-4d11-4610-be56-b40035bfe42e	Vero	72h	97.86		cell
9b10723b-3c4d-49b0-b0e3-32efc2b70f9c	Vero	72h	40.94		cell
9b10723b-3c4d-49b0-b0e3-32efc2b70f9c	Vero	72h	40.94		cell
9b10723b-3c4d-49b0-b0e3-32efc2b70f9c	Vero	72h	40.94		cell
be801cd7-d31b-48ca-a69a-c98f4bfda38b	Vero	72h	85.61		cell
bdd5c160-7cda-4f21-8d6d-371db9d783da	Vero	72h	162.66		cell
5a191908-6b42-48ec-826a-3e1c707206c5	Vero	72h	70.26		cell
b2c3ab86-cc8c-41e5-8d41-94060b9d8100	Vero	72h	74.84		cell
8a473f84-0828-45d1-8ab5-8fff7ca3bc4b	Vero	72h	22.22		cell
f3600da7-6b5b-46bb-88a5-532156cbfe65	Vero	72h	48.68		cell
f6a4a38d-fcf1-45bc-8bb3-063cb8fae838	Vero	72h	38.17		cell
0c9485df-af60-4931-8376-b6e9145973ea	Vero	72h	114.37		cell
6c57efeb-f572-44e4-84f5-3ab5c329bb59	Vero	72h	18.94		cell
da66d230-1203-4ffe-88d4-75c51fbb035d	Vero	72h	83.27		cell
1b6c196d-9b4b-4dd6-be5a-c10a96215c19	Vero	72h	79.37		cell
180d3807-87f5-4900-a33c-d7ea55922ae9	Vero	72h	63.88		cell
485b44c4-a9cf-4866-a404-658909cb09c9	Vero	72h	137.86		cell
71673723-b46c-45a2-8077-b2b4d22a70d4	Vero	72h	41.46		cell
cf4ecdf2-eeb8-4cd1-9f9a-f9f0b653fe5e	Vero	72h	98.79		cell
fe897242-477b-4a05-bf21-82821b5821fc	Vero	72h	26.21		cell
b719cf1a-859d-42c7-a8f4-05ba9f3ec2fe	Vero	72h	167.55		cell
b719cf1a-859d-42c7-a8f4-05ba9f3ec2fe	Vero	72h	167.55		cell
bcacbd53-c9a4-4c3b-b89c-0e0e10a44222	Vero	72h	36.4		cell
9e151dab-8dab-484c-afb3-66398999c675	Vero	72h	88.1		cell
6fddc6a6-331c-4971-a6a7-d84a4fffb689	Vero	72h	174.57		cell
aef48117-8f4a-49c4-89f3-b39231a9b21c	Vero	72h	75.59		cell
02d5bee1-6946-4192-ac44-9e3afb56b78a	Vero	72h	91.89		cell
dc4f9977-73c7-4898-9505-0ebd075e7bfa	Vero	72h	147.18		cell
827a1163-0cc8-4bb6-9434-b57a44088d9c	Vero	72h	44.26		cell
feac44f3-2d9e-4a58-aea0-48f830d669dd	Vero	72h	40.14		cell
07bb2c4a-fe64-4428-9330-8e69b41ab3ca	Vero	72h	66.32		cell
f2ba68bf-2bfa-42c8-92ea-5ef874fd3d5c	Vero	72h	74.89		cell
2f5371c4-9f52-484d-9259-3e2f540ff72a	Vero	72h	43.75		cell
5897db55-8cd3-480d-b91c-999cc1d01fe6	Vero	72h	40.95		cell
c28459c4-a65b-4950-ba91-a8b4471a7659	Vero	72h	88.74		cell
c28459c4-a65b-4950-ba91-a8b4471a7659	Vero	72h	88.74		cell
c28459c4-a65b-4950-ba91-a8b4471a7659	Vero	72h	88.74		cell
c28459c4-a65b-4950-ba91-a8b4471a7659	Vero	72h	88.74		cell
c28459c4-a65b-4950-ba91-a8b4471a7659	Vero	72h	88.74		cell
46178e3f-6af7-4b98-b71d-3d4532db2319	Vero	72h	123.03		cell
db025918-b356-4ca1-b59d-e468d26f220a	Vero	72h	72.6		cell
5007af9e-3bb7-431e-adcf-99a7943af08e	Vero	72h	117.19		cell
4c5059af-055b-46ac-a687-441bba1a4969	Vero	72h	84.29		cell
d8823ced-21dd-4a58-812d-47cf43fd5537	Vero	72h	40.58		cell
c8fc77cd-0675-4fa0-a8fe-72a0ce7a64d1	Vero	72h	47.01		cell
2cee6e14-5ad8-428d-9176-0712d1a5d565	Vero	72h	24.41		cell
2abc631d-b85b-4acd-8436-85de895d0203	Vero	72h	65.02		cell
68a6b629-8861-4820-8a6c-0767769282ba	Vero	72h	72.46		cell
12a01bb3-b5b7-4dda-a5fd-31e8dde71e94	Vero	72h	83.03		cell
4959ff45-6595-459f-8cbe-ab67431d6dfd	Vero	72h	104.62		cell
f23fa69c-4add-48b0-9637-53e0ff60974e	Vero	72h	117.5		cell
24d1f5a7-f98b-4983-b4a1-4af732157366	Vero	72h	175.88		cell
24d1f5a7-f98b-4983-b4a1-4af732157366	Vero	72h	175.88		cell
24d1f5a7-f98b-4983-b4a1-4af732157366	Vero	72h	175.88		cell
9ac9dc0a-b693-4683-bc9a-c4acf4165f09	Vero	72h	67.5		cell
8bff5a58-2bc4-41e4-826f-224b68f5046a	Vero	72h	22.9		cell
3c9b7e15-08e5-4836-9aa1-2217b9bddc5f	Vero	72h	60.74		cell
d5fffa4f-bf61-44e0-acee-0a04133da341	Vero	72h	37.59		cell
1d9772fc-18aa-4a47-b941-11d7d8cd267c	Vero	72h	28.63		cell
8fbdbf90-f1df-4bdb-996a-31b6e4afeda6	Vero	72h	87.48		cell
12a72f5b-82e8-43d4-a372-1277c2c44f34	Vero	72h	41.46		cell
27c18571-9912-4508-8d17-f5376936a3c3	Vero	72h	44.9		cell
4f5ba803-2dae-49a6-98a3-8bc5a8ade1f8	Vero	72h	61.04		cell
3f606191-aefd-4fc0-bafe-186172453022	Vero	72h	108.19		cell
a89f3f05-fc60-4c52-8e22-b01036bafc72	Vero	72h	157.2		cell
810ab6c8-e48d-4151-9350-f83f157ee80a	Vero	72h	284.77		cell
c3740d76-a852-40f5-99ac-7a598f5bc785	Vero	72h	163.7		cell
d260a047-b02e-43b4-a177-7b2aa324eacb	Vero	72h	33.72		cell
73d738c2-eb4a-4c37-b649-d1b9b8d4f54d	Vero	72h	80.35		cell
37db56ce-8d64-40ca-99b6-e37e88a4b896	Vero	72h	57.12		cell
4c6d337e-2cb1-44e1-94ee-8fcb1a228bd2	Vero	72h	62.94		cell
e87636ee-f71a-4cc9-a42e-43ae2780f351	Vero	72h	55.82		cell
f1bcfcf4-5101-4731-95c7-a92a7d1eb573	Vero	72h	31.11		cell
54b561c7-91ca-4847-b164-db6161783590	Vero	72h	109.95		cell
9e6d4283-f08e-40ae-be3d-4afeaa6cf060	Vero	72h	93.74		cell
d9853fef-59c6-4067-a631-975b1230481f	Vero	72h	6.29		cell
c7cdeded-7c4f-42f3-875c-5a3d6d079045	Vero	72h	61.45		cell
61072021-31fc-4e42-a4e0-57aebf831fa0	Vero	72h	27.44		cell
a08d57da-ec04-4f5b-abf8-57ae873a69d8	Vero	72h	52.53		cell
73c93b29-bb18-4a75-9435-0f8a323ee7b0	Vero	72h	55.47		cell
72a0e1bc-b7de-441c-838f-0ab30d34db4c	Vero	72h	42.01		cell
3cac4947-0091-445b-82bb-303997384c59	Vero	72h	57.69		cell
19d19cf4-5b09-406c-a0c3-a1269aa0c38c	Vero	72h	61.38		cell
275672f7-89e2-43e5-9652-a912238f025d	Vero	72h	59.31		cell
473d5933-1eb6-4e68-af70-91629cb5cece	Vero	72h	178.51		cell
3eb54c8a-8504-476b-aab7-2ee62d3d0968	Vero	72h	23.64		cell
1d177450-95cd-4775-a92f-09cd305520f9	Vero	72h	84.1		cell
9d7ffb90-1740-489b-8193-82920e49ae1d	Vero	72h	40.18		cell
1892888e-e170-44e3-a997-3e90644a436c	Vero	72h	49.95		cell
7e5b8f7d-1d55-4ad1-817b-746e08972bf7	Vero	72h	35.41		cell
d549c795-31e3-48fa-84b6-26cf1ec1424c	Vero	72h	139.13		cell
f27d2244-cc63-4e42-83f1-e72ae5756378	Vero	72h	42.51		cell
037c705d-ecc7-4b73-b2d1-48cb7025a1ad	Vero	72h	58.85		cell
5b59ec09-e9dc-4f13-a490-06fc56389dc1	Vero	72h	25.78		cell
b6d0a54a-4a67-452a-a5f5-9c0cf3c84b6c	Vero	72h	117.29		cell
de5acdfe-9e7f-49be-93a3-124fb2e224e3	Vero	72h	35.29		cell
f77d8433-d68e-44bb-86b8-0601ac6a8a23	Vero	72h	254.55		cell
f77d8433-d68e-44bb-86b8-0601ac6a8a23	Vero	72h	254.55		cell
5f9157da-1112-4175-93c2-3df394110e40	Vero	72h	97.66		cell
c5f53051-9357-40f2-8853-71a20cc94e7d	Vero	72h	73.28		cell
86c0fc23-2f5e-4e9a-a533-2b26f4f33670	Vero	72h	46.4		cell
5d0de552-ca76-4842-bafe-9200058e4c30	Vero	72h	45.74		cell
5cc37721-3c29-4f1f-b141-ad60c4542fe7	Vero	72h	42.95		cell
5cc37721-3c29-4f1f-b141-ad60c4542fe7	Vero	72h	42.95		cell
3c09a6cd-80fb-4c50-a755-cde662946956	Vero	72h	131.75		cell
4ceb367d-9e99-4c5e-9199-0aed90a2e53f	Vero	72h	97.54		cell
de0d4a0b-a99a-4c38-b412-9937ffae92a5	Vero	72h	106.53		cell
49c8927d-0102-44f8-9ea4-96eebee3836d	Vero	72h	45.89		cell
f57e5f4a-1380-4712-9e8c-d6d5464999e8	Vero	72h	150.73		cell
34394f7d-a403-4fcf-80cb-8228abb3acfc	Vero	72h	36.99		cell
5a5ca447-51ff-4c51-900d-430e2d57f129	Vero	72h	66.4		cell
6fcafd02-1426-469f-9278-1131f16085f8	Vero	72h	149.14		cell
4188b943-d5a6-47bc-815d-753dd16f68d4	Vero	72h	58.6		cell
4188b943-d5a6-47bc-815d-753dd16f68d4	Vero	72h	58.6		cell
4188b943-d5a6-47bc-815d-753dd16f68d4	Vero	72h	58.6		cell
c187f67d-9daa-4f31-a59a-79e33f02b387	Vero	72h	59.2		cell
e04f0351-5d99-427d-82ed-a3a41a537a0d	Vero	72h	85.03		cell
ee197c30-2cc6-4f03-a79f-c5261de4aa2c	Vero	72h	56.25		cell
79e38fcc-0c6d-46c9-9e2d-fc92291fd129	Vero	72h	41.4		cell
dde694db-8395-4136-b0ab-0c9f956ccfb2	Vero	72h	55.4		cell
95ff7ce1-9e67-436f-bc97-5b1dbfb005d3	Vero	72h	130.7		cell
a8f79c3a-87d0-4b6b-b6a4-c5f120b682e8	Vero	72h	13.15		cell
016f7e46-5d1d-4bd6-95a9-b80b3d0d8974	Vero	72h	23.32		cell
390cf127-e13a-4477-bb92-805e60dc475f	Vero	72h	141.96		cell
f0e54ef3-9553-4252-9d35-18bb4ff41de8	Vero	72h	75.08		cell
9e94b152-9e1a-4ba8-b583-7e52ac917e13	Vero	72h	63.58		cell
2458f962-ae7d-478c-b249-8a6ccf168ddd	Vero	72h	182.22		cell
2458f962-ae7d-478c-b249-8a6ccf168ddd	Vero	72h	182.22		cell
2458f962-ae7d-478c-b249-8a6ccf168ddd	Vero	72h	182.22		cell
0e92b7ac-c503-4048-a168-cd0af55b0f1c	Vero	72h	36.83		cell
1e80cf41-d31a-4b3a-8d76-41feaa203bee	Vero	72h	57.0		cell
fdc62a38-1d8a-4b59-a917-661a044fdbee	Vero	72h	101.31		cell
a83bd271-9d33-452c-b483-7472c6234e28	Vero	72h	87.96		cell
dcd44cee-7057-4349-96a4-4dab65786e9b	Vero	72h	60.89		cell
58e7b743-258a-43e8-8602-156bdc295287	Vero	72h	80.41		cell
907f23d3-1f11-4b5c-9d7a-f0333c6aaa34	Vero	72h	97.93		cell
6960b0de-bc26-4bec-9a50-dd21f7f28661	Vero	72h	39.2		cell
b86f8869-f799-4611-9ca1-02c120c8b949	Vero	72h	31.83		cell
c849614a-0605-4de4-9396-148415347e58	Vero	72h	70.94		cell
c871da03-0648-4948-bc7d-dae8ab85f86f	Vero	72h	66.93		cell
0415d281-dd78-4221-bdae-eb1e461d768c	Vero	72h	69.58		cell
769c86fa-4829-45b8-9fe1-a2feaec3a63c	Vero	72h	119.18		cell
1f3f2261-aea0-4acd-b212-250c0a6eb0f9	Vero	72h	158.37		cell
1f3f2261-aea0-4acd-b212-250c0a6eb0f9	Vero	72h	158.37		cell
a5d3599e-d7e6-42ed-ade0-8470df9560e9	Vero	72h	97.24		cell
a8f4df5e-05f0-4d27-a928-6262ad66ff38	Vero	72h	57.13		cell
f5a1b741-fdab-4c38-8575-72b17a9cec86	Vero	72h	54.72		cell
3f531850-06c2-483e-bbe5-322359cf0da8	Vero	72h	129.77		cell
46910f3c-f6e1-4a0a-9e94-798633ac54d5	Vero	72h	107.92		cell
46910f3c-f6e1-4a0a-9e94-798633ac54d5	Vero	72h	107.92		cell
1d01bf0c-c9b2-4ad5-be84-dc06927f0b73	Vero	72h	101.64		cell
cec2424c-2496-4502-a2e5-f45e79e940d7	Vero	72h	29.37		cell
a967a1f5-31bd-4103-9186-9098224d5349	Vero	72h	67.48		cell
a967a1f5-31bd-4103-9186-9098224d5349	Vero	72h	67.48		cell
fd1fbce0-2fee-44ed-bbae-253fe9ddf45e	Vero	72h	81.18		cell
fd1fbce0-2fee-44ed-bbae-253fe9ddf45e	Vero	72h	81.18		cell
959b649e-c577-4048-afb8-9b29cd027a43	Vero	72h	60.35		cell
640ae656-349c-4c50-b42f-90b213177bcf	Vero	72h	28.49		cell
f1630356-dc3b-4795-9211-72b88ab9f999	Vero	72h	33.36		cell
71cc47a1-b9c2-42b0-9c35-ccc92e0fded0	Vero	72h	45.03		cell
71cc47a1-b9c2-42b0-9c35-ccc92e0fded0	Vero	72h	45.03		cell
6e47fcef-13bb-4542-a017-2da6269b9ab9	Vero	72h	58.56		cell
5f5a0b97-9697-47a0-b3d2-99641bb65ee0	Vero	72h	77.8		cell
e52ffcd5-0b52-49ee-bcbc-0d72f24026ac	Vero	72h	119.84		cell
edfec18b-7408-4c86-967b-25a9a97a0451	Vero	72h	86.37		cell
73bae3a4-19b7-4c50-807c-de9990263f7f	Vero	72h	45.81		cell
8f2b9316-0c2c-4cc9-8967-10aab526aa04	Vero	72h	65.2		cell
972d4f7e-0d77-456d-bd7b-2a8eed385ca0	Vero	72h	68.36		cell
17d2439b-1f4d-4bab-b0a3-3d6424215fd1	Vero	72h	63.34		cell
e466b4bb-399a-43df-af39-a28c7d4a5955	Vero	72h	63.44		cell
b7d57804-a197-4234-886c-c09ea4cea9ba	Vero	72h	34.86		cell
8cd5c187-2f0d-4f63-9a93-906610fca325	Vero	72h	25.09		cell
3115dd7d-b278-4679-a1db-db1452a9284e	Vero	72h	50.01		cell
21e22f23-77a1-4544-9c0c-90d517b8fe58	Vero	72h	37.86		cell
0090f192-4830-4566-8d5e-c52ac185ca46	Vero	72h	182.47		cell
7be652cf-7b33-4e66-ada8-6fe5e0b4716c	Vero	72h	106.73		cell
9ca3dc69-e711-4705-b6a8-546bbedb7b95	Vero	72h	69.8		cell
a4587635-1520-47c5-a4bf-80f8d4bee779	Vero	72h	82.29		cell
7c9bc853-e282-4c7c-bff4-c5584fe57983	Vero	72h	60.97		cell
c3dc41c3-5a0b-4164-bc7b-6e819219d38c	Vero	72h	78.31		cell
06f729a7-566f-41b6-bdba-d4aadd4a297b	Vero	72h	7.96		cell
de4b9d6a-4b6e-4511-be61-9acefd1e0a8a	Vero	72h	66.02		cell
7ccf20af-38f1-4716-996e-b11f291d7a59	Vero	72h	8.85		cell
df4b796f-ef1c-4174-805e-d31037614596	Vero	72h	84.08		cell
a7673251-0c66-4016-a9b3-79ecab7f83aa	Vero	72h	91.2		cell
f488ee54-2045-46e1-8bcb-6095fd573149	Vero	72h	107.77		cell
f488ee54-2045-46e1-8bcb-6095fd573149	Vero	72h	107.77		cell
c019e3eb-56ed-443d-9571-dd5e2a84ab4e	Vero	72h	87.92		cell
8215f35c-63de-468a-8893-3ec24b60d14b	Vero	72h	60.74		cell
0897708c-aed1-4e3a-868c-1f83d64c2d66	Vero	72h	120.3		cell
ca2ac079-4f96-4759-97f4-afcfc6800164	Vero	72h	445.81		cell
856f5774-53da-4c1b-82e2-39039341e659	Vero	72h	131.81		cell
ec90a535-0918-4745-9d77-eab07b043808	Vero	72h	68.83		cell
987f6098-9c00-4540-880c-4f7eb64061fe	Vero	72h	98.09		cell
3cfe0e41-c629-49a2-912e-d4ba751d5586	Vero	72h	64.32		cell
821e4986-a439-4e06-a83d-cb694207724d	Vero	72h	78.64		cell
3779a5b9-4f17-4db7-b5b0-b74a376df35f	Vero	72h	406.48		cell
2eb6f576-44a1-4254-98bf-be55fc6c57bc	Vero	72h	14.73		cell
dcff9789-4273-40db-b4a7-f13e9adbff74	Vero	72h	106.92		cell
c54c5ce0-076e-468e-9469-fdc8cee65991	Vero	72h	30.85		cell
c54c5ce0-076e-468e-9469-fdc8cee65991	Vero	72h	30.85		cell
897d841d-1796-4245-80ea-62697caffa35	Vero	72h	66.8		cell
e0698d25-4686-417c-99e1-3b261d91971f	Vero	72h	286.48		cell
319383ca-fa26-46ad-b421-ef01acead398	Vero	72h	46.29		cell
86a2c4f6-3573-459f-9713-d2de36197d92	Vero	72h	69.36		cell
121e507a-55a9-4e53-a634-932a1e3c954c	Vero	72h	142.07		cell
29d89108-244f-46b4-8ba7-56d08216406a	Vero	72h	102.62		cell
c583ef15-9b62-4b05-a730-6a8b1b2b8d24	Vero	72h	71.14		cell
2c5cc6ab-5138-4afd-87e9-d67ce2b07e67	Vero	72h	56.26		cell
1413e334-a769-4688-bb81-ed5d252b1c2b	Vero	72h	113.87		cell
1413e334-a769-4688-bb81-ed5d252b1c2b	Vero	72h	113.87		cell
e76fbbfa-98c4-4bb9-a32f-3480e025f22f	Vero	72h	59.07		cell
1c5ea40b-1de5-4d41-aa7f-f7db74eabc2a	Vero	72h	76.76		cell
30b234ce-d0c1-43b3-8aa4-673086197ff0	Vero	72h	194.36		cell
691611d5-f499-4ded-ace8-d582f1892c39	Vero	72h	74.54		cell
60e0bf75-e332-4e5e-b203-3df4e9e09e61	Vero	72h	63.96		cell
7935d3b2-c291-464b-a176-99f60b021be8	Vero	72h	71.39		cell
491a4f3f-0c66-4aee-8cd6-c9961c87b008	Vero	72h	103.37		cell
4f432f8e-58f5-4cd9-bffc-dc144f8b9c68	Vero	72h	75.01		cell
52e847e8-3037-4ec3-ab88-f3d10184caa9	Vero	72h	145.67		cell
3fc73436-0bc6-4ad9-b6f0-6e6c9bb1babb	Vero	72h	15.83		cell
11d0f432-dab4-4129-9729-92be013226f9	Vero	72h	53.85		cell
49d240e9-d2c6-41a5-97b1-883296425c54	Vero	72h	83.43		cell
2ebfee76-0f5d-493a-801c-b3425e50f33e	Vero	72h	142.21		cell
5570ea9f-72cb-432a-9b17-c0734b941970	Vero	72h	99.21		cell
1bdc5c80-6beb-47f4-a7c1-1196be747c03	Vero	72h	30.66		cell
486a4f37-6354-4d8e-87c5-85e964b328ed	Vero	72h	21.34		cell
993fe2a7-fed5-48ff-bca3-5b7e8eae3f2f	Vero	72h	60.45		cell
18dee044-02b0-4eca-8558-23ddea147988	Vero	72h	124.26		cell
18dee044-02b0-4eca-8558-23ddea147988	Vero	72h	124.26		cell
9937037e-118a-4eef-8990-69a139140f0e	Vero	72h	66.99		cell
cfdedd90-8b55-4a50-ab77-c22796cc8e06	Vero	72h	111.31		cell
14ef9d05-3426-4181-a3b0-5db33653004b	Vero	72h	56.12		cell
4e8c6eac-6873-47e1-8a89-e0d257f855ed	Vero	72h	118.27		cell
f6899fcd-5007-44b0-a666-ea5d4baaefb1	Vero	72h	117.09		cell
700d6b72-94d3-4ffd-a862-437c879ce1ca	Vero	72h	52.31		cell
fac48d93-95e0-4c80-b1b7-9bab33338429	Vero	72h	61.75		cell
1a4ef813-59a1-40c3-b6ab-e9bd8f9ce0a2	Vero	72h	33.53		cell
[truncated: 246,768 more rows]
