# Supplementary material for: Demultiplexing and barcode-specific adaptive sampling for nanopore direct RNA sequencing
Source: Nat Commun. 2025 Apr 21;16:3742. doi: 10.1038/s41467-025-59102-9 (PMC12012114; doi:10.1038/s41467-025-59102-9)
Supplement: Supplementary file 4 — Source Data [file 41467_2025_59102_MOESM4_ESM.zip › source_data/fig4c-e.csv]

channel_x	read_start_sample	chunk_start_sample	read_number	read_id	chunk_length	polya_start	barcode_label	is_outlier	decision	reason	balancer_name	balance_type	p00	p01	p02	p03	p04	p05	p06	p07	p08	p09	p10	p-1	time_polya_detect	time_segmentation	time_classification	time_balancing	total_compute_time	total_time	p11	filename_fastq	filename_fast5	filename_pod5	filename_bam	parent_read_id	run_id	channel_y	mux	minknow_events	start_time	duration	passes_filtering	template_start	num_events_template	template_duration	sequence_length_template	mean_qscore_template	strand_score_template
375	5423599	5423599	1270	e91e7cc6-3baa-4005-a356-d7d6663c24fe	4275	3699	4	[False]	retain	min_stat	read_balancing	read_count	0.0	0.0	0.0	0.0	0.999784	2.3e-05	4e-06	6e-06	3e-06	7e-06	0.000172	1e-06	0.0	0.001007	0.001989	0.030847	0.0	0.033843	0.03584									0.0
224	5422185	5422185	1062	da8aea44-fe2d-4e06-ae34-d973be7546d6	7565	6939	8	[False]	retain	no_balancing	blacklist_mock	none	1e-06	0.000838	9e-06	3.1e-05	9e-05	8e-06	4e-06	3e-06	0.999004	3e-06	9e-06	0.0	0.0	0.000996	0.00299	0.129143	0.0	0.133129	0.172994	FAX70708_pass_bcee8f90_a99de9c0_4.fastq.gz	-	FAX70708_pass_bcee8f90_a99de9c0_196.pod5	-	da8aea44-fe2d-4e06-ae34-d973be7546d6	a99de9c08f4d4fa5d91db16a4b75567df3d49c40	224.0	2.0	905.0	1800.194223	14.245352	True	1800.194223	8581.0	14.245352	883.0	15.552366	0.0
212	5425071	5425071	912	d2a011bd-0023-4883-9625-6a745018f08a	5805	5220	3	[False]	retain	min_stat	adapter_balancing	adapter_count	0.0	0.0	0.0	0.999716	2e-06	2e-06	3.2e-05	9.1e-05	2e-06	1.4e-05	0.000141	0.0	0.0	0.000997	0.00299	0.032889	0.0	0.036875	0.039272	FAX70708_pass_bcee8f90_a99de9c0_4.fastq.gz	-	FAX70708_pass_bcee8f90_a99de9c0_196.pod5	-	d2a011bd-0023-4883-9625-6a745018f08a	a99de9c08f4d4fa5d91db16a4b75567df3d49c40	212.0	1.0	957.0	1801.15239	11.420319	True	1801.15239	6879.0	11.420319	936.0	15.148575	0.0
329	5425323	5425323	952	9564402e-5dfb-4278-b177-55d638c3cec0	5521	4645	7	[False]	retain	no_balancing	blacklist_mock	none	0.002403	3e-06	0.002648	5.3e-05	3.2e-05	0.00045	4.9e-05	0.993046	5e-06	0.000123	0.001092	9.2e-05	2e-06	0.009384	0.002989	0.033886	0.0	0.046259	0.047256	FAX70708_pass_bcee8f90_a99de9c0_4.fastq.gz	-	FAX70708_pass_bcee8f90_a99de9c0_195.pod5	-	9564402e-5dfb-4278-b177-55d638c3cec0	a99de9c08f4d4fa5d91db16a4b75567df3d49c40	329.0	1.0	632.0	1801.236056	7.631474	True	1801.236056	4597.0	7.631474	666.0	16.536341	0.0
206	5422757	5422757	885	009837ad-c062-4959-a0a5-176a2fcfc16f	8576	7641	2	[False]	retain	min_stat	read_balancing	read_count	0.0	0.0	0.999867	0.0	0.0	1.5e-05	0.0	0.0	1e-06	0.000115	0.0	1e-06	0.0	0.000997	0.000996	0.033546	0.0	0.03554	0.036536									0.0
208	5425146	5425146	984	4f34846b-df34-45c0-92e0-52814818b240	8636	7664	3	[False]	retain	no_balancing	blacklist_mock	none	0.0	1e-06	0.0	0.997902	0.0	6e-06	9.3e-05	0.000114	1e-06	0.000139	0.001742	0.0	0.0	0.000997	0.004986	0.028803	0.0	0.034785	0.035782									0.0
231	5428344	5428344	927	b854a262-5927-4427-83c5-de2ace8caa50	5886	5189	10	[False]	retain	min_stat	base_balancing	base_normalization	0.0	0.0	0.0	0.0	0.0	0.0	0.0	0.0	0.0	0.0	1.0	0.0	0.0	0.000997	0.000997	0.029899	0.0	0.031892	0.033885	FAX70708_pass_bcee8f90_a99de9c0_4.fastq.gz	-	FAX70708_pass_bcee8f90_a99de9c0_195.pod5	-	b854a262-5927-4427-83c5-de2ace8caa50	a99de9c08f4d4fa5d91db16a4b75567df3d49c40	231.0	2.0	270.0	1802.239044	3.161355	True	1802.239044	1904.0	3.161355	149.0	8.598607	0.0
220	5429194	5429194	991	dac25eab-4dad-4476-84dd-e957782f3f42	5748	5315	3	[False]	retain	no_balancing	none	none	1e-06	2e-06	1e-06	0.998278	1e-06	2.7e-05	0.000379	4e-05	1.1e-05	0.00093	0.00033	1e-06	0.0	0.000994	0.00299	0.039498	0.0	0.043482	0.043482	FAX70708_pass_bcee8f90_a99de9c0_4.fastq.gz	-	FAX70708_pass_bcee8f90_a99de9c0_195.pod5	-	dac25eab-4dad-4476-84dd-e957782f3f42	a99de9c08f4d4fa5d91db16a4b75567df3d49c40	220.0	4.0	511.0	1802.521248	5.479084	True	1802.521248	3300.0	5.479084	291.0	8.153131	0.0
356	5429888	5429888	1066	5429c131-f7e9-4330-af88-2fbae40f374b	5109	4334	4	[False]	retain	min_stat	adapter_balancing	adapter_count	0.0	0.0	0.0	0.0	1.0	0.0	0.0	0.0	0.0	0.0	0.0	0.0	0.0	0.000994	0.001996	0.180525	0.0	0.183515	0.229597	FAX70708_pass_bcee8f90_a99de9c0_5.fastq.gz	-	FAX70708_pass_bcee8f90_a99de9c0_201.pod5	-	5429c131-f7e9-4330-af88-2fbae40f374b	a99de9c08f4d4fa5d91db16a4b75567df3d49c40	356.0	4.0	3943.0	1802.75166	50.586321	True	1802.75166	30473.0	50.586321	3926.0	14.629694	0.0
295	5427494	5427494	1000	8cc8e23c-4870-4d12-8f01-dc5b7008498a	7728	7390	0	[False]	retain	min_stat	base_balancing	base_normalization	0.908576	5.1e-05	4.1e-05	7.2e-05	1.9e-05	0.000509	6.1e-05	0.010592	0.001289	0.003957	3.5e-05	0.074784	1.4e-05	0.0	0.005983	0.099664	0.0	0.105647	0.199637	FAX70708_pass_bcee8f90_a99de9c0_4.fastq.gz	-	FAX70708_pass_bcee8f90_a99de9c0_195.pod5	-	8cc8e23c-4870-4d12-8f01-dc5b7008498a	a99de9c08f4d4fa5d91db16a4b75567df3d49c40	295.0	3.0	872.0	1801.956839	10.189575	True	1801.956839	6138.0	10.189575	805.0	13.396242	0.0
239	5428760	5428760	1324	641e046a-858c-4e6d-a65d-a85031537342	6715	6245	4	[False]	retain	no_balancing	none	none	0.000105	0.000749	0.000438	0.00087	0.995915	0.000301	0.000143	2.7e-05	0.000245	0.000466	0.000718	2.1e-05	1e-06	0.0	0.001993	0.119736	0.0	0.121729	0.138675	FAX70708_pass_bcee8f90_a99de9c0_4.fastq.gz	-	FAX70708_pass_bcee8f90_a99de9c0_197.pod5	-	641e046a-858c-4e6d-a65d-a85031537342	a99de9c08f4d4fa5d91db16a4b75567df3d49c40	239.0	2.0	1638.0	1802.377158	20.472776	True	1802.377158	12332.0	20.472776	1660.0	15.424451	0.0
314	5430252	5430252	1058	2a45b048-b28c-4511-a057-d28a1159a283	5322	4396	3	[False]	retain	min_stat	base_balancing	base_normalization	0.0	0.0	0.0	0.999685	0.0	4e-06	0.0	1e-06	1e-06	3.5e-05	0.000273	0.0	0.0	0.000996	0.003986	0.118654	0.000997	0.124633	0.219004	FAX70708_pass_bcee8f90_a99de9c0_4.fastq.gz	-	FAX70708_pass_bcee8f90_a99de9c0_197.pod5	-	2a45b048-b28c-4511-a057-d28a1159a283	a99de9c08f4d4fa5d91db16a4b75567df3d49c40	314.0	4.0	1520.0	1802.87251	19.337981	True	1802.87251	11649.0	19.337981	1718.0	16.595924	0.0
299	5429302	5429302	1269	f20357b0-7229-41ba-bfeb-c9ef4f39be9a	7527	6427	4	[False]	retain	min_stat	adapter_balancing	adapter_count	0.000184	0.001128	0.000598	0.00026	0.889045	0.000712	0.03181	0.000347	0.074811	0.000201	0.000621	0.000157	0.000126	0.0	0.006976	0.033885	0.0	0.040862	0.041858	FAX70708_pass_bcee8f90_a99de9c0_4.fastq.gz	-	FAX70708_pass_bcee8f90_a99de9c0_196.pod5	-	f20357b0-7229-41ba-bfeb-c9ef4f39be9a	a99de9c08f4d4fa5d91db16a4b75567df3d49c40	299.0	4.0	778.0	1802.557105	10.885458	True	1802.557105	6557.0	10.885458	774.0	15.905901	0.0
349	5430136	5430136	846	ee126c84-a214-4a59-85ec-c002bd9cca28	6782	5950	3	[False]	retain	min_stat	adapter_balancing	adapter_count	0.0	0.0	0.0	0.999981	0.0	0.0	0.0	0.0	0.0	5e-06	1.3e-05	0.0	0.0	0.0	0.023919	0.04005	0.0	0.063969	0.088056									0.0
363	5430232	5430232	913	e5f86ab1-5bf8-4358-b29c-32a56b819956	7049	6092	5	[False]	retain	min_stat	read_balancing	read_count	8.3e-05	4.8e-05	0.000302	2e-05	9e-06	0.802068	7e-06	3.4e-05	1.3e-05	0.197399	1e-05	7e-06	0.0	0.00299	0.019933	0.048023	0.0	0.070945	0.072938	FAX70708_pass_bcee8f90_a99de9c0_4.fastq.gz	-	FAX70708_pass_bcee8f90_a99de9c0_197.pod5	-	e5f86ab1-5bf8-4358-b29c-32a56b819956	a99de9c08f4d4fa5d91db16a4b75567df3d49c40	363.0	2.0	1909.0	1802.86587	25.420319	True	1802.86587	15313.0	25.420319	2000.0	18.056866	0.0
266	5425484	5425484	905	ab4bc5b4-0e08-4d9c-80ad-99f36667c9c2	12851	12492	4	[False]	retain	no_balancing	blacklist_mock	none	2e-06	0.000392	2e-06	7e-06	0.999082	5e-06	1e-05	4e-06	0.000482	1e-06	1.2e-05	1e-06	0.0	0.0	0.003985	0.036619	0.000997	0.041601	0.042598									0.0
395	5432443	5432443	859	79a2044c-c9b1-4820-91aa-be3ed1cf9abb	6075	5133	9	[False]	retain	min_stat	base_balancing	base_normalization	0.17029	0.00057	0.000558	0.000335	0.000345	0.01331	0.000347	0.001832	0.004093	0.764443	0.000283	0.043382	0.000212	0.001993	0.01196	0.032889	0.0	0.046842	0.048836	FAX70708_pass_bcee8f90_a99de9c0_4.fastq.gz	-	FAX70708_pass_bcee8f90_a99de9c0_196.pod5	-	79a2044c-c9b1-4820-91aa-be3ed1cf9abb	a99de9c08f4d4fa5d91db16a4b75567df3d49c40	395.0	3.0	1223.0	1803.599934	13.85425	True	1803.599934	8345.0	13.85425	1094.0	15.416967	0.0
321	5431526	5431526	918	3fc6343e-3bcc-42a4-9423-877d78ebf027	7079	6550	3	[False]	retain	min_stat	base_balancing	base_normalization	4.1e-05	0.002177	5e-06	0.993447	3e-06	3.1e-05	0.000164	2.6e-05	3.4e-05	0.003772	0.000297	2e-06	0.0	0.00199	0.00598	0.043722	0.0	0.051692	0.052685	FAX70708_pass_bcee8f90_a99de9c0_4.fastq.gz	-	FAX70708_pass_bcee8f90_a99de9c0_199.pod5	-	3fc6343e-3bcc-42a4-9423-877d78ebf027	a99de9c08f4d4fa5d91db16a4b75567df3d49c40	321.0	3.0	2873.0	1803.295485	35.193891	True	1803.295485	21200.0	35.193891	3007.0	15.795569	0.0
335	5432787	5432787	787	95b06eb7-b186-4f66-b4e9-32193d589430	5964	5321	4	[False]	retain	no_balancing	blacklist_mock	none	0.0	0.0	0.0	0.0	0.999639	0.000123	1.1e-05	1.3e-05	9e-06	7e-06	0.000185	1.3e-05	2e-06	0.00299	0.006976	0.036747	0.0	0.046712	0.048702	FAX70708_pass_bcee8f90_a99de9c0_4.fastq.gz	-	FAX70708_pass_bcee8f90_a99de9c0_196.pod5	-	95b06eb7-b186-4f66-b4e9-32193d589430	a99de9c08f4d4fa5d91db16a4b75567df3d49c40	335.0	2.0	608.0	1803.714143	7.441899	True	1803.714143	4483.0	7.441899	628.0	14.212242	0.0
287	5430430	5430430	1084	01b36b59-183d-4557-a14a-c66650bf8aa4	9624	8921	10	[False]	retain	no_balancing	none	none	2e-06	0.0	6e-06	0.000345	0.0	0.000527	0.000151	6.8e-05	1e-06	0.000206	0.998694	0.0	0.0	0.001992	0.005977	0.0301	0.0	0.038069	0.040064									0.0
333	5430479	5430479	1154	282f31ce-f287-49f5-8988-45ced08b51ba	9575	9018	3	[False]	retain	no_balancing	none	none	0.001253	0.045893	0.000812	0.888315	0.000599	0.000685	0.007354	0.008903	0.011688	0.025375	0.008835	0.000198	9.1e-05	0.001992	0.00598	0.030294	0.0	0.038266	0.039649	FAX70708_pass_bcee8f90_a99de9c0_4.fastq.gz	-	FAX70708_pass_bcee8f90_a99de9c0_196.pod5	-	282f31ce-f287-49f5-8988-45ced08b51ba	a99de9c08f4d4fa5d91db16a4b75567df3d49c40	333.0	4.0	1214.0	1802.947875	17.424635	True	1802.947875	10496.0	17.424635	1103.0	14.557577	0.0
257	5430223	5430223	911	beeabaf5-cdd3-43de-90c2-dd50dd995950	10540	9539	unclassified	[False]	retain	below_conf_pred	read_balancing	read_count	0.264979	0.001594	0.001488	0.001096	0.000714	0.003835	0.000812	0.135412	0.004077	0.579032	0.00114	0.005211	0.000609	0.00194	0.004986	0.032885	0.0	0.03981	0.040808	FAX70708_pass_bcee8f90_a99de9c0_5.fastq.gz	-	FAX70708_pass_bcee8f90_a99de9c0_203.pod5	-	beeabaf5-cdd3-43de-90c2-dd50dd995950	a99de9c08f4d4fa5d91db16a4b75567df3d49c40	257.0	4.0	3272.0	1802.862882	66.724768	True	1802.862882	40195.0	66.724768	2247.0	17.203671	0.0
375	5435727	5435727	1276	8c1a15fa-71c5-4a3c-b600-05c6f0dc58c3	5459	4869	2	[False]	retain	min_stat	read_balancing	read_count	0.0	0.0	0.999971	0.0	0.0	0.0	0.0	0.0	0.0	2.8e-05	0.0	0.0	0.0	0.0	0.001995	0.032889	0.0	0.034885	0.036872	FAX70708_pass_bcee8f90_a99de9c0_4.fastq.gz	-	FAX70708_pass_bcee8f90_a99de9c0_196.pod5	-	8c1a15fa-71c5-4a3c-b600-05c6f0dc58c3	a99de9c08f4d4fa5d91db16a4b75567df3d49c40	375.0	4.0	549.0	1804.690239	6.951195	True	1804.690239	4187.0	6.951195	441.0	18.549721	0.0
357	5435034	5435034	1044	ae11a77d-0149-432a-a6f3-721f7211abd2	6812	6002	4	[False]	retain	no_balancing	none	none	0.0	0.0	0.0	0.0	0.999997	2e-06	0.0	0.0	0.0	0.0	0.0	0.0	0.0	0.000998	0.004984	0.032837	0.0	0.038819	0.039814	FAX70708_pass_bcee8f90_a99de9c0_4.fastq.gz	-	FAX70708_pass_bcee8f90_a99de9c0_195.pod5	-	ae11a77d-0149-432a-a6f3-721f7211abd2	a99de9c08f4d4fa5d91db16a4b75567df3d49c40	357.0	2.0	516.0	1804.460159	6.959827	True	1804.460159	4192.0	6.959827	497.0	12.748039	0.0
325	5434068	5434068	900	297adf41-5a82-4b0b-b815-d13a090e37ee	9429	8789	4	[False]	retain	min_stat	read_balancing	read_count	0.0	0.0	0.0	0.0	0.999916	2.3e-05	1e-06	5e-06	2.4e-05	3e-06	2.7e-05	0.0	0.0	0.001872	0.00299	0.041758	0.0	0.046619	0.048582	FAX70708_pass_bcee8f90_a99de9c0_4.fastq.gz	-	FAX70708_pass_bcee8f90_a99de9c0_196.pod5	-	297adf41-5a82-4b0b-b815-d13a090e37ee	a99de9c08f4d4fa5d91db16a4b75567df3d49c40	325.0	1.0	647.0	1804.139442	11.72344	True	1804.139442	7062.0	11.72344	399.0	9.617416	0.0
382	5438943	5438943	1112	ea35d69f-fa27-437d-90d6-93817cff1d0d	4247	3775	3	[False]	retain	min_stat	adapter_balancing	adapter_count	0.0	0.0	0.0	0.999638	0.0	1e-06	6.3e-05	2e-06	0.0	0.000103	0.000192	0.0	0.0	0.001	0.003986	0.032885	0.0	0.037871	0.039319	FAX70708_pass_bcee8f90_a99de9c0_4.fastq.gz	-	FAX70708_pass_bcee8f90_a99de9c0_195.pod5	-	ea35d69f-fa27-437d-90d6-93817cff1d0d	a99de9c08f4d4fa5d91db16a4b75567df3d49c40	382.0	1.0	384.0	1805.757968	4.992364	True	1805.757968	3007.0	4.992364	377.0	16.581985	0.0
276	5439703	5439703	773	c333ce41-f2c9-4912-a552-846aeb70517d	4831	4340	unclassified	[False]	retain	below_conf_pred	read_balancing	read_count	0.0006	0.000229	0.621292	0.000224	0.000235	0.145071	0.000188	0.000311	0.00032	0.230648	0.000327	0.00043	0.000127	0.000995	0.108403	0.033885	0.0	0.143283	0.147279	FAX70708_pass_bcee8f90_a99de9c0_5.fastq.gz	-	FAX70708_pass_bcee8f90_a99de9c0_200.pod5	-	c333ce41-f2c9-4912-a552-846aeb70517d	a99de9c08f4d4fa5d91db16a4b75567df3d49c40	276.0	4.0	3195.0	1806.010292	41.802789	True	1806.010292	25182.0	41.802789	3390.0	17.37665	0.0
383	5439642	5439642	1185	1cf0dbe3-c2b2-4dfe-8c52-79684141a3e3	5340	4762	2	[False]	retain	no_balancing	blacklist_mock	none	0.000863	0.0	0.999092	0.0	1.2e-05	1e-06	0.0	1.2e-05	0.0	5e-06	0.0	1.5e-05	0.0	0.000997	0.001002	0.183387	0.0	0.185385	0.188373	FAX70708_pass_bcee8f90_a99de9c0_4.fastq.gz	-	FAX70708_pass_bcee8f90_a99de9c0_198.pod5	-	1cf0dbe3-c2b2-4dfe-8c52-79684141a3e3	a99de9c08f4d4fa5d91db16a4b75567df3d49c40	383.0	2.0	1671.0	1805.99004	19.911023	True	1805.99004	11994.0	19.911023	1734.0	15.926909	0.0
211	5440325	5440325	935	c7e7815b-b32a-4234-83d1-223266bf22a0	5553	5176	8	[False]	retain	min_stat	adapter_balancing	adapter_count	0.0	0.0	0.0	0.0	0.0	0.0	0.0	0.0	1.0	0.0	0.0	0.0	0.0	0.001994	0.000997	0.041865	0.0	0.044856	0.048648	FAX70708_pass_bcee8f90_a99de9c0_4.fastq.gz	-	FAX70708_pass_bcee8f90_a99de9c0_197.pod5	-	c7e7815b-b32a-4234-83d1-223266bf22a0	a99de9c08f4d4fa5d91db16a4b75567df3d49c40	211.0	3.0	1095.0	1806.216799	15.561753	True	1806.216799	9374.0	15.561753	1064.0	17.815071	0.0
235	5421841	5421841	2154	9b6f1d16-da5c-43cb-9904-0fd3e424d822	25250	0	failed_read	False	retain	too_long_read	read_balancing	failed_read	0.0	0.0	0.0	0.0	0.0	0.0	0.0	0.0	0.0	0.0	0.0		0.0	0.0	0.0	0.0	0.0	0.0	0.0	FAX70708_fail_bcee8f90_a99de9c0_0.fastq.gz	-	FAX70708_fail_bcee8f90_a99de9c0_24.pod5	-	9b6f1d16-da5c-43cb-9904-0fd3e424d822	a99de9c08f4d4fa5d91db16a4b75567df3d49c40	235.0	1.0	441.0	1800.080013	8.764608	False	1800.080013	5279.0	8.764608	28.0	1.333747	0.0
221	5444385	5444385	1147	681f7ef6-798b-468f-94d1-b629a7b23e23	3493	2654	outlier	[ True]	retain	outlier_detected	base_balancing	base_normalization	0.000374	0.001719	0.000239	0.005034	0.001197	0.000246	0.031294	0.001045	0.001041	0.000796	0.001943	0.000673	0.9544	0.000998	0.013952	0.028906	0.0	0.043855	0.044852	FAX70708_fail_bcee8f90_a99de9c0_0.fastq.gz	-	FAX70708_fail_bcee8f90_a99de9c0_24.pod5	-	681f7ef6-798b-468f-94d1-b629a7b23e23	a99de9c08f4d4fa5d91db16a4b75567df3d49c40	221.0	1.0	285.0	1807.564741	5.823041	False	1807.564741	3507.0	5.823041	45.0	2.692691	0.0
340	5436932	5436932	835	060c809e-cc19-4bb4-958d-4d2a353e2249	11026	10650	10	[False]	retain	min_stat	read_balancing	read_count	3.1e-05	0.000242	6.2e-05	0.00012	7e-06	0.00017	4.3e-05	3.7e-05	9.1e-05	0.000332	0.998854	1e-05	0.0	0.000999	0.011959	0.030292	0.0	0.04325	0.044247									0.0
219	5441667	5441667	996	a1e5566b-e8e5-4f86-bb6c-856fc872da30	6777	5597	3	[False]	retain	no_balancing	blacklist_mock	none	0.0	0.0	0.0	0.999968	0.0	0.0	0.0	2.1e-05	0.0	2e-06	8e-06	0.0	0.0	0.009966	0.009966	0.044848	0.0	0.06478	0.072754									0.0
206	5440419	5440419	889	b5b43dd5-463e-4a6c-9cb0-3f3b98b7c908	8361	7938	8	[False]	retain	min_stat	read_balancing	read_count	1.2e-05	0.000921	0.000165	2.2e-05	1.6e-05	6e-05	3.5e-05	2.5e-05	0.998704	2.8e-05	1e-05	2e-06	0.0	0.001	0.025912	0.040863	0.0	0.067775	0.075747	FAX70708_pass_bcee8f90_a99de9c0_4.fastq.gz	-	FAX70708_pass_bcee8f90_a99de9c0_198.pod5	-	b5b43dd5-463e-4a6c-9cb0-3f3b98b7c908	a99de9c08f4d4fa5d91db16a4b75567df3d49c40	206.0	2.0	1384.0	1806.248008	19.762948	True	1806.248008	11905.0	19.762948	1438.0	17.790192	0.0
277	5443146	5443146	813	fb504f34-04cb-4ddf-95d9-f4ee106e69fd	5420	4704	10	[False]	retain	no_balancing	none	none	0.0	0.0	0.0	0.0	0.0	0.0	0.0	0.0	0.0	0.0	0.999999	0.0	0.0	0.001993	0.005979	0.035879	0.0	0.043852	0.043852	FAX70708_pass_bcee8f90_a99de9c0_4.fastq.gz	-	FAX70708_pass_bcee8f90_a99de9c0_196.pod5	-	fb504f34-04cb-4ddf-95d9-f4ee106e69fd	a99de9c08f4d4fa5d91db16a4b75567df3d49c40	277.0	1.0	498.0	1807.153386	6.134462	True	1807.153386	3695.0	6.134462	437.0	15.653067	0.0
302	5443094	5443094	1106	413ac431-6721-4924-ba25-6293f18ec239	6368	5889	8	[False]	retain	no_balancing	blacklist_mock	none	0.0	0.0	0.0	0.0	0.0	0.0	0.0	0.0	1.0	0.0	0.0	0.0	0.0	0.001994	0.001994	0.033886	0.0	0.037873	0.037873	FAX70708_pass_bcee8f90_a99de9c0_4.fastq.gz	-	FAX70708_pass_bcee8f90_a99de9c0_195.pod5	-	413ac431-6721-4924-ba25-6293f18ec239	a99de9c08f4d4fa5d91db16a4b75567df3d49c40	302.0	3.0	330.0	1807.136122	4.527224	True	1807.136122	2727.0	4.527224	287.0	11.301862	0.0
258	5444538	5444538	966	bb98b8bd-a374-4c03-80b5-ac5264a589cc	6124	5440	9	[False]	retain	no_balancing	blacklist_mock	none	0.000101	1e-06	6e-06	3e-06	0.0	2.3e-05	1e-06	9e-06	0.000888	0.998915	0.0	5.1e-05	0.0	0.000505	0.000996	0.196425	0.000504	0.19843	0.230901	FAX70708_pass_bcee8f90_a99de9c0_5.fastq.gz	-	FAX70708_pass_bcee8f90_a99de9c0_200.pod5	-	bb98b8bd-a374-4c03-80b5-ac5264a589cc	a99de9c08f4d4fa5d91db16a4b75567df3d49c40	258.0	2.0	2861.0	1807.615538	36.588977	True	1807.615538	22041.0	36.588977	2996.0	18.723778	0.0
285	5444956	5444956	1334	d5a949fe-fcd3-45e8-8aea-3eb69f02f157	5707	4446	3	[False]	retain	no_balancing	blacklist_mock	none	0.0	0.0	0.0	0.999995	0.0	0.0	1e-06	1e-06	0.0	1e-06	1e-06	0.0	0.0	0.001	0.00399	0.034882	0.0	0.039872	0.040865	FAX70708_pass_bcee8f90_a99de9c0_4.fastq.gz	-	FAX70708_pass_bcee8f90_a99de9c0_198.pod5	-	d5a949fe-fcd3-45e8-8aea-3eb69f02f157	a99de9c08f4d4fa5d91db16a4b75567df3d49c40	285.0	4.0	1728.0	1807.754316	20.607902	True	1807.754316	12414.0	20.607902	1700.0	14.500079	0.0
310	5442677	5442677	948	6a02d7c1-dbcf-41a4-876d-cf8c9fcc8fec	7916	7094	10	[False]	retain	no_balancing	blacklist_mock	none	1e-06	7.8e-05	2e-06	0.001325	0.0	6.1e-05	1e-05	3.4e-05	1.7e-05	4e-06	0.998437	0.0	3.1e-05	0.000993	0.002993	0.031889	0.0	0.035875	0.036873	FAX70708_pass_bcee8f90_a99de9c0_4.fastq.gz	-	FAX70708_pass_bcee8f90_a99de9c0_196.pod5	-	6a02d7c1-dbcf-41a4-876d-cf8c9fcc8fec	a99de9c08f4d4fa5d91db16a4b75567df3d49c40	310.0	3.0	516.0	1806.997676	8.475432	True	1806.997676	5105.0	8.475432	495.0	14.048267	0.0
214	5443246	5443246	778	9e4e1461-a98c-4122-a399-c1db5e26cb78	7919	7091	9	[False]	retain	no_balancing	none	none	0.003143	1.5e-05	0.087645	9e-06	9e-06	9.4e-05	1e-05	0.000327	0.008424	0.899542	7e-06	0.000769	4e-06	0.001001	0.002992	0.028673	0.0	0.032666	0.034656	FAX70708_pass_bcee8f90_a99de9c0_5.fastq.gz	-	FAX70708_pass_bcee8f90_a99de9c0_200.pod5	-	9e4e1461-a98c-4122-a399-c1db5e26cb78	a99de9c08f4d4fa5d91db16a4b75567df3d49c40	214.0	3.0	3144.0	1807.186587	39.585989	True	1807.186587	23846.0	39.585989	2925.0	13.608772	0.0
327	5443757	5443757	960	ac507f54-7935-4ecd-a9e9-d231f2fb6d6f	7049	6336	10	[False]	retain	min_stat	read_balancing	read_count	0.0	0.0	0.0	0.0	0.0	0.0	0.0	0.0	0.0	0.0	1.0	0.0	0.0	0.000997	0.004982	0.030899	0.0	0.036878	0.036878	FAX70708_pass_bcee8f90_a99de9c0_4.fastq.gz	-	FAX70708_pass_bcee8f90_a99de9c0_198.pod5	-	ac507f54-7935-4ecd-a9e9-d231f2fb6d6f	a99de9c08f4d4fa5d91db16a4b75567df3d49c40	327.0	3.0	1731.0	1807.356242	21.5	True	1807.356242	12951.0	21.5	1718.0	15.635823	0.0
256	5444889	5444889	1081	ee19a83e-9cf9-4215-9997-09610c161058	6238	5336	10	[False]	retain	min_stat	base_balancing	base_normalization	0.0	0.0	0.0	0.0	0.0	0.0	0.0	0.0	0.0	0.0	1.0	0.0	0.0	0.000998	0.000999	0.033252	0.000999	0.036248	0.036248									0.0
237	5445332	5445332	747	81a1db4b-2a98-4846-a03f-65bc8d186aa5	7568	6973	9	[False]	retain	min_stat	read_balancing	read_count	0.002917	0.00127	0.000278	0.000582	6e-06	0.002544	1.3e-05	0.000856	0.000907	0.990455	0.000125	4.6e-05	1e-06	0.000996	0.002992	0.033369	0.0	0.037357	0.038354	FAX70708_pass_bcee8f90_a99de9c0_4.fastq.gz	-	FAX70708_pass_bcee8f90_a99de9c0_198.pod5	-	81a1db4b-2a98-4846-a03f-65bc8d186aa5	a99de9c08f4d4fa5d91db16a4b75567df3d49c40	237.0	4.0	1611.0	1807.87915	21.710159	True	1807.87915	13078.0	21.710159	1539.0	13.741206	0.0
208	5447649	5447649	997	624b3323-d615-4f22-a2f4-bf3e12e0fbcd	5151	4617	8	[False]	retain	no_balancing	blacklist_mock	none	0.0	0.0	0.0	0.0	0.0	0.0	0.0	0.0	0.999999	0.0	0.0	0.0	0.0	0.001001	0.001994	0.035885	0.0	0.03888	0.040866	FAX70708_pass_bcee8f90_a99de9c0_4.fastq.gz	-	FAX70708_pass_bcee8f90_a99de9c0_197.pod5	-	624b3323-d615-4f22-a2f4-bf3e12e0fbcd	a99de9c08f4d4fa5d91db16a4b75567df3d49c40	208.0	2.0	1433.0	1808.648406	18.142762	True	1808.648406	10929.0	18.142762	1434.0	16.647011	0.0
220	5445854	5445854	993	9eb23506-5be2-4871-a882-225e804b8289	7563	6758	8	[False]	retain	no_balancing	none	none	2e-06	0.001573	4.4e-05	0.00011	0.003842	4e-05	8e-06	4e-06	0.994325	7e-06	4.5e-05	1e-06	0.0	0.001994	0.007973	0.053845	0.0	0.063812	0.066803	FAX70708_pass_bcee8f90_a99de9c0_4.fastq.gz	-	FAX70708_pass_bcee8f90_a99de9c0_197.pod5	-	9eb23506-5be2-4871-a882-225e804b8289	a99de9c08f4d4fa5d91db16a4b75567df3d49c40	220.0	4.0	1528.0	1808.052457	15.021248	True	1808.052457	9048.0	15.021248	956.0	7.37952	0.0
398	5445231	5445231	925	b16a9fc2-d2ec-4e14-a345-b4b0ed2b5dd8	7986	7477	9	[False]	retain	no_balancing	blacklist_mock	none	2.1e-05	0.0	1e-06	0.0	0.0	0.001693	0.0	1e-06	1e-06	0.99828	0.0	2e-06	0.0	0.0	0.005982	0.108165	0.0	0.114147	0.192886	FAX70708_pass_bcee8f90_a99de9c0_4.fastq.gz	-	FAX70708_pass_bcee8f90_a99de9c0_197.pod5	-	b16a9fc2-d2ec-4e14-a345-b4b0ed2b5dd8	a99de9c08f4d4fa5d91db16a4b75567df3d49c40	398.0	3.0	1554.0	1807.845618	19.38745	True	1807.845618	11679.0	19.38745	1406.0	15.2696	0.0
241	5447592	5447592	1257	7b597c9b-6e37-4300-9693-2004d77b1946	5902	4872	3	[False]	retain	min_stat	base_balancing	base_normalization	0.0	0.0	0.0	0.999994	0.0	0.0	0.0	0.0	0.0	4e-06	1e-06	0.0	0.0	0.0	0.00598	0.033102	0.0	0.039081	0.041069	FAX70708_pass_bcee8f90_a99de9c0_4.fastq.gz	-	FAX70708_pass_bcee8f90_a99de9c0_198.pod5	-	7b597c9b-6e37-4300-9693-2004d77b1946	a99de9c08f4d4fa5d91db16a4b75567df3d49c40	241.0	4.0	2312.0	1808.629482	27.184263	True	1808.629482	16375.0	27.184263	2590.0	16.905334	0.0
260	5446063	5446063	863	ba12cf01-b611-4aaa-b601-87c6fbef1f7e	8248	6903	4	[False]	retain	min_stat	adapter_balancing	adapter_count	0.0	0.0	0.0	0.0	0.999998	0.0	0.0	0.0	0.0	0.0	1e-06	0.0	0.0	0.000993	0.002993	0.033882	0.000998	0.038865	0.039863	FAX70708_pass_bcee8f90_a99de9c0_4.fastq.gz	-	FAX70708_pass_bcee8f90_a99de9c0_196.pod5	-	ba12cf01-b611-4aaa-b601-87c6fbef1f7e	a99de9c08f4d4fa5d91db16a4b75567df3d49c40	260.0	1.0	731.0	1808.121846	10.027888	True	1808.121846	6040.0	10.027888	724.0	17.316238	0.0
349	5448503	5448503	848	77a2781e-5581-454f-b82e-f2e4970d1d26	5635	4914	3	[False]	retain	min_stat	adapter_balancing	adapter_count	9e-06	0.000363	2e-06	0.998242	2e-06	2e-05	0.000199	3.1e-05	2.7e-05	6.7e-05	0.000962	1e-06	7.4e-05	0.000997	0.003989	0.033981	0.0	0.038967	0.039967	FAX70708_pass_bcee8f90_a99de9c0_4.fastq.gz	-	FAX70708_pass_bcee8f90_a99de9c0_196.pod5	-	77a2781e-5581-454f-b82e-f2e4970d1d26	a99de9c08f4d4fa5d91db16a4b75567df3d49c40	349.0	2.0	876.0	1808.931939	11.517928	True	1808.931939	6938.0	11.517928	938.0	16.395622	0.0
297	5429321	5429321	1971	0365155f-2bb3-4733-ab5b-9719956d7213	25194	0	failed_read	False	retain	too_long_read	base_balancing	failed_read	0.0	0.0	0.0	0.0	0.0	0.0	0.0	0.0	0.0	0.0	0.0		0.0	0.0	0.0	0.0	0.0	0.0	0.0									0.0
350	5446603	5446603	871	d2aafe32-481a-4ac2-91e2-e7d30c17f461	8063	7405	unclassified	[False]	retain	below_conf_pred	read_balancing	read_count	0.052875	0.006665	0.276996	0.002012	0.442152	0.016247	0.018014	0.08948	0.021004	0.023846	0.006488	0.03669	0.007531	0.000504	0.006979	0.03289	0.0	0.040373	0.04237	FAX70708_pass_bcee8f90_a99de9c0_4.fastq.gz	-	FAX70708_pass_bcee8f90_a99de9c0_197.pod5	-	d2aafe32-481a-4ac2-91e2-e7d30c17f461	a99de9c08f4d4fa5d91db16a4b75567df3d49c40	350.0	3.0	1054.0	1808.301129	13.251992	True	1808.301129	7983.0	13.251992	1075.0	13.793591	0.0
234	5448640	5448640	1446	968ecc66-6441-4591-96f3-b9669867b83e	6179	5720	0	[False]	reject	blacklisted	blacklist_mock	none	0.999913	0.0	0.0	0.0	0.0	0.0	0.0	1.2e-05	0.0	0.0	0.0	7.5e-05	0.0	0.001991	0.003989	0.033883	0.0	0.039863	0.039863									0.0
205	5446249	5446249	1171	4deeb90e-47eb-4b02-9115-6f0fe091969a	8538	7727	7	[False]	retain	no_balancing	none	none	0.0	0.0	0.0	0.0	0.0	0.0	0.0	0.999992	1e-06	3e-06	0.0	4e-06	0.0	0.000993	0.002993	0.033885	0.0	0.037871	0.039862	FAX70708_pass_bcee8f90_a99de9c0_4.fastq.gz	-	FAX70708_pass_bcee8f90_a99de9c0_197.pod5	-	4deeb90e-47eb-4b02-9115-6f0fe091969a	a99de9c08f4d4fa5d91db16a4b75567df3d49c40	205.0	4.0	1196.0	1808.183599	19.687915	True	1808.183599	11860.0	19.687915	1081.0	16.900967	0.0
324	5443438	5443438	878	6bcc6ca2-8cc9-428d-86d0-1574fd9c27b1	12296	11033	3	[False]	retain	min_stat	adapter_balancing	adapter_count	0.0	0.0	0.0	0.999946	0.0	2e-06	8e-06	1e-06	1e-06	2.6e-05	1.6e-05	0.0	0.0	0.000997	0.007973	0.175028	0.0	0.183998	0.261607	FAX70708_pass_bcee8f90_a99de9c0_4.fastq.gz	-	FAX70708_pass_bcee8f90_a99de9c0_198.pod5	-	6bcc6ca2-8cc9-428d-86d0-1574fd9c27b1	a99de9c08f4d4fa5d91db16a4b75567df3d49c40	324.0	3.0	1797.0	1807.250332	24.024568	True	1807.250332	14472.0	24.024568	1689.0	16.223801	0.0
217	5453093	5453093	966	dd33d08a-8b04-4a67-8dac-9067815eacad	3537	2958	3	[False]	retain	min_stat	base_balancing	base_normalization	0.0	1e-06	0.0	0.998325	0.0	1.7e-05	0.00042	9e-06	4e-06	0.000518	0.000704	1e-06	0.0	0.000998	0.002989	0.057414	0.0	0.061401	0.077346	FAX70708_pass_bcee8f90_a99de9c0_4.fastq.gz	-	FAX70708_pass_bcee8f90_a99de9c0_196.pod5	-	dd33d08a-8b04-4a67-8dac-9067815eacad	a99de9c08f4d4fa5d91db16a4b75567df3d49c40	217.0	2.0	415.0	1810.455843	5.021912	True	1810.455843	3025.0	5.021912	460.0	13.851791	0.0
329	5449930	5449930	954	8ae8e392-dfd8-4995-82aa-2d3efbfebd5d	6988	6020	unclassified	[False]	retain	below_conf_pred	blacklist_mock	none	0.044141	0.001611	0.251943	0.005131	0.002044	0.223774	0.00282	0.038361	0.00172	0.391085	0.031406	0.004573	0.001393	0.000996	0.003989	0.028903	0.0	0.033888	0.034456	FAX70708_pass_bcee8f90_a99de9c0_5.fastq.gz	-	FAX70708_pass_bcee8f90_a99de9c0_200.pod5	-	8ae8e392-dfd8-4995-82aa-2d3efbfebd5d	a99de9c08f4d4fa5d91db16a4b75567df3d49c40	329.0	1.0	3070.0	1809.40571	36.919323	True	1809.40571	22240.0	36.919323	3333.0	16.886757	0.0
387	5434298	5434298	1159	4534628c-b0ac-4a57-adeb-dc5655e1d192	22719	22048	4	[False]	retain	min_stat	adapter_balancing	adapter_count	0.0	0.0	0.0	0.0	0.999999	0.0	0.0	0.0	0.0	0.0	0.0	0.0	0.0	0.00306	0.003934	0.049586	0.0	0.05658	0.058719	FAX70708_pass_bcee8f90_a99de9c0_5.fastq.gz	-	FAX70708_pass_bcee8f90_a99de9c0_201.pod5	-	4534628c-b0ac-4a57-adeb-dc5655e1d192	a99de9c08f4d4fa5d91db16a4b75567df3d49c40	387.0	1.0	1863.0	1804.215803	44.933267	True	1804.215803	27067.0	44.933267	819.0	12.385639	0.0
344	5449295	5449295	1043	9a494a68-1f42-4639-8523-65f34ce46c2d	8919	0	failed_read	False	reject	not_real_read	base_balancing	failed_read	0.0	0.0	0.0	0.0	0.0	0.0	0.0	0.0	0.0	0.0	0.0		0.0	0.000996	0.0	0.0	0.0	0.000996	0.000996	FAX70708_pass_bcee8f90_a99de9c0_4.fastq.gz	-	FAX70708_pass_bcee8f90_a99de9c0_196.pod5	-	9a494a68-1f42-4639-8523-65f34ce46c2d	a99de9c08f4d4fa5d91db16a4b75567df3d49c40	344.0	1.0	283.0	1809.194887	4.001328	True	1809.194887	2410.0	4.001328	151.0	9.591142	0.0
243	5450521	5450521	1080	3aabeb37-bae1-4e90-a40d-eac9185f102b	7453	6260	unclassified	[False]	retain	below_conf_pred	base_balancing	base_normalization	0.446598	8e-06	4.1e-05	9e-06	2e-06	2.9e-05	1.1e-05	0.553223	3e-06	3.9e-05	6e-06	3.2e-05	0.0	0.011247	0.018816	0.035214	0.000998	0.066274	0.068269	FAX70708_pass_bcee8f90_a99de9c0_4.fastq.gz	-	FAX70708_pass_bcee8f90_a99de9c0_196.pod5	-	3aabeb37-bae1-4e90-a40d-eac9185f102b	a99de9c08f4d4fa5d91db16a4b75567df3d49c40	243.0	4.0	420.0	1809.601926	7.744356	True	1809.601926	4665.0	7.744356	452.0	14.758841	0.0
242	5451097	5451097	1014	3d0663ef-9e1c-4240-ace2-e53e99392abf	7208	6488	3	[False]	retain	min_stat	read_balancing	read_count	0.0	0.0	0.0	0.999856	0.0	1e-06	0.0	0.0	0.0	1.3e-05	0.000129	0.0	0.0	0.000998	0.011294	0.034882	0.0	0.047173	0.047173	FAX70708_pass_bcee8f90_a99de9c0_4.fastq.gz	-	FAX70708_pass_bcee8f90_a99de9c0_197.pod5	-	3d0663ef-9e1c-4240-ace2-e53e99392abf	a99de9c08f4d4fa5d91db16a4b75567df3d49c40	242.0	1.0	650.0	1809.793161	8.546813	True	1809.793161	5148.0	8.546813	702.0	14.018322	0.0
331	5453835	5453835	957	490f4142-ce49-499d-9af4-67b411ecca9a	4587	3752	2	[False]	retain	min_stat	read_balancing	read_count	0.0	0.0	0.999997	0.0	0.0	0.0	0.0	0.0	0.0	2e-06	0.0	0.0	0.0	0.000995	0.001993	0.033886	0.0	0.036875	0.03787									0.0
380	5454587	5454587	1287	1e9357be-fae4-44d6-92c1-250418bbcaf9	4618	3746	3	[False]	retain	min_stat	read_balancing	read_count	0.0	1e-06	1e-06	0.997664	1e-06	7e-06	0.000269	7e-06	4e-06	0.000209	0.001836	0.0	0.0	0.002601	0.004983	0.038868	0.0	0.046453	0.047449	FAX70708_pass_bcee8f90_a99de9c0_4.fastq.gz	-	FAX70708_pass_bcee8f90_a99de9c0_198.pod5	-	1e9357be-fae4-44d6-92c1-250418bbcaf9	a99de9c08f4d4fa5d91db16a4b75567df3d49c40	380.0	2.0	1576.0	1810.951859	19.719124	True	1810.951859	11878.0	19.719124	1807.0	16.10133	0.0
318	5453622	5453622	1110	ac3d422f-2f9a-4f5e-b1e7-d75c9d9ad4ac	5852	5264	4	[False]	retain	min_stat	adapter_balancing	adapter_count	0.0	0.0	0.0	0.0	0.999989	0.0	0.0	0.0	0.0	0.0	1e-05	0.0	0.0	0.000997	0.000811	0.033912	0.0	0.03572	0.037996	FAX70708_pass_bcee8f90_a99de9c0_5.fastq.gz	-	FAX70708_pass_bcee8f90_a99de9c0_203.pod5	-	ac3d422f-2f9a-4f5e-b1e7-d75c9d9ad4ac	a99de9c08f4d4fa5d91db16a4b75567df3d49c40	318.0	2.0	5645.0	1810.631474	64.092629	True	1810.631474	38609.0	64.092629	5866.0	16.131004	0.0
253	5454577	5454577	1174	918bb88e-e8af-4757-ab0b-76f9011a908d	5637	5177	4	[False]	retain	min_stat	base_balancing	base_normalization	0.0	0.0	0.0	0.0	0.999997	0.0	1e-06	0.0	1e-06	0.0	0.0	0.0	0.0	0.00097	0.003986	0.039868	0.0	0.044824	0.05479	FAX70708_pass_bcee8f90_a99de9c0_4.fastq.gz	-	FAX70708_pass_bcee8f90_a99de9c0_197.pod5	-	918bb88e-e8af-4757-ab0b-76f9011a908d	a99de9c08f4d4fa5d91db16a4b75567df3d49c40	253.0	4.0	810.0	1810.948539	12.510624	True	1810.948539	7536.0	12.510624	846.0	15.007087	0.0
256	5455034	5455034	1083	107cd968-df4c-4fd8-82e3-79c61bc90691	5325	4485	9	[False]	retain	min_stat	base_balancing	base_normalization	0.000839	0.000247	7.9e-05	2.5e-05	3e-06	0.001642	4e-06	3.7e-05	0.001825	0.99141	2e-06	0.003887	1e-06	0.00299	0.005982	0.042856	0.0	0.051829	0.052822	FAX70708_pass_bcee8f90_a99de9c0_4.fastq.gz	-	FAX70708_pass_bcee8f90_a99de9c0_198.pod5	-	107cd968-df4c-4fd8-82e3-79c61bc90691	a99de9c08f4d4fa5d91db16a4b75567df3d49c40	256.0	3.0	1686.0	1811.100266	21.534529	True	1811.100266	12972.0	21.534529	1750.0	17.153049	0.0
275	5453366	5453366	1164	a9dcefec-c799-40a4-9667-7a278ed2052c	6848	6151	0	[False]	retain	no_balancing	none	none	0.999416	0.0	2e-06	0.0	0.0	1e-06	0.0	0.000307	0.0	1.4e-05	0.0	0.000259	0.0	0.001993	0.009966	0.031896	0.0	0.043856	0.045848	FAX70708_pass_bcee8f90_a99de9c0_4.fastq.gz	-	FAX70708_pass_bcee8f90_a99de9c0_198.pod5	-	a9dcefec-c799-40a4-9667-7a278ed2052c	a99de9c08f4d4fa5d91db16a4b75567df3d49c40	275.0	3.0	1010.0	1810.546481	15.550465	True	1810.546481	9367.0	15.550465	958.0	18.628817	0.0
342	5456926	5456926	906	f95d331e-b8a6-45a4-b290-3234ed179dee	4845	3989	4	[False]	retain	min_stat	adapter_balancing	adapter_count	0.0	0.0	0.0	0.0	0.999894	2e-06	7.5e-05	1e-06	2e-05	0.0	6e-06	1e-06	1e-06	0.000996	0.001998	0.049781	0.001045	0.053819	0.054809	FAX70708_pass_bcee8f90_a99de9c0_4.fastq.gz	-	FAX70708_pass_bcee8f90_a99de9c0_196.pod5	-	f95d331e-b8a6-45a4-b290-3234ed179dee	a99de9c08f4d4fa5d91db16a4b75567df3d49c40	342.0	1.0	785.0	1811.72842	8.767596	True	1811.72842	5281.0	8.767596	902.0	16.176233	0.0
336	5455675	5455675	814	739f07b1-17c9-4c92-bb2d-2342df6991bc	5629	5067	4	[False]	retain	min_stat	base_balancing	base_normalization	0.0	0.0	0.0	0.0	1.0	0.0	0.0	0.0	0.0	0.0	0.0	0.0	0.0	0.013957	0.003933	0.038871	0.0	0.056761	0.059752	FAX70708_pass_bcee8f90_a99de9c0_4.fastq.gz	-	FAX70708_pass_bcee8f90_a99de9c0_196.pod5	-	739f07b1-17c9-4c92-bb2d-2342df6991bc	a99de9c08f4d4fa5d91db16a4b75567df3d49c40	336.0	4.0	452.0	1811.313081	7.442895	True	1811.313081	4483.0	7.442895	535.0	14.964055	0.0
284	5447332	5447332	863	0e8a0ada-4ec8-4da6-a950-5652bbe3eef3	15122	0	failed_read	False	reject	not_real_read	adapter_balancing	failed_read	0.0	0.0	0.0	0.0	0.0	0.0	0.0	0.0	0.0	0.0	0.0		0.0	0.0	0.0	0.0	0.0	0.0	0.0	FAX70708_fail_bcee8f90_a99de9c0_0.fastq.gz	-	FAX70708_fail_bcee8f90_a99de9c0_24.pod5	-	0e8a0ada-4ec8-4da6-a950-5652bbe3eef3	a99de9c08f4d4fa5d91db16a4b75567df3d49c40	284.0	3.0	267.0	1808.543161	5.267596	False	1808.543161	3173.0	5.267596	113.0	4.805923	0.0
266	5454392	5454392	919	1e0aec63-3dbd-46e2-8634-9793dd745b0e	8062	7359	2	[False]	retain	no_balancing	blacklist_mock	none	0.0	0.0	0.999989	1e-06	1e-06	0.0	0.0	0.0	3e-06	5e-06	0.0	0.0	0.0	0.000997	0.001996	0.034265	0.0	0.037258	0.039248	FAX70708_pass_bcee8f90_a99de9c0_4.fastq.gz	-	FAX70708_pass_bcee8f90_a99de9c0_198.pod5	-	1e0aec63-3dbd-46e2-8634-9793dd745b0e	a99de9c08f4d4fa5d91db16a4b75567df3d49c40	266.0	4.0	1213.0	1810.887118	22.361554	True	1810.887118	13470.0	22.361554	865.0	13.678427	0.0
311	5457532	5457532	1042	c1bbe725-7802-4f0d-94f3-710bc039e059	5156	3939	4	[False]	retain	min_stat	read_balancing	read_count	0.004992	5e-05	0.001259	3e-06	0.992727	0.000343	1.5e-05	0.000215	0.000131	7.8e-05	1.7e-05	0.00017	1e-06	0.000903	0.004983	0.031367	0.0	0.037253	0.039316	FAX70708_pass_bcee8f90_a99de9c0_4.fastq.gz	-	FAX70708_pass_bcee8f90_a99de9c0_196.pod5	-	c1bbe725-7802-4f0d-94f3-710bc039e059	a99de9c08f4d4fa5d91db16a4b75567df3d49c40	311.0	1.0	409.0	1811.929615	4.582337	True	1811.929615	2760.0	4.582337	394.0	17.417427	0.0
396	5457081	5457081	817	3559065c-7689-460b-ace8-920343c73ff2	5683	4805	10	[False]	retain	min_stat	base_balancing	base_normalization	0.000513	1e-06	2.5e-05	0.000285	2e-06	0.0002	7.8e-05	0.000667	2e-06	0.000163	0.998062	2e-06	0.0	0.0	0.001087	0.105663	0.0	0.10675	0.138214	FAX70708_pass_bcee8f90_a99de9c0_4.fastq.gz	-	FAX70708_pass_bcee8f90_a99de9c0_197.pod5	-	3559065c-7689-460b-ace8-920343c73ff2	a99de9c08f4d4fa5d91db16a4b75567df3d49c40	396.0	2.0	1124.0	1811.77988	12.790505	True	1811.77988	7705.0	12.790505	1064.0	14.376654	0.0
201	5456311	5456311	952	d0f2db48-82c7-4eb9-a0d2-7345481061a5	7081	6354	9	[False]	retain	no_balancing	none	none	0.005225	2e-06	0.001345	5e-06	3e-06	0.146557	4e-06	5.1e-05	2e-06	0.846714	1.5e-05	7.6e-05	2e-06	0.000996	0.003987	0.029899	0.0	0.034882	0.036875	FAX70708_pass_bcee8f90_a99de9c0_4.fastq.gz	-	FAX70708_pass_bcee8f90_a99de9c0_197.pod5	-	d0f2db48-82c7-4eb9-a0d2-7345481061a5	a99de9c08f4d4fa5d91db16a4b75567df3d49c40	201.0	2.0	821.0	1811.524236	11.049137	True	1811.524236	6656.0	11.049137	710.0	9.240223	0.0
332	5456107	5456107	1180	e0b83033-4a7a-4dc8-8542-69a663c04ebc	7413	6793	7	[False]	retain	min_stat	adapter_balancing	adapter_count	0.176166	1.3e-05	2e-06	6.1e-05	1e-06	4e-06	2.5e-05	0.823518	2.1e-05	2.4e-05	0.000153	1.2e-05	0.0	0.000994	0.003987	0.040825	0.0	0.045806	0.047797	FAX70708_pass_bcee8f90_a99de9c0_4.fastq.gz	-	FAX70708_pass_bcee8f90_a99de9c0_197.pod5	-	e0b83033-4a7a-4dc8-8542-69a663c04ebc	a99de9c08f4d4fa5d91db16a4b75567df3d49c40	332.0	1.0	867.0	1811.456507	11.825697	True	1811.456507	7123.0	11.825697	795.0	15.178061	0.0
335	5456962	5456962	789	f19416b3-4767-4239-8436-f1fa1bebc722	6388	6050	1	[False]	retain	no_balancing	blacklist_mock	none	7.7e-05	0.999395	1.7e-05	4.8e-05	1.8e-05	9.7e-05	6e-06	1.7e-05	0.000192	0.0001	2.3e-05	6e-06	2e-06	0.00299	0.00598	0.035841	0.0	0.04481	0.046804	FAX70708_pass_bcee8f90_a99de9c0_4.fastq.gz	-	FAX70708_pass_bcee8f90_a99de9c0_196.pod5	-	f19416b3-4767-4239-8436-f1fa1bebc722	a99de9c08f4d4fa5d91db16a4b75567df3d49c40	335.0	2.0	579.0	1811.740372	8.808765	True	1811.740372	5306.0	8.808765	556.0	16.99312	0.0
227	5438985	5438985	1571	95e248f3-f927-46e1-adba-9d8f5c817768	25008	0	failed_read	False	retain	too_long_read	blacklist_mock	failed_read	0.0	0.0	0.0	0.0	0.0	0.0	0.0	0.0	0.0	0.0	0.0		0.0	0.0	0.0	0.0	0.0	0.0	0.0									0.0
234	5457591	5457591	1449	edae979e-5a8f-4436-8097-9baec846fd6e	6422	5467	4	[False]	retain	no_balancing	blacklist_mock	none	0.0	0.0	0.0	0.0	0.999996	0.0	0.0	0.0	1e-06	0.0	2e-06	0.0	0.0	0.001992	0.003985	0.032901	0.0	0.038879	0.040873	FAX70708_pass_bcee8f90_a99de9c0_4.fastq.gz	-	FAX70708_pass_bcee8f90_a99de9c0_196.pod5	-	edae979e-5a8f-4436-8097-9baec846fd6e	a99de9c08f4d4fa5d91db16a4b75567df3d49c40	234.0	1.0	346.0	1811.949203	4.801461	True	1811.949203	2892.0	4.801461	349.0	17.373243	0.0
337	5454603	5454603	1004	42db18a8-1c4b-4517-bb4a-f4ab31814970	9195	8659	3	[False]	retain	no_balancing	blacklist_mock	none	0.000158	0.003106	0.000122	0.914284	0.00031	0.003748	0.000642	0.008975	9.8e-05	0.003126	0.065379	2.8e-05	2.4e-05	0.001002	0.006971	0.032889	0.0	0.040862	0.041858	FAX70708_pass_bcee8f90_a99de9c0_4.fastq.gz	-	FAX70708_pass_bcee8f90_a99de9c0_196.pod5	-	42db18a8-1c4b-4517-bb4a-f4ab31814970	a99de9c08f4d4fa5d91db16a4b75567df3d49c40	337.0	4.0	293.0	1810.957171	3.487052	True	1810.957171	2100.0	3.487052	82.0	10.661477	0.0
373	5460302	5460302	1002	f09db46c-7b37-4e2d-8636-6321fdcde0aa	5628	4759	9	[False]	retain	no_balancing	none	none	1.6e-05	1e-06	1e-06	1e-06	0.0	0.001562	0.0	1e-06	1.7e-05	0.998398	0.0	2e-06	0.0	0.000997	0.001996	0.028956	0.0	0.031949	0.033943	FAX70708_pass_bcee8f90_a99de9c0_4.fastq.gz	-	FAX70708_pass_bcee8f90_a99de9c0_198.pod5	-	f09db46c-7b37-4e2d-8636-6321fdcde0aa	a99de9c08f4d4fa5d91db16a4b75567df3d49c40	373.0	4.0	1621.0	1812.84927	18.666335	True	1812.84927	11244.0	18.666335	1692.0	16.158169	0.0
282	5461138	5461138	882	7ef5e121-229f-48e6-a725-3121011f99b1	5181	4574	4	[False]	retain	no_balancing	none	none	0.0	0.0	0.0	0.0	0.999793	1e-06	0.000143	1e-06	1.8e-05	0.0	4.4e-05	0.0	0.0	0.00299	0.00299	0.031893	0.0	0.037872	0.037872	FAX70708_pass_bcee8f90_a99de9c0_5.fastq.gz	-	FAX70708_pass_bcee8f90_a99de9c0_201.pod5	-	7ef5e121-229f-48e6-a725-3121011f99b1	a99de9c08f4d4fa5d91db16a4b75567df3d49c40	282.0	2.0	3095.0	1813.126826	36.688911	True	1813.126826	22101.0	36.688911	3508.0	16.909883	0.0
250	5454532	5454532	1132	9062e2ad-407a-431c-901e-bb2a369542bf	11954	0	failed_read	False	reject	not_real_read	adapter_balancing	failed_read	0.0	0.0	0.0	0.0	0.0	0.0	0.0	0.0	0.0	0.0	0.0		0.0	0.000998	0.0	0.0	0.0	0.000998	0.000998									0.0
298	5460887	5460887	2458	6f00488b-e952-4a93-a11e-4a52eef7873c	5151	4442	3	[False]	retain	min_stat	adapter_balancing	adapter_count	0.0	0.0	0.0	0.999996	0.0	0.0	0.0	0.0	0.0	2e-06	2e-06	0.0	0.0	0.001991	0.00299	0.056811	0.0	0.061792	0.062785	FAX70708_pass_bcee8f90_a99de9c0_4.fastq.gz	-	FAX70708_pass_bcee8f90_a99de9c0_197.pod5	-	6f00488b-e952-4a93-a11e-4a52eef7873c	a99de9c08f4d4fa5d91db16a4b75567df3d49c40	298.0	3.0	735.0	1813.043493	9.831673	True	1813.043493	5922.0	9.831673	747.0	14.968152	0.0
301	5461173	5461173	1064	03414267-a539-4e9b-94b5-37117fa1d456	6209	4998	3	[False]	retain	min_stat	adapter_balancing	adapter_count	0.0	0.0	0.0	0.999979	0.0	0.0	0.0	0.0	0.0	4e-06	1.6e-05	0.0	0.0	0.003979	0.020933	0.042802	0.001	0.068713	0.068713	FAX70708_pass_bcee8f90_a99de9c0_4.fastq.gz	-	FAX70708_pass_bcee8f90_a99de9c0_197.pod5	-	03414267-a539-4e9b-94b5-37117fa1d456	a99de9c08f4d4fa5d91db16a4b75567df3d49c40	301.0	3.0	890.0	1813.138446	10.304449	True	1813.138446	6207.0	10.304449	826.0	15.032831	0.0
320	5462593	5462593	1390	f2371ea8-e4d2-4953-ae4d-175404d20b0d	5565	4844	3	[False]	retain	min_stat	adapter_balancing	adapter_count	5e-06	0.000283	4e-06	0.998021	0.0	1.2e-05	1e-06	6e-06	6e-06	3.8e-05	0.001624	0.0	0.0	0.000997	0.003986	0.033134	0.0	0.038117	0.040116	FAX70708_pass_bcee8f90_a99de9c0_4.fastq.gz	-	FAX70708_pass_bcee8f90_a99de9c0_198.pod5	-	f2371ea8-e4d2-4953-ae4d-175404d20b0d	a99de9c08f4d4fa5d91db16a4b75567df3d49c40	320.0	2.0	1541.0	1813.609894	18.916335	True	1813.609894	11395.0	18.916335	1707.0	16.888639	0.0
360	5460551	5460551	886	a1a7c74e-34e1-488e-8e70-c33a59eb62f0	7727	0	failed_read	False	reject	not_real_read	adapter_balancing	failed_read	0.0	0.0	0.0	0.0	0.0	0.0	0.0	0.0	0.0	0.0	0.0		0.0	0.000997	0.0	0.0	0.0	0.000997	0.000997									0.0
357	5461348	5461348	1046	77051ad5-7744-4e8e-b037-a1d1e48b6665	7343	6325	0	[False]	retain	no_balancing	none	none	0.997775	1e-06	1e-06	1e-06	1e-06	5e-06	1e-06	1e-05	2.1e-05	1.9e-05	1e-06	0.002165	0.0	0.002991	0.046841	0.034882	0.000997	0.085711	0.086708	FAX70708_pass_bcee8f90_a99de9c0_4.fastq.gz	-	FAX70708_pass_bcee8f90_a99de9c0_196.pod5	-	77051ad5-7744-4e8e-b037-a1d1e48b6665	a99de9c08f4d4fa5d91db16a4b75567df3d49c40	357.0	2.0	439.0	1813.196547	5.845618	True	1813.196547	3521.0	5.845618	383.0	18.431143	0.0
287	5455515	5455515	1094	e74fae67-bdb9-46a3-8829-e048b00664bf	13211	12533	3	[False]	retain	no_balancing	none	none	0.0	0.0	0.0	0.999955	0.0	1e-06	2.5e-05	1e-06	0.0	1.3e-05	4e-06	0.0	0.0	0.000996	0.131194	0.032468	0.0	0.164658	0.172629	FAX70708_pass_bcee8f90_a99de9c0_4.fastq.gz	-	FAX70708_pass_bcee8f90_a99de9c0_196.pod5	-	e74fae67-bdb9-46a3-8829-e048b00664bf	a99de9c08f4d4fa5d91db16a4b75567df3d49c40	287.0	2.0	479.0	1811.25996	7.694887	True	1811.25996	4635.0	7.694887	361.0	12.687546	0.0
302	5461684	5461684	1108	2d68360c-7bdc-49d8-9a2f-e77a21ecfc61	7631	7292	8	[False]	retain	no_balancing	blacklist_mock	none	0.000445	0.013867	0.000656	0.000945	0.020018	0.000221	0.000265	0.000174	0.962185	0.000127	0.000956	9.9e-05	4.3e-05	0.000997	0.002989	0.032467	0.0	0.036453	0.03745									0.0
300	5455150	5455150	2795	110edae7-cfa9-4612-b341-aafdd5e7adc4	14735	14121	unclassified	[False]	retain	below_conf_pred	base_balancing	base_normalization	0.003964	0.026628	0.003628	0.071253	0.04439	0.005311	0.540022	0.02009	0.018379	0.00702	0.0712	0.004736	0.18338	0.000997	0.001993	0.034882	0.0	0.037872	0.038869	FAX70708_pass_bcee8f90_a99de9c0_5.fastq.gz	-	FAX70708_pass_bcee8f90_a99de9c0_201.pod5	-	110edae7-cfa9-4612-b341-aafdd5e7adc4	a99de9c08f4d4fa5d91db16a4b75567df3d49c40	300.0	2.0	4580.0	1811.138778	47.167331	True	1811.138778	28413.0	47.167331	3836.0	11.68295	0.0
338	5460018	5460018	857	e20b9d91-1d36-438a-9ee8-16f2a19cce91	9915	8921	3	[False]	retain	min_stat	adapter_balancing	adapter_count	0.0	0.0	0.0	0.999957	0.0	2e-06	1.7e-05	3e-06	1e-06	1.3e-05	6e-06	0.0	0.0	0.001993	0.004983	0.032889	0.0	0.039865	0.039865	FAX70708_pass_bcee8f90_a99de9c0_4.fastq.gz	-	FAX70708_pass_bcee8f90_a99de9c0_199.pod5	-	e20b9d91-1d36-438a-9ee8-16f2a19cce91	a99de9c08f4d4fa5d91db16a4b75567df3d49c40	338.0	2.0	2399.0	1812.75498	29.22344	True	1812.75498	17604.0	29.22344	2559.0	16.427006	0.0
255	5446800	5446800	1098	7ddfb111-c792-4eb5-870f-45bbf7f51a57	25062	0	failed_read	False	retain	too_long_read	base_balancing	failed_read	0.0	0.0	0.0	0.0	0.0	0.0	0.0	0.0	0.0	0.0	0.0		0.0	0.0	0.0	0.0	0.0	0.0	0.0									0.0
203	5446604	5446604	650	70ff4e18-d3b6-45f8-9919-3b43dc48ddc2	25258	0	failed_read	False	retain	too_long_read	adapter_balancing	failed_read	0.0	0.0	0.0	0.0	0.0	0.0	0.0	0.0	0.0	0.0	0.0		0.0	0.0	0.0	0.0	0.0	0.0	0.0									0.0
346	5446242	5446242	1031	445df43f-7ad1-41ed-ae98-40201026be7b	25103	0	failed_read	False	retain	too_long_read	base_balancing	failed_read	0.0	0.0	0.0	0.0	0.0	0.0	0.0	0.0	0.0	0.0	0.0		0.0	0.000522	0.0	0.0	0.0	0.000522	0.000522									0.0
375	5466061	5466061	1288	a6325276-a45b-4c45-bff1-0a2dd0566c5c	5877	5394	3	[False]	retain	min_stat	read_balancing	read_count	4e-06	0.003199	1.9e-05	0.990511	4e-06	9e-06	7e-06	1e-05	4e-05	5e-05	0.006147	0.0	0.0	0.000997	0.003989	0.029704	0.0	0.03469	0.035687	FAX70708_pass_bcee8f90_a99de9c0_4.fastq.gz	-	FAX70708_pass_bcee8f90_a99de9c0_197.pod5	-	a6325276-a45b-4c45-bff1-0a2dd0566c5c	a99de9c08f4d4fa5d91db16a4b75567df3d49c40	375.0	4.0	1021.0	1814.761288	10.847942	True	1814.761288	6534.0	10.847942	745.0	8.521879	0.0
284	5466932	5466932	868	d4b4a85b-1a14-497a-957c-42f62b6468a5	6152	4845	8	[False]	retain	min_stat	adapter_balancing	adapter_count	0.0	0.0	0.0	0.0	0.0	0.0	0.0	0.0	1.0	0.0	0.0	0.0	0.0	0.0	0.000996	0.030895	0.0	0.031892	0.033885	FAX70708_pass_bcee8f90_a99de9c0_4.fastq.gz	-	FAX70708_pass_bcee8f90_a99de9c0_197.pod5	-	d4b4a85b-1a14-497a-957c-42f62b6468a5	a99de9c08f4d4fa5d91db16a4b75567df3d49c40	284.0	3.0	613.0	1815.050465	7.576029	True	1815.050465	4563.0	7.576029	556.0	14.808097	0.0
310	5468238	5468238	950	a88fd913-c4b2-49a3-9f24-cb07123756f8	4968	4395	4	[False]	retain	no_balancing	blacklist_mock	none	0.000304	0.001566	0.000529	0.012317	0.930905	0.000297	0.032221	0.004213	0.005389	0.000617	0.010426	0.000144	0.001071	0.001994	0.003986	0.033886	0.0	0.039866	0.040862	FAX70708_pass_bcee8f90_a99de9c0_4.fastq.gz	-	FAX70708_pass_bcee8f90_a99de9c0_198.pod5	-	a88fd913-c4b2-49a3-9f24-cb07123756f8	a99de9c08f4d4fa5d91db16a4b75567df3d49c40	310.0	3.0	1132.0	1815.484064	15.019256	True	1815.484064	9047.0	15.019256	1195.0	15.124401	0.0
328	5462679	5462679	1117	94482f43-caa3-44bc-8aef-5f7141098005	10307	9654	2	[False]	retain	min_stat	base_balancing	base_normalization	0.0	0.0	0.99993	0.0	0.0	1e-06	0.0	0.0	2.8e-05	4e-05	0.0	1e-06	0.0	0.001993	0.004984	0.030895	0.0	0.037872	0.03887	FAX70708_pass_bcee8f90_a99de9c0_4.fastq.gz	-	FAX70708_pass_bcee8f90_a99de9c0_196.pod5	-	94482f43-caa3-44bc-8aef-5f7141098005	a99de9c08f4d4fa5d91db16a4b75567df3d49c40	328.0	3.0	356.0	1813.638446	5.846946	True	1813.638446	3522.0	5.846946	223.0	14.121743	0.0
293	5467842	5467842	1066	dc089aa8-e7ac-4293-853f-5da5ff5eb1f5	5753	5093	9	[False]	retain	min_stat	base_balancing	base_normalization	0.0	0.0	0.0	0.0	0.0	0.0	0.0	0.0	0.0	0.999998	0.0	2e-06	0.0	0.000996	0.028902	0.038868	0.006976	0.075742	0.077736	FAX70708_pass_bcee8f90_a99de9c0_5.fastq.gz	-	FAX70708_pass_bcee8f90_a99de9c0_203.pod5	-	dc089aa8-e7ac-4293-853f-5da5ff5eb1f5	a99de9c08f4d4fa5d91db16a4b75567df3d49c40	293.0	3.0	4586.0	1815.35259	54.97178	True	1815.35259	33115.0	54.97178	4712.0	16.241644	0.0
295	5461447	5461447	1004	efc6e900-173b-4f27-ab9a-1d98f7562c67	12127	11334	4	[False]	retain	min_stat	base_balancing	base_normalization	0.0	0.0	0.0	0.0	0.999916	2.3e-05	1e-06	4e-06	4.4e-05	6e-06	5e-06	0.0	0.0	0.000994	0.045846	0.045842	0.0	0.092682	0.095675	FAX70708_pass_bcee8f90_a99de9c0_4.fastq.gz	-	FAX70708_pass_bcee8f90_a99de9c0_198.pod5	-	efc6e900-173b-4f27-ab9a-1d98f7562c67	a99de9c08f4d4fa5d91db16a4b75567df3d49c40	295.0	3.0	1561.0	1813.229416	21.719124	True	1813.229416	13083.0	21.719124	1344.0	15.512582	0.0
313	5468029	5468029	960	a994a750-0f48-4c07-bf1b-ac32e02bd9c8	5937	5398	3	[False]	retain	no_balancing	none	none	3e-06	0.001151	1e-05	0.99728	3e-06	0.000162	3e-05	8e-06	1.7e-05	0.001051	0.000285	0.0	0.0	0.001994	0.034885	0.038868	0.0	0.075747	0.079732	FAX70708_pass_bcee8f90_a99de9c0_4.fastq.gz	-	FAX70708_pass_bcee8f90_a99de9c0_199.pod5	-	a994a750-0f48-4c07-bf1b-ac32e02bd9c8	a99de9c08f4d4fa5d91db16a4b75567df3d49c40	313.0	3.0	1680.0	1815.414675	20.85923	True	1815.414675	12565.0	20.85923	1700.0	15.146029	0.0
290	5465195	5465195	1343	00c41d63-28db-470f-8471-b8fde8f045bd	8791	7621	10	[False]	retain	min_stat	adapter_balancing	adapter_count	9e-06	6.8e-05	1.2e-05	0.002254	1e-06	0.000377	0.000283	0.000201	1.3e-05	0.000112	0.996669	1e-06	0.0	0.000997	0.064781	0.031895	0.0	0.097673	0.09867	FAX70708_pass_bcee8f90_a99de9c0_4.fastq.gz	-	FAX70708_pass_bcee8f90_a99de9c0_197.pod5	-	00c41d63-28db-470f-8471-b8fde8f045bd	a99de9c08f4d4fa5d91db16a4b75567df3d49c40	290.0	4.0	615.0	1814.473772	10.068393	True	1814.473772	6065.0	10.068393	620.0	16.330467	0.0
223	5469568	5469568	1029	e14da83b-d273-4b4c-97e7-f09918ac23fb	6160	5442	7	[False]	retain	min_stat	read_balancing	read_count	0.0	0.0	0.0	0.0	0.0	0.0	0.0	1.0	0.0	0.0	0.0	0.0	0.0	0.001997	0.003987	0.029899	0.000997	0.03688	0.037876	FAX70708_pass_bcee8f90_a99de9c0_5.fastq.gz	-	FAX70708_pass_bcee8f90_a99de9c0_201.pod5	-	e14da83b-d273-4b4c-97e7-f09918ac23fb	a99de9c08f4d4fa5d91db16a4b75567df3d49c40	223.0	2.0	1901.0	1815.925631	36.286853	True	1815.925631	21859.0	36.286853	636.0	10.03688	0.0
269	5470599	5470599	958	5327878c-71a3-456a-9d18-5ebda2445a85	4847	4442	8	[False]	retain	min_stat	read_balancing	read_count	8e-06	0.001736	2e-06	6e-06	4e-06	6e-06	4e-06	2e-06	0.998222	4e-06	5e-06	1e-06	0.0	0.000998	0.001993	0.034881	0.0	0.037872	0.038869	FAX70708_pass_bcee8f90_a99de9c0_4.fastq.gz	-	FAX70708_pass_bcee8f90_a99de9c0_197.pod5	-	5327878c-71a3-456a-9d18-5ebda2445a85	a99de9c08f4d4fa5d91db16a4b75567df3d49c40	269.0	2.0	420.0	1816.267928	5.643426	True	1816.267928	3399.0	5.643426	404.0	13.235437	0.0
307	5469610	5469610	1051	c129cebd-ec3d-43fa-ba87-65c8cc652ed5	5388	4716	8	[False]	retain	no_balancing	none	none	0.0	0.0	0.0	0.0	0.0	0.0	0.0	0.0	1.0	0.0	0.0	0.0	0.0	0.000997	0.001993	0.030696	0.0	0.033686	0.035679	FAX70708_pass_bcee8f90_a99de9c0_4.fastq.gz	-	FAX70708_pass_bcee8f90_a99de9c0_197.pod5	-	c129cebd-ec3d-43fa-ba87-65c8cc652ed5	a99de9c08f4d4fa5d91db16a4b75567df3d49c40	307.0	1.0	425.0	1815.939575	6.641102	True	1815.939575	4000.0	6.641102	435.0	20.022007	0.0
394	5468919	5468919	750	ebdc1a2e-40ed-44ba-a116-2053aca79bc7	7315	6399	8	[False]	retain	no_balancing	blacklist_mock	none	3e-06	0.001964	3.9e-05	0.000211	4.5e-05	1.1e-05	5e-06	2e-05	0.997653	5e-06	4.4e-05	0.0	0.0	0.000966	0.001	0.032885	0.0	0.034851	0.035848	FAX70708_pass_bcee8f90_a99de9c0_4.fastq.gz	-	FAX70708_pass_bcee8f90_a99de9c0_196.pod5	-	ebdc1a2e-40ed-44ba-a116-2053aca79bc7	a99de9c08f4d4fa5d91db16a4b75567df3d49c40	394.0	4.0	275.0	1815.710159	3.737052	True	1815.710159	2251.0	3.737052	172.0	15.397811	0.0
325	5469741	5469741	902	ece69c9d-cb52-49d2-9d0f-a0c8c7ac1084	7562	7220	3	[False]	retain	min_stat	read_balancing	read_count	0.0	0.0	0.0	0.99987	0.0	3e-06	1e-06	1.7e-05	1e-06	8.8e-05	2e-05	0.0	0.0	0.000997	0.005979	0.035217	0.000997	0.04319	0.045184	FAX70708_pass_bcee8f90_a99de9c0_5.fastq.gz	-	FAX70708_pass_bcee8f90_a99de9c0_203.pod5	-	ece69c9d-cb52-49d2-9d0f-a0c8c7ac1084	a99de9c08f4d4fa5d91db16a4b75567df3d49c40	325.0	1.0	4572.0	1815.983068	59.873838	True	1815.983068	36068.0	59.873838	4521.0	16.676851	0.0
334	5469580	5469580	962	597fabb7-e47c-43bf-8082-e481dea01cfa	7634	7089	10	[False]	retain	no_balancing	blacklist_mock	none	0.0	0.0	0.0	0.0	0.0	0.0	0.0	0.0	0.0	0.0	0.999999	1e-06	0.0	0.010965	0.006313	0.038872	0.0	0.05615	0.062127	FAX70708_pass_bcee8f90_a99de9c0_4.fastq.gz	-	FAX70708_pass_bcee8f90_a99de9c0_197.pod5	-	597fabb7-e47c-43bf-8082-e481dea01cfa	a99de9c08f4d4fa5d91db16a4b75567df3d49c40	334.0	3.0	571.0	1815.929615	7.307105	True	1815.929615	4401.0	7.307105	508.0	12.785035	0.0
382	5468136	5468136	1116	52b55468-9f93-42af-a8d9-3a3017b45d00	9102	8717	3	[False]	retain	min_stat	adapter_balancing	adapter_count	0.0	0.0	0.0	0.999978	0.0	0.0	1e-06	0.0	0.0	6e-06	1.4e-05	0.0	0.0	0.001989	0.016943	0.0333	0.0	0.052232	0.060207	FAX70708_pass_bcee8f90_a99de9c0_4.fastq.gz	-	FAX70708_pass_bcee8f90_a99de9c0_197.pod5	-	52b55468-9f93-42af-a8d9-3a3017b45d00	a99de9c08f4d4fa5d91db16a4b75567df3d49c40	382.0	1.0	513.0	1815.450199	6.718792	True	1815.450199	4047.0	6.718792	355.0	15.091244	0.0
390	5470781	5470781	1091	73040699-c109-428e-a195-b79f545dc050	7665	6608	10	[False]	retain	min_stat	read_balancing	read_count	0.0	0.0	0.0	0.0	0.0	0.0	0.0	0.0	0.0	0.0	0.999998	1e-06	0.0	0.00102	0.005907	0.033885	0.0	0.040813	0.04181	FAX70708_pass_bcee8f90_a99de9c0_5.fastq.gz	-	FAX70708_pass_bcee8f90_a99de9c0_200.pod5	-	73040699-c109-428e-a195-b79f545dc050	a99de9c08f4d4fa5d91db16a4b75567df3d49c40	390.0	4.0	2250.0	1816.328353	27.7583	True	1816.328353	16721.0	27.7583	1709.0	8.422066	0.0
388	5472396	5472396	848	21a34831-f1a4-4c4e-bee4-78dd3c50a146	6186	5279	4	[False]	retain	no_balancing	none	none	0.0	0.0	0.0	0.0	0.999985	1e-06	0.0	0.0	0.0	0.0	1.4e-05	0.0	0.0	0.000987	0.001992	0.061399	0.0	0.064378	0.064378	FAX70708_pass_bcee8f90_a99de9c0_4.fastq.gz	-	FAX70708_pass_bcee8f90_a99de9c0_198.pod5	-	21a34831-f1a4-4c4e-bee4-78dd3c50a146	a99de9c08f4d4fa5d91db16a4b75567df3d49c40	388.0	3.0	1396.0	1816.864542	18.962815	True	1816.864542	11423.0	18.962815	1519.0	16.567915	0.0
219	5472479	5472479	1007	fccd10a0-87d2-4dcf-acfe-4bb70e95e83f	6473	5636	4	[False]	retain	no_balancing	blacklist_mock	none	0.0	0.0	0.0	0.0	0.999926	1.9e-05	1e-06	1e-06	1.1e-05	1.1e-05	0.0	3.2e-05	0.0	0.001994	0.000996	0.029899	0.0	0.032889	0.033886									0.0
265	5454446	5454446	1493	09e38c29-f366-421c-98ef-3cf2d4f721c5	25272	0	failed_read	False	retain	too_long_read	none	failed_read	0.0	0.0	0.0	0.0	0.0	0.0	0.0	0.0	0.0	0.0	0.0		0.0	0.0	0.0	0.0	0.0	0.0	0.0	FAX70708_pass_bcee8f90_a99de9c0_4.fastq.gz	-	FAX70708_pass_bcee8f90_a99de9c0_197.pod5	-	09e38c29-f366-421c-98ef-3cf2d4f721c5	a99de9c08f4d4fa5d91db16a4b75567df3d49c40	265.0	1.0	999.0	1810.905046	11.812417	True	1810.905046	7115.0	11.812417	1182.0	13.488829	0.0
389	5473625	5473625	891	53be5053-342b-4230-a0e8-689c83fd71ef	5853	5018	10	[False]	retain	min_stat	read_balancing	read_count	6.5e-05	6e-06	4e-05	2.3e-05	0.0	3e-05	0.000204	0.000207	2.2e-05	0.000153	0.999247	2e-06	0.0	0.000863	0.005095	0.033876	0.0	0.039834	0.040565	FAX70708_pass_bcee8f90_a99de9c0_4.fastq.gz	-	FAX70708_pass_bcee8f90_a99de9c0_197.pod5	-	53be5053-342b-4230-a0e8-689c83fd71ef	a99de9c08f4d4fa5d91db16a4b75567df3d49c40	389.0	3.0	447.0	1817.272576	6.841633	True	1817.272576	4121.0	6.841633	455.0	16.058317	0.0
289	5473630	5473630	1646	c30f030c-6057-43dc-b73a-5d5c2e60f349	6296	5111	8	[False]	retain	min_stat	base_balancing	base_normalization	0.0	0.0	0.0	0.0	0.0	0.0	0.0	0.0	0.999999	0.0	0.0	0.0	0.0	0.000997	0.001993	0.034379	0.0	0.037369	0.037369	FAX70708_pass_bcee8f90_a99de9c0_4.fastq.gz	-	FAX70708_pass_bcee8f90_a99de9c0_197.pod5	-	c30f030c-6057-43dc-b73a-5d5c2e60f349	a99de9c08f4d4fa5d91db16a4b75567df3d49c40	289.0	4.0	678.0	1817.274236	7.970784	True	1817.274236	4801.0	7.970784	597.0	16.580273	0.0
303	5472604	5472604	1094	1b7ff062-9309-4daa-be6e-0538501581ec	7560	7084	unclassified	[False]	retain	below_conf_pred	blacklist_mock	none	0.402734	0.000175	0.513706	0.000102	0.000164	0.000955	0.000136	0.000295	0.001045	0.017378	0.000116	0.06308	0.000116	0.000997	0.006975	0.174834	0.0	0.182806	0.183803	FAX70708_pass_bcee8f90_a99de9c0_4.fastq.gz	-	FAX70708_pass_bcee8f90_a99de9c0_198.pod5	-	1b7ff062-9309-4daa-be6e-0538501581ec	a99de9c08f4d4fa5d91db16a4b75567df3d49c40	303.0	2.0	1139.0	1816.933599	15.280876	True	1816.933599	9205.0	15.280876	1184.0	16.836151	0.0
397	5475081	5475081	970	658da246-77b6-46fa-a778-c5ac0b369a72	5284	4794	6	[False]	retain	min_stat	adapter_balancing	adapter_count	1e-06	4.6e-05	6e-06	6e-06	0.000463	2.5e-05	0.999223	8e-06	0.00016	2e-06	5.4e-05	6e-06	0.0	0.000997	0.001993	0.121542	0.0	0.124531	0.156305	FAX70708_pass_bcee8f90_a99de9c0_4.fastq.gz	-	FAX70708_pass_bcee8f90_a99de9c0_199.pod5	-	658da246-77b6-46fa-a778-c5ac0b369a72	a99de9c08f4d4fa5d91db16a4b75567df3d49c40	397.0	2.0	1495.0	1817.755976	20.610226	True	1817.755976	12415.0	20.610226	1655.0	15.558641	0.0
294	5476326	5476326	1495	4b2829f6-f94f-4168-8bee-fb1305f3e301	4496	4068	4	[False]	retain	no_balancing	none	none	0.0	0.0	0.0	0.0	0.999872	2e-06	0.0	0.0	2e-06	1e-06	0.000123	0.0	0.0	0.000997	0.001993	0.0299	0.0	0.03289	0.033886	FAX70708_pass_bcee8f90_a99de9c0_4.fastq.gz	-	FAX70708_pass_bcee8f90_a99de9c0_199.pod5	-	4b2829f6-f94f-4168-8bee-fb1305f3e301	a99de9c08f4d4fa5d91db16a4b75567df3d49c40	294.0	4.0	1699.0	1818.169323	19.923307	True	1818.169323	12001.0	19.923307	1611.0	14.704858	0.0
283	5475068	5475068	763	ee869798-db7a-4617-873f-c7c3314617b4	6202	0	failed_read	False	reject	not_real_read	blacklist_mock	failed_read	0.0	0.0	0.0	0.0	0.0	0.0	0.0	0.0	0.0	0.0	0.0		0.0	0.001004	0.0	0.0	0.0	0.001004	0.001004									0.0
353	5456815	5456815	3128	641caa68-aa78-4355-9ab5-6290426be854	25249	0	failed_read	False	retain	too_long_read	none	failed_read	0.0	0.0	0.0	0.0	0.0	0.0	0.0	0.0	0.0	0.0	0.0		0.0	0.000996	0.0	0.0	0.0	0.000996	0.000996	FAX70708_fail_bcee8f90_a99de9c0_0.fastq.gz	-	FAX70708_fail_bcee8f90_a99de9c0_25.pod5	-	641caa68-aa78-4355-9ab5-6290426be854	a99de9c08f4d4fa5d91db16a4b75567df3d49c40	353.0	2.0	911.0	1811.691567	10.912019	False	1811.691567	6573.0	10.912019	162.0	3.27204	0.0
395	5474533	5474533	861	175546a2-815c-4173-a920-576dc762a9b1	7466	6526	9	[False]	retain	min_stat	base_balancing	base_normalization	0.001854	4.4e-05	9.9e-05	7e-06	2e-06	0.003516	4e-06	3.1e-05	0.003819	0.990115	1e-06	0.000509	0.0	0.000997	0.003986	0.031892	0.0	0.036875	0.038868	FAX70708_pass_bcee8f90_a99de9c0_4.fastq.gz	-	FAX70708_pass_bcee8f90_a99de9c0_198.pod5	-	175546a2-815c-4173-a920-576dc762a9b1	a99de9c08f4d4fa5d91db16a4b75567df3d49c40	395.0	3.0	1507.0	1817.574037	17.02324	True	1817.574037	10254.0	17.02324	1369.0	14.693823	0.0
261	5456598	5456598	919	a7a3a40d-b03b-49a4-b839-04557c164a8c	26016	0	failed_read	False	retain	too_long_read	adapter_balancing	failed_read	0.0	0.0	0.0	0.0	0.0	0.0	0.0	0.0	0.0	0.0	0.0		0.0	0.0	0.0	0.0	0.0	0.0	0.0									0.0
224	5476683	5476683	1074	ed9bd80d-ae61-4eee-92d3-2fdf6ecbf939	6707	6252	3	[False]	retain	no_balancing	blacklist_mock	none	0.0	0.0	0.0	0.999649	0.0	8e-06	2e-05	6e-06	1e-06	9.2e-05	0.000223	0.0	0.0	0.000997	0.005979	0.03741	0.0	0.044386	0.045383									0.0
245	5475803	5475803	1043	8c5c658d-054f-44b2-9cf8-df76922f6dae	6811	6059	4	[False]	retain	min_stat	adapter_balancing	adapter_count	0.0	0.0	0.0	0.0	0.999996	1e-06	1e-06	0.0	0.0	0.0	0.0	1e-06	0.0	0.002529	0.00299	0.044182	0.0	0.049701	0.051693	FAX70708_pass_bcee8f90_a99de9c0_4.fastq.gz	-	FAX70708_pass_bcee8f90_a99de9c0_197.pod5	-	8c5c658d-054f-44b2-9cf8-df76922f6dae	a99de9c08f4d4fa5d91db16a4b75567df3d49c40	245.0	2.0	320.0	1817.995684	4.666999	True	1817.995684	2811.0	4.666999	230.0	20.737785	0.0
302	5475792	5475792	1112	519436ff-12c0-4385-9c3b-956cabc8a86e	8019	6703	7	[False]	retain	no_balancing	blacklist_mock	none	0.088081	1.3e-05	9e-06	8e-06	1e-06	1.4e-05	4e-06	0.911776	2.8e-05	1.9e-05	3e-06	4.3e-05	0.0	0.001994	0.004982	0.032109	0.0	0.039085	0.041076	FAX70708_pass_bcee8f90_a99de9c0_4.fastq.gz	-	FAX70708_pass_bcee8f90_a99de9c0_198.pod5	-	519436ff-12c0-4385-9c3b-956cabc8a86e	a99de9c08f4d4fa5d91db16a4b75567df3d49c40	302.0	3.0	633.0	1817.992032	9.966799	True	1817.992032	6004.0	9.966799	442.0	17.486118	0.0
361	5479866	5479866	1020	2f79ddba-a34b-4359-a138-fa9c21b39c96	5027	4541	1	[False]	retain	no_balancing	none	none	6.8e-05	0.8744	0.000815	0.120041	9e-06	0.001958	8.7e-05	0.000243	0.000746	0.000678	0.000889	6.5e-05	1e-06	0.001997	0.001996	0.105022	0.0	0.109015	0.218921	FAX70708_pass_bcee8f90_a99de9c0_5.fastq.gz	-	FAX70708_pass_bcee8f90_a99de9c0_200.pod5	-	2f79ddba-a34b-4359-a138-fa9c21b39c96	a99de9c08f4d4fa5d91db16a4b75567df3d49c40	361.0	2.0	2106.0	1819.344622	28.657039	True	1819.344622	17263.0	28.657039	2101.0	14.210744	0.0
209	5459723	5459723	871	af7449cb-c9a7-4c01-8842-14ee2411f749	25296	0	failed_read	False	retain	too_long_read	none	failed_read	0.0	0.0	0.0	0.0	0.0	0.0	0.0	0.0	0.0	0.0	0.0		0.0	0.0	0.0	0.0	0.0	0.0	0.0									0.0
202	5461083	5461083	1705	d7c031fe-38a6-41c0-a0b6-46831eb25f41	25466	0	failed_read	False	retain	too_long_read	read_balancing	failed_read	0.0	0.0	0.0	0.0	0.0	0.0	0.0	0.0	0.0	0.0	0.0		0.0	0.0	0.0	0.0	0.0	0.0	0.0	FAX70708_pass_bcee8f90_a99de9c0_4.fastq.gz	-	FAX70708_pass_bcee8f90_a99de9c0_197.pod5	-	d7c031fe-38a6-41c0-a0b6-46831eb25f41	a99de9c08f4d4fa5d91db16a4b75567df3d49c40	202.0	4.0	757.0	1813.108566	11.866866	True	1813.108566	7148.0	11.866866	572.0	10.689785	0.0
337	5477445	5477445	1015	92e0de38-a78f-4d94-99db-ac8e7c5edadf	9201	8590	4	[False]	retain	no_balancing	blacklist_mock	none	0.0	0.0	0.0	0.0	0.999781	5e-06	1.3e-05	7e-06	1e-06	1e-06	0.000191	1e-06	0.0	0.000997	0.00299	0.029562	0.0	0.033548	0.035542									0.0
277	5461840	5461840	815	5835fe4e-7de6-4360-acf2-6761c366fe4a	25375	0	failed_read	False	retain	too_long_read	none	failed_read	0.0	0.0	0.0	0.0	0.0	0.0	0.0	0.0	0.0	0.0	0.0		0.0	0.0	0.0	0.0	0.0	0.0	0.000997									0.0
260	5476980	5476980	867	d22c1887-78da-44ac-88f7-313e21362f97	10114	9111	6	[False]	retain	min_stat	adapter_balancing	adapter_count	0.0	0.0	0.0	0.0	0.0	0.0	0.999645	0.000165	3e-06	7e-06	0.000169	1e-05	0.0	0.000504	0.00299	0.046026	0.000997	0.050517	0.058494	FAX70708_pass_bcee8f90_a99de9c0_4.fastq.gz	-	FAX70708_pass_bcee8f90_a99de9c0_199.pod5	-	d22c1887-78da-44ac-88f7-313e21362f97	a99de9c08f4d4fa5d91db16a4b75567df3d49c40	260.0	1.0	1649.0	1818.386454	22.463811	True	1818.386454	13532.0	22.463811	1674.0	15.884801	0.0
231	5480818	5480818	948	eb812962-eaab-42e7-a530-dbbd6d39b0f5	6276	5224	8	[False]	retain	min_stat	base_balancing	base_normalization	0.000973	0.000893	0.001112	0.000253	0.000176	0.000544	5.5e-05	0.000717	0.994759	0.000315	3.7e-05	0.000164	2e-06	0.007013	0.00694	0.040046	0.0	0.053999	0.054996	FAX70708_pass_bcee8f90_a99de9c0_4.fastq.gz	-	FAX70708_pass_bcee8f90_a99de9c0_197.pod5	-	eb812962-eaab-42e7-a530-dbbd6d39b0f5	a99de9c08f4d4fa5d91db16a4b75567df3d49c40	231.0	2.0	416.0	1819.660691	5.473772	True	1819.660691	3297.0	5.473772	372.0	12.472767	0.0
242	5480298	5480298	1018	8fde1a2d-5ea7-4663-b930-31c6ef66a399	6675	6225	4	[False]	retain	min_stat	read_balancing	read_count	0.0	0.0	0.0	0.0	0.999997	0.0	0.0	0.0	1e-06	0.0	2e-06	0.0	0.0	0.000997	0.006016	0.045993	0.0	0.053006	0.056988	FAX70708_pass_bcee8f90_a99de9c0_4.fastq.gz	-	FAX70708_pass_bcee8f90_a99de9c0_198.pod5	-	8fde1a2d-5ea7-4663-b930-31c6ef66a399	a99de9c08f4d4fa5d91db16a4b75567df3d49c40	242.0	1.0	595.0	1819.488048	10.38579	True	1819.488048	6256.0	10.38579	552.0	21.72514	0.0
299	5481038	5481038	1275	9fe27d0f-07c1-45ea-9483-07dcea5738fb	5828	5334	4	[False]	retain	min_stat	adapter_balancing	adapter_count	0.0	0.0	0.0	0.0	1.0	0.0	0.0	0.0	0.0	0.0	0.0	0.0	0.0	0.000996	0.028084	0.036879	0.000997	0.066955	0.068948	FAX70708_pass_bcee8f90_a99de9c0_4.fastq.gz	-	FAX70708_pass_bcee8f90_a99de9c0_198.pod5	-	9fe27d0f-07c1-45ea-9483-07dcea5738fb	a99de9c08f4d4fa5d91db16a4b75567df3d49c40	299.0	4.0	616.0	1819.733732	8.551129	True	1819.733732	5151.0	8.551129	601.0	16.186722	0.0
315	5480822	5480822	1149	8f32f415-a751-47be-8866-00f0af4e946c	6272	5297	9	[False]	retain	min_stat	base_balancing	base_normalization	0.002689	0.0	9e-05	0.0	0.0	0.000628	0.0	2.5e-05	1.3e-05	0.996502	0.0	5.3e-05	0.0	0.0	0.010967	0.033882	0.0	0.044849	0.045845	FAX70708_pass_bcee8f90_a99de9c0_4.fastq.gz	-	FAX70708_pass_bcee8f90_a99de9c0_197.pod5	-	8f32f415-a751-47be-8866-00f0af4e946c	a99de9c08f4d4fa5d91db16a4b75567df3d49c40	315.0	4.0	602.0	1819.662019	8.14575	True	1819.662019	4907.0	8.14575	496.0	14.712425	0.0
400	5481628	5481628	856	3e460fdc-5d26-49db-9a08-511b47f25e6b	5829	5375	4	[False]	retain	no_balancing	none	none	0.0	0.0	0.0	0.0	0.999996	1e-06	1e-06	0.0	0.0	0.0	2e-06	0.0	0.0	0.000999	0.001996	0.033882	0.0	0.036877	0.038866	FAX70708_pass_bcee8f90_a99de9c0_4.fastq.gz	-	FAX70708_pass_bcee8f90_a99de9c0_198.pod5	-	3e460fdc-5d26-49db-9a08-511b47f25e6b	a99de9c08f4d4fa5d91db16a4b75567df3d49c40	400.0	3.0	638.0	1819.929615	8.547477	True	1819.929615	5149.0	8.547477	649.0	14.112165	0.0
287	5481114	5481114	1098	d30b4a00-df17-4aa1-8664-bcc542de9af6	6604	6283	3	[False]	retain	no_balancing	none	none	4.6e-05	0.001745	6e-06	0.991686	2e-06	3e-05	0.000147	8.2e-05	2.5e-05	0.005674	0.000555	2e-06	1e-06	0.001994	0.005983	0.057611	0.0	0.065588	0.066581	FAX70708_pass_bcee8f90_a99de9c0_5.fastq.gz	-	FAX70708_pass_bcee8f90_a99de9c0_200.pod5	-	d30b4a00-df17-4aa1-8664-bcc542de9af6	a99de9c08f4d4fa5d91db16a4b75567df3d49c40	287.0	2.0	1711.0	1819.758964	22.99502	True	1819.758964	13852.0	22.99502	1784.0	16.146446	0.0
345	5482553	5482553	967	281ef720-f17a-4e73-aecf-16b93ba84d05	5260	4689	0	[False]	reject	blacklisted	blacklist_mock	none	0.99892	0.0	0.0	0.0	0.0	1e-06	0.0	3e-05	2e-06	2e-06	0.0	0.001042	0.0	0.001994	0.002987	0.040668	0.000996	0.046646	0.059605									0.0
328	5482669	5482669	1119	956a8710-dec7-4062-9112-72e32df2889f	5478	4716	4	[False]	retain	min_stat	base_balancing	base_normalization	0.0	0.0	0.0	0.0	1.0	0.0	0.0	0.0	0.0	0.0	0.0	0.0	0.0	0.005977	0.001993	0.057612	0.0	0.065582	0.066578	FAX70708_pass_bcee8f90_a99de9c0_4.fastq.gz	-	FAX70708_pass_bcee8f90_a99de9c0_199.pod5	-	956a8710-dec7-4062-9112-72e32df2889f	a99de9c08f4d4fa5d91db16a4b75567df3d49c40	328.0	3.0	1534.0	1820.275232	16.890106	True	1820.275232	10174.0	16.890106	1658.0	14.707115	0.0
270	5482424	5482424	1222	0002b199-c968-4f98-a718-f64c83eaac34	6132	5712	3	[False]	retain	no_balancing	blacklist_mock	none	0.0	1e-06	0.0	0.999245	0.0	1e-06	1e-06	4e-06	1e-06	0.000546	0.000199	0.0	0.0	0.003983	0.001998	0.033885	0.0	0.039865	0.039865	FAX70708_pass_bcee8f90_a99de9c0_5.fastq.gz	-	FAX70708_pass_bcee8f90_a99de9c0_201.pod5	-	0002b199-c968-4f98-a718-f64c83eaac34	a99de9c08f4d4fa5d91db16a4b75567df3d49c40	270.0	2.0	3284.0	1820.193891	37.366202	True	1820.193891	22509.0	37.366202	3495.0	18.28657	0.0
243	5484109	5484109	1084	df20b6bb-fd4d-4315-997d-1f6e975dc99b	4777	0	failed_read	False	reject	not_real_read	base_balancing	failed_read	0.0	0.0	0.0	0.0	0.0	0.0	0.0	0.0	0.0	0.0	0.0		0.0	0.002997	0.0	0.0	0.0	0.002997	0.002997									0.0
349	5484066	5484066	850	b199d322-1c5b-4633-ad02-f574ab01fe1e	5669	5215	4	[False]	retain	min_stat	adapter_balancing	adapter_count	0.0	0.0	0.0	0.0	0.999999	0.0	0.0	0.0	0.0	0.0	0.0	0.0	0.0	0.000997	0.006976	0.041863	0.0	0.049836	0.050401									0.0
336	5483973	5483973	816	6feb57a9-fdd9-4f8f-abbe-9c3fc4921266	7103	6407	4	[False]	retain	min_stat	base_balancing	base_normalization	0.0	0.0	0.0	0.0	0.999991	1e-06	0.0	1e-06	0.0	0.0	7e-06	0.0	0.0	0.000996	0.00299	0.028902	0.000997	0.033885	0.033885	FAX70708_pass_bcee8f90_a99de9c0_5.fastq.gz	-	FAX70708_pass_bcee8f90_a99de9c0_202.pod5	-	6feb57a9-fdd9-4f8f-abbe-9c3fc4921266	a99de9c08f4d4fa5d91db16a4b75567df3d49c40	336.0	4.0	3094.0	1820.708167	41.305777	True	1820.708167	24882.0	41.305777	3426.0	18.358812	0.0
312	5465803	5465803	920	af2eb8d6-07ff-4901-8812-c2ed06f9e0b9	25323	0	failed_read	False	retain	too_long_read	base_balancing	failed_read	0.0	0.0	0.0	0.0	0.0	0.0	0.0	0.0	0.0	0.0	0.0		0.0	0.0	0.0	0.0	0.0	0.0	0.000997									0.0
234	5484999	5484999	1461	bf942183-6e7e-45cd-9e4b-3236ccd90a42	6127	5642	10	[False]	retain	no_balancing	blacklist_mock	none	1.9e-05	2.3e-05	1.6e-05	0.006464	1e-06	1e-06	0.000149	4.7e-05	3e-06	1.5e-05	0.993262	0.0	0.0	0.000997	0.006977	0.032323	0.0	0.040298	0.04229	FAX70708_pass_bcee8f90_a99de9c0_5.fastq.gz	-	FAX70708_pass_bcee8f90_a99de9c0_202.pod5	-	bf942183-6e7e-45cd-9e4b-3236ccd90a42	a99de9c08f4d4fa5d91db16a4b75567df3d49c40	234.0	1.0	3260.0	1821.048805	37.817065	True	1821.048805	22781.0	37.817065	3435.0	15.857514	0.0
210	5487334	5487334	793	9108cdac-0066-479b-84bd-10cff4e13cde	4531	3930	2	[False]	retain	min_stat	base_balancing	base_normalization	0.0	0.0	0.999787	1e-06	1.4e-05	0.00018	0.0	1e-06	1e-06	9e-06	1e-06	6e-06	0.0	0.00299	0.003987	0.041293	0.000996	0.049266	0.050263	FAX70708_pass_bcee8f90_a99de9c0_4.fastq.gz	-	FAX70708_pass_bcee8f90_a99de9c0_198.pod5	-	9108cdac-0066-479b-84bd-10cff4e13cde	a99de9c08f4d4fa5d91db16a4b75567df3d49c40	210.0	2.0	588.0	1821.824037	7.851926	True	1821.824037	4730.0	7.851926	672.0	15.912701	0.0
217	5486188	5486188	984	4332861a-f61a-4fd7-8309-2bd20940415d	5775	5307	8	[False]	retain	min_stat	base_balancing	base_normalization	5.7e-05	0.000316	0.000541	4.8e-05	0.001836	0.000131	2.3e-05	2.4e-05	0.996876	4.7e-05	9e-05	9e-06	1e-06	0.000997	0.000997	0.033885	0.0	0.035879	0.038869									0.0
333	5485611	5485611	1156	53738242-45c5-43c7-bc4d-f61203ca75d6	6321	5554	10	[False]	retain	no_balancing	none	none	0.013941	0.120502	0.001722	0.016056	0.059781	0.005471	0.026182	0.060476	0.035415	0.033451	0.624404	0.001527	0.001071	0.000997	0.00598	0.190092	0.0	0.197069	0.276104	FAX70708_fail_bcee8f90_a99de9c0_0.fastq.gz	-	FAX70708_fail_bcee8f90_a99de9c0_25.pod5	-	53738242-45c5-43c7-bc4d-f61203ca75d6	a99de9c08f4d4fa5d91db16a4b75567df3d49c40	333.0	4.0	465.0	1821.251992	10.571713	False	1821.251992	6368.0	10.571713	42.0	1.258681	0.0
247	5483288	5483288	1097	975e0c85-c38c-4d25-aa7c-fc7ed06a1af4	10254	8302	7	[False]	retain	min_stat	adapter_balancing	adapter_count	0.0	0.0	0.0	0.0	0.0	0.0	0.0	0.9997	0.000207	5e-05	0.0	4.2e-05	0.0	0.000998	0.006976	0.033228	0.000997	0.042199	0.043195	FAX70708_pass_bcee8f90_a99de9c0_4.fastq.gz	-	FAX70708_pass_bcee8f90_a99de9c0_198.pod5	-	975e0c85-c38c-4d25-aa7c-fc7ed06a1af4	a99de9c08f4d4fa5d91db16a4b75567df3d49c40	247.0	3.0	976.0	1820.480744	12.505312	True	1820.480744	7533.0	12.505312	865.0	13.847076	0.0
368	5468073	5468073	2464	94dccf4f-d4c3-44a9-b0d2-e8d59fbb86a5	25587	0	failed_read	False	retain	too_long_read	none	failed_read	0.0	0.0	0.0	0.0	0.0	0.0	0.0	0.0	0.0	0.0	0.0		0.0	0.0	0.0	0.0	0.0	0.0	0.0									0.0
365	5469937	5469937	1690	01692f2a-d8e8-4457-8cbd-40fdd2544abc	25022	0	failed_read	False	retain	too_long_read	base_balancing	failed_read	0.0	0.0	0.0	0.0	0.0	0.0	0.0	0.0	0.0	0.0	0.0		0.0	0.0	0.0	0.0	0.0	0.0	0.0	FAX70708_fail_bcee8f90_a99de9c0_0.fastq.gz	-	FAX70708_fail_bcee8f90_a99de9c0_25.pod5	-	01692f2a-d8e8-4457-8cbd-40fdd2544abc	a99de9c08f4d4fa5d91db16a4b75567df3d49c40	365.0	4.0	669.0	1816.048141	14.196215	False	1816.048141	8551.0	14.196215	143.0	3.608055	0.0
212	5490357	5490357	929	30f37578-be72-411a-9c4d-5d514ebea08a	5249	4471	7	[False]	retain	min_stat	adapter_balancing	adapter_count	0.003755	0.0	0.000116	1e-06	0.0	0.000222	3e-06	0.995727	0.0	0.000111	3.4e-05	3e-05	0.0	0.001033	0.002956	0.055863	0.0	0.059852	0.091952	FAX70708_pass_bcee8f90_a99de9c0_4.fastq.gz	-	FAX70708_pass_bcee8f90_a99de9c0_198.pod5	-	30f37578-be72-411a-9c4d-5d514ebea08a	a99de9c08f4d4fa5d91db16a4b75567df3d49c40	212.0	1.0	431.0	1822.827689	6.544821	True	1822.827689	3942.0	6.544821	377.0	18.18911	0.0
264	5489969	5489969	998	007887cf-71ee-4ca9-b5ad-51d3a4fe5428	6411	5721	9	[False]	retain	no_balancing	none	none	6e-05	1e-06	1.9e-05	1e-06	1e-06	0.003102	0.0	1e-06	0.0	0.996648	0.0	0.000166	0.0	0.000999	0.004983	0.032062	0.000996	0.03904	0.040038	FAX70708_pass_bcee8f90_a99de9c0_4.fastq.gz	-	FAX70708_pass_bcee8f90_a99de9c0_199.pod5	-	007887cf-71ee-4ca9-b5ad-51d3a4fe5428	a99de9c08f4d4fa5d91db16a4b75567df3d49c40	264.0	3.0	1590.0	1822.698871	19.564741	True	1822.698871	11785.0	19.564741	1735.0	15.552186	0.0
314	5489945	5489945	1060	a218156b-fd6b-4a87-a84d-6d5bfdda863c	6109	5694	6	[False]	retain	min_stat	base_balancing	base_normalization	1e-05	0.001264	3.5e-05	4e-05	0.000103	2.5e-05	0.997015	2e-05	0.001219	0.000128	1.5e-05	8.4e-05	4.1e-05	0.004983	0.006976	0.038042	0.0	0.05	0.051996	FAX70708_pass_bcee8f90_a99de9c0_4.fastq.gz	-	FAX70708_pass_bcee8f90_a99de9c0_198.pod5	-	a218156b-fd6b-4a87-a84d-6d5bfdda863c	a99de9c08f4d4fa5d91db16a4b75567df3d49c40	314.0	4.0	540.0	1822.690903	8.297809	True	1822.690903	4998.0	8.297809	512.0	16.080891	0.0
211	5489349	5489349	937	05755e7e-e2ff-4370-bc7e-3133ad5fbd0a	7153	6822	10	[False]	retain	min_stat	adapter_balancing	adapter_count	0.0	0.0	0.0	0.0	0.0	0.0	0.0	0.0	0.0	0.0	1.0	0.0	0.0	0.001058	0.005978	0.041191	0.0	0.048226	0.059192	FAX70708_pass_bcee8f90_a99de9c0_4.fastq.gz	-	FAX70708_pass_bcee8f90_a99de9c0_199.pod5	-	05755e7e-e2ff-4370-bc7e-3133ad5fbd0a	a99de9c08f4d4fa5d91db16a4b75567df3d49c40	211.0	3.0	1480.0	1822.493028	19.083001	True	1822.493028	11495.0	19.083001	1605.0	17.284525	0.0
207	5489824	5489824	644	286d8e28-597e-42bc-a7a9-92c118ea57ad	6967	5877	9	[False]	retain	min_stat	adapter_balancing	adapter_count	4.1e-05	6.8e-05	3e-05	6.8e-05	1e-05	0.010645	6e-06	4.5e-05	2.9e-05	0.989047	8e-06	2e-06	0.0	0.000992	0.015946	0.0402	0.000997	0.058135	0.058135	FAX70708_pass_bcee8f90_a99de9c0_5.fastq.gz	-	FAX70708_pass_bcee8f90_a99de9c0_204.pod5	-	286d8e28-597e-42bc-a7a9-92c118ea57ad	a99de9c08f4d4fa5d91db16a4b75567df3d49c40	207.0	3.0	4865.0	1822.65073	55.154714	True	1822.65073	33225.0	55.154714	5189.0	14.403548	0.0
344	5472627	5472627	1051	19cce9fb-530e-44b9-8669-756ad2661c7a	25134	0	failed_read	False	retain	too_long_read	base_balancing	failed_read	0.0	0.0	0.0	0.0	0.0	0.0	0.0	0.0	0.0	0.0	0.0		0.0	0.0	0.0	0.0	0.0	0.0	0.0	FAX70708_pass_bcee8f90_a99de9c0_4.fastq.gz	-	FAX70708_pass_bcee8f90_a99de9c0_199.pod5	-	19cce9fb-530e-44b9-8669-756ad2661c7a	a99de9c08f4d4fa5d91db16a4b75567df3d49c40	344.0	1.0	2225.0	1816.941235	26.176959	True	1816.941235	15769.0	26.176959	1681.0	12.109356	0.0
298	5490804	5490804	2460	8ba1ff4c-38c4-498a-b138-0c8df8a6fe5e	6538	5793	6	[False]	retain	min_stat	adapter_balancing	adapter_count	0.000318	0.000256	2.5e-05	3.1e-05	0.004632	0.000236	0.949853	0.00255	0.041887	7.7e-05	5.8e-05	7.5e-05	4e-06	0.000998	0.001	0.033882	0.0	0.035879	0.03735	FAX70708_pass_bcee8f90_a99de9c0_4.fastq.gz	-	FAX70708_pass_bcee8f90_a99de9c0_199.pod5	-	8ba1ff4c-38c4-498a-b138-0c8df8a6fe5e	a99de9c08f4d4fa5d91db16a4b75567df3d49c40	298.0	3.0	1069.0	1822.976096	14.078021	True	1822.976096	8480.0	14.078021	978.0	16.027193	0.0
332	5492598	5492598	1182	14c948f3-b227-4681-9849-6980aebbb479	5696	4984	2	[False]	retain	min_stat	adapter_balancing	adapter_count	0.000527	0.0	0.99895	1e-06	1e-06	0.000182	0.0	3e-06	0.0	0.000335	1e-06	1e-06	0.0	0.000997	0.001993	0.032761	0.0	0.035751	0.037529	FAX70708_pass_bcee8f90_a99de9c0_4.fastq.gz	-	FAX70708_pass_bcee8f90_a99de9c0_199.pod5	-	14c948f3-b227-4681-9849-6980aebbb479	a99de9c08f4d4fa5d91db16a4b75567df3d49c40	332.0	1.0	1297.0	1823.571713	16.059761	True	1823.571713	9674.0	16.059761	1337.0	15.959179	0.0
311	5473842	5473842	1044	e69fd533-2597-4653-adc6-a583f7ef8e41	25348	0	failed_read	False	retain	too_long_read	read_balancing	failed_read	0.0	0.0	0.0	0.0	0.0	0.0	0.0	0.0	0.0	0.0	0.0		0.0	0.0	0.0	0.0	0.0	0.0	0.0									0.0
224	5492608	5492608	1078	7857def3-7d5b-41a2-a627-f86204d443b0	6766	6158	3	[False]	retain	no_balancing	blacklist_mock	none	6.4e-05	0.004555	1e-05	0.991251	6e-06	0.0002	0.000286	6.3e-05	6.4e-05	0.003064	0.000433	3e-06	0.0	0.000997	0.006977	0.145918	0.0	0.153892	0.155289	FAX70708_pass_bcee8f90_a99de9c0_4.fastq.gz	-	FAX70708_pass_bcee8f90_a99de9c0_198.pod5	-	7857def3-7d5b-41a2-a627-f86204d443b0	a99de9c08f4d4fa5d91db16a4b75567df3d49c40	224.0	2.0	889.0	1823.575033	10.02324	True	1823.575033	6038.0	10.02324	873.0	17.928694	0.0
367	5495308	5495308	779	3712c338-b8f9-4518-83aa-ea172c13a3a4	5016	4324	6	[False]	retain	min_stat	read_balancing	read_count	2.9e-05	5.1e-05	3.3e-05	8e-05	0.000762	5.7e-05	0.994705	0.000399	0.000181	5.5e-05	0.000403	0.003244	1e-06	0.000997	0.000997	0.029899	0.0	0.031893	0.033886	FAX70708_pass_bcee8f90_a99de9c0_4.fastq.gz	-	FAX70708_pass_bcee8f90_a99de9c0_198.pod5	-	3712c338-b8f9-4518-83aa-ea172c13a3a4	a99de9c08f4d4fa5d91db16a4b75567df3d49c40	367.0	3.0	676.0	1824.471448	7.652058	True	1824.471448	4609.0	7.652058	553.0	12.6509	0.0
340	5475831	5475831	850	c19128d8-4bf8-417a-90cc-334172d3d097	25043	0	failed_read	False	retain	too_long_read	read_balancing	failed_read	0.0	0.0	0.0	0.0	0.0	0.0	0.0	0.0	0.0	0.0	0.0		0.0	0.0	0.0	0.0	0.0	0.0	0.0	FAX70708_pass_bcee8f90_a99de9c0_4.fastq.gz	-	FAX70708_pass_bcee8f90_a99de9c0_198.pod5	-	c19128d8-4bf8-417a-90cc-334172d3d097	a99de9c08f4d4fa5d91db16a4b75567df3d49c40	340.0	3.0	1086.0	1818.00498	14.149734	True	1818.00498	8523.0	14.149734	1107.0	15.587772	0.0
269	5494866	5494866	964	a1cff57d-1b69-4dbe-b60f-3bec73bb78ab	5218	4643	1	[False]	retain	min_stat	read_balancing	read_count	4e-06	0.804479	6.7e-05	0.195182	5e-06	6e-06	9e-06	5e-06	3e-05	3.1e-05	0.000181	0.0	0.0	0.000997	0.001994	0.036875	0.0	0.039866	0.040862	FAX70708_pass_bcee8f90_a99de9c0_4.fastq.gz	-	FAX70708_pass_bcee8f90_a99de9c0_199.pod5	-	a1cff57d-1b69-4dbe-b60f-3bec73bb78ab	a99de9c08f4d4fa5d91db16a4b75567df3d49c40	269.0	2.0	1080.0	1824.324701	13.109894	True	1824.324701	7897.0	13.109894	1052.0	12.488287	0.0
335	5492663	5492663	795	1a885b5d-89ec-430d-8889-260912e87667	8186	7303	2	[False]	retain	no_balancing	blacklist_mock	none	0.0	0.0	0.998401	5.9e-05	1.4e-05	0.000173	1.1e-05	3e-06	2e-06	0.000949	0.000389	1e-06	0.0	0.001993	0.012956	0.038868	0.0	0.053818	0.054814	FAX70708_pass_bcee8f90_a99de9c0_4.fastq.gz	-	FAX70708_pass_bcee8f90_a99de9c0_198.pod5	-	1a885b5d-89ec-430d-8889-260912e87667	a99de9c08f4d4fa5d91db16a4b75567df3d49c40	335.0	2.0	542.0	1823.593293	8.40073	True	1823.593293	5060.0	8.40073	474.0	14.906179	0.0
394	5493755	5493755	757	26eac9af-5062-407e-a64a-a74be14fe1a9	7085	6060	6	[False]	reject	blacklisted	blacklist_mock	none	0.0	0.0	0.0	0.0	0.0	0.0	0.999989	0.0	9e-06	0.0	1e-06	0.0	0.0	0.009967	0.001992	0.031892	0.000997	0.044849	0.044849									0.0
360	5475256	5475256	891	de5e29a7-3fac-4ffb-ba07-53e0570f4569	25278	0	failed_read	False	retain	too_long_read	adapter_balancing	failed_read	0.0	0.0	0.0	0.0	0.0	0.0	0.0	0.0	0.0	0.0	0.0		0.0	0.0	0.0	0.0	0.0	0.0	0.0									0.0
265	5493317	5493317	1495	b4a5dfa6-9796-4f69-aba2-258c40079392	7813	0	failed_read	False	reject	not_real_read	none	failed_read	0.0	0.0	0.0	0.0	0.0	0.0	0.0	0.0	0.0	0.0	0.0		0.0	0.000994	0.0	0.0	0.0	0.000994	0.000994									0.0
222	5493622	5493622	850	d3794e33-0760-48ec-822e-7c0de77bf8c5	8554	8223	6	[False]	retain	min_stat	read_balancing	read_count	2e-06	3e-06	4e-06	3e-06	0.00169	4.2e-05	0.998018	9e-06	0.000144	1e-06	5.7e-05	2.7e-05	0.0	0.001997	0.003987	0.042854	0.0	0.048838	0.049836	FAX70708_pass_bcee8f90_a99de9c0_4.fastq.gz	-	FAX70708_pass_bcee8f90_a99de9c0_199.pod5	-	d3794e33-0760-48ec-822e-7c0de77bf8c5	a99de9c08f4d4fa5d91db16a4b75567df3d49c40	222.0	2.0	1003.0	1823.911687	14.793493	True	1823.911687	8911.0	14.793493	1010.0	17.173687	0.0
239	5494012	5494012	1328	c9e04e3c-6da6-4088-a898-7963bd5b1c16	7707	6948	10	[False]	retain	no_balancing	none	none	0.0	0.0	0.0	0.0	0.0	0.0	0.0	0.0	0.0	0.0	1.0	0.0	0.0	0.000997	0.001993	0.043852	0.0	0.046841	0.048835	FAX70708_pass_bcee8f90_a99de9c0_5.fastq.gz	-	FAX70708_pass_bcee8f90_a99de9c0_200.pod5	-	c9e04e3c-6da6-4088-a898-7963bd5b1c16	a99de9c08f4d4fa5d91db16a4b75567df3d49c40	239.0	2.0	2023.0	1824.041169	25.601594	True	1824.041169	15422.0	25.601594	2103.0	17.587265	0.0
245	5497461	5497461	1047	9269a71b-a001-4eb1-8e56-19e3b05ef2e7	4848	4392	4	[False]	retain	min_stat	adapter_balancing	adapter_count	0.0	0.0	0.0	0.0	0.999959	2e-06	2e-06	1.3e-05	2e-05	1e-06	2e-06	0.0	0.0	0.000993	0.00299	0.043689	0.000993	0.048666	0.048666	FAX70708_pass_bcee8f90_a99de9c0_4.fastq.gz	-	FAX70708_pass_bcee8f90_a99de9c0_199.pod5	-	9269a71b-a001-4eb1-8e56-19e3b05ef2e7	a99de9c08f4d4fa5d91db16a4b75567df3d49c40	245.0	2.0	1592.0	1825.186255	17.074369	True	1825.186255	10285.0	17.074369	1646.0	13.956347	0.0
307	5498655	5498655	1053	85a98017-4c8f-4e8a-80a0-2fc04d23484d	3800	3374	0	[False]	retain	no_balancing	none	none	0.910074	5e-05	0.00023	3.5e-05	2.4e-05	0.000239	3.7e-05	0.077471	4e-05	0.009141	5.1e-05	0.002587	1.9e-05	0.00598	0.001993	0.036713	0.0	0.044686	0.045679	FAX70708_pass_bcee8f90_a99de9c0_5.fastq.gz	-	FAX70708_pass_bcee8f90_a99de9c0_201.pod5	-	85a98017-4c8f-4e8a-80a0-2fc04d23484d	a99de9c08f4d4fa5d91db16a4b75567df3d49c40	307.0	1.0	2179.0	1825.582669	24.361222	True	1825.582669	14675.0	24.361222	2429.0	13.553291	0.0
289	5500235	5500235	1648	17dfb4dd-283c-4352-ae38-909e02009b50	3039	2600	outlier	[ True]	retain	outlier_detected	base_balancing	base_normalization	0.002076	0.00541	0.000827	0.390394	0.002354	0.001405	0.105607	0.006607	0.003007	0.008037	0.016294	0.001663	0.456319	0.000994	0.001994	0.032891	0.0	0.035879	0.036876	FAX70708_pass_bcee8f90_a99de9c0_4.fastq.gz	-	FAX70708_pass_bcee8f90_a99de9c0_198.pod5	-	17dfb4dd-283c-4352-ae38-909e02009b50	a99de9c08f4d4fa5d91db16a4b75567df3d49c40	289.0	4.0	361.0	1826.107238	7.243692	True	1826.107238	4363.0	7.243692	83.0	7.637142	0.0
290	5497056	5497056	1345	d4a2f587-fa09-42a5-8b42-823bd9a67afa	7244	6113	9	[False]	retain	min_stat	adapter_balancing	adapter_count	0.006553	0.011269	0.017096	0.001126	0.001351	0.209957	0.000391	0.000333	0.045183	0.7024	0.000165	0.003981	0.000194	0.001993	0.004983	0.028903	0.0	0.035878	0.036875	FAX70708_pass_bcee8f90_a99de9c0_4.fastq.gz	-	FAX70708_pass_bcee8f90_a99de9c0_198.pod5	-	d4a2f587-fa09-42a5-8b42-823bd9a67afa	a99de9c08f4d4fa5d91db16a4b75567df3d49c40	290.0	4.0	363.0	1825.051793	6.414011	True	1825.051793	3863.0	6.414011	354.0	18.791492	0.0
349	5497686	5497686	852	71d8c752-c3c1-4ea2-9e0b-5142ec2ddbf3	7290	6581	0	[False]	retain	min_stat	adapter_balancing	adapter_count	0.978024	0.000179	0.001542	3.5e-05	7.1e-05	5e-05	5.4e-05	0.017872	0.00107	0.00039	4e-06	0.000708	1e-06	0.002002	0.003932	0.030897	0.0	0.036831	0.038801	FAX70708_pass_bcee8f90_a99de9c0_4.fastq.gz	-	FAX70708_pass_bcee8f90_a99de9c0_199.pod5	-	71d8c752-c3c1-4ea2-9e0b-5142ec2ddbf3	a99de9c08f4d4fa5d91db16a4b75567df3d49c40	349.0	2.0	1165.0	1825.260956	15.957503	True	1825.260956	9612.0	15.957503	1154.0	15.067833	0.0
253	5499833	5499833	1176	a5740b59-2f7d-4565-a90e-53aef408e953	5574	4840	0	[False]	retain	min_stat	base_balancing	base_normalization	0.999868	0.0	0.0	0.0	0.0	0.0	1e-06	2e-06	4e-06	2e-06	0.0	0.000123	0.0	0.009966	0.004983	0.048831	0.000997	0.064778	0.066772									0.0
246	5499126	5499126	789	d9ffb730-4bd4-46cf-b9a7-4b2bbc40f9c1	6385	5372	8	[False]	retain	min_stat	base_balancing	base_normalization	0.0	0.0	0.0	0.0	0.0	0.0	0.0	0.0	0.999975	0.0	2.5e-05	0.0	0.0	0.009966	0.00299	0.040859	0.0	0.053814	0.055809	FAX70708_pass_bcee8f90_a99de9c0_4.fastq.gz	-	FAX70708_pass_bcee8f90_a99de9c0_199.pod5	-	d9ffb730-4bd4-46cf-b9a7-4b2bbc40f9c1	a99de9c08f4d4fa5d91db16a4b75567df3d49c40	246.0	4.0	825.0	1825.739044	10.372842	True	1825.739044	6248.0	10.372842	743.0	12.807404	0.0
334	5497683	5497683	968	8e20888c-748a-4a8f-8949-4c2856f70bd9	7759	7208	6	[False]	reject	blacklisted	blacklist_mock	none	0.0	0.0	0.0	0.0	0.0	0.0	0.999908	5.2e-05	3e-06	1e-06	3.1e-05	3e-06	0.0	0.001993	0.00299	0.03997	0.0	0.044953	0.045945									0.0
350	5494677	5494677	877	60d40f07-b93a-46c6-9dbd-f6f60bfa50d3	11106	9972	3	[False]	retain	min_stat	read_balancing	read_count	1.5e-05	0.000381	2e-06	0.998579	2e-06	1.3e-05	0.000413	0.000105	1e-05	4.8e-05	0.000431	1e-06	0.0	0.026907	0.014055	0.112348	0.0	0.15331	0.161554	FAX70708_pass_bcee8f90_a99de9c0_4.fastq.gz	-	FAX70708_pass_bcee8f90_a99de9c0_198.pod5	-	60d40f07-b93a-46c6-9dbd-f6f60bfa50d3	a99de9c08f4d4fa5d91db16a4b75567df3d49c40	350.0	3.0	572.0	1824.261952	8.708167	True	1824.261952	5245.0	8.708167	478.0	13.515688	0.0
283	5499842	5499842	796	050e3942-46b4-489b-904a-8497b8eddfb0	6516	5595	2	[False]	retain	no_balancing	blacklist_mock	none	0.0	0.0	0.999995	0.0	0.0	1e-06	0.0	0.0	1e-06	3e-06	0.0	0.0	0.0	0.001993	0.001991	0.067774	0.0	0.071758	0.12995	FAX70708_pass_bcee8f90_a99de9c0_4.fastq.gz	-	FAX70708_pass_bcee8f90_a99de9c0_199.pod5	-	050e3942-46b4-489b-904a-8497b8eddfb0	a99de9c08f4d4fa5d91db16a4b75567df3d49c40	283.0	1.0	891.0	1825.97676	11.921315	True	1825.97676	7181.0	11.921315	788.0	15.424044	0.0
216	5500629	5500629	913	3fb13a74-aeaf-4ef7-9188-07bb967486a3	5512	4919	10	[False]	retain	no_balancing	none	none	4.3e-05	0.004134	2.1e-05	0.005953	3e-06	0.000136	2.7e-05	0.00023	0.000999	8.2e-05	0.98837	1e-06	0.0	0.001993	0.018282	0.128953	0.0	0.149228	0.181014	FAX70708_pass_bcee8f90_a99de9c0_4.fastq.gz	-	FAX70708_pass_bcee8f90_a99de9c0_198.pod5	-	3fb13a74-aeaf-4ef7-9188-07bb967486a3	a99de9c08f4d4fa5d91db16a4b75567df3d49c40	216.0	2.0	826.0	1826.238048	8.915007	True	1826.238048	5370.0	8.915007	719.0	13.64608	0.0
369	5497365	5497365	835	1b9fdc95-715f-4da0-bb41-89e24c40a5bf	9386	8746	4	[False]	retain	min_stat	read_balancing	read_count	0.000105	2.2e-05	0.000479	0.000599	0.995653	0.000534	0.000268	5.5e-05	1.4e-05	0.000228	0.002027	1.5e-05	1e-06	0.000997	0.003986	0.032888	0.0	0.037871	0.038869									0.0
301	5499179	5499179	1079	94dc3265-2c0d-429c-b2d3-01f64195d32f	8380	7657	3	[False]	retain	min_stat	adapter_balancing	adapter_count	0.0	0.0	0.0	0.999919	0.0	1e-06	2e-06	1.7e-05	0.0	2.2e-05	4e-05	0.0	0.0	0.001994	0.004982	0.033885	0.0	0.040862	0.040862	FAX70708_pass_bcee8f90_a99de9c0_5.fastq.gz	-	FAX70708_pass_bcee8f90_a99de9c0_201.pod5	-	94dc3265-2c0d-429c-b2d3-01f64195d32f	a99de9c08f4d4fa5d91db16a4b75567df3d49c40	301.0	3.0	2679.0	1825.75664	30.133798	True	1825.75664	18152.0	30.133798	2589.0	15.668016	0.0
346	5502890	5502890	1040	f9ce394f-496f-4618-b803-9554dd3b451f	5200	4863	9	[False]	retain	min_stat	base_balancing	base_normalization	3.3e-05	0.0	0.000121	1e-06	0.0	0.000613	0.0	1e-06	0.000113	0.999108	0.0	9e-06	0.0	0.000997	0.004983	0.030137	0.0	0.036117	0.037113	FAX70708_pass_bcee8f90_a99de9c0_4.fastq.gz	-	FAX70708_pass_bcee8f90_a99de9c0_198.pod5	-	f9ce394f-496f-4618-b803-9554dd3b451f	a99de9c08f4d4fa5d91db16a4b75567df3d49c40	346.0	3.0	791.0	1826.988712	8.841633	True	1826.988712	5326.0	8.841633	846.0	14.340777	0.0
275	5501178	5501178	1166	b8503c8f-ceb9-46ca-a5ee-0b0643eb5ec0	7806	7469	3	[False]	retain	no_balancing	none	none	0.0	0.0	0.0	0.999942	0.0	1e-06	1e-06	1e-06	0.0	4.2e-05	1.3e-05	0.0	0.0	0.000993	0.004986	0.031359	0.0	0.037339	0.037339	FAX70708_pass_bcee8f90_a99de9c0_5.fastq.gz	-	FAX70708_pass_bcee8f90_a99de9c0_200.pod5	-	b8503c8f-ceb9-46ca-a5ee-0b0643eb5ec0	a99de9c08f4d4fa5d91db16a4b75567df3d49c40	275.0	3.0	902.0	1826.420319	15.548141	True	1826.420319	9366.0	15.548141	888.0	15.976154	0.0
383	5502034	5502034	1187	803d7e19-56d9-4cac-be7d-2030a9293c98	7440	7101	4	[False]	retain	no_balancing	blacklist_mock	none	0.0	0.0	0.0	0.0	1.0	0.0	0.0	0.0	0.0	0.0	0.0	0.0	0.0	0.0	0.004983	0.032888	0.0	0.037872	0.039069									0.0
221	5501169	5501169	1181	559f1793-89e8-4362-b434-2cb375535c2e	9072	7447	3	[False]	retain	min_stat	base_balancing	base_normalization	0.0	0.0	0.0	0.999758	0.0	1e-06	2e-06	4.8e-05	0.0	2.4e-05	0.000168	0.0	0.0	0.001037	0.003991	0.034469	0.0	0.039497	0.04046	FAX70708_pass_bcee8f90_a99de9c0_4.fastq.gz	-	FAX70708_pass_bcee8f90_a99de9c0_198.pod5	-	559f1793-89e8-4362-b434-2cb375535c2e	a99de9c08f4d4fa5d91db16a4b75567df3d49c40	221.0	1.0	459.0	1826.417331	6.361222	True	1826.417331	3832.0	6.361222	406.0	14.453583	0.0
345	5502083	5502083	984	e212a940-0726-4380-a3aa-5c8cdb838432	7926	7299	unclassified	[False]	retain	below_conf_pred	blacklist_mock	none	0.04488	0.014861	0.270731	0.004914	0.000602	0.016617	0.000312	0.000743	0.003859	0.635604	0.00193	0.004861	8.7e-05	0.001	0.00299	0.029898	0.0	0.033887	0.034884									0.0
396	5503740	5503740	821	78c51f6c-96b7-4c1f-a9fe-bcd693b76cf5	7098	6471	3	[False]	retain	min_stat	base_balancing	base_normalization	2e-06	7e-06	2e-06	0.995335	2e-06	5.8e-05	4e-05	8e-06	3e-06	0.000642	0.003899	0.0	0.0	0.000999	0.02221	0.036241	0.0	0.05945	0.060443	FAX70708_pass_bcee8f90_a99de9c0_5.fastq.gz	-	FAX70708_pass_bcee8f90_a99de9c0_201.pod5	-	78c51f6c-96b7-4c1f-a9fe-bcd693b76cf5	a99de9c08f4d4fa5d91db16a4b75567df3d49c40	396.0	2.0	2581.0	1827.270916	30.469788	True	1827.270916	18355.0	30.469788	2558.0	13.559357	0.0
375	5505884	5505884	1292	d962e46a-4950-464d-a9e6-5016970e616a	6298	5581	3	[False]	retain	min_stat	read_balancing	read_count	0.0	0.0	0.0	0.999858	0.0	1e-06	1.6e-05	1e-05	4e-06	1.8e-05	9.2e-05	0.0	0.0	0.000997	0.004983	0.101751	0.0	0.107731	0.140914	FAX70708_pass_bcee8f90_a99de9c0_4.fastq.gz	-	FAX70708_pass_bcee8f90_a99de9c0_199.pod5	-	d962e46a-4950-464d-a9e6-5016970e616a	a99de9c08f4d4fa5d91db16a4b75567df3d49c40	375.0	4.0	634.0	1827.982736	8.519588	True	1827.982736	5132.0	8.519588	629.0	15.679178	0.0
302	5506147	5506147	1114	c0ed4131-7bc4-4041-9860-0ef6bf39e37e	7131	6227	3	[False]	retain	no_balancing	blacklist_mock	none	0.0	0.0	0.0	0.99949	0.0	0.0	0.000124	0.000273	8e-06	5.4e-05	5e-05	0.0	0.0	0.000996	0.010448	0.041858	0.0	0.053301	0.061276	FAX70708_pass_bcee8f90_a99de9c0_4.fastq.gz	-	FAX70708_pass_bcee8f90_a99de9c0_199.pod5	-	c0ed4131-7bc4-4041-9860-0ef6bf39e37e	a99de9c08f4d4fa5d91db16a4b75567df3d49c40	302.0	3.0	786.0	1828.070053	8.665671	True	1828.070053	5220.0	8.665671	746.0	13.56481	0.0
357	5504770	5504770	1062	7e9b5fe2-b78a-412d-8115-e5c8c1efc2ec	8485	7658	3	[False]	retain	no_balancing	none	none	2.1e-05	0.002865	2.7e-05	0.994336	1.7e-05	5.6e-05	0.000126	8.1e-05	0.000181	0.0008	0.001488	2e-06	1e-06	0.003987	0.024918	0.028906	0.0	0.057811	0.059801	FAX70708_pass_bcee8f90_a99de9c0_5.fastq.gz	-	FAX70708_pass_bcee8f90_a99de9c0_202.pod5	-	7e9b5fe2-b78a-412d-8115-e5c8c1efc2ec	a99de9c08f4d4fa5d91db16a4b75567df3d49c40	357.0	2.0	2819.0	1827.612882	36.986388	True	1827.612882	22280.0	36.986388	2882.0	17.672035	0.0
382	5506451	5506451	1126	44b27b09-5952-46e6-86eb-d7c0cc8218a2	7523	6853	10	[False]	retain	min_stat	adapter_balancing	adapter_count	0.0	0.0	0.0	0.0	0.0	0.0	0.0	0.0	0.0	0.0	0.999999	0.0	0.0	0.0	0.00598	0.036032	0.0	0.042012	0.043009	FAX70708_pass_bcee8f90_a99de9c0_5.fastq.gz	-	FAX70708_pass_bcee8f90_a99de9c0_200.pod5	-	44b27b09-5952-46e6-86eb-d7c0cc8218a2	a99de9c08f4d4fa5d91db16a4b75567df3d49c40	382.0	1.0	1602.0	1828.170983	19.501992	True	1828.170983	11748.0	19.501992	1730.0	16.09087	0.0
337	5502401	5502401	1031	03e0c1ee-3de3-4ebb-842c-256fbd8741b3	11889	10698	9	[False]	retain	no_balancing	blacklist_mock	none	1e-06	0.0	0.001271	2e-06	0.0	0.005632	0.0	1e-06	0.0	0.99309	2e-06	0.0	0.0	0.004987	0.003987	0.038025	0.0	0.046999	0.047992	FAX70708_pass_bcee8f90_a99de9c0_4.fastq.gz	-	FAX70708_pass_bcee8f90_a99de9c0_198.pod5	-	03e0c1ee-3de3-4ebb-842c-256fbd8741b3	a99de9c08f4d4fa5d91db16a4b75567df3d49c40	337.0	4.0	540.0	1826.826361	8.593625	True	1826.826361	5176.0	8.593625	381.0	21.686481	0.0
219	5489742	5489742	1011	ea8719da-83dc-415c-a7ef-2448a433d761	25451	0	failed_read	False	retain	too_long_read	blacklist_mock	failed_read	0.0	0.0	0.0	0.0	0.0	0.0	0.0	0.0	0.0	0.0	0.0		0.0	0.0	0.0	0.0	0.0	0.0	0.0									0.0
342	5489289	5489289	916	f88c46f0-d265-4950-aaa6-45045acbdafe	25581	0	failed_read	False	retain	too_long_read	adapter_balancing	failed_read	0.0	0.0	0.0	0.0	0.0	0.0	0.0	0.0	0.0	0.0	0.0		0.0	0.0	0.0	0.0	0.0	0.0	0.0									0.0
334	5509250	5509250	971	b9f9b862-078d-4980-bf29-47bbc33dc79c	5796	5249	4	[False]	retain	no_balancing	blacklist_mock	none	0.0	0.0	0.0	0.0	0.999803	4e-06	5e-06	4e-06	0.000177	1e-06	1e-06	5e-06	0.0	0.000997	0.00299	0.033885	0.0	0.037872	0.038869	FAX70708_pass_bcee8f90_a99de9c0_5.fastq.gz	-	FAX70708_pass_bcee8f90_a99de9c0_200.pod5	-	b9f9b862-078d-4980-bf29-47bbc33dc79c	a99de9c08f4d4fa5d91db16a4b75567df3d49c40	334.0	3.0	1665.0	1829.100266	19.962483	True	1829.100266	12025.0	19.962483	1666.0	12.691907	0.0
398	5509115	5509115	931	2ea45174-9480-44cb-8e5e-f84954e511ae	7099	6132	0	[False]	reject	blacklisted	blacklist_mock	none	0.999503	0.0	0.0	0.0	0.0	8e-06	0.0	4e-06	0.0	0.000395	0.0	8.9e-05	0.0	0.0	0.004983	0.033885	0.0	0.038869	0.038869									0.0
206	5510054	5510054	893	219cfee3-636d-4fc9-bf4f-227a2dc716da	7700	7393	3	[False]	retain	min_stat	read_balancing	read_count	0.0	0.0	0.0	0.999926	0.0	1e-06	0.0	1e-06	1e-06	1.2e-05	5.8e-05	0.0	0.0	0.000997	0.006976	0.042855	0.0	0.050828	0.051824									0.0
210	5512409	5512409	795	77f0e775-9984-43ed-ad52-4026af082aad	5149	4849	2	[False]	retain	min_stat	base_balancing	base_normalization	0.0	0.0	0.999968	0.0	1e-06	2.2e-05	0.0	0.0	0.0	6e-06	0.0	2e-06	0.0	0.00598	0.007974	0.035878	0.0	0.049831	0.049831	FAX70708_pass_bcee8f90_a99de9c0_5.fastq.gz	-	FAX70708_pass_bcee8f90_a99de9c0_201.pod5	-	77f0e775-9984-43ed-ad52-4026af082aad	a99de9c08f4d4fa5d91db16a4b75567df3d49c40	210.0	2.0	1599.0	1830.14907	19.474104	True	1830.14907	11731.0	19.474104	1669.0	13.054315	0.0
253	5512677	5512677	1178	35b914f0-78e2-4115-acc9-c58280ec843b	5777	5232	4	[False]	retain	min_stat	base_balancing	base_normalization	0.0	0.0	0.0	0.0	0.99995	7e-06	9e-06	0.0	2e-06	1e-06	1e-06	3e-05	0.0	0.000997	0.00299	0.029899	0.0	0.033886	0.035879	FAX70708_pass_bcee8f90_a99de9c0_4.fastq.gz	-	FAX70708_pass_bcee8f90_a99de9c0_199.pod5	-	35b914f0-78e2-4115-acc9-c58280ec843b	a99de9c08f4d4fa5d91db16a4b75567df3d49c40	253.0	4.0	814.0	1830.238048	10.410027	True	1830.238048	6271.0	10.410027	854.0	19.518314	0.0
212	5512699	5512699	933	e27d19f5-5aee-4926-844e-5beb3fe34759	6480	5655	4	[False]	retain	min_stat	adapter_balancing	adapter_count	0.0	0.0	0.0	0.0	0.999995	2e-06	0.0	0.0	0.0	0.0	2e-06	0.0	0.0	0.001994	0.006976	0.030896	0.000997	0.040863	0.040863	FAX70708_pass_bcee8f90_a99de9c0_5.fastq.gz	-	FAX70708_pass_bcee8f90_a99de9c0_200.pod5	-	e27d19f5-5aee-4926-844e-5beb3fe34759	a99de9c08f4d4fa5d91db16a4b75567df3d49c40	212.0	1.0	916.0	1830.245352	11.302125	True	1830.245352	6808.0	11.302125	983.0	16.513159	0.0
262	5513237	5513237	742	e735e45d-32b3-4202-945d-70effaf04caf	5941	5334	4	[False]	retain	min_stat	read_balancing	read_count	0.000164	2.3e-05	9.2e-05	1.2e-05	0.998584	6.2e-05	9.2e-05	0.000317	3e-05	3.7e-05	0.000552	3.3e-05	2e-06	0.000997	0.001993	0.036227	0.0	0.039217	0.041212	FAX70708_pass_bcee8f90_a99de9c0_5.fastq.gz	-	FAX70708_pass_bcee8f90_a99de9c0_201.pod5	-	e735e45d-32b3-4202-945d-70effaf04caf	a99de9c08f4d4fa5d91db16a4b75567df3d49c40	262.0	4.0	2498.0	1830.423971	26.411355	True	1830.423971	15910.0	26.411355	2530.0	16.055779	0.0
285	5511596	5511596	1336	cb20239b-b373-462e-b7de-f666b5384e95	7249	6061	0	[False]	reject	blacklisted	blacklist_mock	none	0.999975	0.0	0.0	0.0	0.0	0.0	0.0	5e-06	0.0	1.1e-05	0.0	8e-06	0.0	0.000996	0.003987	0.034235	0.0	0.039218	0.046195									0.0
327	5510929	5510929	962	7b23cc92-4b04-4528-8404-308278c8fe7f	8361	7989	8	[False]	retain	min_stat	read_balancing	read_count	0.0	0.0	0.0	0.0	0.0	0.0	0.0	0.0	0.999995	3e-06	0.0	2e-06	0.0	0.000999	0.004987	0.034827	0.0	0.040813	0.040813	FAX70708_pass_bcee8f90_a99de9c0_4.fastq.gz	-	FAX70708_pass_bcee8f90_a99de9c0_199.pod5	-	7b23cc92-4b04-4528-8404-308278c8fe7f	a99de9c08f4d4fa5d91db16a4b75567df3d49c40	327.0	3.0	528.0	1829.657703	8.786853	True	1829.657703	5293.0	8.786853	449.0	14.303311	0.0
255	5494255	5494255	1119	c7b92bbf-9997-4d97-aca4-d838edecb896	25703	0	failed_read	False	retain	too_long_read	base_balancing	failed_read	0.0	0.0	0.0	0.0	0.0	0.0	0.0	0.0	0.0	0.0	0.0		0.0	0.0	0.0	0.0	0.0	0.0	0.0									0.0
208	5511792	5511792	1001	c279a11d-1f56-4135-8960-3eceb32c4dfa	8278	7706	9	[False]	retain	no_balancing	blacklist_mock	none	0.000124	0.0	0.000226	0.0	0.0	0.000415	0.0	5e-06	0.000118	0.999099	0.0	1.2e-05	0.0	0.000996	0.012522	0.032889	0.0	0.046407	0.047404	FAX70708_pass_bcee8f90_a99de9c0_5.fastq.gz	-	FAX70708_pass_bcee8f90_a99de9c0_200.pod5	-	c279a11d-1f56-4135-8960-3eceb32c4dfa	a99de9c08f4d4fa5d91db16a4b75567df3d49c40	208.0	2.0	1348.0	1829.944223	18.041169	True	1829.944223	10868.0	18.041169	1353.0	16.023008	0.0
380	5515304	5515304	1289	eeba40be-25a4-4b37-ac88-88184e40a605	4942	4504	9	[False]	retain	min_stat	read_balancing	read_count	0.000381	0.0	0.22164	1.7e-05	1.5e-05	0.000491	1e-06	3e-05	0.0	0.777362	2.4e-05	3.8e-05	0.0	0.001998	0.005979	0.03304	0.0	0.041017	0.042014	FAX70708_pass_bcee8f90_a99de9c0_4.fastq.gz	-	FAX70708_pass_bcee8f90_a99de9c0_199.pod5	-	eeba40be-25a4-4b37-ac88-88184e40a605	a99de9c08f4d4fa5d91db16a4b75567df3d49c40	380.0	2.0	932.0	1831.110226	11.896746	True	1831.110226	7166.0	11.896746	757.0	13.342064	0.0
341	5512903	5512903	955	69504a20-89ca-471e-b8e7-3235e38cd0b1	8222	0	failed_read	False	reject	not_real_read	none	failed_read	0.0	0.0	0.0	0.0	0.0	0.0	0.0	0.0	0.0	0.0	0.0		0.0	0.001003	0.0	0.0	0.0	0.001003	0.001003									0.0
389	5495865	5495865	893	4b3ba98e-5a5e-43f1-9f9d-f359b9b18757	25267	0	failed_read	False	retain	too_long_read	read_balancing	failed_read	0.0	0.0	0.0	0.0	0.0	0.0	0.0	0.0	0.0	0.0	0.0		0.0	0.001004	0.0	0.0	0.0	0.001004	0.001004	FAX70708_pass_bcee8f90_a99de9c0_4.fastq.gz	-	FAX70708_pass_bcee8f90_a99de9c0_199.pod5	-	4b3ba98e-5a5e-43f1-9f9d-f359b9b18757	a99de9c08f4d4fa5d91db16a4b75567df3d49c40	389.0	3.0	1057.0	1824.656375	12.571713	True	1824.656375	7573.0	12.571713	984.0	17.373388	0.0
237	5516027	5516027	749	9ecbbdb5-ba4d-4306-a605-2490cf68a35f	5882	5017	4	[False]	retain	min_stat	read_balancing	read_count	0.0	0.0	0.0	0.0	0.999667	7e-06	0.000136	9e-06	6.7e-05	1e-06	0.000113	0.0	0.0	0.000998	0.000996	0.028902	0.0	0.030896	0.034883	FAX70708_pass_bcee8f90_a99de9c0_4.fastq.gz	-	FAX70708_pass_bcee8f90_a99de9c0_199.pod5	-	9ecbbdb5-ba4d-4306-a605-2490cf68a35f	a99de9c08f4d4fa5d91db16a4b75567df3d49c40	237.0	4.0	592.0	1831.350266	7.067397	True	1831.350266	4257.0	7.067397	549.0	13.630743	0.0
205	5515658	5515658	1175	a09917ce-c64c-4ef5-b5da-6f547c1263b3	6901	6573	3	[False]	retain	no_balancing	none	none	0.0	0.0	0.0	0.999989	0.0	0.0	0.0	0.0	0.0	9e-06	1e-06	0.0	0.0	0.000996	0.00598	0.130011	0.0	0.136987	0.198778	FAX70708_pass_bcee8f90_a99de9c0_4.fastq.gz	-	FAX70708_pass_bcee8f90_a99de9c0_199.pod5	-	a09917ce-c64c-4ef5-b5da-6f547c1263b3	a99de9c08f4d4fa5d91db16a4b75567df3d49c40	205.0	4.0	767.0	1831.227756	11.333997	True	1831.227756	6827.0	11.333997	680.0	14.468016	0.0
292	5513041	5513041	1273	c6af92ea-6d3e-4e6b-9fe8-476e02e08f11	9445	9024	10	[False]	retain	no_balancing	blacklist_mock	none	0.0	0.0	0.0	0.0	0.0	0.0	0.0	0.0	0.0	0.0	1.0	0.0	0.0	0.0	0.007972	0.158627	0.0	0.1666	0.185328	FAX70708_pass_bcee8f90_a99de9c0_5.fastq.gz	-	FAX70708_pass_bcee8f90_a99de9c0_200.pod5	-	c6af92ea-6d3e-4e6b-9fe8-476e02e08f11	a99de9c08f4d4fa5d91db16a4b75567df3d49c40	292.0	2.0	1025.0	1830.358898	14.758964	True	1830.358898	8890.0	14.758964	898.0	15.832571	0.0
360	5518367	5518367	903	36e9ffa1-6cb3-42ea-b41c-0d066e7db1aa	5969	5319	1	[False]	retain	min_stat	adapter_balancing	adapter_count	9e-06	0.991136	2e-05	0.0085	1e-06	4.9e-05	2e-06	7e-06	2.8e-05	2.2e-05	0.000226	0.0	0.0	0.001003	0.000998	0.029647	0.000999	0.032647	0.034632	FAX70708_pass_bcee8f90_a99de9c0_4.fastq.gz	-	FAX70708_pass_bcee8f90_a99de9c0_199.pod5	-	36e9ffa1-6cb3-42ea-b41c-0d066e7db1aa	a99de9c08f4d4fa5d91db16a4b75567df3d49c40	360.0	4.0	742.0	1832.127158	10.333665	True	1832.127158	6225.0	10.333665	791.0	14.725887	0.0
256	5520027	5520027	1085	5ab733bc-d4bf-449c-874f-f3868b7b6bce	5047	4263	3	[False]	retain	min_stat	base_balancing	base_normalization	0.0	0.0	0.0	0.999888	0.0	0.0	5e-06	1e-06	0.0	3e-06	0.000102	0.0	0.0	0.000997	0.00299	0.031893	0.0	0.035879	0.035879	FAX70708_pass_bcee8f90_a99de9c0_5.fastq.gz	-	FAX70708_pass_bcee8f90_a99de9c0_201.pod5	-	5ab733bc-d4bf-449c-874f-f3868b7b6bce	a99de9c08f4d4fa5d91db16a4b75567df3d49c40	256.0	3.0	1559.0	1832.678287	18.844954	True	1832.678287	11352.0	18.844954	1721.0	16.130068	0.0
340	5519413	5519413	854	515ae8a2-53ab-41fc-9884-c91a140f9f3d	5691	4821	9	[False]	retain	min_stat	read_balancing	read_count	0.0	0.0	0.0	0.0	0.0	0.0	0.0	0.0	0.0	0.999999	0.0	1e-06	0.0	0.000997	0.004983	0.062121	0.013955	0.082056	0.083053	FAX70708_pass_bcee8f90_a99de9c0_4.fastq.gz	-	FAX70708_pass_bcee8f90_a99de9c0_199.pod5	-	515ae8a2-53ab-41fc-9884-c91a140f9f3d	a99de9c08f4d4fa5d91db16a4b75567df3d49c40	340.0	3.0	567.0	1832.474436	6.540837	True	1832.474436	3940.0	6.540837	537.0	15.781255	0.0
324	5516795	5516795	880	795b78c3-1e89-4ee9-93b4-d9eed6ddf2f1	8686	7338	8	[False]	retain	min_stat	adapter_balancing	adapter_count	0.0	0.0	0.0	0.0	0.0	0.0	0.0	0.0	0.999991	1e-06	0.0	8e-06	0.0	0.000993	0.004986	0.033306	0.0	0.039285	0.041278	FAX70708_pass_bcee8f90_a99de9c0_4.fastq.gz	-	FAX70708_pass_bcee8f90_a99de9c0_199.pod5	-	795b78c3-1e89-4ee9-93b4-d9eed6ddf2f1	a99de9c08f4d4fa5d91db16a4b75567df3d49c40	324.0	3.0	668.0	1831.605246	11.060425	True	1831.605246	6662.0	11.060425	660.0	15.901694	0.0
286	5518502	5518502	1204	4c484e66-f3eb-464d-9f7c-510d559e2915	6672	6156	2	[False]	retain	min_stat	read_balancing	read_count	0.0	0.0	0.999996	0.0	1e-06	0.0	0.0	0.0	0.0	3e-06	0.0	0.0	0.0	0.0	0.00299	0.034688	0.0	0.037677	0.03967	FAX70708_pass_bcee8f90_a99de9c0_5.fastq.gz	-	FAX70708_pass_bcee8f90_a99de9c0_201.pod5	-	4c484e66-f3eb-464d-9f7c-510d559e2915	a99de9c08f4d4fa5d91db16a4b75567df3d49c40	286.0	1.0	1758.0	1832.171979	23.209827	True	1832.171979	13981.0	23.209827	1742.0	18.186342	0.0
348	5519536	5519536	1086	910032b3-eab7-4f44-ab78-083e2c4ab713	6116	5799	0	[False]	retain	min_stat	base_balancing	base_normalization	0.990213	1.7e-05	1.9e-05	1.1e-05	7e-06	1.8e-05	9e-06	0.006995	0.000146	0.000825	2e-06	0.001738	1e-06	0.0	0.00399	0.032816	0.0	0.036805	0.038786	FAX70708_pass_bcee8f90_a99de9c0_4.fastq.gz	-	FAX70708_pass_bcee8f90_a99de9c0_199.pod5	-	910032b3-eab7-4f44-ab78-083e2c4ab713	a99de9c08f4d4fa5d91db16a4b75567df3d49c40	348.0	1.0	687.0	1832.515272	9.47842	True	1832.515272	5709.0	9.47842	546.0	12.735158	0.0
261	5517805	5517805	925	a831c286-973f-4026-b49d-cd3a210d49af	8262	7699	3	[False]	retain	min_stat	adapter_balancing	adapter_count	6.2e-05	0.00012	7e-06	0.998709	3e-06	1.5e-05	8.7e-05	0.000148	1.4e-05	0.00032	0.000513	2e-06	1e-06	0.001078	0.003913	0.037869	0.0	0.04286	0.043857	FAX70708_pass_bcee8f90_a99de9c0_5.fastq.gz	-	FAX70708_pass_bcee8f90_a99de9c0_204.pod5	-	a831c286-973f-4026-b49d-cd3a210d49af	a99de9c08f4d4fa5d91db16a4b75567df3d49c40	261.0	3.0	4135.0	1831.940571	47.585989	True	1831.940571	28665.0	47.585989	4030.0	13.973286	0.0
290	5520306	5520306	1347	d84fc5ea-7205-452b-9cce-3fee1ef952e9	6062	5537	2	[False]	retain	min_stat	adapter_balancing	adapter_count	0.0	0.0	0.999982	5e-06	1e-06	2e-06	0.0	0.0	1e-06	9e-06	0.0	0.0	0.0	0.000995	0.002988	0.034885	0.0	0.038868	0.039865	FAX70708_pass_bcee8f90_a99de9c0_5.fastq.gz	-	FAX70708_pass_bcee8f90_a99de9c0_201.pod5	-	d84fc5ea-7205-452b-9cce-3fee1ef952e9	a99de9c08f4d4fa5d91db16a4b75567df3d49c40	290.0	4.0	1777.0	1832.770916	22.177623	True	1832.770916	13359.0	22.177623	1952.0	18.904516	0.0
314	5520642	5520642	1064	d7f754ff-8f22-4854-b3eb-4be16d404808	4532	4154	8	[False]	retain	min_stat	base_balancing	base_normalization	0.0	0.0	0.0	0.0	0.0	0.0	0.0	0.0	1.0	0.0	0.0	0.0	0.0	0.000995	0.004982	0.039868	0.0	0.045846	0.048109	FAX70708_pass_bcee8f90_a99de9c0_5.fastq.gz	-	FAX70708_pass_bcee8f90_a99de9c0_200.pod5	-	d7f754ff-8f22-4854-b3eb-4be16d404808	a99de9c08f4d4fa5d91db16a4b75567df3d49c40	314.0	4.0	602.0	1832.88247	9.639442	True	1832.88247	5806.0	9.639442	565.0	12.97699	0.0
227	5501918	5501918	1588	49e8d24b-d877-40ec-abc1-ba3ace3ade67	25340	0	failed_read	False	retain	too_long_read	blacklist_mock	failed_read	0.0	0.0	0.0	0.0	0.0	0.0	0.0	0.0	0.0	0.0	0.0		0.0	0.0	0.0	0.0	0.0	0.0	0.0									0.0
231	5515924	5515924	964	eabc05bb-eeda-4069-8664-f4e34a65ee4d	11307	10855	10	[False]	retain	min_stat	base_balancing	base_normalization	0.000126	0.006211	0.000126	0.002714	0.000108	0.003894	0.004067	0.014762	0.000393	0.000326	0.967208	5.2e-05	1.2e-05	0.001569	0.012955	0.048898	0.0	0.063422	0.066417	FAX70708_pass_bcee8f90_a99de9c0_5.fastq.gz	-	FAX70708_pass_bcee8f90_a99de9c0_201.pod5	-	eabc05bb-eeda-4069-8664-f4e34a65ee4d	a99de9c08f4d4fa5d91db16a4b75567df3d49c40	231.0	2.0	1184.0	1831.316069	19.921979	True	1831.316069	12001.0	19.921979	877.0	14.841379	0.0
367	5519915	5519915	781	e42186b2-32e0-40c7-83ec-21f6fc7d04e8	6955	6533	4	[False]	retain	min_stat	read_balancing	read_count	0.0	0.0	0.0	0.0	0.999935	2.1e-05	2e-06	0.0	8e-06	0.0	1e-06	3.2e-05	0.0	0.000997	0.001993	0.04292	0.0	0.04591	0.046907	FAX70708_pass_bcee8f90_a99de9c0_5.fastq.gz	-	FAX70708_pass_bcee8f90_a99de9c0_200.pod5	-	e42186b2-32e0-40c7-83ec-21f6fc7d04e8	a99de9c08f4d4fa5d91db16a4b75567df3d49c40	367.0	3.0	1300.0	1832.641102	15.486388	True	1832.641102	9329.0	15.486388	1299.0	15.221063	0.0
250	5517984	5517984	1155	d8ba340f-454b-4452-98f2-6bc32b5ac931	10394	0	failed_read	False	reject	not_real_read	adapter_balancing	failed_read	0.0	0.0	0.0	0.0	0.0	0.0	0.0	0.0	0.0	0.0	0.0		0.0	0.0	0.0	0.0	0.0	0.0	0.0									0.0
386	5521094	5521094	830	c004c9ed-edbc-40c5-8038-7faba734322c	7481	6473	3	[False]	retain	min_stat	base_balancing	base_normalization	8.9e-05	0.238032	0.000109	0.749794	0.000145	0.000629	0.000614	0.000113	0.00042	0.004539	0.005502	1e-05	3e-06	0.001993	0.009968	0.038868	0.000996	0.051825	0.052822	FAX70708_pass_bcee8f90_a99de9c0_5.fastq.gz	-	FAX70708_pass_bcee8f90_a99de9c0_201.pod5	-	c004c9ed-edbc-40c5-8038-7faba734322c	a99de9c08f4d4fa5d91db16a4b75567df3d49c40	386.0	4.0	1801.0	1833.032537	21.354914	True	1833.032537	12864.0	21.354914	1977.0	17.813097	0.0
383	5521354	5521354	1195	f0d50e47-2eb9-4a35-aba7-52306c6f46e8	7180	5838	9	[False]	retain	no_balancing	blacklist_mock	none	0.0	0.0	0.0	0.0	0.0	0.0	0.0	0.0	0.0	1.0	0.0	0.0	0.0	0.00299	0.00598	0.034883	0.000997	0.044851	0.051826	FAX70708_pass_bcee8f90_a99de9c0_5.fastq.gz	-	FAX70708_pass_bcee8f90_a99de9c0_201.pod5	-	f0d50e47-2eb9-4a35-aba7-52306c6f46e8	a99de9c08f4d4fa5d91db16a4b75567df3d49c40	383.0	2.0	1578.0	1833.118858	19.442895	True	1833.118858	11712.0	19.442895	1684.0	16.077221	0.0
333	5522355	5522355	1165	d29c33d1-a5d7-49e6-96c7-5ff2ee0497cc	6403	5778	7	[False]	retain	no_balancing	none	none	0.0	0.0	0.0	0.0	0.0	0.0	0.0	0.999996	0.0	2e-06	0.0	1e-06	0.0	0.00299	0.006977	0.033712	0.0	0.043679	0.043679	FAX70708_pass_bcee8f90_a99de9c0_4.fastq.gz	-	FAX70708_pass_bcee8f90_a99de9c0_199.pod5	-	d29c33d1-a5d7-49e6-96c7-5ff2ee0497cc	a99de9c08f4d4fa5d91db16a4b75567df3d49c40	333.0	4.0	457.0	1833.451195	5.606242	True	1833.451195	3377.0	5.606242	388.0	16.879797	0.0
331	5522062	5522062	973	1b6ade8e-2b1b-44ca-9eef-45a71340f0c3	7118	6679	6	[False]	retain	min_stat	read_balancing	read_count	0.0	0.0	0.0	0.0	0.0	0.0	0.999814	5e-06	0.000147	6e-06	1.9e-05	2e-06	6e-06	0.001363	0.004983	0.034882	0.0	0.041228	0.044221	FAX70708_pass_bcee8f90_a99de9c0_5.fastq.gz	-	FAX70708_pass_bcee8f90_a99de9c0_200.pod5	-	1b6ade8e-2b1b-44ca-9eef-45a71340f0c3	a99de9c08f4d4fa5d91db16a4b75567df3d49c40	331.0	2.0	923.0	1833.353918	11.361886	True	1833.353918	6844.0	11.361886	975.0	12.479096	0.0
219	5522797	5522797	1018	4058d453-8c3a-4c76-a738-8bceab20b3a2	7208	6264	unclassified	[False]	retain	below_conf_pred	blacklist_mock	none	0.009775	0.144545	0.062384	0.131229	0.076366	0.030237	0.10212	0.013683	0.264406	0.060529	0.040206	0.004	0.060522	0.000995	0.014951	0.034881	0.0	0.050828	0.051824	FAX70708_pass_bcee8f90_a99de9c0_5.fastq.gz	-	FAX70708_pass_bcee8f90_a99de9c0_200.pod5	-	4058d453-8c3a-4c76-a738-8bceab20b3a2	a99de9c08f4d4fa5d91db16a4b75567df3d49c40	219.0	4.0	875.0	1833.597942	11.541833	True	1833.597942	6952.0	11.541833	863.0	18.315512	0.0
398	5520966	5520966	934	5d4a92d0-ae9a-47de-a436-fe515a65fdd2	8252	7711	4	[False]	retain	no_balancing	blacklist_mock	none	0.0	0.0	0.0	0.0	0.999977	1e-06	1e-06	1e-06	1.6e-05	0.0	4e-06	0.0	0.0	0.00897	0.000996	0.033885	0.0	0.043852	0.044849	FAX70708_pass_bcee8f90_a99de9c0_5.fastq.gz	-	FAX70708_pass_bcee8f90_a99de9c0_200.pod5	-	5d4a92d0-ae9a-47de-a436-fe515a65fdd2	a99de9c08f4d4fa5d91db16a4b75567df3d49c40	398.0	3.0	731.0	1832.99004	10.995352	True	1832.99004	6623.0	10.995352	602.0	15.248141	0.0
247	5524344	5524344	1099	302a09d5-2f37-4ee2-af32-56c918323c92	6206	5679	3	[False]	retain	min_stat	adapter_balancing	adapter_count	0.0	0.0	0.0	0.999996	0.0	0.0	1e-06	0.0	0.0	2e-06	1e-06	0.0	0.0	0.000999	0.001993	0.033885	0.0	0.036878	0.037875	FAX70708_pass_bcee8f90_a99de9c0_5.fastq.gz	-	FAX70708_pass_bcee8f90_a99de9c0_201.pod5	-	302a09d5-2f37-4ee2-af32-56c918323c92	a99de9c08f4d4fa5d91db16a4b75567df3d49c40	247.0	3.0	1491.0	1834.111554	19.279216	True	1834.111554	11613.0	19.279216	1549.0	17.841778	0.0
215	5505903	5505903	2230	2725a7c4-60fa-488f-b5ee-93e40345235c	25164	0	failed_read	False	retain	too_long_read	adapter_balancing	failed_read	0.0	0.0	0.0	0.0	0.0	0.0	0.0	0.0	0.0	0.0	0.0		0.0	0.0	0.0	0.0	0.0	0.0	0.0	FAX70708_fail_bcee8f90_a99de9c0_0.fastq.gz	-	FAX70708_fail_bcee8f90_a99de9c0_25.pod5	-	2725a7c4-60fa-488f-b5ee-93e40345235c	a99de9c08f4d4fa5d91db16a4b75567df3d49c40	215.0	2.0	1354.0	1827.989044	36.482736	False	1827.989044	21977.0	36.482736	492.0	2.451016	0.0
242	5521501	5521501	1020	60a49a08-a5fe-4a21-bee2-12b1add05c87	9351	8388	10	[False]	retain	min_stat	read_balancing	read_count	6e-06	3.8e-05	6e-06	0.004961	0.0	3e-06	1.4e-05	0.000311	5e-06	4e-06	0.994652	0.0	0.0	0.000997	0.004982	0.034219	0.0	0.040198	0.041195	FAX70708_pass_bcee8f90_a99de9c0_5.fastq.gz	-	FAX70708_pass_bcee8f90_a99de9c0_200.pod5	-	60a49a08-a5fe-4a21-bee2-12b1add05c87	a99de9c08f4d4fa5d91db16a4b75567df3d49c40	242.0	1.0	526.0	1833.167663	9.692563	True	1833.167663	5838.0	9.692563	446.0	21.53698	0.0
284	5522461	5522461	885	01ed87ca-3985-4092-90d8-7fdb9ccdc692	8933	8293	10	[False]	retain	min_stat	adapter_balancing	adapter_count	1e-06	0.0	2e-06	3.6e-05	0.0	0.000678	2.1e-05	4e-05	1e-06	7e-05	0.999151	0.0	0.0	0.0	0.006976	0.031896	0.0	0.038872	0.039869	FAX70708_pass_bcee8f90_a99de9c0_4.fastq.gz	-	FAX70708_pass_bcee8f90_a99de9c0_199.pod5	-	01ed87ca-3985-4092-90d8-7fdb9ccdc692	a99de9c08f4d4fa5d91db16a4b75567df3d49c40	284.0	3.0	600.0	1833.486388	9.176959	True	1833.486388	5528.0	9.176959	584.0	19.344799	0.0
285	5522384	5522384	1342	1e38f498-472d-44e4-920d-04fbb1853fbc	9777	9082	2	[False]	retain	no_balancing	blacklist_mock	none	0.0	0.0	0.999934	3e-06	3e-06	0.0	0.0	1e-06	4e-05	1.6e-05	0.0	3e-06	0.0	0.0	0.002994	0.030892	0.0	0.033886	0.034881	FAX70708_pass_bcee8f90_a99de9c0_5.fastq.gz	-	FAX70708_pass_bcee8f90_a99de9c0_200.pod5	-	1e38f498-472d-44e4-920d-04fbb1853fbc	a99de9c08f4d4fa5d91db16a4b75567df3d49c40	285.0	4.0	978.0	1833.460823	11.547477	True	1833.460823	6956.0	11.547477	872.0	13.823472	0.0
295	5527082	5527082	1006	57d55a43-3a14-47b6-8b7c-08dce5d1017c	5679	5135	2	[False]	retain	min_stat	base_balancing	base_normalization	0.000166	0.0	0.998725	3e-06	0.00011	0.000203	1.6e-05	5e-06	4e-06	0.000177	1.1e-05	0.000579	2e-06	0.000993	0.003986	0.033885	0.0	0.038864	0.039862	FAX70708_pass_bcee8f90_a99de9c0_5.fastq.gz	-	FAX70708_pass_bcee8f90_a99de9c0_200.pod5	-	57d55a43-3a14-47b6-8b7c-08dce5d1017c	a99de9c08f4d4fa5d91db16a4b75567df3d49c40	295.0	3.0	931.0	1835.020584	12.553453	True	1835.020584	7562.0	12.553453	706.0	14.946657	0.0
373	5527136	5527136	1010	aa767e8c-4a0e-418e-8e17-c10018cdc987	5654	4954	8	[False]	retain	no_balancing	none	none	0.0	0.0	0.0	0.0	0.0	0.0	0.0	0.0	0.999999	0.0	1e-06	0.0	0.0	0.000504	0.000997	0.038868	0.0	0.04037	0.042367									0.0
366	5508342	5508342	1285	d8e27c6d-fc77-4b10-9c55-64582f40d701	25344	0	failed_read	False	retain	too_long_read	blacklist_mock	failed_read	0.0	0.0	0.0	0.0	0.0	0.0	0.0	0.0	0.0	0.0	0.0		0.0	0.0	0.0	0.0	0.0	0.0	0.0									0.0
299	5508262	5508262	1277	8fee6a71-74f8-41c5-8af4-2d1739226291	25402	0	failed_read	False	retain	too_long_read	adapter_balancing	failed_read	0.0	0.0	0.0	0.0	0.0	0.0	0.0	0.0	0.0	0.0	0.0		0.0	0.0	0.0	0.0	0.0	0.0	0.0									0.0
220	5518897	5518897	1007	960645af-aa7d-4789-9f12-b759128a07f8	14904	14550	4	[False]	retain	no_balancing	none	none	0.000638	0.093575	0.012108	0.009381	0.659731	0.011379	0.105821	0.001147	0.096133	0.002167	0.005642	0.001989	0.000287	0.000996	0.008971	0.032889	0.0	0.042856	0.043852	FAX70708_pass_bcee8f90_a99de9c0_5.fastq.gz	-	FAX70708_pass_bcee8f90_a99de9c0_200.pod5	-	960645af-aa7d-4789-9f12-b759128a07f8	a99de9c08f4d4fa5d91db16a4b75567df3d49c40	220.0	4.0	1223.0	1832.303121	13.025564	True	1832.303121	7846.0	13.025564	570.0	9.411506	0.0
335	5524547	5524547	797	b072917b-5141-4a10-a5c3-f9b185beb91f	9139	8136	3	[False]	retain	no_balancing	blacklist_mock	none	7e-06	0.000117	1e-06	0.996037	2e-06	2.4e-05	0.000298	1.7e-05	9e-06	0.001566	0.001921	1e-06	1e-06	0.001992	0.005982	0.032889	0.0	0.040864	0.041857	FAX70708_pass_bcee8f90_a99de9c0_5.fastq.gz	-	FAX70708_pass_bcee8f90_a99de9c0_200.pod5	-	b072917b-5141-4a10-a5c3-f9b185beb91f	a99de9c08f4d4fa5d91db16a4b75567df3d49c40	335.0	2.0	770.0	1834.178951	9.722776	True	1834.178951	5857.0	9.722776	747.0	14.921035	0.0
303	5526534	5526534	1098	c557a88b-7b3d-49c5-941d-1b0a296a7288	8190	7243	1	[False]	retain	no_balancing	blacklist_mock	none	2.9e-05	0.967332	0.001659	0.028831	1.1e-05	0.000123	1.1e-05	0.000173	0.000204	0.000388	0.001236	1e-06	0.0	0.001512	0.004983	0.033885	0.0	0.04038	0.041373	FAX70708_pass_bcee8f90_a99de9c0_5.fastq.gz	-	FAX70708_pass_bcee8f90_a99de9c0_200.pod5	-	c557a88b-7b3d-49c5-941d-1b0a296a7288	a99de9c08f4d4fa5d91db16a4b75567df3d49c40	303.0	2.0	457.0	1834.838645	6.414011	True	1834.838645	3863.0	6.414011	382.0	17.981773	0.0
341	5526021	5526021	960	76f2bf99-915a-48b8-bede-2eb1aa92c0a1	9457	8960	10	[False]	retain	no_balancing	none	none	2.6e-05	0.008575	1.7e-05	0.046501	5.4e-05	0.000115	0.000164	0.000206	6e-05	5.9e-05	0.943588	5e-06	0.000631	0.00206	0.003983	0.034025	0.000997	0.041065	0.041065	FAX70708_pass_bcee8f90_a99de9c0_5.fastq.gz	-	FAX70708_pass_bcee8f90_a99de9c0_203.pod5	-	76f2bf99-915a-48b8-bede-2eb1aa92c0a1	a99de9c08f4d4fa5d91db16a4b75567df3d49c40	341.0	3.0	2907.0	1834.668327	35.926295	True	1834.668327	21642.0	35.926295	2626.0	13.358511	0.0
394	5527678	5527678	771	12e0835c-a62f-4c30-99f3-11bf20cfa467	8580	7561	4	[False]	retain	no_balancing	blacklist_mock	none	0.0	0.0	0.0	0.0	1.0	0.0	0.0	0.0	0.0	0.0	0.0	0.0	0.0	0.000955	0.001997	0.032887	0.0	0.035839	0.037831	FAX70708_pass_bcee8f90_a99de9c0_5.fastq.gz	-	FAX70708_pass_bcee8f90_a99de9c0_203.pod5	-	12e0835c-a62f-4c30-99f3-11bf20cfa467	a99de9c08f4d4fa5d91db16a4b75567df3d49c40	394.0	4.0	2632.0	1835.218459	31.190571	True	1835.218459	18789.0	31.190571	2571.0	16.43965	0.0
235	5532110	5532110	2220	a536d91f-6f76-491f-991a-e1376ef626e1	4994	3988	8	[False]	retain	min_stat	read_balancing	read_count	0.0	0.0	0.0	0.0	0.0	0.0	0.0	0.0	0.999996	1e-06	3e-06	0.0	0.0	0.000995	0.001994	0.032891	0.0	0.035881	0.036878	FAX70708_pass_bcee8f90_a99de9c0_4.fastq.gz	-	FAX70708_pass_bcee8f90_a99de9c0_199.pod5	-	a536d91f-6f76-491f-991a-e1376ef626e1	a99de9c08f4d4fa5d91db16a4b75567df3d49c40	235.0	1.0	432.0	1836.689907	4.873174	True	1836.689907	2935.0	4.873174	419.0	20.534599	0.0
224	5530172	5530172	1086	66c31a8f-40ff-47d0-a2bc-e8dc7c72eabe	7546	6878	3	[False]	retain	no_balancing	blacklist_mock	none	0.0	0.0	0.0	0.999439	0.0	5e-06	0.000146	2.6e-05	2e-06	0.000306	7.4e-05	0.0	0.0	0.0	0.002989	0.029899	0.0	0.032888	0.034886	FAX70708_pass_bcee8f90_a99de9c0_4.fastq.gz	-	FAX70708_pass_bcee8f90_a99de9c0_199.pod5	-	66c31a8f-40ff-47d0-a2bc-e8dc7c72eabe	a99de9c08f4d4fa5d91db16a4b75567df3d49c40	224.0	2.0	489.0	1836.046481	7.365538	True	1836.046481	4437.0	7.365538	486.0	15.345353	0.0
277	5531233	5531233	827	fb9b60a4-f66f-4fe4-96c1-3bf92ee93f6e	6485	5940	9	[False]	retain	no_balancing	none	none	0.030565	2.9e-05	0.001923	3.3e-05	6e-06	0.001167	5e-06	0.000133	0.000999	0.964994	5e-06	0.000141	1e-06	0.000993	0.002991	0.031891	0.000997	0.036872	0.036872	FAX70708_pass_bcee8f90_a99de9c0_5.fastq.gz	-	FAX70708_pass_bcee8f90_a99de9c0_200.pod5	-	fb9b60a4-f66f-4fe4-96c1-3bf92ee93f6e	a99de9c08f4d4fa5d91db16a4b75567df3d49c40	277.0	1.0	487.0	1836.398738	6.692563	True	1836.398738	4031.0	6.692563	512.0	19.071125	0.0
221	5530230	5530230	1187	317d75eb-cb3f-411c-ae61-7ab06ed753fd	8247	7714	3	[False]	retain	min_stat	base_balancing	base_normalization	1e-06	0.023575	6.4e-05	0.97599	3e-06	2.4e-05	1.4e-05	5e-06	7.9e-05	2.6e-05	0.000216	0.0	2e-06	0.000883	0.003987	0.030326	0.0	0.035196	0.037696									0.0
266	5532318	5532318	927	b57add70-b12d-4351-9dd1-38f2ff85c5c8	6616	0	failed_read	False	reject	not_real_read	blacklist_mock	failed_read	0.0	0.0	0.0	0.0	0.0	0.0	0.0	0.0	0.0	0.0	0.0		0.0	0.000996	0.0	0.0	0.0	0.000996	0.000996									0.0
216	5530415	5530415	915	3b6c4582-d0f2-46b1-899e-c8f619f1984e	8801	0	failed_read	False	reject	not_real_read	none	failed_read	0.0	0.0	0.0	0.0	0.0	0.0	0.0	0.0	0.0	0.0	0.0		0.0	0.001991	0.0	0.0	0.0	0.001991	0.001991	FAX70708_pass_bcee8f90_a99de9c0_4.fastq.gz	-	FAX70708_pass_bcee8f90_a99de9c0_199.pod5	-	3b6c4582-d0f2-46b1-899e-c8f619f1984e	a99de9c08f4d4fa5d91db16a4b75567df3d49c40	216.0	2.0	293.0	1836.127158	3.649402	True	1836.127158	2198.0	3.649402	167.0	12.742204	0.0
388	5530222	5530222	850	c6df996f-6414-4c58-a052-abf2f3eb991c	8392	7897	3	[False]	retain	no_balancing	none	none	0.0	0.0	0.0	0.999995	0.0	0.0	1e-06	0.0	0.0	3e-06	1e-06	0.0	0.0	0.0	0.003989	0.031127	0.0	0.035116	0.036113	FAX70708_pass_bcee8f90_a99de9c0_5.fastq.gz	-	FAX70708_pass_bcee8f90_a99de9c0_200.pod5	-	c6df996f-6414-4c58-a052-abf2f3eb991c	a99de9c08f4d4fa5d91db16a4b75567df3d49c40	388.0	3.0	564.0	1836.063081	7.972112	True	1836.063081	4802.0	7.972112	468.0	16.870016	0.0
289	5532804	5532804	1659	fa36b873-487b-4715-9a88-3c9607931dd8	6227	5375	3	[False]	retain	min_stat	base_balancing	base_normalization	0.0	0.0	0.0	0.999809	0.0	1e-06	0.0	0.0	0.0	0.000154	3.5e-05	0.0	0.0	0.000994	0.001	0.032889	0.000997	0.03588	0.037869	FAX70708_pass_bcee8f90_a99de9c0_5.fastq.gz	-	FAX70708_pass_bcee8f90_a99de9c0_200.pod5	-	fa36b873-487b-4715-9a88-3c9607931dd8	a99de9c08f4d4fa5d91db16a4b75567df3d49c40	289.0	4.0	552.0	1836.920319	9.079681	True	1836.920319	5469.0	9.079681	587.0	16.630194	0.0
375	5533450	5533450	1294	3aca6797-cfc3-47f0-9f78-7e6412dc5b26	6857	5611	10	[False]	retain	min_stat	read_balancing	read_count	1e-05	4e-06	1e-06	0.000908	0.0	2e-06	1e-06	4.1e-05	1e-06	1.8e-05	0.999013	0.0	0.0	0.0	0.00299	0.033885	0.0	0.036875	0.037868	FAX70708_pass_bcee8f90_a99de9c0_5.fastq.gz	-	FAX70708_pass_bcee8f90_a99de9c0_200.pod5	-	3aca6797-cfc3-47f0-9f78-7e6412dc5b26	a99de9c08f4d4fa5d91db16a4b75567df3d49c40	375.0	4.0	776.0	1837.134794	9.959495	True	1837.134794	5999.0	9.959495	842.0	14.657136	0.0
243	5534918	5534918	1106	1f368692-f831-4383-a7d6-b4b562434214	5425	4628	1	[False]	retain	min_stat	base_balancing	base_normalization	7.8e-05	0.987952	1e-05	0.007451	4.5e-05	0.000433	2.6e-05	0.000298	0.003301	0.000189	0.000191	7e-06	2e-05	0.0	0.001	0.034879	0.0	0.035879	0.037866	FAX70708_pass_bcee8f90_a99de9c0_5.fastq.gz	-	FAX70708_pass_bcee8f90_a99de9c0_205.pod5	-	1f368692-f831-4383-a7d6-b4b562434214	a99de9c08f4d4fa5d91db16a4b75567df3d49c40	243.0	4.0	3954.0	1837.622178	54.002988	True	1837.622178	32531.0	54.002988	4371.0	17.689934	0.0
346	5532331	5532331	1042	c33149c1-dff9-459c-a460-f9c00dec2b3f	8173	7336	3	[False]	retain	min_stat	base_balancing	base_normalization	2.8e-05	0.000445	6e-06	0.993966	5e-06	9.8e-05	0.000415	4.8e-05	5.1e-05	0.003588	0.001346	3e-06	2e-06	0.000993	0.005982	0.032889	0.0	0.039864	0.040861	FAX70708_pass_bcee8f90_a99de9c0_5.fastq.gz	-	FAX70708_pass_bcee8f90_a99de9c0_205.pod5	-	c33149c1-dff9-459c-a460-f9c00dec2b3f	a99de9c08f4d4fa5d91db16a4b75567df3d49c40	346.0	3.0	3283.0	1836.76328	48.596614	True	1836.76328	29274.0	48.596614	3118.0	16.242334	0.0
315	5535738	5535738	1153	14da8d79-c7ea-4da2-bb09-a5e612a8d1c9	7243	5971	6	[False]	retain	min_stat	base_balancing	base_normalization	0.0	0.0	0.0	0.0	0.0	0.0	0.999702	3.4e-05	0.000237	9e-06	1.7e-05	1e-06	1e-06	0.000995	0.001998	0.039628	0.0	0.042621	0.04461	FAX70708_pass_bcee8f90_a99de9c0_5.fastq.gz	-	FAX70708_pass_bcee8f90_a99de9c0_200.pod5	-	14da8d79-c7ea-4da2-bb09-a5e612a8d1c9	a99de9c08f4d4fa5d91db16a4b75567df3d49c40	315.0	4.0	575.0	1837.894422	7.218459	True	1837.894422	4348.0	7.218459	558.0	13.150373	0.0
283	5535773	5535773	798	6261e8cd-670e-453a-8a62-6fa11fe12403	7170	6739	8	[False]	retain	no_balancing	blacklist_mock	none	0.00172	0.005356	0.002937	9e-06	0.000961	0.000349	0.000122	0.000273	0.986905	0.000854	1.3e-05	0.000501	3e-06	0.001001	0.022689	0.031889	0.0	0.055579	0.056571	FAX70708_pass_bcee8f90_a99de9c0_5.fastq.gz	-	FAX70708_pass_bcee8f90_a99de9c0_201.pod5	-	6261e8cd-670e-453a-8a62-6fa11fe12403	a99de9c08f4d4fa5d91db16a4b75567df3d49c40	283.0	1.0	1162.0	1837.906042	13.630146	True	1837.906042	8210.0	13.630146	1114.0	15.110406	0.0
246	5535231	5535231	793	1a686608-f9fd-4629-a6df-f7d24cefb03e	8161	7473	0	[False]	retain	min_stat	base_balancing	base_normalization	0.999558	0.0	0.0	1e-06	0.0	1e-06	0.0	3.6e-05	5e-06	2.4e-05	0.0	0.000375	0.0	0.004991	0.006978	0.028902	0.0	0.040871	0.043859									0.0
298	5535940	5535940	2464	efc59799-c032-467b-aa41-238bfdc9f5ee	7602	6613	0	[False]	retain	min_stat	adapter_balancing	adapter_count	0.991156	8e-06	0.000473	4e-06	5e-06	1.4e-05	4e-06	0.000733	1.7e-05	0.00166	4e-06	0.00592	3e-06	0.000993	0.016274	0.030899	0.0	0.048166	0.049164									0.0
249	5540671	5540671	1271	47c02d88-6f05-47d2-a46f-fc295e2c1b9d	3319	0	failed_read	False	reject	not_real_read	blacklist_mock	failed_read	0.0	0.0	0.0	0.0	0.0	0.0	0.0	0.0	0.0	0.0	0.0		0.0	0.001086	0.0	0.0	0.0	0.001086	0.001086									0.0
320	5540350	5540350	1409	983386ba-2a0d-4091-ba40-64215ceea3e2	4088	3613	9	[False]	retain	min_stat	adapter_balancing	adapter_count	0.001399	5.8e-05	0.007435	5.5e-05	2.2e-05	0.145277	1.8e-05	7.1e-05	7.4e-05	0.845456	2.1e-05	0.000102	1e-05	0.000997	0.019936	0.040862	0.0	0.061795	0.069764	FAX70708_pass_bcee8f90_a99de9c0_5.fastq.gz	-	FAX70708_pass_bcee8f90_a99de9c0_201.pod5	-	983386ba-2a0d-4091-ba40-64215ceea3e2	a99de9c08f4d4fa5d91db16a4b75567df3d49c40	320.0	2.0	1479.0	1839.425631	18.912683	True	1839.425631	11393.0	18.912683	1580.0	17.340401	0.0
216	5542124	5542124	918	1f4410c7-2b8e-4c5f-8471-3fc5d7c0c7b0	4408	3328	3	[False]	retain	no_balancing	none	none	0.000139	0.002421	0.000231	0.990965	2.5e-05	0.000347	0.000139	6.1e-05	0.000354	0.003779	0.001526	1.1e-05	2e-06	0.001004	0.00196	0.032975	0.0	0.035939	0.035939									0.0
389	5540135	5540135	897	13a51f06-9c1a-44ca-a905-2449992b84d0	6037	4919	10	[False]	retain	min_stat	read_balancing	read_count	2e-06	0.000474	1.3e-05	0.000259	0.0	2.1e-05	4e-06	5e-06	1.1e-05	5.2e-05	0.999159	0.0	0.0	0.001993	0.00299	0.034878	0.0	0.039861	0.040858	FAX70708_pass_bcee8f90_a99de9c0_5.fastq.gz	-	FAX70708_pass_bcee8f90_a99de9c0_200.pod5	-	13a51f06-9c1a-44ca-a905-2449992b84d0	a99de9c08f4d4fa5d91db16a4b75567df3d49c40	389.0	3.0	538.0	1839.35425	8.276892	True	1839.35425	4986.0	8.276892	527.0	13.538084	0.0
269	5541387	5541387	968	25210215-1a7b-4d90-a8ce-7a19d7d0d91d	5682	5178	1	[False]	retain	min_stat	read_balancing	read_count	0.0	0.998527	1e-05	0.000876	7e-06	2.4e-05	2e-06	2.7e-05	0.000401	5.1e-05	7.2e-05	2e-06	2e-06	0.0	0.000997	0.134689	0.0	0.135686	0.13768	FAX70708_pass_bcee8f90_a99de9c0_5.fastq.gz	-	FAX70708_pass_bcee8f90_a99de9c0_200.pod5	-	25210215-1a7b-4d90-a8ce-7a19d7d0d91d	a99de9c08f4d4fa5d91db16a4b75567df3d49c40	269.0	2.0	516.0	1839.76992	7.164675	True	1839.76992	4316.0	7.164675	469.0	17.040861	0.0
350	5522168	5522168	879	fe09fa79-73ec-4211-9183-57fa859c6e4d	25406	0	failed_read	False	retain	too_long_read	read_balancing	failed_read	0.0	0.0	0.0	0.0	0.0	0.0	0.0	0.0	0.0	0.0	0.0		0.0	0.0	0.0	0.0	0.0	0.0	0.0									0.0
332	5541079	5541079	1184	38dce210-c381-4978-8aa0-e8837f9cabb8	7141	6299	7	[False]	retain	min_stat	adapter_balancing	adapter_count	0.013299	5e-06	3e-06	8e-06	0.0	8e-06	1e-06	0.986596	7e-06	4.2e-05	2e-06	2.9e-05	0.0	0.000997	0.004983	0.033885	0.0	0.039865	0.040862	FAX70708_pass_bcee8f90_a99de9c0_5.fastq.gz	-	FAX70708_pass_bcee8f90_a99de9c0_200.pod5	-	38dce210-c381-4978-8aa0-e8837f9cabb8	a99de9c08f4d4fa5d91db16a4b75567df3d49c40	332.0	1.0	495.0	1839.667663	6.76328	True	1839.667663	4074.0	6.76328	399.0	15.659573	0.0
400	5538101	5538101	867	6907adc9-85fb-416b-af5e-295fe21b9e6f	10298	9133	4	[False]	retain	no_balancing	none	none	0.0	0.0	0.0	0.0	0.999998	1e-06	0.0	0.0	0.0	0.0	0.0	0.0	0.0	0.000995	0.004983	0.033885	0.0	0.039864	0.040861	FAX70708_pass_bcee8f90_a99de9c0_5.fastq.gz	-	FAX70708_pass_bcee8f90_a99de9c0_200.pod5	-	6907adc9-85fb-416b-af5e-295fe21b9e6f	a99de9c08f4d4fa5d91db16a4b75567df3d49c40	400.0	3.0	732.0	1838.678951	10.156707	True	1838.678951	6118.0	10.156707	716.0	15.350352	0.0
297	5523295	5523295	1977	5415bd04-5926-4c28-90a5-283c0102a20f	25497	0	failed_read	False	retain	too_long_read	base_balancing	failed_read	0.0	0.0	0.0	0.0	0.0	0.0	0.0	0.0	0.0	0.0	0.0		0.0	0.0	0.0	0.0	0.0	0.0	0.0									0.0
365	5523738	5523738	1705	cac3689f-30f4-404b-a895-b00f08701ce1	25331	0	failed_read	False	retain	too_long_read	base_balancing	failed_read	0.0	0.0	0.0	0.0	0.0	0.0	0.0	0.0	0.0	0.0	0.0		0.0	0.0	0.0	0.0	0.0	0.0	0.0	FAX70708_fail_bcee8f90_a99de9c0_0.fastq.gz	-	FAX70708_fail_bcee8f90_a99de9c0_25.pod5	-	cac3689f-30f4-404b-a895-b00f08701ce1	a99de9c08f4d4fa5d91db16a4b75567df3d49c40	365.0	4.0	634.0	1833.910359	13.239708	False	1833.910359	7975.0	13.239708	126.0	4.297294	0.0
333	5542331	5542331	1167	027ce507-cfab-4849-ba71-8911b28bf08b	7527	7088	4	[False]	retain	no_balancing	none	none	0.0	0.0	0.0	0.0	0.999987	5e-06	2e-06	0.0	0.0	0.0	5e-06	0.0	0.0	0.0	0.003986	0.130593	0.0	0.134579	0.229262	FAX70708_pass_bcee8f90_a99de9c0_5.fastq.gz	-	FAX70708_pass_bcee8f90_a99de9c0_202.pod5	-	027ce507-cfab-4849-ba71-8911b28bf08b	a99de9c08f4d4fa5d91db16a4b75567df3d49c40	333.0	4.0	1664.0	1840.083333	24.114542	True	1840.083333	14526.0	24.114542	1571.0	16.476322	0.0
217	5540788	5540788	1003	543a8286-ea35-4838-aa56-ff8493f5435a	9026	8448	6	[False]	retain	min_stat	base_balancing	base_normalization	5e-06	6.1e-05	6.2e-05	3.2e-05	0.123325	0.000483	0.875429	5e-06	0.000358	1.9e-05	5.3e-05	0.000167	0.0	0.000988	0.004945	0.028902	0.0	0.034836	0.035829	FAX70708_pass_bcee8f90_a99de9c0_5.fastq.gz	-	FAX70708_pass_bcee8f90_a99de9c0_200.pod5	-	543a8286-ea35-4838-aa56-ff8493f5435a	a99de9c08f4d4fa5d91db16a4b75567df3d49c40	217.0	2.0	458.0	1839.571049	7.469788	True	1839.571049	4499.0	7.469788	473.0	16.603275	0.0
340	5539663	5539663	856	d0e206b5-32ff-496a-a909-d0d695ef0763	11369	0	failed_read	False	reject	not_real_read	read_balancing	failed_read	0.0	0.0	0.0	0.0	0.0	0.0	0.0	0.0	0.0	0.0	0.0		0.0	0.002022	0.0	0.0	0.0	0.002022	0.002022									0.0
321	5544611	5544611	927	1cb846ec-d40f-4c51-8a63-8f9c1f2a89af	6547	6180	6	[False]	retain	min_stat	base_balancing	base_normalization	0.0	0.0	0.0	0.0	0.0	0.0	0.999981	5e-06	5e-06	3e-06	3e-06	2e-06	0.0	0.017944	0.001992	0.030895	0.0	0.050831	0.051824									0.0
201	5547688	5547688	979	a9b072ef-95f5-45f3-8e7d-88d68a774db1	6239	5101	3	[False]	retain	no_balancing	none	none	0.00024	0.001583	0.001096	0.962244	0.000148	6.3e-05	0.001249	0.000427	0.000374	0.001966	0.030592	1e-05	7e-06	0.000997	0.001993	0.030895	0.0	0.033885	0.034882	FAX70708_pass_bcee8f90_a99de9c0_5.fastq.gz	-	FAX70708_pass_bcee8f90_a99de9c0_201.pod5	-	a9b072ef-95f5-45f3-8e7d-88d68a774db1	a99de9c08f4d4fa5d91db16a4b75567df3d49c40	201.0	2.0	610.0	1841.861886	9.735392	True	1841.861886	5864.0	9.735392	571.0	11.856818	0.0
255	5529016	5529016	1127	d1797e68-b09a-4ed2-bd1e-6983a576a936	25259	0	failed_read	False	retain	too_long_read	base_balancing	failed_read	0.0	0.0	0.0	0.0	0.0	0.0	0.0	0.0	0.0	0.0	0.0		0.0	0.0	0.0	0.0	0.0	0.0	0.0									0.0
212	5547327	5547327	935	83f43d74-bb9c-489a-a6f0-26d566937c6a	6967	6220	6	[False]	retain	min_stat	adapter_balancing	adapter_count	8e-06	1.5e-05	8.7e-05	1.2e-05	0.000993	0.003744	0.994309	8e-06	0.000245	2.3e-05	6.3e-05	0.00049	2e-06	0.001149	0.004983	0.032889	0.0	0.039021	0.041016	FAX70708_pass_bcee8f90_a99de9c0_5.fastq.gz	-	FAX70708_pass_bcee8f90_a99de9c0_201.pod5	-	83f43d74-bb9c-489a-a6f0-26d566937c6a	a99de9c08f4d4fa5d91db16a4b75567df3d49c40	212.0	1.0	1249.0	1841.742032	15.719124	True	1841.742032	9469.0	15.719124	1315.0	16.766888	0.0
260	5546490	5546490	869	933ecb63-690c-48ee-8ef8-5bda93d7f8ed	7802	6545	4	[False]	retain	min_stat	adapter_balancing	adapter_count	0.0	0.0	0.0	0.0	0.999999	0.0	0.0	0.0	0.0	0.0	0.0	0.0	0.0	0.000998	0.003985	0.033886	0.0	0.038869	0.039865	FAX70708_pass_bcee8f90_a99de9c0_5.fastq.gz	-	FAX70708_pass_bcee8f90_a99de9c0_202.pod5	-	933ecb63-690c-48ee-8ef8-5bda93d7f8ed	a99de9c08f4d4fa5d91db16a4b75567df3d49c40	260.0	1.0	1744.0	1841.464143	23.939907	True	1841.464143	14421.0	23.939907	1760.0	15.602283	0.0
246	5548091	5548091	795	7cdc76eb-8047-465c-84f6-2753c4e47ab8	6651	5819	3	[False]	retain	min_stat	base_balancing	base_normalization	0.0	0.0	0.0	0.999896	0.0	2e-06	2e-06	3e-06	2e-06	8.5e-05	1e-05	0.0	0.0	0.001994	0.003986	0.034883	0.0	0.040864	0.042856	FAX70708_pass_bcee8f90_a99de9c0_5.fastq.gz	-	FAX70708_pass_bcee8f90_a99de9c0_200.pod5	-	7cdc76eb-8047-465c-84f6-2753c4e47ab8	a99de9c08f4d4fa5d91db16a4b75567df3d49c40	246.0	4.0	538.0	1841.995684	6.950863	True	1841.995684	4187.0	6.950863	522.0	13.553129	0.0
314	5551657	5551657	1066	74803c44-ab05-4f01-8cfe-41431130380c	3085	2600	outlier	[ True]	retain	outlier_detected	base_balancing	base_normalization	0.000848	0.003421	0.000407	0.051764	0.001815	0.000755	0.035885	0.002949	0.001995	0.003666	0.006015	0.00099	0.889489	0.0	0.004985	0.035879	0.0	0.040864	0.04186									0.0
345	5546022	5546022	999	582491d1-be2d-4630-bf5e-458b1c736d01	8720	7869	4	[False]	retain	no_balancing	blacklist_mock	none	0.0	0.0	0.0	0.0	0.999964	1.1e-05	2e-06	0.0	1e-06	0.0	2.2e-05	0.0	0.0	0.001992	0.001995	0.030897	0.0	0.034884	0.03588	FAX70708_pass_bcee8f90_a99de9c0_5.fastq.gz	-	FAX70708_pass_bcee8f90_a99de9c0_200.pod5	-	582491d1-be2d-4630-bf5e-458b1c736d01	a99de9c08f4d4fa5d91db16a4b75567df3d49c40	345.0	2.0	342.0	1841.308765	5.441899	True	1841.308765	3278.0	5.441899	233.0	11.693594	0.0
205	5550474	5550474	1177	d6508272-9a12-4b35-b694-7afcc669dca5	5164	4523	8	[False]	retain	no_balancing	none	none	0.0	0.0	0.0	0.0	0.0	0.0	0.0	0.0	0.999959	1.6e-05	1e-06	2.5e-05	0.0	0.005934	0.003987	0.052822	0.0	0.062744	0.06473									0.0
241	5547978	5547978	1275	500a2d05-1d3f-46cd-896f-397b8164c7ea	7696	7170	5	[False]	retain	min_stat	base_balancing	base_normalization	0.0	0.0	0.0	0.0	0.0	0.999961	9e-06	2e-06	1.1e-05	1.4e-05	3e-06	0.0	0.0	0.001995	0.019932	0.032893	0.0	0.05482	0.056812									0.0
306	5549528	5549528	1393	bcd088d5-e89c-4516-ab80-c02ed9fa1506	6435	5773	8	[False]	retain	no_balancing	blacklist_mock	none	7.8e-05	0.015681	0.001938	8.1e-05	0.000167	0.000309	0.000318	1.9e-05	0.979126	0.002244	1.6e-05	2.1e-05	2e-06	0.014953	0.003989	0.032889	0.0	0.051831	0.053822	FAX70708_pass_bcee8f90_a99de9c0_5.fastq.gz	-	FAX70708_pass_bcee8f90_a99de9c0_201.pod5	-	bcd088d5-e89c-4516-ab80-c02ed9fa1506	a99de9c08f4d4fa5d91db16a4b75567df3d49c40	306.0	4.0	1298.0	1842.472776	15.750664	True	1842.472776	9488.0	15.750664	1415.0	15.067878	0.0
360	5549608	5549608	905	6944357c-5945-4258-a2fb-3813f916e577	5582	5158	4	[False]	retain	min_stat	adapter_balancing	adapter_count	0.0	0.0	0.0	0.0	0.99969	1.1e-05	7e-06	6e-06	4.1e-05	3e-06	0.00024	0.0	1e-06	0.001993	0.002988	0.033104	0.0	0.038084	0.039084									0.0
264	5549002	5549002	1000	8097be4b-3492-4109-8a6b-45dd7c19e745	7436	6300	2	[False]	retain	no_balancing	none	none	0.000147	4.4e-05	0.968908	0.00018	0.026861	0.001929	0.000133	1.4e-05	0.000488	0.000529	0.000759	8e-06	2e-06	0.001206	0.009963	0.032777	0.0	0.043946	0.046943	FAX70708_pass_bcee8f90_a99de9c0_5.fastq.gz	-	FAX70708_pass_bcee8f90_a99de9c0_202.pod5	-	8097be4b-3492-4109-8a6b-45dd7c19e745	a99de9c08f4d4fa5d91db16a4b75567df3d49c40	264.0	3.0	1576.0	1842.298141	19.147078	True	1842.298141	11534.0	19.147078	1716.0	14.921152	0.0
337	5548002	5548002	1041	885faa47-8627-469d-bba6-e090024bb74b	8532	7434	4	[False]	retain	no_balancing	blacklist_mock	none	0.0	0.0	0.0	0.0	1.0	0.0	0.0	0.0	0.0	0.0	0.0	0.0	0.0	0.000992	0.001993	0.033885	0.0	0.03687	0.037866	FAX70708_pass_bcee8f90_a99de9c0_5.fastq.gz	-	FAX70708_pass_bcee8f90_a99de9c0_200.pod5	-	885faa47-8627-469d-bba6-e090024bb74b	a99de9c08f4d4fa5d91db16a4b75567df3d49c40	337.0	4.0	334.0	1841.966135	5.14243	True	1841.966135	3097.0	5.14243	237.0	15.888401	0.0
349	5545955	5545955	854	114f83fc-f45c-4207-9cb6-68449d7a1d4e	11027	10578	unclassified	[False]	retain	below_conf_pred	adapter_balancing	adapter_count	0.477754	4.5e-05	1.5e-05	2.7e-05	1e-05	2.7e-05	1.9e-05	0.517056	0.000381	0.000462	9e-06	0.004194	2e-06	0.000995	0.004986	0.035892	0.0	0.041873	0.042867									0.0
397	5549825	5549825	974	8d12e4ba-309e-4a3f-b0b1-a92b95c8e0d8	7157	6649	3	[False]	retain	min_stat	adapter_balancing	adapter_count	0.0	0.0	0.0	0.999889	0.0	1e-06	0.0	1e-06	0.0	9.5e-05	1.3e-05	0.0	0.0	0.00199	0.004988	0.042854	0.0	0.049833	0.051793	FAX70708_pass_bcee8f90_a99de9c0_5.fastq.gz	-	FAX70708_pass_bcee8f90_a99de9c0_201.pod5	-	8d12e4ba-309e-4a3f-b0b1-a92b95c8e0d8	a99de9c08f4d4fa5d91db16a4b75567df3d49c40	397.0	2.0	745.0	1842.571381	10.973108	True	1842.571381	6610.0	10.973108	644.0	17.404188	0.0
350	5551762	5551762	885	f3a62cbb-bf5c-4d1a-861a-df28b55c88df	5668	5056	4	[False]	retain	min_stat	read_balancing	read_count	3e-06	0.000371	4.6e-05	1.2e-05	0.998967	1.8e-05	0.000277	2e-06	1.9e-05	2e-06	0.000274	1e-05	0.0	0.0	0.002993	0.033112	0.0	0.036105	0.037102	FAX70708_pass_bcee8f90_a99de9c0_5.fastq.gz	-	FAX70708_pass_bcee8f90_a99de9c0_202.pod5	-	f3a62cbb-bf5c-4d1a-861a-df28b55c88df	a99de9c08f4d4fa5d91db16a4b75567df3d49c40	350.0	3.0	1491.0	1843.214475	16.60591	True	1843.214475	10003.0	16.60591	1420.0	11.98982	0.0
294	5551958	5551958	1499	dee59d58-68bd-4c88-9e48-88e4f6f61d4f	5920	4862	2	[False]	retain	no_balancing	none	none	0.0	0.0	0.99999	0.0	1e-06	1e-06	4e-06	0.0	1e-06	1e-06	1e-06	2e-06	0.0	0.000999	0.000996	0.03389	0.0	0.035886	0.036883	FAX70708_pass_bcee8f90_a99de9c0_5.fastq.gz	-	FAX70708_pass_bcee8f90_a99de9c0_202.pod5	-	dee59d58-68bd-4c88-9e48-88e4f6f61d4f	a99de9c08f4d4fa5d91db16a4b75567df3d49c40	294.0	4.0	1520.0	1843.279548	17.98174	True	1843.279548	10832.0	17.98174	1550.0	15.858936	0.0
235	5550283	5550283	2222	98add853-2d95-448a-b811-2a1271126169	8339	7904	9	[False]	retain	min_stat	read_balancing	read_count	6e-06	0.0	2e-06	0.0	0.0	0.000578	0.0	0.0	3e-06	0.99941	0.0	0.0	0.0	0.0	0.00598	0.116803	0.0	0.122782	0.186546	FAX70708_pass_bcee8f90_a99de9c0_5.fastq.gz	-	FAX70708_pass_bcee8f90_a99de9c0_200.pod5	-	98add853-2d95-448a-b811-2a1271126169	a99de9c08f4d4fa5d91db16a4b75567df3d49c40	235.0	1.0	590.0	1842.72344	8.088977	True	1842.72344	4872.0	8.088977	451.0	17.038172	0.0
303	5551518	5551518	1106	14bf102f-860c-4130-92ce-57053b9ef01e	6781	5965	9	[False]	retain	no_balancing	blacklist_mock	none	0.0	0.0	0.0	0.0	0.0	0.0	0.0	0.0	0.0	1.0	0.0	0.0	0.0	0.0	0.00407	0.103843	0.0	0.107913	0.171754	FAX70708_pass_bcee8f90_a99de9c0_5.fastq.gz	-	FAX70708_pass_bcee8f90_a99de9c0_201.pod5	-	14bf102f-860c-4130-92ce-57053b9ef01e	a99de9c08f4d4fa5d91db16a4b75567df3d49c40	303.0	2.0	462.0	1843.133466	6.643094	True	1843.133466	4001.0	6.643094	412.0	18.569103	0.0
249	5549826	5549826	1274	5d9cc4c0-d1f9-46c4-a863-fdcc6c881e20	8948	8615	3	[False]	retain	no_balancing	blacklist_mock	none	6.5e-05	0.081387	3.6e-05	0.916675	2e-06	7.9e-05	1.8e-05	3.5e-05	5.2e-05	0.00115	0.0005	1e-06	0.0	0.001993	0.252384	0.178494	0.0	0.432872	0.466758	FAX70708_pass_bcee8f90_a99de9c0_5.fastq.gz	-	FAX70708_pass_bcee8f90_a99de9c0_200.pod5	-	5d9cc4c0-d1f9-46c4-a863-fdcc6c881e20	a99de9c08f4d4fa5d91db16a4b75567df3d49c40	249.0	1.0	438.0	1842.571713	8.11753	True	1842.571713	4890.0	8.11753	345.0	16.334911	0.0
395	5552633	5552633	873	0d308248-bb86-48e7-bc69-edb1a1973bab	6589	6012	9	[False]	retain	min_stat	base_balancing	base_normalization	0.0	0.0	0.0	0.0	0.0	0.0	0.0	0.0	0.0	0.999999	0.0	1e-06	0.0	0.000997	0.002989	0.028902	0.0	0.032889	0.034883	FAX70708_pass_bcee8f90_a99de9c0_5.fastq.gz	-	FAX70708_pass_bcee8f90_a99de9c0_201.pod5	-	0d308248-bb86-48e7-bc69-edb1a1973bab	a99de9c08f4d4fa5d91db16a4b75567df3d49c40	395.0	3.0	719.0	1843.503652	8.741036	True	1843.503652	5265.0	8.741036	598.0	13.662334	0.0
340	5553864	5553864	859	ba2ae5fc-9949-4b51-b4dd-080b9099a05f	6629	5478	3	[False]	retain	min_stat	read_balancing	read_count	0.0	0.0	0.0	0.999991	0.0	0.0	0.0	2e-06	0.0	2e-06	4e-06	0.0	0.0	0.002994	0.01689	0.034882	0.0	0.054766	0.054766	FAX70708_pass_bcee8f90_a99de9c0_5.fastq.gz	-	FAX70708_pass_bcee8f90_a99de9c0_202.pod5	-	ba2ae5fc-9949-4b51-b4dd-080b9099a05f	a99de9c08f4d4fa5d91db16a4b75567df3d49c40	340.0	3.0	1340.0	1843.912351	15.446215	True	1843.912351	9304.0	15.446215	1211.0	17.3291	0.0
245	5555137	5555137	1049	02ed459e-67c9-46c6-b70e-4c16d1698b96	6192	5183	9	[False]	retain	min_stat	adapter_balancing	adapter_count	0.035924	8e-06	5.5e-05	6e-06	2e-06	0.00165	2e-06	6.5e-05	9e-06	0.962212	1e-06	6.5e-05	0.0	0.003001	0.005969	0.037821	0.0	0.046791	0.046791	FAX70708_pass_bcee8f90_a99de9c0_5.fastq.gz	-	FAX70708_pass_bcee8f90_a99de9c0_202.pod5	-	02ed459e-67c9-46c6-b70e-4c16d1698b96	a99de9c08f4d4fa5d91db16a4b75567df3d49c40	245.0	2.0	1629.0	1844.334993	19.757304	True	1844.334993	11901.0	19.757304	1724.0	14.829882	0.0
277	5555635	5555635	831	380df34e-5373-434a-862e-90ee461e3b72	5375	4437	4	[False]	retain	no_balancing	none	none	0.0	0.0	0.0	0.0	0.999999	0.0	1e-06	0.0	0.0	0.0	0.0	0.0	0.0	0.000997	0.00299	0.032889	0.0	0.036875	0.037213									0.0
211	5556730	5556730	941	70186101-2649-4a5c-aeb8-08f3dfc78b96	5490	4645	6	[False]	retain	min_stat	adapter_balancing	adapter_count	0.000123	0.008111	0.000303	0.000299	0.000776	0.000327	0.972925	0.002147	0.01011	0.000406	0.000153	0.004174	0.000145	0.003997	0.005978	0.034111	0.0	0.044086	0.044086									0.0
353	5536683	5536683	3148	b20d9ba2-75af-406a-b9e7-29c4826e3a50	25333	0	failed_read	False	retain	too_long_read	none	failed_read	0.0	0.0	0.0	0.0	0.0	0.0	0.0	0.0	0.0	0.0	0.0		0.0	0.0	0.0	0.0	0.0	0.0	0.0	FAX70708_fail_bcee8f90_a99de9c0_0.fastq.gz	-	FAX70708_fail_bcee8f90_a99de9c0_25.pod5	-	b20d9ba2-75af-406a-b9e7-29c4826e3a50	a99de9c08f4d4fa5d91db16a4b75567df3d49c40	353.0	2.0	1182.0	1838.208167	12.517928	False	1838.208167	7540.0	12.517928	864.0	6.818231	0.0
328	5556442	5556442	1127	ae9ccbb5-8fb4-4787-9d95-a90cb16b6423	5211	4605	8	[False]	retain	min_stat	base_balancing	base_normalization	0.0	0.0	0.0	0.0	0.0	0.0	0.0	0.0	0.999998	0.0	1e-06	0.0	0.0	0.002986	0.008973	0.032889	0.001001	0.04585	0.046843	FAX70708_pass_bcee8f90_a99de9c0_5.fastq.gz	-	FAX70708_pass_bcee8f90_a99de9c0_201.pod5	-	ae9ccbb5-8fb4-4787-9d95-a90cb16b6423	a99de9c08f4d4fa5d91db16a4b75567df3d49c40	328.0	3.0	573.0	1844.76826	7.26328	True	1844.76826	4375.0	7.26328	571.0	16.526608	0.0
310	5553584	5553584	966	26e8a2a8-4d41-4f36-9cb8-30951b17113a	8630	0	failed_read	False	reject	not_real_read	blacklist_mock	failed_read	0.0	0.0	0.0	0.0	0.0	0.0	0.0	0.0	0.0	0.0	0.0		0.0	0.001004	0.0	0.0	0.0	0.001004	0.001004									0.0
258	5557631	5557631	970	270039e4-6933-4738-b915-ec6e672d2f1c	4727	4383	8	[False]	retain	no_balancing	blacklist_mock	none	0.0	0.0	0.0	0.0	0.0	0.0	0.0	0.0	1.0	0.0	0.0	0.0	0.0	0.000996	0.000997	0.036344	0.0	0.038337	0.039334	FAX70708_pass_bcee8f90_a99de9c0_5.fastq.gz	-	FAX70708_pass_bcee8f90_a99de9c0_201.pod5	-	270039e4-6933-4738-b915-ec6e672d2f1c	a99de9c08f4d4fa5d91db16a4b75567df3d49c40	258.0	2.0	602.0	1845.163015	8.602922	True	1845.163015	5182.0	8.602922	553.0	15.882987	0.0
302	5557037	5557037	1130	105f9a26-9fe6-43f1-b1bb-5eecb2bd4dac	5310	4720	9	[False]	retain	no_balancing	blacklist_mock	none	0.000396	2e-06	1.5e-05	2e-06	0.0	0.000353	2e-06	2e-06	2.9e-05	0.999003	0.0	0.000196	0.0	0.000997	0.006977	0.032055	0.0	0.040028	0.041025	FAX70708_pass_bcee8f90_a99de9c0_5.fastq.gz	-	FAX70708_pass_bcee8f90_a99de9c0_203.pod5	-	105f9a26-9fe6-43f1-b1bb-5eecb2bd4dac	a99de9c08f4d4fa5d91db16a4b75567df3d49c40	302.0	3.0	1433.0	1844.965803	21.092297	True	1844.965803	12706.0	21.092297	1311.0	15.801163	0.0
253	5554457	5554457	1186	26b61ce6-8c85-48cf-aeec-da07cd7ab252	8533	8154	outlier	[ True]	retain	outlier_detected	base_balancing	base_normalization	0.003347	0.042672	0.00404	0.020335	0.005144	0.001364	0.004448	0.00376	0.054001	0.003011	0.009267	0.001689	0.846922	0.001993	0.004983	0.032889	0.0	0.039865	0.040862									0.0
327	5556718	5556718	979	2e31f80e-0c0e-450c-a54a-817258327644	6403	5789	8	[False]	retain	min_stat	read_balancing	read_count	0.000236	0.003283	0.004923	4.6e-05	0.001374	0.003362	0.000137	0.000107	0.984738	0.001352	6.7e-05	0.000364	1.1e-05	0.000997	0.00897	0.032889	0.0	0.042855	0.044848	FAX70708_pass_bcee8f90_a99de9c0_5.fastq.gz	-	FAX70708_pass_bcee8f90_a99de9c0_205.pod5	-	2e31f80e-0c0e-450c-a54a-817258327644	a99de9c08f4d4fa5d91db16a4b75567df3d49c40	327.0	3.0	3612.0	1844.859894	46.543161	True	1844.859894	28037.0	46.543161	3525.0	14.194988	0.0
241	5556879	5556879	1277	ea15155c-1de0-4a32-b89f-37c4e425a177	6375	5873	4	[False]	retain	min_stat	base_balancing	base_normalization	0.0	0.0	0.0	0.0	1.0	0.0	0.0	0.0	0.0	0.0	0.0	0.0	0.0	0.000997	0.000996	0.033247	0.0	0.03524	0.037233	FAX70708_pass_bcee8f90_a99de9c0_5.fastq.gz	-	FAX70708_pass_bcee8f90_a99de9c0_200.pod5	-	ea15155c-1de0-4a32-b89f-37c4e425a177	a99de9c08f4d4fa5d91db16a4b75567df3d49c40	241.0	4.0	466.0	1844.913347	6.195219	True	1844.913347	3732.0	6.195219	454.0	18.627872	0.0
220	5558420	5558420	1009	111c4acc-0ce1-43a5-8d8f-be63f7e98c49	5436	5048	outlier	[ True]	retain	outlier_detected	none	none	0.002068	0.008738	0.016245	0.0033	0.005866	0.103997	0.002808	0.00177	0.005359	0.076919	0.001148	0.003999	0.767782	0.001002	0.021871	0.032889	0.0	0.055762	0.056759									0.0
285	5557241	5557241	1344	98496d3f-13b6-4ad2-a7c0-1623fefcb83e	6996	5781	3	[False]	retain	no_balancing	blacklist_mock	none	4e-06	0.000609	2e-06	0.999278	0.0	1e-06	8e-06	5e-06	2.8e-05	5.2e-05	1.2e-05	0.0	0.0	0.000997	0.016943	0.044849	0.0	0.062788	0.064782									0.0
390	5558377	5558377	1100	6d0d816a-b93c-48e8-8f48-6036bcc33007	5603	4615	10	[False]	retain	min_stat	read_balancing	read_count	0.000565	3.6e-05	0.004927	0.140195	4e-05	3e-05	0.000302	0.00171	2.6e-05	0.000965	0.851198	3e-06	2e-06	0.001993	0.00299	0.034135	0.0	0.039118	0.039118	FAX70708_pass_bcee8f90_a99de9c0_5.fastq.gz	-	FAX70708_pass_bcee8f90_a99de9c0_207.pod5	-	6d0d816a-b93c-48e8-8f48-6036bcc33007	a99de9c08f4d4fa5d91db16a4b75567df3d49c40	390.0	4.0	4998.0	1845.410691	61.994356	True	1845.410691	37345.0	61.994356	3973.0	9.240556	0.0
349	5558343	5558343	856	9d03b714-8d28-4193-bfd7-ce59e8fb3f49	6476	5310	2	[False]	retain	min_stat	adapter_balancing	adapter_count	0.000388	0.001809	0.997245	2e-06	1.8e-05	3.2e-05	0.0	8e-06	0.000378	0.000117	0.0	3e-06	0.0	0.0	0.001993	0.035242	0.0	0.037235	0.038231	FAX70708_pass_bcee8f90_a99de9c0_5.fastq.gz	-	FAX70708_pass_bcee8f90_a99de9c0_201.pod5	-	9d03b714-8d28-4193-bfd7-ce59e8fb3f49	a99de9c08f4d4fa5d91db16a4b75567df3d49c40	349.0	2.0	475.0	1845.399402	8.367198	True	1845.399402	5040.0	8.367198	423.0	15.79877	0.0
224	5554270	5554270	1088	c917538b-541b-4d06-8957-35aad0be6ec3	12467	11740	4	[False]	retain	no_balancing	blacklist_mock	none	0.000171	0.011493	0.223135	0.000767	0.72896	0.009311	0.000535	0.000194	0.023178	0.00054	0.001359	0.000292	6.3e-05	0.001994	0.00598	0.033885	0.0	0.04186	0.04186	FAX70708_pass_bcee8f90_a99de9c0_5.fastq.gz	-	FAX70708_pass_bcee8f90_a99de9c0_204.pod5	-	c917538b-541b-4d06-8957-35aad0be6ec3	a99de9c08f4d4fa5d91db16a4b75567df3d49c40	224.0	2.0	1825.0	1844.047145	32.562417	True	1844.047145	19615.0	32.562417	1516.0	15.64968	0.0
274	5562646	5562646	843	a82f4edb-f20f-4a04-803b-a96ddfb01531	4328	3772	6	[False]	retain	min_stat	read_balancing	read_count	0.000434	0.00492	0.000265	0.077219	0.001668	0.000433	0.758467	0.004049	0.001883	0.000433	0.14954	0.000206	0.000483	0.001994	0.000997	0.030911	0.000996	0.034898	0.034898	FAX70708_pass_bcee8f90_a99de9c0_5.fastq.gz	-	FAX70708_pass_bcee8f90_a99de9c0_201.pod5	-	a82f4edb-f20f-4a04-803b-a96ddfb01531	a99de9c08f4d4fa5d91db16a4b75567df3d49c40	274.0	2.0	731.0	1846.828021	8.730744	True	1846.828021	5259.0	8.730744	810.0	11.528539	0.0
332	5561952	5561952	1186	be5af6ea-250a-462e-80e6-62033f3b42ac	4696	4152	8	[False]	retain	min_stat	adapter_balancing	adapter_count	0.0	0.0	0.0	0.0	0.0	0.0	0.0	0.0	0.999998	2e-06	0.0	0.0	0.0	0.001994	0.001993	0.030896	0.0	0.034882	0.034882	FAX70708_pass_bcee8f90_a99de9c0_5.fastq.gz	-	FAX70708_pass_bcee8f90_a99de9c0_201.pod5	-	be5af6ea-250a-462e-80e6-62033f3b42ac	a99de9c08f4d4fa5d91db16a4b75567df3d49c40	332.0	1.0	574.0	1846.59761	7.878154	True	1846.59761	4745.0	7.878154	531.0	13.782864	0.0
219	5560334	5560334	1020	587ab9d2-c112-4525-a7f0-cc5d07f9f1e6	7338	6726	4	[False]	retain	no_balancing	blacklist_mock	none	0.0	0.0	0.0	0.0	0.999999	0.0	0.0	0.0	0.0	0.0	0.0	0.0	0.0	0.000997	0.001993	0.034071	0.0	0.037061	0.038058	FAX70708_pass_bcee8f90_a99de9c0_5.fastq.gz	-	FAX70708_pass_bcee8f90_a99de9c0_202.pod5	-	587ab9d2-c112-4525-a7f0-cc5d07f9f1e6	a99de9c08f4d4fa5d91db16a4b75567df3d49c40	219.0	4.0	903.0	1846.060425	13.628154	True	1846.060425	8209.0	13.628154	828.0	20.5993	0.0
284	5560301	5560301	889	f7e130d9-3d60-4409-9e1b-358de9505bf7	8509	7751	9	[False]	retain	min_stat	adapter_balancing	adapter_count	0.000799	3.9e-05	0.000208	6e-06	0.0	0.018828	1e-06	1.1e-05	2.3e-05	0.979704	5e-06	0.000375	0.0	0.000997	0.007973	0.033638	0.0	0.042608	0.043604	FAX70708_pass_bcee8f90_a99de9c0_5.fastq.gz	-	FAX70708_pass_bcee8f90_a99de9c0_203.pod5	-	f7e130d9-3d60-4409-9e1b-358de9505bf7	a99de9c08f4d4fa5d91db16a4b75567df3d49c40	284.0	3.0	1765.0	1846.049469	24.314741	True	1846.049469	14647.0	24.314741	1709.0	16.882215	0.0
222	5543759	5543759	854	4a28f8e3-1d61-4d12-bf95-bd0ee5c1c9ba	25040	0	failed_read	False	retain	too_long_read	read_balancing	failed_read	0.0	0.0	0.0	0.0	0.0	0.0	0.0	0.0	0.0	0.0	0.0		0.0	0.0	0.0	0.0	0.0	0.0	0.0									0.0
335	5563405	5563405	801	6287a9aa-ecd7-4351-baa5-71855d5fb698	5730	5278	9	[False]	retain	no_balancing	blacklist_mock	none	0.0	0.0	0.0	0.0	0.0	0.0	0.0	0.0	0.0	1.0	0.0	0.0	0.0	0.016944	0.00598	0.034882	0.0	0.057806	0.064783	FAX70708_pass_bcee8f90_a99de9c0_5.fastq.gz	-	FAX70708_pass_bcee8f90_a99de9c0_201.pod5	-	6287a9aa-ecd7-4351-baa5-71855d5fb698	a99de9c08f4d4fa5d91db16a4b75567df3d49c40	335.0	2.0	579.0	1847.080013	7.741036	True	1847.080013	4663.0	7.741036	564.0	15.817884	0.0
250	5562553	5562553	1178	99d7884d-4306-44bd-8886-20274280adc3	7145	6257	3	[False]	retain	min_stat	adapter_balancing	adapter_count	0.0	0.0	0.0	0.999824	0.0	0.0	1.9e-05	5e-06	0.0	1.1e-05	0.000141	0.0	0.0	0.0	0.010966	0.033888	0.0	0.044854	0.045849									0.0
373	5558745	5558745	1024	a5464cf2-34d6-4f31-a6f4-a397ded1e112	12319	0	failed_read	False	reject	not_real_read	none	failed_read	0.0	0.0	0.0	0.0	0.0	0.0	0.0	0.0	0.0	0.0	0.0		0.0	0.0	0.0	0.0	0.0	0.0	0.0									0.0
287	5563821	5563821	1106	92a08b88-ba58-4c8f-885b-c2ba9bdeff35	7124	6508	10	[False]	retain	no_balancing	none	none	0.0	0.0	0.0	0.0	0.0	0.0	0.0	0.0	0.0	0.0	1.0	0.0	0.0	0.001048	0.00398	0.034382	0.0	0.039409	0.041404	FAX70708_pass_bcee8f90_a99de9c0_5.fastq.gz	-	FAX70708_pass_bcee8f90_a99de9c0_201.pod5	-	92a08b88-ba58-4c8f-885b-c2ba9bdeff35	a99de9c08f4d4fa5d91db16a4b75567df3d49c40	287.0	2.0	660.0	1847.218127	8.48174	True	1847.218127	5109.0	8.48174	651.0	13.417029	0.0
342	5563634	5563634	936	26aaa392-b3a6-492b-8f30-fb126d58ac5e	7443	6566	2	[False]	retain	min_stat	adapter_balancing	adapter_count	0.0	0.0	0.999739	3e-05	1e-06	0.000161	0.0	2e-06	5e-06	5.2e-05	9e-06	0.0	0.0	0.001255	0.002993	0.032085	0.0	0.036332	0.037334	FAX70708_pass_bcee8f90_a99de9c0_5.fastq.gz	-	FAX70708_pass_bcee8f90_a99de9c0_201.pod5	-	26aaa392-b3a6-492b-8f30-fb126d58ac5e	a99de9c08f4d4fa5d91db16a4b75567df3d49c40	342.0	1.0	606.0	1847.156042	9.593293	True	1847.156042	5779.0	9.593293	474.0	10.147736	0.0
216	5565093	5565093	929	94f3177e-a9ba-410d-9cec-1c2c4ff4d98f	6516	5231	8	[False]	retain	no_balancing	none	none	0.000457	5.4e-05	0.000218	1e-06	2e-06	7.2e-05	2e-06	1.2e-05	0.994529	0.004504	0.0	0.000149	0.0	0.000994	0.004982	0.03389	0.0	0.039866	0.039866	FAX70708_pass_bcee8f90_a99de9c0_5.fastq.gz	-	FAX70708_pass_bcee8f90_a99de9c0_201.pod5	-	94f3177e-a9ba-410d-9cec-1c2c4ff4d98f	a99de9c08f4d4fa5d91db16a4b75567df3d49c40	216.0	2.0	812.0	1847.640438	10.627158	True	1847.640438	6401.0	10.627158	831.0	15.682674	0.0
375	5566658	5566658	1298	0fd643df-0d9a-4dc4-a7ca-678496937a34	4940	4518	8	[False]	retain	min_stat	read_balancing	read_count	0.0	0.0	0.0	0.0	0.0	0.0	0.0	0.0	1.0	0.0	0.0	0.0	0.0	0.0	0.000997	0.032892	0.0	0.03389	0.034882	FAX70708_pass_bcee8f90_a99de9c0_5.fastq.gz	-	FAX70708_pass_bcee8f90_a99de9c0_201.pod5	-	0fd643df-0d9a-4dc4-a7ca-678496937a34	a99de9c08f4d4fa5d91db16a4b75567df3d49c40	375.0	4.0	484.0	1848.160027	6.943559	True	1848.160027	4182.0	6.943559	469.0	14.464796	0.0
337	5565741	5565741	1043	bd54d7a4-d40b-4db5-9eda-b462c791c3b0	6473	5793	3	[False]	retain	no_balancing	blacklist_mock	none	0.0	0.0	0.0	0.999615	0.0	2e-06	2e-06	2e-06	0.0	0.000293	8.6e-05	0.0	0.0	0.001002	0.003982	0.028903	0.0	0.033886	0.034882	FAX70708_pass_bcee8f90_a99de9c0_5.fastq.gz	-	FAX70708_pass_bcee8f90_a99de9c0_202.pod5	-	bd54d7a4-d40b-4db5-9eda-b462c791c3b0	a99de9c08f4d4fa5d91db16a4b75567df3d49c40	337.0	4.0	867.0	1847.855578	11.024236	True	1847.855578	6641.0	11.024236	801.0	13.03042	0.0
380	5555690	5555690	1295	ce18415d-9787-4019-88d9-d37906e697b6	17324	16938	6	[False]	retain	min_stat	read_balancing	read_count	0.0	0.0	0.0	0.0	0.0	0.0	0.999642	3e-06	0.000309	5e-06	1.8e-05	2.3e-05	0.0	0.0	0.006919	0.029899	0.0	0.036818	0.038812									0.0
208	5568934	5568934	1005	fe41d07c-67b1-481f-9e87-740901a670bd	5384	4367	unclassified	[False]	retain	below_conf_pred	blacklist_mock	none	0.000568	3.2e-05	0.580419	3e-06	2e-06	0.003422	1e-06	2e-06	0.001093	0.41437	1e-06	8.6e-05	1e-06	0.002036	0.000954	0.034878	0.0	0.037868	0.039864	FAX70708_pass_bcee8f90_a99de9c0_5.fastq.gz	-	FAX70708_pass_bcee8f90_a99de9c0_201.pod5	-	fe41d07c-67b1-481f-9e87-740901a670bd	a99de9c08f4d4fa5d91db16a4b75567df3d49c40	208.0	2.0	590.0	1848.915671	7.417995	True	1848.915671	4468.0	7.417995	576.0	14.952242	0.0
348	5569715	5569715	1090	0944a0ef-7865-4d8b-802c-c89fb084a617	4417	3473	8	[False]	retain	min_stat	base_balancing	base_normalization	1.5e-05	0.000457	0.000186	3.6e-05	0.0051	4e-06	0.006596	5.1e-05	0.987519	7e-06	2.4e-05	2e-06	1e-06	0.008967	0.000996	0.032883	0.0	0.042846	0.044071	FAX70708_pass_bcee8f90_a99de9c0_5.fastq.gz	-	FAX70708_pass_bcee8f90_a99de9c0_201.pod5	-	0944a0ef-7865-4d8b-802c-c89fb084a617	a99de9c08f4d4fa5d91db16a4b75567df3d49c40	348.0	1.0	896.0	1849.174967	9.474436	True	1849.174967	5707.0	9.474436	885.0	12.115808	0.0
217	5569117	5569117	1005	67988125-5863-442b-9a87-30fa626f070e	5650	4708	4	[False]	retain	min_stat	base_balancing	base_normalization	0.0	0.0	0.0	0.0	0.999997	1e-06	0.0	0.0	0.0	1e-06	0.0	0.0	0.0	0.001057	0.000993	0.032846	0.0	0.034897	0.036527	FAX70708_pass_bcee8f90_a99de9c0_5.fastq.gz	-	FAX70708_pass_bcee8f90_a99de9c0_203.pod5	-	67988125-5863-442b-9a87-30fa626f070e	a99de9c08f4d4fa5d91db16a4b75567df3d49c40	217.0	2.0	1743.0	1848.976428	22.752988	True	1848.976428	13706.0	22.752988	2030.0	15.32688	0.0
265	5570873	5570873	1535	7d9d464a-7125-4219-a1b5-5832198852b7	4454	3317	1	[False]	retain	no_balancing	none	none	5e-05	0.991118	1e-05	0.000846	9e-06	0.000448	1.5e-05	0.000159	0.006513	0.000669	0.000155	8e-06	1e-06	0.000997	0.001993	0.032889	0.0	0.035879	0.037608	FAX70708_pass_bcee8f90_a99de9c0_5.fastq.gz	-	FAX70708_pass_bcee8f90_a99de9c0_201.pod5	-	7d9d464a-7125-4219-a1b5-5832198852b7	a99de9c08f4d4fa5d91db16a4b75567df3d49c40	265.0	1.0	454.0	1849.559429	7.435591	True	1849.559429	4479.0	7.435591	478.0	12.294545	0.0
359	5550284	5550284	1012	0dedcd58-5d22-453c-8cfe-5d1a22812a3b	25803	0	failed_read	False	retain	too_long_read	base_balancing	failed_read	0.0	0.0	0.0	0.0	0.0	0.0	0.0	0.0	0.0	0.0	0.0		0.0	0.0	0.0	0.0	0.0	0.0	0.0	FAX70708_fail_bcee8f90_a99de9c0_0.fastq.gz	-	FAX70708_fail_bcee8f90_a99de9c0_25.pod5	-	0dedcd58-5d22-453c-8cfe-5d1a22812a3b	a99de9c08f4d4fa5d91db16a4b75567df3d49c40	359.0	4.0	671.0	1842.723772	14.144422	False	1842.723772	8520.0	14.144422	297.0	2.444332	0.0
206	5550930	5550930	903	0369bc9a-dd15-4b10-a7c2-19b56c68b92d	25432	0	failed_read	False	retain	too_long_read	read_balancing	failed_read	0.0	0.0	0.0	0.0	0.0	0.0	0.0	0.0	0.0	0.0	0.0		0.0	0.0	0.0	0.0	0.0	0.0	0.0									0.0
389	5568495	5568495	899	d3b39cd2-f03f-4cb1-b944-aec324ae9675	7755	7177	4	[False]	retain	min_stat	read_balancing	read_count	0.0	0.0	0.0	0.0	0.999672	1e-06	8.7e-05	3e-06	1e-06	0.0	0.000236	0.0	0.0	0.000999	0.001	0.029899	0.000997	0.032895	0.033886	FAX70708_pass_bcee8f90_a99de9c0_5.fastq.gz	-	FAX70708_pass_bcee8f90_a99de9c0_202.pod5	-	d3b39cd2-f03f-4cb1-b944-aec324ae9675	a99de9c08f4d4fa5d91db16a4b75567df3d49c40	389.0	3.0	917.0	1848.76992	10.575365	True	1848.76992	6370.0	10.575365	831.0	14.259353	0.0
277	5572827	5572827	839	d46952a5-3f1b-4032-aa69-f56d7b73360d	4315	3959	7	[False]	retain	no_balancing	none	none	0.204891	5.8e-05	3.6e-05	9.5e-05	1e-06	2.4e-05	2.4e-05	0.792357	9.7e-05	0.002389	2e-05	9e-06	0.0	0.000997	0.001993	0.033283	0.0	0.036273	0.037273	FAX70708_pass_bcee8f90_a99de9c0_5.fastq.gz	-	FAX70708_pass_bcee8f90_a99de9c0_205.pod5	-	d46952a5-3f1b-4032-aa69-f56d7b73360d	a99de9c08f4d4fa5d91db16a4b75567df3d49c40	277.0	1.0	2815.0	1850.208167	36.680943	True	1850.208167	22096.0	36.680943	2953.0	17.21158	0.0
313	5568432	5568432	966	a0ca1082-ceec-4e89-9fe4-71313e2f8146	8262	7575	3	[False]	retain	no_balancing	none	none	0.0	0.0	0.0	0.999989	0.0	0.0	2e-06	1e-06	0.0	6e-06	2e-06	0.0	0.0	0.001993	0.011845	0.031889	0.0	0.045727	0.047236	FAX70708_pass_bcee8f90_a99de9c0_5.fastq.gz	-	FAX70708_pass_bcee8f90_a99de9c0_202.pod5	-	a0ca1082-ceec-4e89-9fe4-71313e2f8146	a99de9c08f4d4fa5d91db16a4b75567df3d49c40	313.0	3.0	1279.0	1848.749004	19.261952	True	1848.749004	11603.0	19.261952	1289.0	15.24199	0.0
334	5571283	5571283	975	07bf6ade-6528-4f5b-9161-b1f7649d3ba0	5859	5553	3	[False]	retain	no_balancing	blacklist_mock	none	7.4e-05	0.081952	5.7e-05	0.91074	9.6e-05	7.4e-05	0.000145	0.000403	0.005907	0.000385	0.000149	1.2e-05	6e-06	0.0	0.00299	0.038865	0.0	0.041855	0.042852	FAX70708_pass_bcee8f90_a99de9c0_5.fastq.gz	-	FAX70708_pass_bcee8f90_a99de9c0_201.pod5	-	07bf6ade-6528-4f5b-9161-b1f7649d3ba0	a99de9c08f4d4fa5d91db16a4b75567df3d49c40	334.0	3.0	496.0	1849.695551	7.397078	True	1849.695551	4456.0	7.397078	356.0	12.241006	0.0
299	5569623	5569623	1293	5fb3216b-4969-4efe-9bf5-9b489224860c	7967	7505	unclassified	[False]	retain	below_conf_pred	adapter_balancing	adapter_count	0.011095	0.210715	0.270537	0.007277	0.219968	0.002811	0.035957	0.019651	0.2027	0.010388	0.003499	0.003175	0.002227	0.000996	0.016942	0.03389	0.0	0.051828	0.053821	FAX70708_pass_bcee8f90_a99de9c0_5.fastq.gz	-	FAX70708_pass_bcee8f90_a99de9c0_202.pod5	-	5fb3216b-4969-4efe-9bf5-9b489224860c	a99de9c08f4d4fa5d91db16a4b75567df3d49c40	299.0	4.0	1214.0	1849.144422	16.812085	True	1849.144422	10127.0	16.812085	1294.0	17.323	0.0
242	5573876	5573876	1030	6c4825d5-b22b-408e-92f3-3b7d81ed5f8f	5058	4370	9	[False]	retain	min_stat	read_balancing	read_count	0.0	0.0	0.0	0.0	0.0	0.0	0.0	0.0	0.0	1.0	0.0	0.0	0.0	0.001505	0.00299	0.036438	0.0	0.040932	0.04193	FAX70708_pass_bcee8f90_a99de9c0_5.fastq.gz	-	FAX70708_pass_bcee8f90_a99de9c0_202.pod5	-	6c4825d5-b22b-408e-92f3-3b7d81ed5f8f	a99de9c08f4d4fa5d91db16a4b75567df3d49c40	242.0	1.0	632.0	1850.556441	8.074037	True	1850.556441	4863.0	8.074037	670.0	16.903471	0.0
314	5573371	5573371	1068	524d9e16-0a37-4c75-aae7-d9166a94f8e2	5563	4561	2	[False]	retain	min_stat	base_balancing	base_normalization	0.0	0.0	1.0	0.0	0.0	0.0	0.0	0.0	0.0	0.0	0.0	0.0	0.0	0.0	0.004983	0.037435	0.0	0.042418	0.043415	FAX70708_pass_bcee8f90_a99de9c0_5.fastq.gz	-	FAX70708_pass_bcee8f90_a99de9c0_202.pod5	-	524d9e16-0a37-4c75-aae7-d9166a94f8e2	a99de9c08f4d4fa5d91db16a4b75567df3d49c40	314.0	4.0	853.0	1850.388778	11.465471	True	1850.388778	6906.0	11.465471	892.0	15.261918	0.0
292	5573934	5573934	1293	dd42ed76-71e1-4468-a163-727b8ffd77da	5175	4872	3	[False]	retain	no_balancing	blacklist_mock	none	1e-06	0.000414	1e-06	0.999501	0.0	7e-06	6e-06	1e-06	3e-06	9e-06	5.9e-05	0.0	0.0	0.001993	0.018499	0.033885	0.000997	0.055374	0.060357	FAX70708_pass_bcee8f90_a99de9c0_5.fastq.gz	-	FAX70708_pass_bcee8f90_a99de9c0_202.pod5	-	dd42ed76-71e1-4468-a163-727b8ffd77da	a99de9c08f4d4fa5d91db16a4b75567df3d49c40	292.0	2.0	618.0	1850.575697	8.175299	True	1850.575697	4924.0	8.175299	541.0	15.59428	0.0
345	5572851	5572851	1005	93d37560-a698-403b-9761-eee8047f2efb	6418	5283	3	[False]	retain	no_balancing	blacklist_mock	none	5.6e-05	0.001226	7.2e-05	0.994739	2.4e-05	0.000262	4.8e-05	0.000387	9.4e-05	0.00228	0.000809	2e-06	1e-06	0.013952	0.003987	0.031895	0.0	0.049834	0.050831	FAX70708_pass_bcee8f90_a99de9c0_5.fastq.gz	-	FAX70708_pass_bcee8f90_a99de9c0_206.pod5	-	93d37560-a698-403b-9761-eee8047f2efb	a99de9c08f4d4fa5d91db16a4b75567df3d49c40	345.0	2.0	4272.0	1850.216135	44.936587	True	1850.216135	27069.0	44.936587	4478.0	13.550037	0.0
269	5571062	5571062	970	622071c5-d4bc-4c57-844c-c8f37ad2ec39	8172	7509	0	[False]	retain	min_stat	read_balancing	read_count	0.797434	0.000937	0.001706	0.000656	0.000889	0.00242	0.001409	0.102043	0.001878	0.006502	0.001055	0.082199	0.000871	0.001157	0.006977	0.028994	0.0	0.037128	0.039116	FAX70708_pass_bcee8f90_a99de9c0_5.fastq.gz	-	FAX70708_pass_bcee8f90_a99de9c0_201.pod5	-	622071c5-d4bc-4c57-844c-c8f37ad2ec39	a99de9c08f4d4fa5d91db16a4b75567df3d49c40	269.0	2.0	588.0	1849.622178	7.636786	True	1849.622178	4600.0	7.636786	431.0	15.464771	0.0
296	5554726	5554726	1336	3be8a149-e773-4ef6-923f-dd30f0426fa0	25320	0	failed_read	False	retain	too_long_read	base_balancing	failed_read	0.0	0.0	0.0	0.0	0.0	0.0	0.0	0.0	0.0	0.0	0.0		0.0	0.0	0.0	0.0	0.0	0.0	0.0									0.0
331	5563895	5563895	977	902a7faa-4f17-46b4-9dfe-ad8284b86c27	15935	14802	4	[False]	retain	min_stat	read_balancing	read_count	0.0	0.0	0.0	0.0	0.999922	1e-05	2e-06	3e-06	4e-05	1e-06	2.1e-05	0.0	1e-06	0.000997	0.002989	0.030895	0.0	0.034881	0.036876	FAX70708_pass_bcee8f90_a99de9c0_5.fastq.gz	-	FAX70708_pass_bcee8f90_a99de9c0_202.pod5	-	902a7faa-4f17-46b4-9dfe-ad8284b86c27	a99de9c08f4d4fa5d91db16a4b75567df3d49c40	331.0	2.0	744.0	1847.242696	16.39575	True	1847.242696	9876.0	16.39575	513.0	19.325253	0.0
235	5574955	5574955	2224	7ab78e9f-3614-4943-a52b-2a75fd9fc867	5323	5010	2	[False]	retain	min_stat	read_balancing	read_count	0.0	0.0	0.999839	2e-06	0.0	1.2e-05	0.0	0.0	0.0	0.000146	0.0	0.0	0.0	0.001002	0.004982	0.033957	0.000998	0.040939	0.040939	FAX70708_pass_bcee8f90_a99de9c0_5.fastq.gz	-	FAX70708_pass_bcee8f90_a99de9c0_203.pod5	-	7ab78e9f-3614-4943-a52b-2a75fd9fc867	a99de9c08f4d4fa5d91db16a4b75567df3d49c40	235.0	1.0	1676.0	1850.914675	21.214475	True	1850.914675	12779.0	21.214475	1823.0	16.300837	0.0
361	5573746	5573746	1022	8939870a-209a-432e-9f2e-4f32894e2cb2	6871	6202	4	[False]	retain	no_balancing	none	none	1e-06	3.6e-05	1.4e-05	0.000169	0.999005	2.4e-05	0.000109	3e-06	0.00011	4e-06	0.000522	0.0	3e-06	0.001994	0.009966	0.053793	0.0	0.065753	0.06775	FAX70708_pass_bcee8f90_a99de9c0_5.fastq.gz	-	FAX70708_pass_bcee8f90_a99de9c0_202.pod5	-	8939870a-209a-432e-9f2e-4f32894e2cb2	a99de9c08f4d4fa5d91db16a4b75567df3d49c40	361.0	2.0	655.0	1850.51328	9.134794	True	1850.51328	5502.0	9.134794	616.0	15.170055	0.0
360	5574897	5574897	918	1e771b89-1472-49c8-bf59-241e0f9048ea	5381	4487	10	[False]	retain	min_stat	adapter_balancing	adapter_count	0.0	0.000239	0.0	0.000742	0.0	1e-06	7e-06	0.0	1e-06	2e-06	0.999005	0.0	0.0	0.000997	0.00598	0.046816	0.0	0.053793	0.05579	FAX70708_pass_bcee8f90_a99de9c0_5.fastq.gz	-	FAX70708_pass_bcee8f90_a99de9c0_202.pod5	-	1e771b89-1472-49c8-bf59-241e0f9048ea	a99de9c08f4d4fa5d91db16a4b75567df3d49c40	360.0	4.0	976.0	1850.895418	12.285525	True	1850.895418	7400.0	12.285525	1045.0	16.331455	0.0
220	5575817	5575817	1014	2c5a4afa-ed43-435e-aee7-cce60e833f16	5252	4358	8	[False]	retain	no_balancing	none	none	0.0	0.0	0.0	0.0	0.0	0.0	0.0	0.0	0.999846	1.1e-05	0.0	0.000142	0.0	0.000994	0.00299	0.034885	0.0	0.03887	0.039866	FAX70708_pass_bcee8f90_a99de9c0_5.fastq.gz	-	FAX70708_pass_bcee8f90_a99de9c0_202.pod5	-	2c5a4afa-ed43-435e-aee7-cce60e833f16	a99de9c08f4d4fa5d91db16a4b75567df3d49c40	220.0	4.0	888.0	1851.200863	9.034529	True	1851.200863	5442.0	9.034529	554.0	7.960686	0.0
324	5575319	5575319	904	5d1ae049-1d79-4a59-a50d-e14285484f40	6021	5528	7	[False]	retain	min_stat	adapter_balancing	adapter_count	0.033808	2.3e-05	1.3e-05	3.5e-05	1e-06	5e-05	6e-06	0.965616	6.2e-05	0.000328	3e-06	5.4e-05	0.0	0.001	0.005981	0.033818	0.0	0.040799	0.041644	FAX70708_pass_bcee8f90_a99de9c0_5.fastq.gz	-	FAX70708_pass_bcee8f90_a99de9c0_202.pod5	-	5d1ae049-1d79-4a59-a50d-e14285484f40	a99de9c08f4d4fa5d91db16a4b75567df3d49c40	324.0	3.0	897.0	1851.035525	11.770584	True	1851.035525	7090.0	11.770584	932.0	16.223537	0.0
295	5573751	5573751	1016	86f0f48b-4bed-4314-b980-3fbc0b6c7582	8124	6964	0	[False]	retain	min_stat	base_balancing	base_normalization	0.999979	0.0	0.0	0.0	0.0	0.0	0.0	1.6e-05	0.0	3e-06	0.0	2e-06	0.0	0.002054	0.006977	0.031839	0.0	0.04087	0.041867	FAX70708_pass_bcee8f90_a99de9c0_5.fastq.gz	-	FAX70708_pass_bcee8f90_a99de9c0_202.pod5	-	86f0f48b-4bed-4314-b980-3fbc0b6c7582	a99de9c08f4d4fa5d91db16a4b75567df3d49c40	295.0	3.0	944.0	1850.51494	12.296149	True	1850.51494	7407.0	12.296149	846.0	14.885735	0.0
249	5575124	5575124	1276	77f4bf5b-017c-4e0c-905c-0978031a9aa9	7114	6144	10	[False]	retain	no_balancing	blacklist_mock	none	0.0	0.0	0.0	0.0	0.0	0.0	0.0	0.0	0.0	0.0	1.0	0.0	0.0	0.0	0.000996	0.060485	0.0	0.061481	0.092942	FAX70708_pass_bcee8f90_a99de9c0_5.fastq.gz	-	FAX70708_pass_bcee8f90_a99de9c0_202.pod5	-	77f4bf5b-017c-4e0c-905c-0978031a9aa9	a99de9c08f4d4fa5d91db16a4b75567df3d49c40	249.0	1.0	863.0	1850.970784	12.072377	True	1850.970784	7272.0	12.072377	820.0	16.274448	0.0
344	5571529	5571529	1062	ddbbf31e-f25d-463a-a289-2c5652129f82	10602	0	failed_read	False	reject	not_real_read	base_balancing	failed_read	0.0	0.0	0.0	0.0	0.0	0.0	0.0	0.0	0.0	0.0	0.0		0.0	0.001602	0.0	0.0	0.0	0.001602	0.001602									0.0
283	5577798	5577798	800	48e7d767-c786-4ee3-9fca-9cebb3adecd1	5527	4981	4	[False]	retain	no_balancing	blacklist_mock	none	0.0	0.0	0.0	0.0	0.999866	3.2e-05	2.5e-05	2e-06	6.8e-05	1e-06	3e-06	3e-06	0.0	0.0	0.001	0.152766	0.0	0.153766	0.15575	FAX70708_pass_bcee8f90_a99de9c0_5.fastq.gz	-	FAX70708_pass_bcee8f90_a99de9c0_204.pod5	-	48e7d767-c786-4ee3-9fca-9cebb3adecd1	a99de9c08f4d4fa5d91db16a4b75567df3d49c40	283.0	1.0	2318.0	1851.858566	30.15405	True	1851.858566	18164.0	30.15405	2511.0	19.123999	0.0
311	5578585	5578585	1060	719bc2a3-903d-4717-ba84-f935a762b704	4343	3919	7	[False]	retain	min_stat	read_balancing	read_count	0.121889	7e-06	4.2e-05	3e-06	0.0	3.1e-05	3e-06	0.876591	4.5e-05	0.001172	1e-06	0.000215	0.0	0.000997	0.023919	0.032893	0.0	0.057809	0.059803	FAX70708_pass_bcee8f90_a99de9c0_5.fastq.gz	-	FAX70708_pass_bcee8f90_a99de9c0_203.pod5	-	719bc2a3-903d-4717-ba84-f935a762b704	a99de9c08f4d4fa5d91db16a4b75567df3d49c40	311.0	1.0	1761.0	1852.119854	18.514608	True	1852.119854	11153.0	18.514608	1923.0	14.363503	0.0
276	5578777	5578777	779	e018126d-f9bf-4131-8fc1-6316376d082c	4637	4266	10	[False]	retain	min_stat	read_balancing	read_count	0.0	0.0	0.0	0.0	0.0	0.0	0.0	0.0	0.0	0.0	1.0	0.0	0.0	0.0	0.001	0.033947	0.0	0.034947	0.035941	FAX70708_pass_bcee8f90_a99de9c0_5.fastq.gz	-	FAX70708_pass_bcee8f90_a99de9c0_203.pod5	-	e018126d-f9bf-4131-8fc1-6316376d082c	a99de9c08f4d4fa5d91db16a4b75567df3d49c40	276.0	4.0	1488.0	1852.183599	19.131806	True	1852.183599	11525.0	19.131806	1488.0	14.424523	0.0
298	5575817	5575817	2485	f83fd6e9-2e22-46f4-801d-0a3d753e482b	8275	7543	4	[False]	retain	min_stat	adapter_balancing	adapter_count	0.0	0.0	0.0	0.0	0.999999	0.0	0.0	0.0	0.0	0.0	0.0	0.0	0.0	0.0	0.00399	0.032889	0.0	0.03688	0.038868	FAX70708_pass_bcee8f90_a99de9c0_5.fastq.gz	-	FAX70708_pass_bcee8f90_a99de9c0_203.pod5	-	f83fd6e9-2e22-46f4-801d-0a3d753e482b	a99de9c08f4d4fa5d91db16a4b75567df3d49c40	298.0	3.0	1672.0	1851.200863	21.338313	True	1851.200863	12854.0	21.338313	1510.0	15.462533	0.0
210	5577037	5577037	799	beafdd3f-0602-4cc8-9398-6c6e8a89d6db	7273	5962	10	[False]	retain	min_stat	base_balancing	base_normalization	9e-06	3e-06	3e-06	9e-06	0.0	0.000322	0.000554	0.000519	3e-06	6.6e-05	0.99851	2e-06	0.0	0.000996	0.003989	0.036875	0.0	0.041861	0.042859	FAX70708_pass_bcee8f90_a99de9c0_5.fastq.gz	-	FAX70708_pass_bcee8f90_a99de9c0_202.pod5	-	beafdd3f-0602-4cc8-9398-6c6e8a89d6db	a99de9c08f4d4fa5d91db16a4b75567df3d49c40	210.0	2.0	829.0	1851.60591	11.664675	True	1851.60591	7026.0	11.664675	910.0	14.116863	0.0
246	5579147	5579147	803	17922056-f646-4c52-acc4-b49c959f0f45	6059	5419	9	[False]	retain	min_stat	base_balancing	base_normalization	0.14455	1e-05	0.002541	6e-06	6e-06	0.000553	6e-06	0.001587	3e-05	0.847798	6e-06	0.002907	1e-06	0.001991	0.00299	0.034983	0.0	0.039963	0.041955									0.0
367	5576676	5576676	785	9094a432-383f-4733-9709-8d3407a6d192	8569	7326	4	[False]	retain	min_stat	read_balancing	read_count	0.0	0.0	1e-06	0.0	0.998606	0.000842	2.1e-05	0.0	1e-06	0.0	0.000521	8e-06	0.0	0.000993	0.001994	0.033884	0.0	0.036871	0.037868	FAX70708_pass_bcee8f90_a99de9c0_5.fastq.gz	-	FAX70708_pass_bcee8f90_a99de9c0_204.pod5	-	9094a432-383f-4733-9709-8d3407a6d192	a99de9c08f4d4fa5d91db16a4b75567df3d49c40	367.0	3.0	1956.0	1851.486056	27.333997	True	1851.486056	16466.0	27.333997	2119.0	18.816498	0.0
209	5560699	5560699	885	8f7d94c5-75e4-4e18-92bc-9e899b49d970	25710	0	failed_read	False	retain	too_long_read	none	failed_read	0.0	0.0	0.0	0.0	0.0	0.0	0.0	0.0	0.0	0.0	0.0		0.0	0.0	0.0	0.0	0.0	0.0	0.0									0.0
221	5581952	5581952	1200	7ce44f67-fa35-468e-a973-734445851d08	4729	4177	8	[False]	retain	min_stat	base_balancing	base_normalization	5e-06	0.023685	0.000165	0.000207	0.00011	0.000492	7.5e-05	1.1e-05	0.975196	3e-05	1.9e-05	5e-06	0.0	0.000997	0.057804	0.053833	0.0	0.112633	0.154023									0.0
255	5561887	5561887	1136	45869fb1-5083-4817-9ba7-24b998393ddd	25111	0	failed_read	False	retain	too_long_read	base_balancing	failed_read	0.0	0.0	0.0	0.0	0.0	0.0	0.0	0.0	0.0	0.0	0.0		0.0	0.0	0.0	0.0	0.0	0.0	0.0									0.0
253	5582323	5582323	1204	07807099-292c-45e0-bf5c-1171043dbac1	4867	4307	3	[False]	retain	min_stat	base_balancing	base_normalization	0.0	0.0	0.0	0.999823	0.0	1e-06	2.9e-05	4e-06	1e-06	0.000126	1.6e-05	0.0	0.0	0.001993	0.012956	0.037607	0.0	0.052557	0.056543	FAX70708_pass_bcee8f90_a99de9c0_5.fastq.gz	-	FAX70708_pass_bcee8f90_a99de9c0_202.pod5	-	07807099-292c-45e0-bf5c-1171043dbac1	a99de9c08f4d4fa5d91db16a4b75567df3d49c40	253.0	4.0	651.0	1853.36089	9.551129	True	1853.36089	5753.0	9.551129	590.0	17.98901	0.0
383	5582508	5582508	1199	d8715124-eec8-45df-8120-4e3cfd741c02	5585	5122	7	[False]	retain	no_balancing	blacklist_mock	none	0.114854	5.1e-05	6e-06	7.8e-05	1e-06	3.3e-05	5e-06	0.883662	8.4e-05	0.001194	2e-06	3.2e-05	0.0	0.001	0.00598	0.034882	0.0	0.041862	0.043854									0.0
329	5581565	5581565	963	37a6228f-f481-42da-9ad8-d02579aa4f00	7926	6648	outlier	[ True]	retain	outlier_detected	blacklist_mock	none	0.000783	0.147697	0.005999	0.00536	0.015404	0.001683	0.163202	0.002385	0.014474	0.001674	0.031274	0.002228	0.607837	0.004979	0.002989	0.03044	0.0	0.038409	0.040403	FAX70708_pass_bcee8f90_a99de9c0_5.fastq.gz	-	FAX70708_pass_bcee8f90_a99de9c0_205.pod5	-	37a6228f-f481-42da-9ad8-d02579aa4f00	a99de9c08f4d4fa5d91db16a4b75567df3d49c40	329.0	1.0	2825.0	1853.10923	33.826029	True	1853.10923	20376.0	33.826029	2877.0	14.53953	0.0
373	5577581	5577581	1027	4541eeb5-08a3-49df-aaec-77436b27017b	11951	0	failed_read	False	reject	not_real_read	none	failed_read	0.0	0.0	0.0	0.0	0.0	0.0	0.0	0.0	0.0	0.0	0.0		0.0	0.000998	0.0	0.0	0.0	0.000998	0.000998									0.0
328	5582911	5582911	1131	6c6b61e9-8ae0-478d-80f0-8cc2fee98fb0	6464	6021	9	[False]	retain	min_stat	base_balancing	base_normalization	0.001173	0.0	0.000102	0.0	0.0	0.001584	1e-06	5e-06	3e-06	0.997126	1e-06	3e-06	0.0	0.008969	0.006977	0.03044	0.0	0.046386	0.047383	FAX70708_pass_bcee8f90_a99de9c0_5.fastq.gz	-	FAX70708_pass_bcee8f90_a99de9c0_203.pod5	-	6c6b61e9-8ae0-478d-80f0-8cc2fee98fb0	a99de9c08f4d4fa5d91db16a4b75567df3d49c40	328.0	3.0	1036.0	1853.556109	17.247012	True	1853.556109	10389.0	17.247012	1065.0	14.71382	0.0
397	5583276	5583276	976	1713c57f-cc12-4215-9ef3-1113a9770985	6858	6490	3	[False]	retain	min_stat	adapter_balancing	adapter_count	0.0	0.0	0.0	0.999994	0.0	0.0	0.0	0.0	0.0	1e-06	5e-06	0.0	0.0	0.001991	0.003035	0.03285	0.0	0.037875	0.038282	FAX70708_pass_bcee8f90_a99de9c0_5.fastq.gz	-	FAX70708_pass_bcee8f90_a99de9c0_202.pod5	-	1713c57f-cc12-4215-9ef3-1113a9770985	a99de9c08f4d4fa5d91db16a4b75567df3d49c40	397.0	2.0	668.0	1853.677291	8.117862	True	1853.677291	4890.0	8.117862	659.0	13.359594	0.0
285	5585633	5585633	1355	495cea7d-e06f-4a59-8e14-9c631e508883	4949	4511	9	[False]	retain	no_balancing	blacklist_mock	none	0.0	0.0	0.0	0.0	0.0	0.0	0.0	0.0	0.0	1.0	0.0	0.0	0.0	0.000997	0.002994	0.032893	0.0	0.036883	0.039234	FAX70708_pass_bcee8f90_a99de9c0_5.fastq.gz	-	FAX70708_pass_bcee8f90_a99de9c0_201.pod5	-	495cea7d-e06f-4a59-8e14-9c631e508883	a99de9c08f4d4fa5d91db16a4b75567df3d49c40	285.0	4.0	291.0	1854.459827	3.5	True	1854.459827	2108.0	3.5	225.0	20.907982	0.0
205	5565781	5565781	1181	f00293cc-41f2-4856-9179-d4ef93bc102a	25484	0	failed_read	False	retain	too_long_read	none	failed_read	0.0	0.0	0.0	0.0	0.0	0.0	0.0	0.0	0.0	0.0	0.0		0.0	0.0	0.0	0.0	0.0	0.0	0.0									0.0
398	5584426	5584426	950	be6da251-0ed6-4434-a1fb-960eb7cd8d4d	6902	5700	9	[False]	retain	no_balancing	blacklist_mock	none	0.002528	0.004896	0.00046	0.011683	0.000286	0.16309	0.000971	0.077232	0.00183	0.706255	0.029915	0.000551	0.000303	0.002989	0.00299	0.115911	0.014948	0.136837	0.185781	FAX70708_pass_bcee8f90_a99de9c0_5.fastq.gz	-	FAX70708_pass_bcee8f90_a99de9c0_205.pod5	-	be6da251-0ed6-4434-a1fb-960eb7cd8d4d	a99de9c08f4d4fa5d91db16a4b75567df3d49c40	398.0	3.0	2901.0	1854.059097	37.323041	True	1854.059097	22483.0	37.323041	2542.0	14.439715	0.0
275	5587734	5587734	1188	af36fdae-608d-47c9-90ae-674940082241	3744	3201	0	[False]	retain	no_balancing	none	none	0.998297	0.0	0.0	0.0	0.0	0.0	0.0	0.000784	2e-06	2e-06	0.0	0.000912	0.0	0.0	0.001997	0.120758	0.0	0.122755	0.170565									0.0
365	5566211	5566211	1714	a6fc0925-f949-4c5f-a58f-91c1426540f5	25672	0	failed_read	False	retain	too_long_read	base_balancing	failed_read	0.0	0.0	0.0	0.0	0.0	0.0	0.0	0.0	0.0	0.0	0.0		0.0	0.0	0.0	0.0	0.0	0.0	0.0	FAX70708_fail_bcee8f90_a99de9c0_0.fastq.gz	-	FAX70708_fail_bcee8f90_a99de9c0_25.pod5	-	a6fc0925-f949-4c5f-a58f-91c1426540f5	a99de9c08f4d4fa5d91db16a4b75567df3d49c40	365.0	4.0	715.0	1848.01162	14.986056	False	1848.01162	9027.0	14.986056	143.0	3.695997	0.0
356	5585617	5585617	1070	a81a5ede-59a9-4560-9652-8239fcc682d3	6997	6081	4	[False]	retain	min_stat	adapter_balancing	adapter_count	0.00017	7e-06	0.000539	3e-06	0.998547	0.000512	8e-05	2.2e-05	1.6e-05	4e-05	3.3e-05	3.1e-05	0.0	0.001994	0.004982	0.040862	0.000997	0.048836	0.049832	FAX70708_pass_bcee8f90_a99de9c0_5.fastq.gz	-	FAX70708_pass_bcee8f90_a99de9c0_203.pod5	-	a81a5ede-59a9-4560-9652-8239fcc682d3	a99de9c08f4d4fa5d91db16a4b75567df3d49c40	356.0	4.0	1193.0	1854.454515	16.146414	True	1854.454515	9726.0	16.146414	1170.0	13.142153	0.0
369	5586218	5586218	868	3eb933e9-0df8-4fca-802e-73e7c2194894	6156	5183	6	[False]	retain	min_stat	read_balancing	read_count	0.0	0.0	0.0	0.0	0.0	0.0	0.999609	1.3e-05	2.8e-05	2e-06	0.000348	0.0	0.0	0.003986	0.00299	0.034882	0.0	0.041859	0.047838									0.0
248	5577099	5577099	2685	420426ae-b580-49e4-8ec9-850e19e655a6	15904	15049	10	[False]	retain	no_balancing	blacklist_mock	none	1.8e-05	3.8e-05	9e-06	0.008111	1e-06	0.000481	0.000108	0.000763	3e-06	0.000261	0.990208	0.0	0.0	0.000996	0.011286	0.033393	0.0	0.045675	0.046672	FAX70708_fail_bcee8f90_a99de9c0_0.fastq.gz	-	FAX70708_fail_bcee8f90_a99de9c0_26.pod5	-	420426ae-b580-49e4-8ec9-850e19e655a6	a99de9c08f4d4fa5d91db16a4b75567df3d49c40	248.0	4.0	3089.0	1851.626494	44.322377	False	1851.626494	26699.0	44.322377	1444.0	5.839563	0.0
338	5586626	5586626	875	4281b96e-788a-4f8c-baec-27d17faa18d2	6921	5972	2	[False]	retain	min_stat	adapter_balancing	adapter_count	0.0	0.0	0.999917	0.0	1e-06	2e-06	0.0	0.0	4.2e-05	3.6e-05	0.0	1e-06	0.0	0.000997	0.00299	0.033886	0.0	0.037873	0.046842	FAX70708_pass_bcee8f90_a99de9c0_5.fastq.gz	-	FAX70708_pass_bcee8f90_a99de9c0_202.pod5	-	4281b96e-788a-4f8c-baec-27d17faa18d2	a99de9c08f4d4fa5d91db16a4b75567df3d49c40	338.0	2.0	587.0	1854.789509	8.25166	True	1854.789509	4970.0	8.25166	540.0	15.512102	0.0
310	5568700	5568700	969	9614d3fd-75b0-49ca-a8d5-e6fe80854e9a	25466	0	failed_read	False	retain	too_long_read	blacklist_mock	failed_read	0.0	0.0	0.0	0.0	0.0	0.0	0.0	0.0	0.0	0.0	0.0		0.0	0.0	0.0	0.0	0.0	0.0	0.0									0.0
241	5585590	5585590	1281	b9ee14b2-570c-4753-8734-f58d06dc86a4	8788	7585	6	[False]	retain	min_stat	base_balancing	base_normalization	0.0	0.0	0.0	0.0	0.0	0.0	0.999711	6e-06	0.0	3e-06	0.000278	0.0	0.0	0.000996	0.005981	0.037872	0.000996	0.045844	0.046842	FAX70708_pass_bcee8f90_a99de9c0_5.fastq.gz	-	FAX70708_pass_bcee8f90_a99de9c0_202.pod5	-	b9ee14b2-570c-4753-8734-f58d06dc86a4	a99de9c08f4d4fa5d91db16a4b75567df3d49c40	241.0	4.0	569.0	1854.445551	10.411687	True	1854.445551	6272.0	10.411687	571.0	23.836327	0.0
289	5586678	5586678	1675	31404518-2430-44c0-9c01-63e7fe0a95bd	7500	5598	unclassified	[False]	retain	below_conf_pred	base_balancing	base_normalization	0.001976	0.070548	0.004626	0.007395	0.436499	0.003928	0.087575	0.004701	0.279405	0.004205	0.008324	0.00365	0.087168	0.000997	0.015947	0.035878	0.0	0.052822	0.054814	FAX70708_pass_bcee8f90_a99de9c0_5.fastq.gz	-	FAX70708_pass_bcee8f90_a99de9c0_202.pod5	-	31404518-2430-44c0-9c01-63e7fe0a95bd	a99de9c08f4d4fa5d91db16a4b75567df3d49c40	289.0	4.0	731.0	1854.806773	9.612882	True	1854.806773	5790.0	9.612882	733.0	19.100018	0.0
386	5588113	5588113	836	d559ec15-00c0-44b5-86aa-b116a9c86bc9	6053	5734	8	[False]	retain	min_stat	base_balancing	base_normalization	0.0	0.0	0.0	0.0	0.0	0.0	0.0	0.0	0.999999	1e-06	0.0	0.0	0.0	0.000998	0.001	0.034307	0.000996	0.037301	0.039295	FAX70708_pass_bcee8f90_a99de9c0_5.fastq.gz	-	FAX70708_pass_bcee8f90_a99de9c0_202.pod5	-	d559ec15-00c0-44b5-86aa-b116a9c86bc9	a99de9c08f4d4fa5d91db16a4b75567df3d49c40	386.0	4.0	387.0	1855.283201	6.489376	True	1855.283201	3909.0	6.489376	427.0	13.59242	0.0
335	5588334	5588334	803	d7f1d288-9391-4400-979f-401f30be8b0d	6225	5562	3	[False]	retain	no_balancing	blacklist_mock	none	4.6e-05	0.00362	2.1e-05	0.99596	0.0	2.8e-05	4e-06	2.7e-05	1.6e-05	0.000208	6.9e-05	1e-06	0.0	0.002	0.005973	0.035155	0.0	0.043128	0.043128	FAX70708_pass_bcee8f90_a99de9c0_5.fastq.gz	-	FAX70708_pass_bcee8f90_a99de9c0_202.pod5	-	d7f1d288-9391-4400-979f-401f30be8b0d	a99de9c08f4d4fa5d91db16a4b75567df3d49c40	335.0	2.0	406.0	1855.356574	5.641434	True	1855.356574	3398.0	5.641434	403.0	14.863379	0.0
296	5586774	5586774	1341	e7a4ff58-65dd-47f5-bc84-5d72b08e0d1f	8288	7681	6	[False]	retain	min_stat	base_balancing	base_normalization	3e-06	0.001589	2.6e-05	2.2e-05	0.000335	2.5e-05	0.988048	1e-05	0.009894	7e-06	3e-05	1e-05	1e-06	0.000998	0.005979	0.033886	0.0	0.040863	0.041859	FAX70708_pass_bcee8f90_a99de9c0_5.fastq.gz	-	FAX70708_pass_bcee8f90_a99de9c0_203.pod5	-	e7a4ff58-65dd-47f5-bc84-5d72b08e0d1f	a99de9c08f4d4fa5d91db16a4b75567df3d49c40	296.0	2.0	1330.0	1854.838645	16.009628	True	1854.838645	9644.0	16.009628	1236.0	14.078568	0.0
258	5589991	5589991	974	f7a9bf3c-f116-4428-b374-fc3cf5cab3b9	5408	5095	3	[False]	retain	no_balancing	blacklist_mock	none	8e-06	0.000418	8e-06	0.99698	9e-06	8.4e-05	0.000113	7.9e-05	8e-05	0.000183	0.001803	1e-06	0.000235	0.000996	0.004985	0.03327	0.0	0.03925	0.03925	FAX70708_pass_bcee8f90_a99de9c0_5.fastq.gz	-	FAX70708_pass_bcee8f90_a99de9c0_203.pod5	-	f7a9bf3c-f116-4428-b374-fc3cf5cab3b9	a99de9c08f4d4fa5d91db16a4b75567df3d49c40	258.0	2.0	1149.0	1855.906707	13.300797	True	1855.906707	8012.0	13.300797	1231.0	16.33852	0.0
223	5591634	5591634	1046	60fe5310-8860-43db-8428-fb8d90f9e4fc	5220	4900	3	[False]	retain	min_stat	read_balancing	read_count	1e-06	1e-06	1e-06	0.997654	0.0	7e-06	1.7e-05	0.000237	1e-06	0.000564	0.001517	0.0	0.0	0.004982	0.00797	0.035096	0.0	0.048047	0.051035	FAX70708_pass_bcee8f90_a99de9c0_5.fastq.gz	-	FAX70708_pass_bcee8f90_a99de9c0_202.pod5	-	60fe5310-8860-43db-8428-fb8d90f9e4fc	a99de9c08f4d4fa5d91db16a4b75567df3d49c40	223.0	2.0	892.0	1856.452191	11.008964	True	1856.452191	6631.0	11.008964	912.0	16.912024	0.0
237	5592171	5592171	771	c3bd31e8-a5d8-451e-849e-24f95aebe63b	5040	4600	6	[False]	retain	min_stat	read_balancing	read_count	4e-06	2.6e-05	3e-06	1.7e-05	0.000454	1.2e-05	0.994924	7.2e-05	0.004425	4e-06	2.8e-05	2.8e-05	3e-06	0.0	0.000997	0.031891	0.0	0.032888	0.034455	FAX70708_pass_bcee8f90_a99de9c0_5.fastq.gz	-	FAX70708_pass_bcee8f90_a99de9c0_202.pod5	-	c3bd31e8-a5d8-451e-849e-24f95aebe63b	a99de9c08f4d4fa5d91db16a4b75567df3d49c40	237.0	4.0	687.0	1856.630478	7.883134	True	1856.630478	4748.0	7.883134	742.0	12.858528	0.0
247	5589228	5589228	1105	36c32f28-819f-4ce4-99ae-edc49a81f553	8522	7463	10	[False]	retain	min_stat	adapter_balancing	adapter_count	0.0	0.0	0.0	0.0	0.0	0.0	0.0	0.0	0.0	0.0	0.999999	1e-06	0.0	0.001992	0.004933	0.032889	0.0	0.039814	0.04058									0.0
287	5589851	5589851	1108	d1b764a7-1bf9-4929-ab2b-6e701c9d60ac	8795	0	failed_read	False	reject	not_real_read	none	failed_read	0.0	0.0	0.0	0.0	0.0	0.0	0.0	0.0	0.0	0.0	0.0		0.0	0.001	0.0	0.0	0.0	0.001	0.001									0.0
269	5594734	5594734	972	22e3e664-b834-4692-85c2-7fedec3f3456	4555	4003	0	[False]	retain	min_stat	read_balancing	read_count	0.972226	4e-06	0.005823	1.6e-05	1.5e-05	0.001374	7.2e-05	0.001672	6e-06	0.005417	0.00078	0.012583	1.1e-05	0.001989	0.001994	0.032244	0.005985	0.042213	0.044207	FAX70708_pass_bcee8f90_a99de9c0_5.fastq.gz	-	FAX70708_pass_bcee8f90_a99de9c0_204.pod5	-	22e3e664-b834-4692-85c2-7fedec3f3456	a99de9c08f4d4fa5d91db16a4b75567df3d49c40	269.0	2.0	1353.0	1857.481408	16.269588	True	1857.481408	9800.0	16.269588	1455.0	15.327984	0.0
301	5594466	5594466	1081	74476a0f-fc39-4643-8d5c-1922beb529aa	4846	4232	3	[False]	retain	min_stat	adapter_balancing	adapter_count	0.0	0.0	0.0	0.999731	0.0	2e-06	2e-06	3e-06	1e-06	0.000228	3.3e-05	0.0	0.0	0.000998	0.007973	0.03225	0.0	0.041221	0.043209	FAX70708_pass_bcee8f90_a99de9c0_5.fastq.gz	-	FAX70708_pass_bcee8f90_a99de9c0_202.pod5	-	74476a0f-fc39-4643-8d5c-1922beb529aa	a99de9c08f4d4fa5d91db16a4b75567df3d49c40	301.0	3.0	776.0	1857.39243	8.348606	True	1857.39243	5029.0	8.348606	673.0	14.50644	0.0
353	5574479	5574479	3150	ae56b6d6-4f5c-44d5-8d85-1316ed3c8ad7	25441	0	failed_read	False	retain	too_long_read	none	failed_read	0.0	0.0	0.0	0.0	0.0	0.0	0.0	0.0	0.0	0.0	0.0		0.0	0.0	0.0	0.0	0.0	0.0	0.0	FAX70708_fail_bcee8f90_a99de9c0_0.fastq.gz	-	FAX70708_fail_bcee8f90_a99de9c0_25.pod5	-	ae56b6d6-4f5c-44d5-8d85-1316ed3c8ad7	a99de9c08f4d4fa5d91db16a4b75567df3d49c40	353.0	2.0	1452.0	1850.75664	15.866534	False	1850.75664	9558.0	15.866534	273.0	4.36984	0.0
373	5593100	5593100	1030	216c4545-1b3c-454f-8a7b-6019c0286589	6442	6035	9	[False]	retain	no_balancing	none	none	0.0	0.0	0.0	0.0	0.0	0.0	0.0	0.0	0.0	0.999999	1e-06	0.0	0.0	0.000505	0.002993	0.034155	0.0	0.037653	0.038654	FAX70708_pass_bcee8f90_a99de9c0_5.fastq.gz	-	FAX70708_pass_bcee8f90_a99de9c0_204.pod5	-	216c4545-1b3c-454f-8a7b-6019c0286589	a99de9c08f4d4fa5d91db16a4b75567df3d49c40	373.0	4.0	1703.0	1856.938911	23.422643	True	1856.938911	14109.0	23.422643	1711.0	16.548662	0.0
262	5595394	5595394	744	1e7a7868-a009-42e7-b3df-b998977156df	5287	4833	10	[False]	retain	min_stat	read_balancing	read_count	0.0	0.0	0.0	0.0	0.0	0.0	0.0	0.0	0.0	0.0	1.0	0.0	0.0	0.000992	0.002991	0.045845	0.000997	0.050824	0.061786	FAX70708_pass_bcee8f90_a99de9c0_5.fastq.gz	-	FAX70708_pass_bcee8f90_a99de9c0_204.pod5	-	1e7a7868-a009-42e7-b3df-b998977156df	a99de9c08f4d4fa5d91db16a4b75567df3d49c40	262.0	4.0	1666.0	1857.700531	19.694555	True	1857.700531	11864.0	19.694555	1731.0	15.884256	0.0
274	5591419	5591419	845	e1221447-0ef8-467b-bf4d-af79b9dae862	9019	8679	10	[False]	retain	min_stat	read_balancing	read_count	0.0	0.0	0.0	0.0	0.0	0.0	0.0	0.0	0.0	0.0	1.0	0.0	0.0	0.001001	0.012954	0.040866	0.0	0.054821	0.063784									0.0
332	5591049	5591049	1188	8b7b4acb-bd2d-42e9-bbcb-e5b8ceef44c0	8493	7579	4	[False]	retain	min_stat	adapter_balancing	adapter_count	0.0	0.0	0.0	0.0	0.999994	0.0	4e-06	0.0	0.0	0.0	2e-06	0.0	0.0	0.00598	0.00598	0.034882	0.0	0.046841	0.050826	FAX70708_pass_bcee8f90_a99de9c0_5.fastq.gz	-	FAX70708_pass_bcee8f90_a99de9c0_202.pod5	-	8b7b4acb-bd2d-42e9-bbcb-e5b8ceef44c0	a99de9c08f4d4fa5d91db16a4b75567df3d49c40	332.0	1.0	251.0	1856.257968	4.666667	True	1856.257968	2811.0	4.666667	106.0	18.077915	0.0
246	5595062	5595062	805	3f64e849-30e2-444f-a98c-4b70cfa50c95	5990	5607	4	[False]	retain	min_stat	base_balancing	base_normalization	0.0	0.0	0.0	0.0	0.999929	1.3e-05	2.3e-05	3e-06	7e-06	2e-06	2e-05	1e-06	2e-06	0.000996	0.001996	0.035879	0.0	0.038871	0.040861	FAX70708_pass_bcee8f90_a99de9c0_5.fastq.gz	-	FAX70708_pass_bcee8f90_a99de9c0_205.pod5	-	3f64e849-30e2-444f-a98c-4b70cfa50c95	a99de9c08f4d4fa5d91db16a4b75567df3d49c40	246.0	4.0	2548.0	1857.590305	31.007968	True	1857.590305	18679.0	31.007968	2598.0	14.648401	0.0
231	5594099	5594099	977	9fe0b6fa-70a9-46c4-b543-9e5850b69153	7027	6281	9	[False]	retain	min_stat	base_balancing	base_normalization	0.001073	8e-06	0.00035	6e-06	5e-06	0.037509	3.1e-05	1.4e-05	1.4e-05	0.959654	6e-06	0.001329	2e-06	0.001996	0.008965	0.034068	0.0	0.045029	0.047027	FAX70708_fail_bcee8f90_a99de9c0_0.fastq.gz	-	FAX70708_fail_bcee8f90_a99de9c0_26.pod5	-	9fe0b6fa-70a9-46c4-b543-9e5850b69153	a99de9c08f4d4fa5d91db16a4b75567df3d49c40	231.0	2.0	7091.0	1857.270584	100.265272	False	1857.270584	60399.0	100.265272	960.0	4.274746	0.0
239	5594582	5594582	1343	ee790d1b-15c6-42b0-a31f-685ccad47b38	6947	6276	0	[False]	retain	no_balancing	none	none	0.998842	0.0	0.000109	1e-06	0.0	3.9e-05	1e-06	3.1e-05	0.0	0.000247	3e-06	0.000726	0.0	0.000995	0.005981	0.102654	0.000998	0.110628	0.141689	FAX70708_pass_bcee8f90_a99de9c0_5.fastq.gz	-	FAX70708_pass_bcee8f90_a99de9c0_203.pod5	-	ee790d1b-15c6-42b0-a31f-685ccad47b38	a99de9c08f4d4fa5d91db16a4b75567df3d49c40	239.0	2.0	1051.0	1857.430943	12.504316	True	1857.430943	7532.0	12.504316	975.0	16.137241	0.0
307	5593401	5593401	1070	22682a69-73cf-4eb5-87bf-ccf23a19340e	8381	7985	4	[False]	retain	no_balancing	none	none	0.0	0.0	0.0	0.0	0.999999	1e-06	0.0	0.0	0.0	0.0	0.0	0.0	0.0	0.004985	0.006981	0.03225	0.0	0.044217	0.048336	FAX70708_pass_bcee8f90_a99de9c0_5.fastq.gz	-	FAX70708_pass_bcee8f90_a99de9c0_202.pod5	-	22682a69-73cf-4eb5-87bf-ccf23a19340e	a99de9c08f4d4fa5d91db16a4b75567df3d49c40	307.0	1.0	299.0	1857.038845	5.428287	True	1857.038845	3270.0	5.428287	214.0	14.13471	0.0
400	5597989	5597989	883	0dd988f1-cdeb-4ba9-ae77-cd86bb3ab1d7	4241	3775	4	[False]	retain	no_balancing	none	none	0.0	0.0	0.0	0.0	0.999985	1e-06	1e-06	1e-06	9e-06	0.0	3e-06	0.0	0.0	0.0	0.001001	0.032891	0.0	0.033892	0.036776	FAX70708_pass_bcee8f90_a99de9c0_5.fastq.gz	-	FAX70708_pass_bcee8f90_a99de9c0_202.pod5	-	0dd988f1-cdeb-4ba9-ae77-cd86bb3ab1d7	a99de9c08f4d4fa5d91db16a4b75567df3d49c40	400.0	3.0	718.0	1858.562085	7.300465	True	1858.562085	4397.0	7.300465	762.0	13.721652	0.0
266	5594869	5594869	940	7307b9e8-89e7-450c-bebd-4567fefac9c0	8257	7759	3	[False]	retain	no_balancing	blacklist_mock	none	8e-06	2e-05	7e-06	0.991813	6e-06	1.9e-05	3e-05	0.000695	1e-05	5.5e-05	0.007336	0.0	0.0	0.000996	0.003987	0.033889	0.0	0.038872	0.039869	FAX70708_pass_bcee8f90_a99de9c0_5.fastq.gz	-	FAX70708_pass_bcee8f90_a99de9c0_205.pod5	-	7307b9e8-89e7-450c-bebd-4567fefac9c0	a99de9c08f4d4fa5d91db16a4b75567df3d49c40	266.0	4.0	2395.0	1857.526228	28.323373	True	1857.526228	17062.0	28.323373	2556.0	13.880901	0.0
388	5596518	5596518	871	ec08fe6e-edb2-44a8-85c1-6a0cfeed4b47	6515	6152	10	[False]	retain	no_balancing	none	none	7e-06	2e-05	2e-06	0.002741	1e-06	9e-06	5e-05	0.000218	4e-06	5e-06	0.99682	1e-06	0.000124	0.008931	0.003986	0.043852	0.0	0.056769	0.058762	FAX70708_pass_bcee8f90_a99de9c0_5.fastq.gz	-	FAX70708_pass_bcee8f90_a99de9c0_203.pod5	-	ec08fe6e-edb2-44a8-85c1-6a0cfeed4b47	a99de9c08f4d4fa5d91db16a4b75567df3d49c40	388.0	3.0	929.0	1858.073705	11.787849	True	1858.073705	7101.0	11.787849	935.0	15.301486	0.0
375	5597221	5597221	1306	5ab2ac94-ecf3-4fdc-b283-3e2c4240925e	5802	5232	3	[False]	retain	min_stat	read_balancing	read_count	0.0	0.0	0.0	0.999789	0.0	1e-06	5e-06	2e-05	0.0	8e-06	0.000178	0.0	0.0	0.003986	0.007974	0.036875	0.0	0.048835	0.049832	FAX70708_pass_bcee8f90_a99de9c0_5.fastq.gz	-	FAX70708_pass_bcee8f90_a99de9c0_203.pod5	-	5ab2ac94-ecf3-4fdc-b283-3e2c4240925e	a99de9c08f4d4fa5d91db16a4b75567df3d49c40	375.0	4.0	557.0	1858.307105	7.888114	True	1858.307105	4751.0	7.888114	598.0	15.153908	0.0
337	5600509	5600509	1047	554c31da-0caf-48aa-8f9c-5cc2f4b9adcb	3213	2826	unclassified	[False]	retain	below_conf_pred	blacklist_mock	none	0.000285	0.3989	0.001359	0.473714	0.000898	0.001124	0.019496	0.005236	0.026428	0.004173	0.020003	0.000157	0.048228	0.000997	0.000996	0.035879	0.0	0.037872	0.038741									0.0
396	5597983	5597983	825	b50551a0-9d37-4fa8-833c-094ac1e355b3	5904	4993	3	[False]	retain	min_stat	base_balancing	base_normalization	0.0	0.0	0.0	0.999444	0.0	2e-06	1.1e-05	0.00018	0.0	5e-05	0.000314	0.0	0.0	0.001256	0.000998	0.03345	0.000999	0.036704	0.037705	FAX70708_pass_bcee8f90_a99de9c0_5.fastq.gz	-	FAX70708_pass_bcee8f90_a99de9c0_205.pod5	-	b50551a0-9d37-4fa8-833c-094ac1e355b3	a99de9c08f4d4fa5d91db16a4b75567df3d49c40	396.0	2.0	2200.0	1858.560093	26.585989	True	1858.560093	16015.0	26.585989	2182.0	15.436041	0.0
250	5595831	5595831	1191	7cf530c0-c4fb-454b-bf01-5c9eacda6231	8740	7824	3	[False]	retain	min_stat	adapter_balancing	adapter_count	0.0	0.0	0.0	0.999843	0.0	0.0	5e-06	0.0	0.0	0.0	0.000151	0.0	0.0	0.001545	0.001001	0.032889	0.0	0.035434	0.037424	FAX70708_pass_bcee8f90_a99de9c0_5.fastq.gz	-	FAX70708_pass_bcee8f90_a99de9c0_208.pod5	-	7cf530c0-c4fb-454b-bf01-5c9eacda6231	a99de9c08f4d4fa5d91db16a4b75567df3d49c40	250.0	3.0	3244.0	1857.845618	55.72676	True	1857.845618	33569.0	55.72676	1764.0	11.317121	0.0
212	5597882	5597882	941	29a5a6e7-1b9d-4d90-8d35-f7f472db650c	7233	6716	6	[False]	retain	min_stat	adapter_balancing	adapter_count	0.0	0.0	0.0	0.0	0.0	0.0	0.999678	2e-06	0.000291	1e-06	2.5e-05	2e-06	0.0	0.000997	0.001001	0.033079	0.000997	0.036073	0.037069	FAX70708_pass_bcee8f90_a99de9c0_5.fastq.gz	-	FAX70708_pass_bcee8f90_a99de9c0_202.pod5	-	29a5a6e7-1b9d-4d90-8d35-f7f472db650c	a99de9c08f4d4fa5d91db16a4b75567df3d49c40	212.0	1.0	462.0	1858.52656	5.63579	True	1858.52656	3395.0	5.63579	394.0	14.940714	0.0
208	5598493	5598493	1013	55e47608-6aec-4700-b4c1-200638e104c6	6931	6566	unclassified	[False]	retain	below_conf_pred	blacklist_mock	none	0.001402	0.187803	0.014677	0.00589	0.002053	0.1316	0.001657	0.001557	0.032153	0.536438	0.001404	0.001614	0.081752	0.000995	0.00299	0.135031	0.000994	0.14001	0.186853									0.0
227	5580651	5580651	1618	b9f4d744-bdc0-4717-bb04-0832f70de37f	25457	0	failed_read	False	retain	too_long_read	blacklist_mock	failed_read	0.0	0.0	0.0	0.0	0.0	0.0	0.0	0.0	0.0	0.0	0.0		0.0	0.0	0.0	0.0	0.0	0.0	0.0									0.0
234	5600979	5600979	1463	3a8757e0-ea80-4088-a6ab-78f6a198af40	5694	5176	6	[False]	reject	blacklisted	blacklist_mock	none	0.0	0.0	0.0	0.0	0.0	0.0	0.999491	4e-06	0.000454	1.7e-05	1.4e-05	1.8e-05	0.0	0.003985	0.004983	0.028899	0.0	0.037868	0.041854									0.0
380	5598033	5598033	1297	54295275-a716-4acd-91ef-a492a023f3ed	9051	8496	3	[False]	retain	min_stat	read_balancing	read_count	0.001534	0.041078	0.001234	0.776686	0.000358	0.002334	0.000704	0.001562	0.004909	0.15323	0.015979	0.000229	0.000165	0.000999	0.007973	0.029899	0.0	0.038871	0.039867	FAX70708_pass_bcee8f90_a99de9c0_5.fastq.gz	-	FAX70708_pass_bcee8f90_a99de9c0_203.pod5	-	54295275-a716-4acd-91ef-a492a023f3ed	a99de9c08f4d4fa5d91db16a4b75567df3d49c40	380.0	2.0	801.0	1858.576693	11.118526	True	1858.576693	6697.0	11.118526	740.0	19.265182	0.0
309	5582478	5582478	18537	9a6f0c64-dcb8-441d-8bcb-9dda91432f6d	25396	0	failed_read	False	retain	too_long_read	blacklist_mock	failed_read	0.0	0.0	0.0	0.0	0.0	0.0	0.0	0.0	0.0	0.0	0.0		0.0	0.0	0.0	0.0	0.0	0.0	0.0	FAX70708_fail_bcee8f90_a99de9c0_0.fastq.gz	-	FAX70708_fail_bcee8f90_a99de9c0_25.pod5	-	9a6f0c64-dcb8-441d-8bcb-9dda91432f6d	a99de9c08f4d4fa5d91db16a4b75567df3d49c40	309.0	4.0	660.0	1853.412351	8.969456	False	1853.412351	5403.0	8.969456	483.0	6.439114	0.0
395	5582768	5582768	879	d29deb2a-d970-474a-8368-399569ebcdc6	25040	0	failed_read	False	retain	too_long_read	base_balancing	failed_read	0.0	0.0	0.0	0.0	0.0	0.0	0.0	0.0	0.0	0.0	0.0		0.0	0.0	0.0	0.0	0.0	0.0	0.0									0.0
265	5593570	5593570	1537	a7d57fb4-c88c-42f2-82e3-ae31f12c598a	13975	13504	4	[False]	retain	no_balancing	none	none	0.0	0.0	0.0	0.0	0.999235	0.000192	0.000352	5e-06	2e-06	4e-06	6e-05	0.000151	0.0	0.000996	0.00299	0.032889	0.0	0.036875	0.038868	FAX70708_pass_bcee8f90_a99de9c0_5.fastq.gz	-	FAX70708_pass_bcee8f90_a99de9c0_202.pod5	-	a7d57fb4-c88c-42f2-82e3-ae31f12c598a	a99de9c08f4d4fa5d91db16a4b75567df3d49c40	265.0	1.0	304.0	1857.094954	6.39907	True	1857.094954	3854.0	6.39907	74.0	13.419913	0.0
219	5602131	5602131	1022	98a01dfc-1b76-4eca-8a7c-b884285cfb42	7266	6898	3	[False]	retain	no_balancing	blacklist_mock	none	0.0	0.0	0.0	0.999993	0.0	0.0	0.0	0.0	0.0	0.0	6e-06	0.0	0.0	0.000997	0.001994	0.02999	0.0	0.032981	0.033976	FAX70708_pass_bcee8f90_a99de9c0_5.fastq.gz	-	FAX70708_pass_bcee8f90_a99de9c0_205.pod5	-	98a01dfc-1b76-4eca-8a7c-b884285cfb42	a99de9c08f4d4fa5d91db16a4b75567df3d49c40	219.0	4.0	2255.0	1859.937251	30.820385	True	1859.937251	18566.0	30.820385	2295.0	16.483181	0.0
359	5604119	5604119	1026	ee1bd0b2-101f-495d-b14e-e43d135eeee3	6427	5389	10	[False]	retain	min_stat	base_balancing	base_normalization	9e-06	0.000141	2e-06	0.00096	1e-06	3e-06	3.8e-05	7.3e-05	1.6e-05	2.1e-05	0.998735	1e-06	0.0	0.0	0.008973	0.112708	0.0	0.121681	0.169514									0.0
320	5605345	5605345	1413	8ea282d9-ae9d-4160-ac6e-754fce6fcd4c	5132	4490	3	[False]	retain	min_stat	adapter_balancing	adapter_count	0.0	1e-06	0.0	0.999247	0.0	5e-06	3.7e-05	7.2e-05	1.2e-05	0.000433	0.000193	1e-06	0.0	0.003985	0.00399	0.158556	0.000994	0.167525	0.170508									0.0
389	5605509	5605509	903	f04f3c65-3de9-4529-9869-e66a44cd813c	4934	4626	unclassified	[False]	retain	below_conf_pred	read_balancing	read_count	0.651873	1.2e-05	2.1e-05	5e-06	1e-06	1.1e-05	2e-06	0.348005	3e-06	2.6e-05	1e-06	4.1e-05	0.0	0.001	0.005983	0.031892	0.0	0.038875	0.039872	FAX70708_pass_bcee8f90_a99de9c0_5.fastq.gz	-	FAX70708_pass_bcee8f90_a99de9c0_203.pod5	-	f04f3c65-3de9-4529-9869-e66a44cd813c	a99de9c08f4d4fa5d91db16a4b75567df3d49c40	389.0	3.0	694.0	1861.058765	8.030876	True	1861.058765	4837.0	8.030876	636.0	16.077335	0.0
247	5603946	5603946	1110	a80fcf77-8571-4f0b-aca5-67a519610ed9	6720	5750	4	[False]	retain	min_stat	adapter_balancing	adapter_count	0.0	0.0	0.0	0.0	0.999999	0.0	0.0	0.0	0.0	0.0	0.0	0.0	0.0	0.001503	0.000997	0.032889	0.000997	0.036385	0.036385									0.0
361	5606222	5606222	1026	feae2c63-7091-4849-8e21-d4e8e5a0983b	4737	4047	8	[False]	retain	no_balancing	none	none	0.000349	0.065687	0.00074	0.00024	0.000102	2.7e-05	0.000231	6e-05	0.932469	5.5e-05	3.2e-05	5e-06	2e-06	0.001003	0.000995	0.043563	0.000997	0.046557	0.046557	FAX70708_pass_bcee8f90_a99de9c0_5.fastq.gz	-	FAX70708_pass_bcee8f90_a99de9c0_206.pod5	-	feae2c63-7091-4849-8e21-d4e8e5a0983b	a99de9c08f4d4fa5d91db16a4b75567df3d49c40	361.0	2.0	3538.0	1861.295485	40.795817	True	1861.295485	24575.0	40.795817	3560.0	14.917836	0.0
282	5604289	5604289	900	3c57c963-db86-4d2a-a236-1567fd2afe52	7121	6379	1	[False]	retain	no_balancing	none	none	0.0	0.999742	3e-06	1.4e-05	1e-06	1.2e-05	2e-06	0.0	0.000176	3.2e-05	1.4e-05	1e-06	2e-06	0.002008	0.001995	0.032835	0.0	0.036839	0.037824	FAX70708_pass_bcee8f90_a99de9c0_5.fastq.gz	-	FAX70708_pass_bcee8f90_a99de9c0_203.pod5	-	3c57c963-db86-4d2a-a236-1567fd2afe52	a99de9c08f4d4fa5d91db16a4b75567df3d49c40	282.0	2.0	1008.0	1860.653718	14.310757	True	1860.653718	8620.0	14.310757	960.0	17.306629	0.0
335	5608070	5608070	805	dbe6d058-7d44-40a8-8999-ef98f46dabc5	4906	4378	8	[False]	retain	no_balancing	blacklist_mock	none	0.0	0.0	0.0	0.0	0.0	0.0	0.0	0.0	1.0	0.0	0.0	0.0	0.0	0.000997	0.000997	0.033885	0.0	0.035879	0.036881	FAX70708_pass_bcee8f90_a99de9c0_5.fastq.gz	-	FAX70708_pass_bcee8f90_a99de9c0_203.pod5	-	dbe6d058-7d44-40a8-8999-ef98f46dabc5	a99de9c08f4d4fa5d91db16a4b75567df3d49c40	335.0	2.0	393.0	1861.909031	4.485724	True	1861.909031	2702.0	4.485724	305.0	8.552944	0.0
386	5608267	5608267	840	7ba00e3d-d647-41ec-9d03-a67ec3a7aed6	5163	4588	1	[False]	retain	min_stat	base_balancing	base_normalization	0.0	0.999989	0.0	9e-06	0.0	0.0	0.0	1e-06	0.0	0.0	0.0	0.0	0.0	0.000996	0.000996	0.032889	0.0	0.034882	0.037872	FAX70708_pass_bcee8f90_a99de9c0_5.fastq.gz	-	FAX70708_pass_bcee8f90_a99de9c0_203.pod5	-	7ba00e3d-d647-41ec-9d03-a67ec3a7aed6	a99de9c08f4d4fa5d91db16a4b75567df3d49c40	386.0	4.0	584.0	1861.974436	7.47012	True	1861.974436	4500.0	7.47012	669.0	16.140577	0.0
312	5608273	5608273	936	8e221cd4-f534-4672-831f-76d0eb0e276a	5605	4830	8	[False]	retain	min_stat	base_balancing	base_normalization	2.5e-05	4e-06	0.000468	1e-06	3.5e-05	1.3e-05	4e-06	7e-06	0.999359	8.1e-05	1e-06	1e-06	0.0	0.001993	0.001993	0.032921	0.0	0.036907	0.037904	FAX70708_pass_bcee8f90_a99de9c0_5.fastq.gz	-	FAX70708_pass_bcee8f90_a99de9c0_202.pod5	-	8e221cd4-f534-4672-831f-76d0eb0e276a	a99de9c08f4d4fa5d91db16a4b75567df3d49c40	312.0	1.0	451.0	1861.976428	6.414343	True	1861.976428	3864.0	6.414343	483.0	16.316679	0.0
290	5611318	5611318	1365	5361f7ac-3403-41df-ad1d-d90ba864cd23	5609	5014	2	[False]	retain	min_stat	adapter_balancing	adapter_count	0.000456	0.0	0.998311	0.0	1e-06	2e-05	0.0	1e-06	5.9e-05	0.000965	0.0	0.000186	0.0	0.001979	0.003983	0.033834	0.0	0.039796	0.041809	FAX70708_pass_bcee8f90_a99de9c0_5.fastq.gz	-	FAX70708_pass_bcee8f90_a99de9c0_204.pod5	-	5361f7ac-3403-41df-ad1d-d90ba864cd23	a99de9c08f4d4fa5d91db16a4b75567df3d49c40	290.0	4.0	1295.0	1862.987384	16.321049	True	1862.987384	9831.0	16.321049	1404.0	14.551129	0.0
348	5612072	5612072	1112	34ed4d13-880f-4444-8cc8-85686cb1729b	5161	4637	3	[False]	retain	min_stat	base_balancing	base_normalization	1.2e-05	0.001727	1e-06	0.997329	0.0	5.2e-05	3e-06	5.5e-05	3e-06	0.000566	0.000252	0.0	0.0	0.000993	0.004931	0.033885	0.0	0.03981	0.040806	FAX70708_pass_bcee8f90_a99de9c0_5.fastq.gz	-	FAX70708_pass_bcee8f90_a99de9c0_204.pod5	-	34ed4d13-880f-4444-8cc8-85686cb1729b	a99de9c08f4d4fa5d91db16a4b75567df3d49c40	348.0	1.0	1370.0	1863.237716	16.217463	True	1863.237716	9769.0	16.217463	1285.0	13.731565	0.0
264	5608530	5608530	1002	12438128-8ed9-4317-b017-f7664daca72e	8921	8456	3	[False]	retain	no_balancing	none	none	0.0001	7.7e-05	1.5e-05	0.997578	2e-06	4e-06	0.000124	0.000749	9e-06	5.4e-05	0.001287	1e-06	0.0	0.000993	0.005983	0.031892	0.0	0.038867	0.039861	FAX70708_pass_bcee8f90_a99de9c0_5.fastq.gz	-	FAX70708_pass_bcee8f90_a99de9c0_205.pod5	-	12438128-8ed9-4317-b017-f7664daca72e	a99de9c08f4d4fa5d91db16a4b75567df3d49c40	264.0	3.0	1883.0	1862.061753	27.381806	True	1862.061753	16494.0	27.381806	1686.0	16.619802	0.0
387	5612475	5612475	1185	6196e245-c2a2-4927-8e71-a9b772147f91	4987	4452	10	[False]	retain	min_stat	adapter_balancing	adapter_count	0.0	0.0	0.0	0.0	0.0	0.0	0.0	0.0	0.0	0.0	1.0	0.0	0.0	0.000994	0.010963	0.047842	0.023602	0.083401	0.178168	FAX70708_pass_bcee8f90_a99de9c0_5.fastq.gz	-	FAX70708_pass_bcee8f90_a99de9c0_203.pod5	-	6196e245-c2a2-4927-8e71-a9b772147f91	a99de9c08f4d4fa5d91db16a4b75567df3d49c40	387.0	1.0	546.0	1863.371514	6.870518	True	1863.371514	4138.0	6.870518	537.0	13.383713	0.0
382	5611591	5611591	1146	004c10c7-ab90-436c-8cd8-985ef34ffbb2	5871	5105	outlier	[ True]	retain	outlier_detected	adapter_balancing	adapter_count	0.082103	0.015922	0.007138	0.001796	0.012497	0.00274	0.12175	0.003628	0.213669	0.023478	0.001093	0.135711	0.378475	0.009966	0.011959	0.152574	0.0	0.174499	0.175181									0.0
285	5608907	5608907	1363	c9850d34-48fd-4d21-b07a-168d2c2a23c9	9451	0	failed_read	False	reject	not_real_read	blacklist_mock	failed_read	0.0	0.0	0.0	0.0	0.0	0.0	0.0	0.0	0.0	0.0	0.0		0.0	0.0	0.0	0.0	0.0	0.0	0.000997	FAX70708_pass_bcee8f90_a99de9c0_5.fastq.gz	-	FAX70708_pass_bcee8f90_a99de9c0_202.pod5	-	c9850d34-48fd-4d21-b07a-168d2c2a23c9	a99de9c08f4d4fa5d91db16a4b75567df3d49c40	285.0	4.0	245.0	1862.186919	3.800133	True	1862.186919	2289.0	3.800133	72.0	14.858145	0.0
221	5593743	5593743	1204	b8995912-85e4-4171-b592-2126811ee9fb	25028	0	failed_read	False	retain	too_long_read	base_balancing	failed_read	0.0	0.0	0.0	0.0	0.0	0.0	0.0	0.0	0.0	0.0	0.0		0.0	0.0	0.0	0.0	0.0	0.0	0.0									0.0
216	5610151	5610151	943	c7f74e45-dba0-48c2-b0ce-b882a815a688	8655	8108	4	[False]	retain	no_balancing	none	none	0.0	0.0	0.0	0.0	0.999998	0.0	0.0	0.0	1e-06	0.0	0.0	0.0	0.0	0.001992	0.003985	0.029902	0.0	0.03588	0.038867	FAX70708_pass_bcee8f90_a99de9c0_5.fastq.gz	-	FAX70708_pass_bcee8f90_a99de9c0_203.pod5	-	c7f74e45-dba0-48c2-b0ce-b882a815a688	a99de9c08f4d4fa5d91db16a4b75567df3d49c40	216.0	2.0	659.0	1862.599934	10.652722	True	1862.599934	6417.0	10.652722	562.0	16.468884	0.0
331	5613790	5613790	979	8f3d4174-e851-457a-8189-1b668bc2f650	5336	4686	2	[False]	retain	min_stat	read_balancing	read_count	0.0	0.0	0.999996	0.0	0.0	3e-06	0.0	0.0	0.0	1e-06	0.0	0.0	0.0	0.000996	0.00299	0.029052	0.0	0.033038	0.040018	FAX70708_pass_bcee8f90_a99de9c0_5.fastq.gz	-	FAX70708_pass_bcee8f90_a99de9c0_207.pod5	-	8f3d4174-e851-457a-8189-1b668bc2f650	a99de9c08f4d4fa5d91db16a4b75567df3d49c40	331.0	2.0	2740.0	1863.808101	37.797145	True	1863.808101	22769.0	37.797145	3170.0	18.921923	0.0
212	5616121	5616121	943	27a64b12-027c-488d-a6b9-d8b744446f1a	3940	3489	1	[False]	retain	min_stat	adapter_balancing	adapter_count	7.8e-05	0.807618	0.170055	0.014615	0.000312	0.000277	0.000269	0.000134	0.006153	0.000253	0.000127	5.5e-05	5.5e-05	0.0	0.001993	0.031892	0.0	0.033885	0.036565	FAX70708_pass_bcee8f90_a99de9c0_5.fastq.gz	-	FAX70708_pass_bcee8f90_a99de9c0_203.pod5	-	27a64b12-027c-488d-a6b9-d8b744446f1a	a99de9c08f4d4fa5d91db16a4b75567df3d49c40	212.0	1.0	799.0	1864.582005	8.381142	True	1864.582005	5048.0	8.381142	709.0	10.941713	0.0
342	5594414	5594414	940	00f4b170-86c8-4162-93e5-c43dab9070c3	25736	0	failed_read	False	retain	too_long_read	adapter_balancing	failed_read	0.0	0.0	0.0	0.0	0.0	0.0	0.0	0.0	0.0	0.0	0.0		0.0	0.0	0.0	0.0	0.0	0.0	0.0									0.0
253	5616371	5616371	1206	7e035a1c-41e6-43a4-8ee3-d43fd5b3a655	4537	3867	9	[False]	retain	min_stat	base_balancing	base_normalization	0.0	0.0	0.0	0.0	0.0	0.0	0.0	0.0	0.0	0.999999	0.0	1e-06	0.0	0.0	0.002989	0.034883	0.0	0.037871	0.039865									0.0
324	5613937	5613937	906	736799a7-912a-4223-8616-7ff57d13c483	6599	5949	3	[False]	retain	min_stat	adapter_balancing	adapter_count	0.0	0.0	0.0	0.999987	0.0	0.0	1e-06	1e-06	0.0	9e-06	1e-06	0.0	0.0	0.00897	0.007973	0.034883	0.0	0.051826	0.052823	FAX70708_pass_bcee8f90_a99de9c0_5.fastq.gz	-	FAX70708_pass_bcee8f90_a99de9c0_203.pod5	-	736799a7-912a-4223-8616-7ff57d13c483	a99de9c08f4d4fa5d91db16a4b75567df3d49c40	324.0	3.0	450.0	1863.856906	6.72012	True	1863.856906	4048.0	6.72012	416.0	18.418106	0.0
214	5596130	5596130	788	26199fb8-2a42-451d-9de0-706700bc313f	25042	0	failed_read	False	retain	too_long_read	none	failed_read	0.0	0.0	0.0	0.0	0.0	0.0	0.0	0.0	0.0	0.0	0.0		0.0	0.0	0.0	0.0	0.0	0.0	0.0	FAX70708_fail_bcee8f90_a99de9c0_0.fastq.gz	-	FAX70708_fail_bcee8f90_a99de9c0_25.pod5	-	26199fb8-2a42-451d-9de0-706700bc313f	a99de9c08f4d4fa5d91db16a4b75567df3d49c40	214.0	3.0	533.0	1857.944887	9.073041	False	1857.944887	5465.0	9.073041	102.0	5.009828	0.0
344	5595953	5595953	1065	e8ef5b32-3fcd-42a4-bc45-fbc9016cc1f3	25306	0	failed_read	False	retain	too_long_read	base_balancing	failed_read	0.0	0.0	0.0	0.0	0.0	0.0	0.0	0.0	0.0	0.0	0.0		0.0	0.0	0.0	0.0	0.0	0.0	0.0	FAX70708_pass_bcee8f90_a99de9c0_5.fastq.gz	-	FAX70708_pass_bcee8f90_a99de9c0_204.pod5	-	e8ef5b32-3fcd-42a4-bc45-fbc9016cc1f3	a99de9c08f4d4fa5d91db16a4b75567df3d49c40	344.0	1.0	1943.0	1857.886122	22.142098	True	1857.886122	13338.0	22.142098	1712.0	11.912048	0.0
359	5614854	5614854	1032	04d8761d-3eff-4c10-a52d-e282f186e843	7536	6945	4	[False]	retain	min_stat	base_balancing	base_normalization	0.0	0.0	0.0	0.0	0.999977	1.5e-05	1e-06	0.0	2e-06	0.0	5e-06	0.0	0.0	0.00199	0.001993	0.028903	0.0	0.032886	0.033882	FAX70708_pass_bcee8f90_a99de9c0_5.fastq.gz	-	FAX70708_pass_bcee8f90_a99de9c0_205.pod5	-	04d8761d-3eff-4c10-a52d-e282f186e843	a99de9c08f4d4fa5d91db16a4b75567df3d49c40	359.0	4.0	1807.0	1864.161355	24.214807	True	1864.161355	14587.0	24.214807	1715.0	18.914568	0.0
210	5616027	5616027	801	1cc1f1bf-7b5c-4c83-a82e-cc1623eaac7e	6811	6056	3	[False]	retain	min_stat	base_balancing	base_normalization	0.0	1e-06	0.0	0.998939	0.0	0.0	4e-06	2e-06	0.0	1e-06	0.001053	0.0	0.0	0.000994	0.004982	0.030617	0.0	0.036594	0.036594	FAX70708_pass_bcee8f90_a99de9c0_5.fastq.gz	-	FAX70708_pass_bcee8f90_a99de9c0_205.pod5	-	1cc1f1bf-7b5c-4c83-a82e-cc1623eaac7e	a99de9c08f4d4fa5d91db16a4b75567df3d49c40	210.0	2.0	1629.0	1864.550797	20.804449	True	1864.550797	12532.0	20.804449	1857.0	16.54063	0.0
307	5614965	5614965	1072	d134a9a0-ed64-4ea5-b251-3878aad1107d	8537	7655	0	[False]	retain	no_balancing	none	none	0.9866	4.2e-05	0.007979	9e-06	1.3e-05	0.000114	9e-06	0.000462	0.00053	0.003183	8e-06	0.001042	7e-06	0.000996	0.007973	0.031892	0.0	0.040861	0.043851	FAX70708_pass_bcee8f90_a99de9c0_5.fastq.gz	-	FAX70708_pass_bcee8f90_a99de9c0_205.pod5	-	d134a9a0-ed64-4ea5-b251-3878aad1107d	a99de9c08f4d4fa5d91db16a4b75567df3d49c40	307.0	1.0	1044.0	1864.198207	22.97178	True	1864.198207	13838.0	22.97178	649.0	16.686457	0.0
241	5617883	5617883	1283	7bb9ecc7-4e1f-4e3c-80a4-f52d44fcf9c7	6200	5012	0	[False]	retain	min_stat	base_balancing	base_normalization	0.82777	0.001106	0.000334	7.1e-05	8e-05	0.000189	3.3e-05	0.149128	0.009436	0.00522	2.7e-05	0.006593	1.4e-05	0.000997	0.00897	0.04899	0.000997	0.059953	0.066929	FAX70708_pass_bcee8f90_a99de9c0_5.fastq.gz	-	FAX70708_pass_bcee8f90_a99de9c0_204.pod5	-	7bb9ecc7-4e1f-4e3c-80a4-f52d44fcf9c7	a99de9c08f4d4fa5d91db16a4b75567df3d49c40	241.0	4.0	1046.0	1865.166999	11.560425	True	1865.166999	6964.0	11.560425	1076.0	13.866252	0.0
320	5616267	5616267	1419	6d7d36e3-5f53-409c-bf42-873f9571851f	7686	7046	11	[False]	retain	min_stat	adapter_balancing	adapter_count	0.000634	0.00173	0.003566	0.000198	0.001178	0.005585	0.084744	0.000656	0.002401	0.01562	0.000245	0.883342	9.9e-05	0.001501	0.00299	0.036875	0.0	0.041366	0.042363	FAX70708_pass_bcee8f90_a99de9c0_5.fastq.gz	-	FAX70708_pass_bcee8f90_a99de9c0_205.pod5	-	6d7d36e3-5f53-409c-bf42-873f9571851f	a99de9c08f4d4fa5d91db16a4b75567df3d49c40	320.0	2.0	1797.0	1864.630478	27.072377	True	1864.630478	16308.0	27.072377	1820.0	18.366356	0.0
340	5617967	5617967	886	184dc25f-2201-485f-9ee3-e613358be68f	5767	4596	7	[False]	retain	min_stat	read_balancing	read_count	0.137191	0.00011	3.6e-05	7.1e-05	4e-06	0.000366	1e-05	0.849865	0.00058	0.011595	6e-06	0.000165	1e-06	0.001993	0.022923	0.032888	0.0	0.057804	0.057804	FAX70708_pass_bcee8f90_a99de9c0_5.fastq.gz	-	FAX70708_pass_bcee8f90_a99de9c0_203.pod5	-	184dc25f-2201-485f-9ee3-e613358be68f	a99de9c08f4d4fa5d91db16a4b75567df3d49c40	340.0	3.0	471.0	1865.194887	6.843293	True	1865.194887	4122.0	6.843293	462.0	14.000464	0.0
397	5615533	5615533	980	77dc78a2-74f9-45e3-b74e-3fa833e48cb5	8201	7481	1	[False]	retain	min_stat	adapter_balancing	adapter_count	3e-06	0.993992	6e-06	0.004921	2e-06	1.9e-05	3e-06	2e-06	0.00088	1.7e-05	0.000157	0.0	0.0	0.00299	0.009966	0.032889	0.0	0.045846	0.051825	FAX70708_pass_bcee8f90_a99de9c0_5.fastq.gz	-	FAX70708_pass_bcee8f90_a99de9c0_205.pod5	-	77dc78a2-74f9-45e3-b74e-3fa833e48cb5	a99de9c08f4d4fa5d91db16a4b75567df3d49c40	397.0	2.0	1767.0	1864.386786	23.437251	True	1864.386786	14118.0	23.437251	1817.0	17.859371	0.0
360	5617619	5617619	920	55d250e1-c1f2-486e-9877-62411e8e75bd	6463	6074	2	[False]	retain	min_stat	adapter_balancing	adapter_count	0.010008	1.4e-05	0.987212	6e-06	3.7e-05	0.000506	5e-06	2.4e-05	0.000315	0.001695	1.1e-05	0.000166	1e-06	0.000999	0.001993	0.032889	0.0	0.035881	0.035881									0.0
211	5599304	5599304	965	1fc36c1e-cdb0-4b4a-9995-6f9ab31c111e	25233	0	failed_read	False	retain	too_long_read	adapter_balancing	failed_read	0.0	0.0	0.0	0.0	0.0	0.0	0.0	0.0	0.0	0.0	0.0		0.0	0.0	0.0	0.0	0.0	0.0	0.0									0.0
256	5611364	5611364	1099	32cd1110-453b-4aed-83ec-e519de09416f	13197	0	failed_read	False	reject	not_real_read	base_balancing	failed_read	0.0	0.0	0.0	0.0	0.0	0.0	0.0	0.0	0.0	0.0	0.0		0.0	0.000987	0.0	0.0	0.0	0.000987	0.000987									0.0
201	5618654	5618654	1001	d16b3588-dec0-4aa0-aa19-05963fa27432	6635	5863	7	[False]	retain	no_balancing	none	none	0.000968	2.4e-05	9e-05	3.8e-05	0.0	0.000103	4e-06	0.998078	0.000323	0.000274	8e-05	1.8e-05	0.0	0.00129	0.002017	0.03335	0.0	0.036657	0.039523	FAX70708_pass_bcee8f90_a99de9c0_5.fastq.gz	-	FAX70708_pass_bcee8f90_a99de9c0_205.pod5	-	d16b3588-dec0-4aa0-aa19-05963fa27432	a99de9c08f4d4fa5d91db16a4b75567df3d49c40	201.0	2.0	1630.0	1865.422975	22.623506	True	1865.422975	13628.0	22.623506	1728.0	12.742451	0.0
247	5616241	5616241	1112	b3b30a5f-3a78-45c9-8ff3-2b4fb8bcb555	9285	8453	3	[False]	retain	min_stat	adapter_balancing	adapter_count	3.1e-05	0.000263	6e-06	0.9969	3e-06	3.8e-05	9.8e-05	0.000169	1.6e-05	0.000404	0.001069	3e-06	0.000999	0.000996	0.005979	0.051828	0.014946	0.07375	0.122923	FAX70708_pass_bcee8f90_a99de9c0_5.fastq.gz	-	FAX70708_pass_bcee8f90_a99de9c0_205.pod5	-	b3b30a5f-3a78-45c9-8ff3-2b4fb8bcb555	a99de9c08f4d4fa5d91db16a4b75567df3d49c40	247.0	3.0	1987.0	1864.621846	27.046149	True	1864.621846	16292.0	27.046149	2072.0	16.59251	0.0
336	5620163	5620163	824	f75cf87b-3ec1-4db9-a7c4-f9dd4a1661bb	5726	5073	8	[False]	retain	min_stat	base_balancing	base_normalization	0.000181	6e-05	0.009923	6e-06	3.4e-05	8.1e-05	5.9e-05	9e-06	0.987104	0.002522	3e-06	1.6e-05	0.0	0.001005	0.000997	0.03089	0.000998	0.03389	0.03389	FAX70708_pass_bcee8f90_a99de9c0_5.fastq.gz	-	FAX70708_pass_bcee8f90_a99de9c0_203.pod5	-	f75cf87b-3ec1-4db9-a7c4-f9dd4a1661bb	a99de9c08f4d4fa5d91db16a4b75567df3d49c40	336.0	4.0	759.0	1865.923971	10.088313	True	1865.923971	6077.0	10.088313	756.0	16.170042	0.0
242	5621342	5621342	1038	5b6dab56-09a4-45ce-92e1-257a21dd1709	5528	4480	4	[False]	retain	min_stat	read_balancing	read_count	0.0	0.0	0.0	0.0	0.999991	1e-06	0.0	0.0	8e-06	0.0	0.0	0.0	0.0	0.000996	0.00299	0.037872	0.0	0.041857	0.042854	FAX70708_pass_bcee8f90_a99de9c0_5.fastq.gz	-	FAX70708_pass_bcee8f90_a99de9c0_203.pod5	-	5b6dab56-09a4-45ce-92e1-257a21dd1709	a99de9c08f4d4fa5d91db16a4b75567df3d49c40	242.0	1.0	532.0	1866.315405	8.133134	True	1866.315405	4899.0	8.133134	538.0	17.385126	0.0
274	5620096	5620096	858	25c8248b-8b4f-42a2-8d7e-e097bf35b127	6711	6273	8	[False]	retain	min_stat	read_balancing	read_count	4.1e-05	0.015436	0.004042	7.4e-05	3.7e-05	0.000125	1.2e-05	1.4e-05	0.98015	2.8e-05	3.7e-05	2e-06	1e-06	0.0	0.001994	0.032889	0.0	0.034883	0.037873									0.0
334	5620020	5620020	991	9ddbf832-d611-40af-83a1-fb42d430f597	7056	6472	2	[False]	retain	no_balancing	blacklist_mock	none	0.0	0.0	0.999452	0.000117	0.000199	0.000182	1e-06	2e-06	1.3e-05	2.5e-05	5e-06	1e-06	0.0	0.00897	0.004985	0.033884	0.0	0.047838	0.047838	FAX70708_pass_bcee8f90_a99de9c0_5.fastq.gz	-	FAX70708_pass_bcee8f90_a99de9c0_209.pod5	-	9ddbf832-d611-40af-83a1-fb42d430f597	a99de9c08f4d4fa5d91db16a4b75567df3d49c40	334.0	3.0	4321.0	1865.876494	54.020252	True	1865.876494	32541.0	54.020252	4349.0	12.879576	0.0
209	5623647	5623647	898	b2e3b4f4-f373-49f3-8f7a-058a45dfc226	4493	3940	4	[False]	retain	no_balancing	none	none	0.0	0.0	0.0	0.0	0.99998	1e-06	0.0	3e-06	0.0	0.0	1.4e-05	1e-06	0.0	0.001996	0.000997	0.033885	0.0	0.036878	0.038871	FAX70708_pass_bcee8f90_a99de9c0_5.fastq.gz	-	FAX70708_pass_bcee8f90_a99de9c0_203.pod5	-	b2e3b4f4-f373-49f3-8f7a-058a45dfc226	a99de9c08f4d4fa5d91db16a4b75567df3d49c40	209.0	4.0	534.0	1867.080677	7.600266	True	1867.080677	4578.0	7.600266	507.0	16.538086	0.0
394	5621749	5621749	773	fbade4c6-c1e9-442e-9bd7-752070af1cba	6768	5595	6	[False]	reject	blacklisted	blacklist_mock	none	0.0	0.0	0.0	0.0	0.0	0.0	0.999877	4e-06	7.9e-05	0.0	3.8e-05	1e-06	0.0	0.0	0.001996	0.059798	0.0	0.061794	0.139358									0.0
286	5624153	5624153	1232	d5ae1a8e-e94d-42d6-b0cf-2497efe87ba9	4480	3859	8	[False]	retain	min_stat	read_balancing	read_count	0.001106	0.072219	0.010676	0.012748	0.014801	0.001641	0.076246	0.001662	0.777097	0.004517	0.012335	0.0005	0.014453	0.000994	0.000996	0.031892	0.000997	0.034879	0.034879									0.0
321	5620355	5620355	958	ecb42230-75b6-4225-8419-5e236c4fa126	8307	7319	0	[False]	retain	min_stat	base_balancing	base_normalization	0.91611	6e-05	0.009133	7.4e-05	0.000107	0.002274	0.000146	0.040746	6.9e-05	0.003046	0.000254	0.027916	6.5e-05	0.001993	0.00299	0.031892	0.0	0.036875	0.038869	FAX70708_pass_bcee8f90_a99de9c0_5.fastq.gz	-	FAX70708_pass_bcee8f90_a99de9c0_205.pod5	-	ecb42230-75b6-4225-8419-5e236c4fa126	a99de9c08f4d4fa5d91db16a4b75567df3d49c40	321.0	3.0	1923.0	1865.987716	27.670319	True	1865.987716	16668.0	27.670319	1810.0	16.533504	0.0
255	5603526	5603526	1141	2650867f-fcda-4152-8924-69962fa8f52b	25534	0	failed_read	False	retain	too_long_read	base_balancing	failed_read	0.0	0.0	0.0	0.0	0.0	0.0	0.0	0.0	0.0	0.0	0.0		0.0	0.0	0.0	0.0	0.0	0.0	0.0									0.0
375	5622286	5622286	1310	29399055-02a4-4d1a-a751-b92f4042a3fd	6376	5461	0	[False]	retain	min_stat	read_balancing	read_count	0.99942	0.0	0.0	0.0	0.0	0.0	0.0	6.5e-05	1e-05	1e-06	0.0	0.000503	0.0	0.000997	0.002989	0.032999	0.0	0.036985	0.037982	FAX70708_pass_bcee8f90_a99de9c0_5.fastq.gz	-	FAX70708_pass_bcee8f90_a99de9c0_205.pod5	-	29399055-02a4-4d1a-a751-b92f4042a3fd	a99de9c08f4d4fa5d91db16a4b75567df3d49c40	375.0	4.0	1338.0	1866.628818	17.159695	True	1866.628818	10337.0	17.159695	1320.0	16.579592	0.0
249	5623412	5623412	1282	394e8fd8-80e8-42c9-bbe2-cb68c27c699c	6594	6057	3	[False]	retain	no_balancing	blacklist_mock	none	3e-05	0.003626	6.6e-05	0.994953	6.8e-05	2.8e-05	0.000352	1.7e-05	9e-05	0.000635	0.000133	2e-06	0.0	0.000998	0.004985	0.031893	0.0	0.037875	0.037875	FAX70708_pass_bcee8f90_a99de9c0_5.fastq.gz	-	FAX70708_pass_bcee8f90_a99de9c0_211.pod5	-	394e8fd8-80e8-42c9-bbe2-cb68c27c699c	a99de9c08f4d4fa5d91db16a4b75567df3d49c40	249.0	1.0	6115.0	1867.002656	70.996348	True	1867.002656	42768.0	70.996348	6446.0	16.228083	0.0
245	5621874	5621874	1051	4acbc24a-3959-42e2-aded-27f35675280d	8859	8407	4	[False]	retain	min_stat	adapter_balancing	adapter_count	0.007985	0.001137	0.0022	0.002076	0.822329	0.001008	0.005935	0.127188	0.022453	0.001438	0.005779	0.000292	0.000178	0.000504	0.002993	0.033885	0.0	0.037381	0.039381	FAX70708_pass_bcee8f90_a99de9c0_5.fastq.gz	-	FAX70708_pass_bcee8f90_a99de9c0_204.pod5	-	4acbc24a-3959-42e2-aded-27f35675280d	a99de9c08f4d4fa5d91db16a4b75567df3d49c40	245.0	2.0	983.0	1866.492032	13.798473	True	1866.492032	8312.0	13.798473	904.0	17.976894	0.0
333	5621675	5621675	1173	ac1da0d4-23c0-48b9-930e-d4e98ea3cd7e	9100	8464	2	[False]	retain	no_balancing	none	none	0.0	0.0	0.999951	0.0	2e-06	4e-06	0.0	1e-06	1e-06	3.8e-05	0.0	2e-06	0.0	0.000997	0.006975	0.034245	0.0	0.042218	0.044209									0.0
270	5606596	5606596	1228	d1b50063-c312-4a7a-9d5d-c81642292376	25098	0	failed_read	False	retain	too_long_read	blacklist_mock	failed_read	0.0	0.0	0.0	0.0	0.0	0.0	0.0	0.0	0.0	0.0	0.0		0.0	0.0	0.0	0.0	0.0	0.0	0.0	FAX70708_pass_bcee8f90_a99de9c0_5.fastq.gz	-	FAX70708_pass_bcee8f90_a99de9c0_203.pod5	-	d1b50063-c312-4a7a-9d5d-c81642292376	a99de9c08f4d4fa5d91db16a4b75567df3d49c40	270.0	2.0	906.0	1861.419655	11.497344	True	1861.419655	6926.0	11.497344	986.0	16.201212	0.0
349	5625251	5625251	889	3889491e-8302-41cf-b189-8d5217efbaf8	7115	6473	8	[False]	retain	min_stat	adapter_balancing	adapter_count	5.1e-05	0.0008	0.000381	3.2e-05	0.016618	0.001316	6.1e-05	3.2e-05	0.980205	0.000293	0.000101	0.000106	4e-06	0.0	0.004983	0.029899	0.0	0.034882	0.035879	FAX70708_pass_bcee8f90_a99de9c0_5.fastq.gz	-	FAX70708_pass_bcee8f90_a99de9c0_204.pod5	-	3889491e-8302-41cf-b189-8d5217efbaf8	a99de9c08f4d4fa5d91db16a4b75567df3d49c40	349.0	2.0	883.0	1867.613214	12.601926	True	1867.613214	7591.0	12.601926	850.0	13.781857	0.0
338	5625340	5625340	881	c6b32656-6f0d-4528-87e3-6b0910b11c83	6906	6582	6	[False]	retain	min_stat	adapter_balancing	adapter_count	1.5e-05	0.000453	0.000291	6.4e-05	0.008958	0.000894	0.98457	7.6e-05	0.003982	3.4e-05	0.00046	0.0002	4e-06	0.001993	0.03693	0.035875	0.000997	0.075795	0.076798	FAX70708_pass_bcee8f90_a99de9c0_5.fastq.gz	-	FAX70708_pass_bcee8f90_a99de9c0_203.pod5	-	c6b32656-6f0d-4528-87e3-6b0910b11c83	a99de9c08f4d4fa5d91db16a4b75567df3d49c40	338.0	2.0	551.0	1867.642762	8.001328	True	1867.642762	4820.0	8.001328	547.0	12.541092	0.0
350	5622364	5622364	899	44e3a095-7133-42db-be5b-c4c0f9b5a05b	10224	8818	3	[False]	retain	min_stat	read_balancing	read_count	0.0	1e-06	0.0	0.998368	0.0	0.000156	3e-06	9e-06	2e-06	0.000145	0.001315	0.0	0.0	0.018932	0.052882	0.039849	0.0	0.111663	0.130606	FAX70708_pass_bcee8f90_a99de9c0_5.fastq.gz	-	FAX70708_pass_bcee8f90_a99de9c0_205.pod5	-	44e3a095-7133-42db-be5b-c4c0f9b5a05b	a99de9c08f4d4fa5d91db16a4b75567df3d49c40	350.0	3.0	1707.0	1866.654714	19.327689	True	1866.654714	11643.0	19.327689	1665.0	11.697315	0.0
383	5624965	5624965	1216	1c228d06-c757-4abb-ae78-0aeb15e04dea	7502	6943	3	[False]	retain	no_balancing	blacklist_mock	none	0.000109	0.00067	0.000101	0.997459	2e-06	2e-05	0.000215	5.1e-05	5.6e-05	0.00028	0.001037	1e-06	0.0	0.005985	0.014953	0.033872	0.0	0.054811	0.055804	FAX70708_pass_bcee8f90_a99de9c0_5.fastq.gz	-	FAX70708_pass_bcee8f90_a99de9c0_204.pod5	-	1c228d06-c757-4abb-ae78-0aeb15e04dea	a99de9c08f4d4fa5d91db16a4b75567df3d49c40	383.0	2.0	676.0	1867.51826	8.675299	True	1867.51826	5226.0	8.675299	664.0	15.970784	0.0
223	5625846	5625846	1048	8049851d-d7f4-4698-86b8-d8518f93489b	7698	6658	10	[False]	retain	min_stat	read_balancing	read_count	0.000197	0.0	0.000214	2.7e-05	4e-06	0.000388	1.5e-05	0.000148	0.0	0.000708	0.998289	8e-06	0.0	0.00299	0.003985	0.034882	0.0	0.041857	0.043851	FAX70708_pass_bcee8f90_a99de9c0_5.fastq.gz	-	FAX70708_pass_bcee8f90_a99de9c0_203.pod5	-	8049851d-d7f4-4698-86b8-d8518f93489b	a99de9c08f4d4fa5d91db16a4b75567df3d49c40	223.0	2.0	454.0	1867.810757	6.070053	True	1867.810757	3656.0	6.070053	372.0	15.642191	0.0
335	5625031	5625031	807	e840fd44-2d99-4527-ba55-0fb41347315f	8874	7479	1	[False]	retain	no_balancing	blacklist_mock	none	0.005149	0.701141	0.063272	0.035967	0.118377	0.001378	0.010755	0.015111	0.009562	0.027859	0.009797	0.001099	0.000532	0.001994	0.010963	0.034881	0.0	0.047837	0.049832	FAX70708_pass_bcee8f90_a99de9c0_5.fastq.gz	-	FAX70708_pass_bcee8f90_a99de9c0_204.pod5	-	e840fd44-2d99-4527-ba55-0fb41347315f	a99de9c08f4d4fa5d91db16a4b75567df3d49c40	335.0	2.0	967.0	1867.540173	12.666335	True	1867.540173	7630.0	12.666335	877.0	12.86495	0.0
234	5627099	5627099	1468	2f1b2bbd-914c-4b4c-a6fb-23ccbf2fd0a6	7387	6917	10	[False]	retain	no_balancing	blacklist_mock	none	0.0	0.0	0.0	0.0	0.0	0.0	0.0	0.0	0.0	0.0	1.0	0.0	0.0	0.0	0.001993	0.073077	0.0	0.07507	0.077063	FAX70708_pass_bcee8f90_a99de9c0_5.fastq.gz	-	FAX70708_pass_bcee8f90_a99de9c0_203.pod5	-	2f1b2bbd-914c-4b4c-a6fb-23ccbf2fd0a6	a99de9c08f4d4fa5d91db16a4b75567df3d49c40	234.0	1.0	406.0	1868.22676	6.418991	True	1868.22676	3866.0	6.418991	349.0	13.969584	0.0
287	5626759	5626759	1126	955a988f-db40-40db-846a-1a6d8a44a243	9024	8038	3	[False]	retain	no_balancing	none	none	0.000657	0.014729	0.000625	0.805352	0.000785	0.000789	0.007117	0.015667	0.001124	0.000844	0.055926	0.000348	0.096036	0.000997	0.001994	0.167472	0.0	0.170463	0.236294	FAX70708_pass_bcee8f90_a99de9c0_5.fastq.gz	-	FAX70708_pass_bcee8f90_a99de9c0_205.pod5	-	955a988f-db40-40db-846a-1a6d8a44a243	a99de9c08f4d4fa5d91db16a4b75567df3d49c40	287.0	2.0	1732.0	1868.113878	21.257304	True	1868.113878	12805.0	21.257304	1700.0	15.706658	0.0
360	5630161	5630161	922	9fefa033-265d-428d-b98e-ef67a7137338	5978	4666	8	[False]	retain	min_stat	adapter_balancing	adapter_count	0.0	0.0	0.0	0.0	0.0	0.0	0.0	0.0	0.999993	3e-06	3e-06	0.0	0.0	0.000997	0.000997	0.028902	0.0	0.030895	0.031893	FAX70708_pass_bcee8f90_a99de9c0_5.fastq.gz	-	FAX70708_pass_bcee8f90_a99de9c0_203.pod5	-	9fefa033-265d-428d-b98e-ef67a7137338	a99de9c08f4d4fa5d91db16a4b75567df3d49c40	360.0	4.0	390.0	1869.24336	5.082337	True	1869.24336	3061.0	5.082337	397.0	14.6988	0.0
357	5625205	5625205	1070	407e414e-b9d6-4242-a1c8-bf9e8a9a5a85	11331	10403	3	[False]	retain	no_balancing	none	none	0.0	0.0	0.0	0.999915	0.0	0.0	1e-06	5e-06	0.0	1.2e-05	6.6e-05	0.0	0.0	0.002003	0.029454	0.029899	0.000996	0.062352	0.065346	FAX70708_pass_bcee8f90_a99de9c0_5.fastq.gz	-	FAX70708_pass_bcee8f90_a99de9c0_207.pod5	-	407e414e-b9d6-4242-a1c8-bf9e8a9a5a85	a99de9c08f4d4fa5d91db16a4b75567df3d49c40	357.0	2.0	2832.0	1867.597942	34.716467	True	1867.597942	20913.0	34.716467	2705.0	15.201231	0.0
214	5630943	5630943	795	c94d72b1-cd23-4ffd-b5a2-d4197a47f050	6679	0	failed_read	False	reject	not_real_read	none	failed_read	0.0	0.0	0.0	0.0	0.0	0.0	0.0	0.0	0.0	0.0	0.0		0.0	0.000996	0.0	0.0	0.0	0.000996	0.000996									0.0
394	5631683	5631683	776	e7ab1c8f-7244-42e1-a849-477744d28bd9	5724	4919	8	[False]	retain	no_balancing	blacklist_mock	none	0.000173	4.5e-05	2.6e-05	4e-06	2e-05	7.5e-05	1.2e-05	2.7e-05	0.999471	0.00012	4e-06	2.1e-05	2e-06	0.00103	0.001956	0.035113	0.0	0.038099	0.040105	FAX70708_pass_bcee8f90_a99de9c0_5.fastq.gz	-	FAX70708_pass_bcee8f90_a99de9c0_207.pod5	-	e7ab1c8f-7244-42e1-a849-477744d28bd9	a99de9c08f4d4fa5d91db16a4b75567df3d49c40	394.0	4.0	2986.0	1869.748672	38.696547	True	1869.748672	23310.0	38.696547	2730.0	14.471923	0.0
292	5625118	5625118	1309	210eab81-c727-49e2-8785-aeabdb05686f	12952	12164	3	[False]	retain	no_balancing	blacklist_mock	none	0.0	0.0	0.0	0.999949	0.0	1e-06	9e-06	3e-06	0.0	2.9e-05	1e-05	0.0	0.0	0.0	0.006976	0.036875	0.0	0.043852	0.045845	FAX70708_pass_bcee8f90_a99de9c0_5.fastq.gz	-	FAX70708_pass_bcee8f90_a99de9c0_205.pod5	-	210eab81-c727-49e2-8785-aeabdb05686f	a99de9c08f4d4fa5d91db16a4b75567df3d49c40	292.0	2.0	1144.0	1867.569057	17.64243	True	1867.569057	10627.0	17.64243	1080.0	14.953295	0.0
303	5633061	5633061	1118	e75e36dd-f3f0-4636-bc99-3554d1e7eda0	5318	4090	9	[False]	retain	no_balancing	blacklist_mock	none	0.002341	7e-06	0.006046	1.3e-05	1.1e-05	0.017687	1.8e-05	2e-05	8e-06	0.97354	1.6e-05	0.000288	6e-06	0.000997	0.001993	0.033885	0.0	0.036876	0.03997									0.0
302	5635315	5635315	1138	8051dab9-40f7-40c2-b23e-bedf86e97c05	3968	3611	7	[False]	retain	no_balancing	blacklist_mock	none	0.282331	1.9e-05	9e-06	2.6e-05	1e-06	1.1e-05	2e-06	0.716618	3.2e-05	0.000106	1.8e-05	0.000827	0.0	0.000997	0.003986	0.041305	0.004986	0.051274	0.051274	FAX70708_pass_bcee8f90_a99de9c0_5.fastq.gz	-	FAX70708_pass_bcee8f90_a99de9c0_204.pod5	-	8051dab9-40f7-40c2-b23e-bedf86e97c05	a99de9c08f4d4fa5d91db16a4b75567df3d49c40	302.0	3.0	438.0	1870.954515	7.445883	True	1870.954515	4485.0	7.445883	359.0	15.077764	0.0
369	5630575	5630575	883	20d6afa7-4a26-4a07-b31a-9438516befd4	8839	8503	9	[False]	retain	min_stat	read_balancing	read_count	0.000135	1.6e-05	2e-05	1.3e-05	9e-06	0.009535	2e-06	3.3e-05	1.3e-05	0.990179	1e-06	4.4e-05	0.0	0.000996	0.026758	0.0334	0.0	0.061154	0.062151	FAX70708_pass_bcee8f90_a99de9c0_5.fastq.gz	-	FAX70708_pass_bcee8f90_a99de9c0_212.pod5	-	20d6afa7-4a26-4a07-b31a-9438516befd4	a99de9c08f4d4fa5d91db16a4b75567df3d49c40	369.0	2.0	5661.0	1869.38081	82.436587	True	1869.38081	49659.0	82.436587	4833.0	15.635987	0.0
294	5631126	5631126	1532	f3f2b9e5-7e8c-417c-8557-e880d05e361e	8677	8128	4	[False]	retain	no_balancing	none	none	0.0	0.0	0.0	0.0	0.999997	0.0	2e-06	0.0	0.0	0.0	1e-06	0.0	0.0	0.008484	0.004982	0.032888	0.0	0.046355	0.049346	FAX70708_pass_bcee8f90_a99de9c0_5.fastq.gz	-	FAX70708_pass_bcee8f90_a99de9c0_204.pod5	-	f3f2b9e5-7e8c-417c-8557-e880d05e361e	a99de9c08f4d4fa5d91db16a4b75567df3d49c40	294.0	4.0	774.0	1869.563745	10.697211	True	1869.563745	6444.0	10.697211	710.0	16.205795	0.0
222	5634575	5634575	871	8cae6e52-e17b-4f40-9675-9a68463dd401	5677	5124	7	[False]	retain	min_stat	read_balancing	read_count	0.0	0.0	0.0	0.0	0.0	0.0	0.0	0.999997	0.0	2e-06	0.0	0.0	0.0	0.001994	0.00598	0.031892	0.000664	0.040529	0.04352									0.0
260	5635176	5635176	882	909c4c3f-3555-4018-b3da-214cf14c37b9	5537	4890	2	[False]	retain	min_stat	adapter_balancing	adapter_count	0.0	0.0	0.999999	0.0	0.0	0.0	0.0	0.0	0.0	0.0	0.0	0.0	0.0	0.001	0.002994	0.035825	0.0	0.039819	0.039819	FAX70708_pass_bcee8f90_a99de9c0_5.fastq.gz	-	FAX70708_pass_bcee8f90_a99de9c0_205.pod5	-	909c4c3f-3555-4018-b3da-214cf14c37b9	a99de9c08f4d4fa5d91db16a4b75567df3d49c40	260.0	1.0	1556.0	1870.908367	18.822045	True	1870.908367	11338.0	18.822045	1631.0	12.752862	0.0
324	5634200	5634200	908	bbc446f8-cef9-4d39-961e-a7d6dc55dbff	6882	5545	unclassified	[False]	retain	below_conf_pred	adapter_balancing	adapter_count	4.8e-05	0.001623	0.000599	0.000127	5e-06	0.530166	1.6e-05	5.7e-05	0.00086	0.466466	2.3e-05	1e-05	0.0	0.001994	0.00299	0.03441	0.0	0.039393	0.04039	FAX70708_pass_bcee8f90_a99de9c0_5.fastq.gz	-	FAX70708_pass_bcee8f90_a99de9c0_203.pod5	-	bbc446f8-cef9-4d39-961e-a7d6dc55dbff	a99de9c08f4d4fa5d91db16a4b75567df3d49c40	324.0	3.0	429.0	1870.584329	5.277224	True	1870.584329	3179.0	5.277224	432.0	14.585961	0.0
332	5616041	5616041	1196	f7e7ff2a-c3c9-4c5e-a19e-f424563b3b29	25588	0	failed_read	False	retain	too_long_read	adapter_balancing	failed_read	0.0	0.0	0.0	0.0	0.0	0.0	0.0	0.0	0.0	0.0	0.0		0.0	0.0	0.0	0.0	0.0	0.0	0.0									0.0
206	5617084	5617084	920	f4a41bf3-5d15-4bc5-9cde-1a6b66302053	25074	0	failed_read	False	retain	too_long_read	read_balancing	failed_read	0.0	0.0	0.0	0.0	0.0	0.0	0.0	0.0	0.0	0.0	0.0		0.0	0.000997	0.0	0.0	0.0	0.000997	0.000997	FAX70708_fail_bcee8f90_a99de9c0_0.fastq.gz	-	FAX70708_fail_bcee8f90_a99de9c0_26.pod5	-	f4a41bf3-5d15-4bc5-9cde-1a6b66302053	a99de9c08f4d4fa5d91db16a4b75567df3d49c40	206.0	2.0	4961.0	1864.901726	49.72842	False	1864.901726	29956.0	49.72842	1013.0	1.353149	0.0
312	5635555	5635555	942	67883411-f9a8-41ee-b5a5-61e22afdcad0	6099	5314	3	[False]	retain	min_stat	base_balancing	base_normalization	0.0	0.0	0.0	0.99977	0.0	1e-06	5e-05	5.7e-05	4e-06	9.7e-05	2e-05	0.0	0.0	0.000996	0.015945	0.035875	0.0	0.052816	0.053813									0.0
341	5634594	5634594	962	e702fddd-5c15-4e7b-baeb-d87acdb7bc2f	7774	7289	9	[False]	retain	no_balancing	none	none	0.0	0.0	0.0	0.0	0.0	0.0	0.0	0.0	0.0	0.999998	1e-06	1e-06	0.0	0.0011	0.001997	0.029894	0.0	0.032991	0.033991	FAX70708_pass_bcee8f90_a99de9c0_5.fastq.gz	-	FAX70708_pass_bcee8f90_a99de9c0_204.pod5	-	e702fddd-5c15-4e7b-baeb-d87acdb7bc2f	a99de9c08f4d4fa5d91db16a4b75567df3d49c40	341.0	3.0	1013.0	1870.715139	12.410359	True	1870.715139	7476.0	12.410359	983.0	15.218632	0.0
220	5638308	5638308	1033	6eddcf57-b439-4380-84c4-10603c9b489c	4985	4247	7	[False]	retain	no_balancing	none	none	0.000901	1e-06	0.0001	2.8e-05	1e-06	8e-06	1e-05	0.998863	2.2e-05	1.7e-05	3.8e-05	1.1e-05	0.0	0.003983	0.008969	0.046976	0.0	0.059928	0.063913	FAX70708_pass_bcee8f90_a99de9c0_5.fastq.gz	-	FAX70708_pass_bcee8f90_a99de9c0_205.pod5	-	6eddcf57-b439-4380-84c4-10603c9b489c	a99de9c08f4d4fa5d91db16a4b75567df3d49c40	220.0	4.0	1391.0	1871.948207	15.066069	True	1871.948207	9075.0	15.066069	1179.0	9.294511	0.0
274	5637887	5637887	866	012b5f0c-5e4a-4ae0-9660-fbc94b89a55a	5275	4787	2	[False]	retain	min_stat	read_balancing	read_count	0.0	0.0	0.999826	4e-06	0.0	0.000116	1e-06	0.0	2e-06	3.6e-05	1.4e-05	1e-06	0.0	0.000996	0.00598	0.038007	0.0	0.044983	0.047972	FAX70708_pass_bcee8f90_a99de9c0_5.fastq.gz	-	FAX70708_pass_bcee8f90_a99de9c0_204.pod5	-	012b5f0c-5e4a-4ae0-9660-fbc94b89a55a	a99de9c08f4d4fa5d91db16a4b75567df3d49c40	274.0	2.0	744.0	1871.808433	8.928951	True	1871.808433	5378.0	8.928951	810.0	12.686691	0.0
258	5632577	5632577	976	eed08ad5-a1e4-485e-ab8e-0fdf3cb03a89	10223	9836	unclassified	[False]	retain	below_conf_pred	blacklist_mock	none	0.010547	0.102933	0.0208	0.206671	0.003702	0.041266	0.002954	0.007996	0.020783	0.570896	0.006229	0.003358	0.001865	0.007973	0.044261	0.035886	0.0	0.08812	0.113748	FAX70708_pass_bcee8f90_a99de9c0_5.fastq.gz	-	FAX70708_pass_bcee8f90_a99de9c0_205.pod5	-	eed08ad5-a1e4-485e-ab8e-0fdf3cb03a89	a99de9c08f4d4fa5d91db16a4b75567df3d49c40	258.0	2.0	1083.0	1870.045485	16.371514	True	1870.045485	9862.0	16.371514	926.0	15.22605	0.0
256	5631952	5631952	1104	a86d6662-2afc-4763-be00-64add645b1f5	10950	10337	10	[False]	retain	min_stat	base_balancing	base_normalization	0.000232	0.010077	0.000119	0.089101	0.000125	0.00511	0.001458	0.008167	0.000474	0.008305	0.86681	3.6e-05	0.009986	0.02505	0.037792	0.041937	0.0	0.10478	0.106771	FAX70708_pass_bcee8f90_a99de9c0_5.fastq.gz	-	FAX70708_pass_bcee8f90_a99de9c0_209.pod5	-	a86d6662-2afc-4763-be00-64add645b1f5	a99de9c08f4d4fa5d91db16a4b75567df3d49c40	256.0	3.0	2623.0	1869.837981	49.704847	True	1869.837981	29942.0	49.704847	1532.0	16.422951	0.0
296	5637622	5637622	1347	b3e3e5c0-5ad5-4697-8b34-9e22f07de5b8	6127	5673	9	[False]	retain	min_stat	base_balancing	base_normalization	0.000394	2e-06	5e-06	1.1e-05	0.0	0.001235	8e-06	6.6e-05	3.9e-05	0.998217	3e-06	2e-05	0.0	0.000997	0.01395	0.034772	0.000996	0.050715	0.064747	FAX70708_pass_bcee8f90_a99de9c0_5.fastq.gz	-	FAX70708_pass_bcee8f90_a99de9c0_204.pod5	-	b3e3e5c0-5ad5-4697-8b34-9e22f07de5b8	a99de9c08f4d4fa5d91db16a4b75567df3d49c40	296.0	2.0	672.0	1871.720452	9.010624	True	1871.720452	5428.0	9.010624	537.0	14.26668	0.0
311	5637079	5637079	1062	79f8f184-6049-44f9-9b86-368fc593df70	6367	5758	3	[False]	retain	min_stat	read_balancing	read_count	0.000537	0.077051	0.002167	0.876784	0.001233	0.002584	0.006101	0.001256	0.002766	0.011376	0.017473	0.000154	0.000518	0.010963	0.00598	0.031181	0.0	0.048125	0.04912									0.0
387	5633564	5633564	1187	78435afe-48c7-41c5-91d6-2cc2b4eb4860	10330	0	failed_read	False	reject	not_real_read	adapter_balancing	failed_read	0.0	0.0	0.0	0.0	0.0	0.0	0.0	0.0	0.0	0.0	0.0		0.0	0.000576	0.0	0.0	0.0	0.000576	0.000576									0.0
299	5621282	5621282	1295	931e5b54-f5b6-4af5-b062-42f413b24024	25210	0	failed_read	False	retain	too_long_read	adapter_balancing	failed_read	0.0	0.0	0.0	0.0	0.0	0.0	0.0	0.0	0.0	0.0	0.0		0.0	0.000996	0.0	0.0	0.0	0.000996	0.000996	FAX70708_pass_bcee8f90_a99de9c0_5.fastq.gz	-	FAX70708_pass_bcee8f90_a99de9c0_204.pod5	-	931e5b54-f5b6-4af5-b062-42f413b24024	a99de9c08f4d4fa5d91db16a4b75567df3d49c40	299.0	4.0	970.0	1866.295485	11.606574	True	1866.295485	6991.0	11.606574	975.0	16.884747	0.0
217	5640136	5640136	1007	e7f5a968-786a-4346-aa1a-0c1f38a3131d	6381	5961	2	[False]	retain	min_stat	base_balancing	base_normalization	0.112927	0.000219	0.839355	0.000231	0.001551	0.001714	0.000298	0.02141	0.000296	0.006375	0.000387	0.015079	0.000157	0.003164	0.01599	0.039817	0.0	0.05897	0.060903									0.0
340	5640632	5640632	890	065ca1c5-7f23-4f42-8efe-74b352c09622	5663	5134	9	[False]	retain	min_stat	read_balancing	read_count	3.7e-05	0.00019	0.001185	3.2e-05	1e-06	0.014945	1e-06	2e-05	5.5e-05	0.983521	1.1e-05	3e-06	0.0	0.001993	0.012956	0.035255	0.000997	0.051201	0.053194	FAX70708_pass_bcee8f90_a99de9c0_5.fastq.gz	-	FAX70708_pass_bcee8f90_a99de9c0_204.pod5	-	065ca1c5-7f23-4f42-8efe-74b352c09622	a99de9c08f4d4fa5d91db16a4b75567df3d49c40	340.0	3.0	788.0	1872.719788	9.110558	True	1872.719788	5488.0	9.110558	732.0	15.482511	0.0
208	5640546	5640546	1028	54a25f14-e84a-453c-8035-8a6cb4323238	6685	6074	4	[False]	retain	no_balancing	blacklist_mock	none	7.2e-05	8.7e-05	1.5e-05	5e-06	0.999536	2.5e-05	2.7e-05	2.4e-05	0.000148	8e-06	1.5e-05	3.7e-05	1e-06	0.001993	0.003986	0.032398	0.0	0.038377	0.039374	FAX70708_pass_bcee8f90_a99de9c0_5.fastq.gz	-	FAX70708_pass_bcee8f90_a99de9c0_205.pod5	-	54a25f14-e84a-453c-8035-8a6cb4323238	a99de9c08f4d4fa5d91db16a4b75567df3d49c40	208.0	2.0	1718.0	1872.691235	20.729748	True	1872.691235	12487.0	20.729748	1892.0	17.214096	0.0
356	5642536	5642536	1074	e8eec7b0-8554-403d-af10-70347763b9b4	5066	4682	8	[False]	retain	min_stat	adapter_balancing	adapter_count	0.0	0.0	0.0	0.0	0.0	0.0	0.0	0.0	0.999998	0.0	2e-06	0.0	0.0	0.000996	0.002986	0.031327	0.0	0.035308	0.04428									0.0
328	5641761	5641761	1137	b33f3857-4ea9-4e51-9e2e-6c80c9dee183	5717	5247	2	[False]	retain	min_stat	base_balancing	base_normalization	0.001216	0.0	0.998735	0.0	7e-06	2e-06	0.0	5e-06	0.0	2e-05	1e-06	1.4e-05	0.0	0.005985	0.000943	0.03337	0.000997	0.041295	0.042293	FAX70708_pass_bcee8f90_a99de9c0_5.fastq.gz	-	FAX70708_pass_bcee8f90_a99de9c0_206.pod5	-	b33f3857-4ea9-4e51-9e2e-6c80c9dee183	a99de9c08f4d4fa5d91db16a4b75567df3d49c40	328.0	3.0	1916.0	1873.094622	26.966799	True	1873.094622	16244.0	26.966799	2047.0	16.444592	0.0
365	5622777	5622777	1734	c6fb9809-0605-47a8-8662-24dbcebc7cf6	25459	0	failed_read	False	retain	too_long_read	base_balancing	failed_read	0.0	0.0	0.0	0.0	0.0	0.0	0.0	0.0	0.0	0.0	0.0		0.0	0.0	0.0	0.0	0.0	0.0	0.0	FAX70708_fail_bcee8f90_a99de9c0_0.fastq.gz	-	FAX70708_fail_bcee8f90_a99de9c0_25.pod5	-	c6fb9809-0605-47a8-8662-24dbcebc7cf6	a99de9c08f4d4fa5d91db16a4b75567df3d49c40	365.0	4.0	1158.0	1866.791833	15.60923	False	1866.791833	9403.0	15.60923	275.0	2.085598	0.0
275	5639976	5639976	1220	111f8797-24d5-40d4-8d0b-fb25381ba439	7950	7203	9	[False]	retain	no_balancing	none	none	0.0	0.0	0.0	0.0	0.0	0.0	0.0	0.0	0.0	1.0	0.0	0.0	0.0	0.000997	0.002001	0.03283	0.0	0.035827	0.036824	FAX70708_pass_bcee8f90_a99de9c0_5.fastq.gz	-	FAX70708_pass_bcee8f90_a99de9c0_204.pod5	-	111f8797-24d5-40d4-8d0b-fb25381ba439	a99de9c08f4d4fa5d91db16a4b75567df3d49c40	275.0	3.0	460.0	1872.501992	6.519256	True	1872.501992	3927.0	6.519256	414.0	17.606981	0.0
333	5643856	5643856	1179	e871fde4-d5e6-4dfe-9f52-dedf6755c37b	4518	3834	8	[False]	retain	no_balancing	none	none	3e-06	0.000251	0.00266	1e-06	0.000266	0.000168	1e-06	0.0	0.99664	7e-06	1e-06	2e-06	0.0	0.003989	0.003071	0.043852	0.0	0.050911	0.051907									0.0
337	5644190	5644190	1070	c0568adb-25bd-4b3b-af7a-40e76e1db5da	4632	3916	4	[False]	retain	no_balancing	blacklist_mock	none	0.0	0.0	0.0	0.0	1.0	0.0	0.0	0.0	0.0	0.0	0.0	0.0	0.0	0.001621	0.00198	0.03384	0.0	0.03744	0.038437	FAX70708_pass_bcee8f90_a99de9c0_5.fastq.gz	-	FAX70708_pass_bcee8f90_a99de9c0_205.pod5	-	c0568adb-25bd-4b3b-af7a-40e76e1db5da	a99de9c08f4d4fa5d91db16a4b75567df3d49c40	337.0	4.0	1540.0	1873.901062	17.953851	True	1873.901062	10815.0	17.953851	1594.0	14.656267	0.0
400	5639341	5639341	898	ec300cb4-774a-4583-950e-d0c7549a5ee6	9751	9379	9	[False]	retain	no_balancing	none	none	0.0	0.0	0.0	0.0	0.0	0.0	0.0	0.0	0.0	1.0	0.0	0.0	0.0	0.001989	0.020875	0.036876	0.0	0.05974	0.061737	FAX70708_pass_bcee8f90_a99de9c0_5.fastq.gz	-	FAX70708_pass_bcee8f90_a99de9c0_204.pod5	-	ec300cb4-774a-4583-950e-d0c7549a5ee6	a99de9c08f4d4fa5d91db16a4b75567df3d49c40	400.0	3.0	517.0	1872.291169	9.991368	True	1872.291169	6018.0	9.991368	279.0	14.77228	0.0
216	5642901	5642901	945	7a43b9a4-71fb-4e3c-ba62-a8459c0f3051	6233	5809	4	[False]	retain	no_balancing	none	none	0.0	0.0	0.0	0.0	0.999994	0.0	0.0	0.0	0.0	0.0	5e-06	0.0	0.0	0.001991	0.001997	0.033881	0.0	0.037869	0.037869	FAX70708_pass_bcee8f90_a99de9c0_5.fastq.gz	-	FAX70708_pass_bcee8f90_a99de9c0_204.pod5	-	7a43b9a4-71fb-4e3c-ba62-a8459c0f3051	a99de9c08f4d4fa5d91db16a4b75567df3d49c40	216.0	2.0	729.0	1873.473108	9.901062	True	1873.473108	5964.0	9.901062	675.0	17.760139	0.0
284	5638430	5638430	897	266ff85e-bb88-474a-9701-4bf2f6d5eaf1	11288	10921	3	[False]	retain	min_stat	adapter_balancing	adapter_count	1.3e-05	0.00046	4.2e-05	0.999238	5.8e-05	6e-06	1.9e-05	1e-05	6.4e-05	5.1e-05	3.6e-05	1e-06	0.0	0.001991	0.007973	0.032889	0.0	0.042852	0.043849	FAX70708_pass_bcee8f90_a99de9c0_5.fastq.gz	-	FAX70708_pass_bcee8f90_a99de9c0_206.pod5	-	266ff85e-bb88-474a-9701-4bf2f6d5eaf1	a99de9c08f4d4fa5d91db16a4b75567df3d49c40	284.0	3.0	1786.0	1871.988712	25.917331	True	1871.988712	15612.0	25.917331	1726.0	16.711615	0.0
239	5646440	5646440	1354	45f49eb9-208e-4342-b321-0f34f91fcd04	4174	3424	10	[False]	retain	no_balancing	none	none	0.0	0.0	0.0	0.0	0.0	0.0	0.0	0.0	0.0	0.0	1.0	0.0	0.0	0.001991	0.001993	0.033698	0.0	0.037681	0.038677	FAX70708_pass_bcee8f90_a99de9c0_5.fastq.gz	-	FAX70708_pass_bcee8f90_a99de9c0_204.pod5	-	45f49eb9-208e-4342-b321-0f34f91fcd04	a99de9c08f4d4fa5d91db16a4b75567df3d49c40	239.0	2.0	490.0	1874.648074	5.895418	True	1874.648074	3551.0	5.895418	520.0	14.804884	0.0
276	5638273	5638273	781	11ab1dbd-5333-4d9d-b20b-8e13cb18c78b	12789	11701	3	[False]	retain	min_stat	read_balancing	read_count	1.4e-05	0.001214	4e-06	0.998555	1e-06	2e-06	1.5e-05	6.7e-05	2.1e-05	5e-05	5.7e-05	0.0	0.0	0.00199	0.003987	0.032889	0.0	0.038866	0.040859	FAX70708_pass_bcee8f90_a99de9c0_5.fastq.gz	-	FAX70708_pass_bcee8f90_a99de9c0_208.pod5	-	11ab1dbd-5333-4d9d-b20b-8e13cb18c78b	a99de9c08f4d4fa5d91db16a4b75567df3d49c40	276.0	4.0	1979.0	1871.936587	41.420651	True	1871.936587	24951.0	41.420651	1142.0	18.112871	0.0
235	5641347	5641347	2226	12b17284-361f-4ab1-9806-463316d19dbf	10365	9490	outlier	[ True]	retain	outlier_detected	read_balancing	read_count	0.000501	0.00542	0.000238	0.019198	0.001335	0.000378	0.022002	0.001288	0.002438	0.001675	0.004191	0.000549	0.940788	0.001001	0.00299	0.033885	0.0	0.037876	0.038872									0.0
242	5646561	5646561	1040	38f91b45-2028-4db3-8af7-bc2b1247b6e2	5845	4800	0	[False]	retain	min_stat	read_balancing	read_count	0.999949	0.0	0.0	0.0	0.0	0.0	0.0	1e-06	0.0	0.0	0.0	5e-05	0.0	0.001991	0.002989	0.035171	0.0	0.040151	0.041149	FAX70708_pass_bcee8f90_a99de9c0_5.fastq.gz	-	FAX70708_pass_bcee8f90_a99de9c0_205.pod5	-	38f91b45-2028-4db3-8af7-bc2b1247b6e2	a99de9c08f4d4fa5d91db16a4b75567df3d49c40	242.0	1.0	686.0	1874.688247	9.959827	True	1874.688247	5999.0	9.959827	691.0	14.279001	0.0
366	5626877	5626877	1292	d1f24222-4b81-4fb5-9e57-bfa964aa5301	25045	0	failed_read	False	retain	too_long_read	blacklist_mock	failed_read	0.0	0.0	0.0	0.0	0.0	0.0	0.0	0.0	0.0	0.0	0.0		0.0	0.0	0.0	0.0	0.0	0.0	0.0									0.0
311	5644925	5644925	1064	142f7a00-33a1-4a59-ad7d-3952006851c4	7481	6877	3	[False]	retain	min_stat	read_balancing	read_count	0.0	1e-06	0.0	0.998688	4e-06	1.6e-05	0.000517	2.8e-05	0.000207	5.1e-05	0.000314	1e-06	0.000173	0.000997	0.010963	0.094576	0.0	0.106536	0.170335	FAX70708_pass_bcee8f90_a99de9c0_5.fastq.gz	-	FAX70708_pass_bcee8f90_a99de9c0_204.pod5	-	142f7a00-33a1-4a59-ad7d-3952006851c4	a99de9c08f4d4fa5d91db16a4b75567df3d49c40	311.0	1.0	565.0	1874.145086	7.243692	True	1874.145086	4363.0	7.243692	565.0	12.942442	0.0
285	5628581	5628581	1372	6342d5c4-93ea-41f7-a773-d6a92adbd5bc	25112	0	failed_read	False	retain	too_long_read	blacklist_mock	failed_read	0.0	0.0	0.0	0.0	0.0	0.0	0.0	0.0	0.0	0.0	0.0		0.0	0.0	0.0	0.0	0.0	0.0	0.0									0.0
269	5648517	5648517	978	090bfb0a-9e04-4362-9121-60211f5a241e	5906	5012	9	[False]	retain	min_stat	read_balancing	read_count	5e-06	1e-06	0.001778	0.0	0.0	6.6e-05	0.0	0.0	1e-06	0.998149	0.0	0.0	0.0	0.001993	0.003986	0.030153	0.000997	0.037129	0.038126	FAX70708_pass_bcee8f90_a99de9c0_5.fastq.gz	-	FAX70708_pass_bcee8f90_a99de9c0_206.pod5	-	090bfb0a-9e04-4362-9121-60211f5a241e	a99de9c08f4d4fa5d91db16a4b75567df3d49c40	269.0	2.0	1837.0	1875.337649	22.350266	True	1875.337649	13463.0	22.350266	2017.0	15.338997	0.0
253	5648835	5648835	1219	85914c21-0069-4bb3-a766-4152f257521f	5811	5376	9	[False]	retain	min_stat	base_balancing	base_normalization	0.000275	6.6e-05	0.001302	0.000162	1e-06	0.014885	1e-06	0.000804	9.1e-05	0.982396	4e-06	1.3e-05	0.0	0.001003	0.003986	0.030895	0.000994	0.036878	0.036878	FAX70708_pass_bcee8f90_a99de9c0_5.fastq.gz	-	FAX70708_pass_bcee8f90_a99de9c0_205.pod5	-	85914c21-0069-4bb3-a766-4152f257521f	a99de9c08f4d4fa5d91db16a4b75567df3d49c40	253.0	4.0	703.0	1875.443227	12.299801	True	1875.443227	7409.0	12.299801	478.0	9.75648	0.0
333	5650714	5650714	1181	5b7efa96-e872-4edb-99b9-ede6d81ec05d	3932	3240	9	[False]	retain	no_balancing	none	none	0.0	0.0	0.0	0.0	0.0	0.0	0.0	0.0	0.0	0.999999	0.0	0.0	0.0	0.000994	0.00299	0.030899	0.0	0.034882	0.093683	FAX70708_pass_bcee8f90_a99de9c0_5.fastq.gz	-	FAX70708_pass_bcee8f90_a99de9c0_204.pod5	-	5b7efa96-e872-4edb-99b9-ede6d81ec05d	a99de9c08f4d4fa5d91db16a4b75567df3d49c40	333.0	4.0	553.0	1876.067065	7.305445	True	1876.067065	4400.0	7.305445	587.0	15.369497	0.0
215	5630104	5630104	2241	75d8091e-12e5-4068-94a4-8441d7bd7a92	25324	0	failed_read	False	retain	too_long_read	adapter_balancing	failed_read	0.0	0.0	0.0	0.0	0.0	0.0	0.0	0.0	0.0	0.0	0.0		0.0	0.0	0.0	0.0	0.0	0.0	0.0	FAX70708_pass_bcee8f90_a99de9c0_5.fastq.gz	-	FAX70708_pass_bcee8f90_a99de9c0_204.pod5	-	75d8091e-12e5-4068-94a4-8441d7bd7a92	a99de9c08f4d4fa5d91db16a4b75567df3d49c40	215.0	2.0	680.0	1869.224436	9.384794	True	1869.224436	5653.0	9.384794	564.0	11.955933	0.0
318	5647970	5647970	1112	39ebd26a-5c47-4d5a-a2b4-5b717a1a2351	10423	9276	9	[False]	retain	min_stat	adapter_balancing	adapter_count	0.000859	0.0	1e-06	0.0	0.0	0.000229	0.0	5e-06	1.9e-05	0.998812	0.0	7.5e-05	0.0	0.001994	0.021183	0.028898	0.0	0.052076	0.054809	FAX70708_pass_bcee8f90_a99de9c0_5.fastq.gz	-	FAX70708_pass_bcee8f90_a99de9c0_205.pod5	-	39ebd26a-5c47-4d5a-a2b4-5b717a1a2351	a99de9c08f4d4fa5d91db16a4b75567df3d49c40	318.0	2.0	1542.0	1875.156042	18.805113	True	1875.156042	11328.0	18.805113	1411.0	15.824876	0.0
360	5654527	5654527	926	6bfe877d-42b4-4fba-845e-f4f2f946e3c5	4112	3496	1	[False]	retain	min_stat	adapter_balancing	adapter_count	0.000277	0.933526	0.000954	0.007518	0.000568	0.013434	0.003583	0.000585	0.014343	0.018437	0.001827	0.000159	0.004788	0.001001	0.002992	0.0299	0.0	0.033894	0.034887									0.0
325	5653115	5653115	906	aebcaee7-6e80-469a-be77-a378bd13494d	6291	5696	8	[False]	retain	min_stat	read_balancing	read_count	9e-05	1.1e-05	0.00149	3e-06	2.9e-05	5.6e-05	5e-06	8e-06	0.996846	0.001452	1e-06	7e-06	0.0	0.00203	0.002995	0.032723	0.0	0.037747	0.039708	FAX70708_pass_bcee8f90_a99de9c0_5.fastq.gz	-	FAX70708_pass_bcee8f90_a99de9c0_205.pod5	-	aebcaee7-6e80-469a-be77-a378bd13494d	a99de9c08f4d4fa5d91db16a4b75567df3d49c40	325.0	1.0	745.0	1876.86421	9.547809	True	1876.86421	5751.0	9.547809	790.0	18.176817	0.0
315	5647380	5647380	1177	6038c6e3-160f-444a-9fac-444b3c0f53d7	12116	11528	3	[False]	retain	min_stat	base_balancing	base_normalization	0.0	0.0	0.0	0.999889	0.0	3e-06	2e-06	0.0	0.0	9.3e-05	1.3e-05	0.0	0.0	0.0	0.003987	0.033277	0.0	0.037263	0.039076	FAX70708_pass_bcee8f90_a99de9c0_5.fastq.gz	-	FAX70708_pass_bcee8f90_a99de9c0_214.pod5	-	6038c6e3-160f-444a-9fac-444b3c0f53d7	a99de9c08f4d4fa5d91db16a4b75567df3d49c40	315.0	4.0	7387.0	1874.960159	91.402722	True	1874.960159	55061.0	91.402722	7465.0	15.908127	0.0
282	5651139	5651139	902	840f431f-e901-4e27-b263-3ee7acee61fc	9613	0	failed_read	False	reject	not_real_read	none	failed_read	0.0	0.0	0.0	0.0	0.0	0.0	0.0	0.0	0.0	0.0	0.0		0.0	0.002429	0.0	0.0	0.0	0.002429	0.002429									0.0
389	5655857	5655857	917	1133479b-6fc9-4dab-a4fe-35115b4b3f82	4613	3966	outlier	[ True]	retain	outlier_detected	read_balancing	read_count	0.000228	0.052142	0.003137	0.002406	0.001002	0.000986	0.000722	0.000254	0.0049	0.00283	0.000621	0.000139	0.930633	0.000994	0.000992	0.029509	0.0	0.031495	0.033492									0.0
312	5654484	5654484	944	2c6d9f0f-66c7-4290-8c6e-c901392c0081	6455	6013	8	[False]	retain	min_stat	base_balancing	base_normalization	0.000194	0.000189	0.001758	4e-06	0.000439	0.002396	0.000132	3.7e-05	0.993878	0.000586	1.3e-05	0.000372	1e-06	0.000997	0.002992	0.029896	0.0	0.033885	0.033885	FAX70708_pass_bcee8f90_a99de9c0_5.fastq.gz	-	FAX70708_pass_bcee8f90_a99de9c0_208.pod5	-	2c6d9f0f-66c7-4290-8c6e-c901392c0081	a99de9c08f4d4fa5d91db16a4b75567df3d49c40	312.0	1.0	2586.0	1877.318725	37.128486	True	1877.318725	22366.0	37.128486	2838.0	18.735106	0.0
224	5653082	5653082	1090	6e320c88-4332-4f2a-8767-5d31bafe2226	8732	8124	2	[False]	retain	no_balancing	blacklist_mock	none	0.0	0.0	0.999997	0.0	1e-06	0.0	0.0	0.0	0.0	1e-06	0.0	0.0	0.0	0.001001	0.004983	0.031897	0.000996	0.038877	0.040869									0.0
324	5659874	5659874	912	c231c275-86d2-4c7b-b4e2-9c893290b9c2	3150	2612	outlier	[ True]	retain	outlier_detected	adapter_balancing	adapter_count	0.010501	0.034669	0.023473	0.074836	0.028213	0.036464	0.030111	0.005824	0.028909	0.042053	0.008345	0.016076	0.660527	0.0	0.000996	0.10569	0.0	0.106686	0.184541	FAX70708_fail_bcee8f90_a99de9c0_0.fastq.gz	-	FAX70708_fail_bcee8f90_a99de9c0_25.pod5	-	c231c275-86d2-4c7b-b4e2-9c893290b9c2	a99de9c08f4d4fa5d91db16a4b75567df3d49c40	324.0	3.0	286.0	1879.108234	5.832005	False	1879.108234	3513.0	5.832005	39.0	1.239579	0.0
298	5655221	5655221	2503	484a2c0c-87c6-4b34-971a-84aa2c1df00f	8677	7431	2	[False]	retain	min_stat	adapter_balancing	adapter_count	0.0	0.0	0.999886	4e-06	1e-06	5e-06	0.0	0.0	1.7e-05	8.6e-05	0.0	0.0	0.0	0.000994	0.003987	0.030197	0.0	0.035178	0.036174	FAX70708_pass_bcee8f90_a99de9c0_5.fastq.gz	-	FAX70708_pass_bcee8f90_a99de9c0_207.pod5	-	484a2c0c-87c6-4b34-971a-84aa2c1df00f	a99de9c08f4d4fa5d91db16a4b75567df3d49c40	298.0	3.0	2027.0	1877.563413	29.316733	True	1877.563413	17660.0	29.316733	1855.0	16.263189	0.0
207	5656733	5656733	648	7367c927-5bd2-4229-ac23-b94965e872e1	7239	6395	4	[False]	retain	min_stat	adapter_balancing	adapter_count	0.0	0.0	0.0	0.0	0.999872	5e-06	4e-06	1e-06	1e-06	1e-06	0.000116	0.0	0.0	0.0	0.001988	0.02897	0.0	0.030958	0.031955	FAX70708_pass_bcee8f90_a99de9c0_5.fastq.gz	-	FAX70708_pass_bcee8f90_a99de9c0_204.pod5	-	7367c927-5bd2-4229-ac23-b94965e872e1	a99de9c08f4d4fa5d91db16a4b75567df3d49c40	207.0	3.0	309.0	1878.065405	4.857238	True	1878.065405	2926.0	4.857238	119.0	12.197031	0.0
383	5657955	5657955	1220	bdccbb49-4d66-4bf0-87b7-24209b6e1902	6099	5383	1	[False]	retain	no_balancing	blacklist_mock	none	0.004243	0.632682	0.001829	0.03573	0.004157	0.003433	0.110313	0.029292	0.014608	0.004247	0.079301	0.00199	0.078176	0.001072	0.001996	0.031393	0.0	0.034461	0.036442	FAX70708_pass_bcee8f90_a99de9c0_5.fastq.gz	-	FAX70708_pass_bcee8f90_a99de9c0_205.pod5	-	bdccbb49-4d66-4bf0-87b7-24209b6e1902	a99de9c08f4d4fa5d91db16a4b75567df3d49c40	383.0	2.0	502.0	1878.471116	5.940571	True	1878.471116	3578.0	5.940571	145.0	9.470941	0.0
302	5659798	5659798	1140	8417b02c-cd20-4675-aa61-30e5921b59ec	4560	4010	0	[False]	reject	blacklisted	blacklist_mock	none	0.999951	0.0	0.0	0.0	0.0	0.0	0.0	6e-06	2e-06	4e-06	0.0	3.7e-05	0.0	0.001993	0.001993	0.032881	0.0	0.036867	0.036867									0.0
262	5659860	5659860	750	2b08d9a8-4217-4710-b7a2-e5a173cfbc25	5090	4312	4	[False]	retain	min_stat	read_balancing	read_count	0.0	0.0	0.0	0.0	1.0	0.0	0.0	0.0	0.0	0.0	0.0	0.0	0.0	0.001029	0.000989	0.033721	0.0	0.035738	0.037018	FAX70708_pass_bcee8f90_a99de9c0_5.fastq.gz	-	FAX70708_pass_bcee8f90_a99de9c0_205.pod5	-	2b08d9a8-4217-4710-b7a2-e5a173cfbc25	a99de9c08f4d4fa5d91db16a4b75567df3d49c40	262.0	4.0	1271.0	1879.103586	14.279548	True	1879.103586	8602.0	14.279548	1267.0	16.282093	0.0
299	5659260	5659260	1299	c316ad3f-f118-4b15-a02a-636b3456f2c2	7370	6220	9	[False]	retain	min_stat	adapter_balancing	adapter_count	0.008666	6e-05	0.003176	7e-06	5e-06	0.00539	5e-06	1.8e-05	0.002832	0.979531	2e-06	0.000305	1e-06	0.001563	0.004983	0.028902	0.0	0.035448	0.037439	FAX70708_pass_bcee8f90_a99de9c0_5.fastq.gz	-	FAX70708_pass_bcee8f90_a99de9c0_206.pod5	-	c316ad3f-f118-4b15-a02a-636b3456f2c2	a99de9c08f4d4fa5d91db16a4b75567df3d49c40	299.0	4.0	1309.0	1878.904382	17.226096	True	1878.904382	10377.0	17.226096	1398.0	16.681513	0.0
261	5662190	5662190	927	1d2e4054-5b3b-49c0-9813-2fa240bc0015	4920	4361	9	[False]	retain	min_stat	adapter_balancing	adapter_count	1e-06	1e-06	0.000212	1e-06	1e-06	0.002016	0.0	0.0	6e-06	0.997763	0.0	0.0	0.0	0.001993	0.007972	0.039866	0.0	0.049831	0.051825	FAX70708_pass_bcee8f90_a99de9c0_5.fastq.gz	-	FAX70708_pass_bcee8f90_a99de9c0_205.pod5	-	1d2e4054-5b3b-49c0-9813-2fa240bc0015	a99de9c08f4d4fa5d91db16a4b75567df3d49c40	261.0	3.0	680.0	1879.877158	8.348274	True	1879.877158	5029.0	8.348274	665.0	14.375887	0.0
265	5657819	5657819	1572	55be5716-0b20-42b8-a65f-3d2a770d51a5	8923	8248	4	[False]	retain	no_balancing	none	none	0.0	0.0	0.0	0.0	0.999985	1e-06	0.0	0.0	0.0	0.0	1.4e-05	0.0	0.0	0.001991	0.00299	0.048835	0.0	0.053815	0.055809	FAX70708_pass_bcee8f90_a99de9c0_5.fastq.gz	-	FAX70708_pass_bcee8f90_a99de9c0_206.pod5	-	55be5716-0b20-42b8-a65f-3d2a770d51a5	a99de9c08f4d4fa5d91db16a4b75567df3d49c40	265.0	1.0	1260.0	1878.425963	19.232072	True	1878.425963	11585.0	19.232072	1299.0	15.387435	0.0
336	5657336	5657336	826	457ffd09-4a8f-426c-8bda-8ddd74be595d	9854	0	failed_read	False	reject	not_real_read	base_balancing	failed_read	0.0	0.0	0.0	0.0	0.0	0.0	0.0	0.0	0.0	0.0	0.0		0.0	0.015949	0.0	0.0	0.0	0.015949	0.015949									0.0
234	5662060	5662060	1480	05c3479d-f970-4e36-9a7f-d66ab236b11b	5578	5104	10	[False]	retain	no_balancing	blacklist_mock	none	0.0	0.0	0.0	0.0	0.0	0.0	0.0	0.0	0.0	0.0	1.0	0.0	0.0	0.000996	0.00399	0.133522	0.0	0.138507	0.214331	FAX70708_pass_bcee8f90_a99de9c0_5.fastq.gz	-	FAX70708_pass_bcee8f90_a99de9c0_206.pod5	-	05c3479d-f970-4e36-9a7f-d66ab236b11b	a99de9c08f4d4fa5d91db16a4b75567df3d49c40	234.0	1.0	1697.0	1879.833997	23.325365	True	1879.833997	14051.0	23.325365	1721.0	16.125591	0.0
367	5660915	5660915	787	9de7bcba-582a-496f-b1d4-c723a435bc84	6275	5813	3	[False]	retain	min_stat	read_balancing	read_count	0.0	0.0	0.0	0.999961	0.0	0.0	1.2e-05	0.0	0.0	5e-06	2.1e-05	0.0	0.0	0.000975	0.001999	0.151484	0.0	0.154458	0.232267	FAX70708_pass_bcee8f90_a99de9c0_5.fastq.gz	-	FAX70708_pass_bcee8f90_a99de9c0_207.pod5	-	9de7bcba-582a-496f-b1d4-c723a435bc84	a99de9c08f4d4fa5d91db16a4b75567df3d49c40	367.0	3.0	1922.0	1879.453851	23.428619	True	1879.453851	14113.0	23.428619	2076.0	17.92362	0.0
286	5660312	5660312	1235	ff2307f3-b98e-4b8c-a95d-bfd0bb090b21	8084	0	failed_read	False	reject	not_real_read	read_balancing	failed_read	0.0	0.0	0.0	0.0	0.0	0.0	0.0	0.0	0.0	0.0	0.0		0.0	0.000995	0.0	0.0	0.0	0.000995	0.000995									0.0
388	5660728	5660728	879	924922a2-257e-477f-90cd-ff41bc5e092e	7514	6771	3	[False]	retain	no_balancing	none	none	0.0	0.0	0.0	0.999984	0.0	0.0	0.0	0.0	0.0	1.3e-05	2e-06	0.0	0.0	0.0	0.00399	0.028903	0.0	0.032892	0.034876									0.0
290	5663032	5663032	1367	362d5374-e700-4dab-8e17-2217467fd203	6697	5365	2	[False]	retain	min_stat	adapter_balancing	adapter_count	0.0	0.0	0.999747	7e-06	3.8e-05	5e-06	4e-06	1e-06	7.2e-05	5.6e-05	0.0	7e-05	0.0	0.000993	0.001997	0.029899	0.0	0.032889	0.033885	FAX70708_pass_bcee8f90_a99de9c0_5.fastq.gz	-	FAX70708_pass_bcee8f90_a99de9c0_206.pod5	-	362d5374-e700-4dab-8e17-2217467fd203	a99de9c08f4d4fa5d91db16a4b75567df3d49c40	290.0	4.0	968.0	1880.156707	19.578021	True	1880.156707	11793.0	19.578021	717.0	17.752356	0.0
255	5646595	5646595	1154	508101a1-b504-4242-9dff-65dc7e9cafcf	25391	0	failed_read	False	retain	too_long_read	base_balancing	failed_read	0.0	0.0	0.0	0.0	0.0	0.0	0.0	0.0	0.0	0.0	0.0		0.0	0.0	0.0	0.0	0.0	0.0	0.001									0.0
212	5659800	5659800	952	9e9f5148-9a3a-4ea1-9c9f-2e9776a9cf24	12653	12027	10	[False]	retain	min_stat	adapter_balancing	adapter_count	0.00037	4.5e-05	0.000581	0.007822	4.1e-05	0.004479	7.1e-05	0.000404	1.3e-05	0.059626	0.926527	1.2e-05	8e-06	0.000504	0.008979	0.082841	0.000993	0.093318	0.186472	FAX70708_pass_bcee8f90_a99de9c0_5.fastq.gz	-	FAX70708_pass_bcee8f90_a99de9c0_204.pod5	-	9e9f5148-9a3a-4ea1-9c9f-2e9776a9cf24	a99de9c08f4d4fa5d91db16a4b75567df3d49c40	212.0	1.0	269.0	1879.083665	4.354914	True	1879.083665	2623.0	4.354914	80.0	8.004981	0.0
348	5661624	5661624	1114	29480865-908b-41cd-b93a-077fdff6fc05	11210	0	failed_read	False	reject	not_real_read	base_balancing	failed_read	0.0	0.0	0.0	0.0	0.0	0.0	0.0	0.0	0.0	0.0	0.0		0.0	0.003987	0.0	0.0	0.0	0.003987	0.003987	FAX70708_fail_bcee8f90_a99de9c0_0.fastq.gz	-	FAX70708_fail_bcee8f90_a99de9c0_25.pod5	-	29480865-908b-41cd-b93a-077fdff6fc05	a99de9c08f4d4fa5d91db16a4b75567df3d49c40	348.0	1.0	271.0	1879.689243	4.722444	False	1879.689243	2844.0	4.722444	25.0	1.101003	0.0
295	5664358	5664358	1037	9f7d0a71-21ec-4e95-bbaf-139104d7b783	8076	7471	3	[False]	retain	min_stat	base_balancing	base_normalization	0.0	0.0	0.0	0.99998	0.0	1e-06	0.0	0.0	0.0	7e-06	1.1e-05	0.0	0.0	0.000997	0.005979	0.0299	0.0	0.036876	0.037873									0.0
338	5667857	5667857	897	ee158fbd-33ce-4e88-9b4d-1ea90ca20cbb	5057	4696	0	[False]	retain	min_stat	adapter_balancing	adapter_count	0.998919	2.7e-05	3.1e-05	5e-06	2e-06	3e-06	3e-06	0.000279	0.000499	0.000108	2e-06	0.000121	0.0	0.001673	0.002992	0.030213	0.000997	0.035875	0.035875	FAX70708_pass_bcee8f90_a99de9c0_5.fastq.gz	-	FAX70708_pass_bcee8f90_a99de9c0_205.pod5	-	ee158fbd-33ce-4e88-9b4d-1ea90ca20cbb	a99de9c08f4d4fa5d91db16a4b75567df3d49c40	338.0	2.0	270.0	1881.758632	3.990704	True	1881.758632	2404.0	3.990704	205.0	16.031918	0.0
349	5664050	5664050	891	5dd5825b-1267-40f2-9a9b-e4dacc0e92f9	10225	9155	10	[False]	retain	min_stat	adapter_balancing	adapter_count	6e-06	0.006213	1e-05	0.010871	0.000426	0.000289	0.00131	0.000294	0.000546	1.7e-05	0.980014	3e-06	2e-06	0.001994	0.005979	0.032889	0.0	0.040862	0.040862	FAX70708_pass_bcee8f90_a99de9c0_5.fastq.gz	-	FAX70708_pass_bcee8f90_a99de9c0_205.pod5	-	5dd5825b-1267-40f2-9a9b-e4dacc0e92f9	a99de9c08f4d4fa5d91db16a4b75567df3d49c40	349.0	2.0	659.0	1880.494688	10.215139	True	1880.494688	6153.0	10.215139	607.0	15.132836	0.0
214	5649653	5649653	798	7f7de3c2-2fec-40a0-adc6-2056ac48df65	25153	0	failed_read	False	retain	too_long_read	none	failed_read	0.0	0.0	0.0	0.0	0.0	0.0	0.0	0.0	0.0	0.0	0.0		0.0	0.0	0.0	0.0	0.0	0.0	0.0									0.0
344	5668328	5668328	1069	092b2168-7433-425e-9f0d-87a58ec8a30d	7070	0	failed_read	False	reject	not_real_read	base_balancing	failed_read	0.0	0.0	0.0	0.0	0.0	0.0	0.0	0.0	0.0	0.0	0.0		0.0	0.000997	0.0	0.0	0.0	0.000997	0.000997									0.0
310	5670413	5670413	978	566e6390-7286-412c-918b-4e99b92bbd3e	4819	4231	9	[False]	retain	no_balancing	blacklist_mock	none	0.000713	8.6e-05	0.000133	0.000621	3e-06	0.000118	5e-06	0.000104	0.000898	0.997292	2e-06	2.5e-05	1e-06	0.001993	0.003987	0.033886	0.000996	0.040861	0.040861	FAX70708_pass_bcee8f90_a99de9c0_5.fastq.gz	-	FAX70708_pass_bcee8f90_a99de9c0_205.pod5	-	566e6390-7286-412c-918b-4e99b92bbd3e	a99de9c08f4d4fa5d91db16a4b75567df3d49c40	310.0	3.0	913.0	1882.607238	10.022908	True	1882.607238	6037.0	10.022908	824.0	11.791863	0.0
340	5668683	5668683	892	e1cb10f6-ba7b-407d-8b9c-a22d3b2063d1	6906	6213	2	[False]	retain	min_stat	read_balancing	read_count	0.0	0.0	0.99999	5e-06	0.0	0.0	0.0	0.0	0.0	1e-06	2e-06	0.0	0.0	0.000996	0.001993	0.030895	0.000996	0.034881	0.034881									0.0
245	5671635	5671635	1057	08e1b201-e819-40cd-8a1c-e945004f73b7	5663	5014	4	[False]	retain	min_stat	adapter_balancing	adapter_count	1.8e-05	1.7e-05	0.000232	4e-06	0.9995	1.5e-05	6.7e-05	3e-06	0.0001	8e-06	2.7e-05	6e-06	3e-06	0.001001	0.001996	0.030974	0.0	0.033972	0.035965	FAX70708_pass_bcee8f90_a99de9c0_5.fastq.gz	-	FAX70708_pass_bcee8f90_a99de9c0_205.pod5	-	08e1b201-e819-40cd-8a1c-e945004f73b7	a99de9c08f4d4fa5d91db16a4b75567df3d49c40	245.0	2.0	591.0	1883.012948	7.72344	True	1883.012948	4652.0	7.72344	652.0	14.616814	0.0
283	5670672	5670672	802	e525a05e-f76d-43cf-afa2-779db543f798	6557	6221	4	[False]	retain	no_balancing	blacklist_mock	none	0.0	0.0	0.0	0.0	0.999527	7.2e-05	3e-06	0.0	1e-06	1e-06	0.000395	0.0	0.0	0.000996	0.004982	0.031849	0.0	0.037827	0.037827	FAX70708_pass_bcee8f90_a99de9c0_5.fastq.gz	-	FAX70708_pass_bcee8f90_a99de9c0_206.pod5	-	e525a05e-f76d-43cf-afa2-779db543f798	a99de9c08f4d4fa5d91db16a4b75567df3d49c40	283.0	1.0	1175.0	1882.693227	15.407703	True	1882.693227	9281.0	15.407703	1071.0	15.010485	0.0
224	5670774	5670774	1097	fa36947e-0f9b-4c04-986a-7edeb53019f8	6720	6046	8	[False]	retain	no_balancing	blacklist_mock	none	0.0	0.0	0.0	0.0	0.0	0.0	0.0	0.0	0.999998	0.0	1e-06	0.0	0.0	0.001006	0.000996	0.032825	0.0	0.034827	0.036822	FAX70708_pass_bcee8f90_a99de9c0_5.fastq.gz	-	FAX70708_pass_bcee8f90_a99de9c0_206.pod5	-	fa36947e-0f9b-4c04-986a-7edeb53019f8	a99de9c08f4d4fa5d91db16a4b75567df3d49c40	224.0	2.0	1200.0	1882.727092	16.556441	True	1882.727092	9973.0	16.556441	1054.0	16.913609	0.0
222	5653781	5653781	875	94ec2d94-e077-4688-8591-79ff8f1963c6	25018	0	failed_read	False	retain	too_long_read	read_balancing	failed_read	0.0	0.0	0.0	0.0	0.0	0.0	0.0	0.0	0.0	0.0	0.0		0.0	0.0	0.0	0.0	0.0	0.0	0.0									0.0
387	5653872	5653872	1194	4e9b2a9b-9a88-49f9-aea3-33ef4c3c7836	25414	0	failed_read	False	retain	too_long_read	adapter_balancing	failed_read	0.0	0.0	0.0	0.0	0.0	0.0	0.0	0.0	0.0	0.0	0.0		0.0	0.0	0.0	0.0	0.0	0.0	0.0									0.0
285	5673896	5673896	1394	1b802ef9-b6f7-4361-b66a-35fd6988d067	6143	5701	4	[False]	retain	no_balancing	blacklist_mock	none	3.5e-05	0.000104	0.00016	0.000166	0.997162	0.00043	0.000397	3.1e-05	1.9e-05	2.9e-05	0.001417	4.8e-05	2e-06	0.000996	0.007008	0.050591	0.0	0.058595	0.062245	FAX70708_pass_bcee8f90_a99de9c0_5.fastq.gz	-	FAX70708_pass_bcee8f90_a99de9c0_205.pod5	-	1b802ef9-b6f7-4361-b66a-35fd6988d067	a99de9c08f4d4fa5d91db16a4b75567df3d49c40	285.0	4.0	855.0	1883.763612	9.006308	True	1883.763612	5425.0	9.006308	778.0	12.347744	0.0
333	5672781	5672781	1183	65ae0c7a-ecee-4dc4-9510-35fcd24d1163	7140	6721	2	[False]	retain	no_balancing	none	none	1.2e-05	4.9e-05	0.995696	1.7e-05	0.000315	0.000566	7e-06	4e-06	0.000747	0.002542	2e-05	2.7e-05	0.0	0.001993	0.017939	0.031895	0.0	0.051827	0.052824	FAX70708_pass_bcee8f90_a99de9c0_5.fastq.gz	-	FAX70708_pass_bcee8f90_a99de9c0_206.pod5	-	65ae0c7a-ecee-4dc4-9510-35fcd24d1163	a99de9c08f4d4fa5d91db16a4b75567df3d49c40	333.0	4.0	910.0	1883.393426	12.35591	True	1883.393426	7443.0	12.35591	847.0	15.211886	0.0
295	5675271	5675271	1039	311e529b-f709-4760-b4bb-8d129a128fe4	5509	4494	8	[False]	retain	min_stat	base_balancing	base_normalization	0.0	0.0	0.0	0.0	0.0	0.0	0.0	0.0	0.999946	4.9e-05	4e-06	0.0	0.0	0.0	0.000993	0.033639	0.0	0.034633	0.035629	FAX70708_pass_bcee8f90_a99de9c0_5.fastq.gz	-	FAX70708_pass_bcee8f90_a99de9c0_206.pod5	-	311e529b-f709-4760-b4bb-8d129a128fe4	a99de9c08f4d4fa5d91db16a4b75567df3d49c40	295.0	3.0	1046.0	1884.22012	12.831673	True	1884.22012	7729.0	12.831673	1127.0	17.156178	0.0
293	5672287	5672287	1080	00e5e220-4e8a-46ee-a27b-7cbf9d54ef04	8934	0	failed_read	False	reject	not_real_read	base_balancing	failed_read	0.0	0.0	0.0	0.0	0.0	0.0	0.0	0.0	0.0	0.0	0.0		0.0	0.001992	0.0	0.0	0.0	0.001992	0.001992									0.0
332	5674415	5674415	1220	fb8bc1e3-0cea-4ba4-b6c3-f7cd21308c3b	6663	5704	4	[False]	retain	min_stat	adapter_balancing	adapter_count	0.0	0.0	0.0	0.0	0.999999	0.0	0.0	0.0	0.0	0.0	0.0	0.0	0.0	0.002994	0.002989	0.04585	0.0	0.051832	0.055819	FAX70708_pass_bcee8f90_a99de9c0_5.fastq.gz	-	FAX70708_pass_bcee8f90_a99de9c0_206.pod5	-	fb8bc1e3-0cea-4ba4-b6c3-f7cd21308c3b	a99de9c08f4d4fa5d91db16a4b75567df3d49c40	332.0	1.0	785.0	1883.935923	10.967795	True	1883.935923	6607.0	10.967795	752.0	16.195768	0.0
336	5675383	5675383	836	45ab6016-202d-4cf6-88af-2d2efbb555d5	6387	6010	3	[False]	retain	min_stat	base_balancing	base_normalization	4.3e-05	0.01595	0.000266	0.983007	4e-06	2.8e-05	9e-06	7e-06	2e-05	0.000362	0.000302	1e-06	0.0	0.000997	0.006976	0.036298	0.0	0.04427	0.045413	FAX70708_pass_bcee8f90_a99de9c0_5.fastq.gz	-	FAX70708_pass_bcee8f90_a99de9c0_208.pod5	-	45ab6016-202d-4cf6-88af-2d2efbb555d5	a99de9c08f4d4fa5d91db16a4b75567df3d49c40	336.0	4.0	2398.0	1884.257304	28.611554	True	1884.257304	17235.0	28.611554	2572.0	16.037577	0.0
386	5673037	5673037	865	718dc729-c6e5-4e35-b745-b607eee03c6c	8656	7862	2	[False]	retain	min_stat	base_balancing	base_normalization	0.003264	0.0	0.996043	1e-06	1.9e-05	5.9e-05	1e-06	4e-06	1e-06	0.000588	8e-06	1.1e-05	0.0	0.000997	0.002989	0.034453	0.0	0.03844	0.03844	FAX70708_pass_bcee8f90_a99de9c0_5.fastq.gz	-	FAX70708_pass_bcee8f90_a99de9c0_206.pod5	-	718dc729-c6e5-4e35-b745-b607eee03c6c	a99de9c08f4d4fa5d91db16a4b75567df3d49c40	386.0	4.0	1305.0	1883.47842	16.10923	True	1883.47842	9704.0	16.10923	1225.0	15.590204	0.0
399	5656954	5656954	2725	049ca171-4f05-433d-98b6-576ec92a4eb0	25204	0	failed_read	False	retain	too_long_read	adapter_balancing	failed_read	0.0	0.0	0.0	0.0	0.0	0.0	0.0	0.0	0.0	0.0	0.0		0.0	0.0	0.0	0.0	0.0	0.0	0.0									0.0
282	5676405	5676405	911	1d7c4428-91dd-4660-b0be-d62c0087cbd5	5840	4984	3	[False]	retain	no_balancing	none	none	1.8e-05	0.000712	6e-06	0.998545	1e-06	1.2e-05	1.9e-05	1e-05	2.1e-05	0.000386	0.00027	0.0	0.0	0.0022	0.00598	0.049831	0.0	0.058011	0.061002	FAX70708_pass_bcee8f90_a99de9c0_5.fastq.gz	-	FAX70708_pass_bcee8f90_a99de9c0_207.pod5	-	1d7c4428-91dd-4660-b0be-d62c0087cbd5	a99de9c08f4d4fa5d91db16a4b75567df3d49c40	282.0	2.0	1643.0	1884.596614	20.363214	True	1884.596614	12266.0	20.363214	1690.0	15.958781	0.0
302	5675322	5675322	1143	fb58a841-028b-479d-b0c3-9de36596f1bd	6587	6153	3	[False]	retain	no_balancing	blacklist_mock	none	0.0	0.0	0.0	0.999434	0.0	1e-06	1e-05	1e-06	0.0	0.00045	0.000102	0.0	0.0	0.000997	0.00299	0.040863	0.0	0.044849	0.045845	FAX70708_pass_bcee8f90_a99de9c0_5.fastq.gz	-	FAX70708_pass_bcee8f90_a99de9c0_210.pod5	-	fb58a841-028b-479d-b0c3-9de36596f1bd	a99de9c08f4d4fa5d91db16a4b75567df3d49c40	302.0	3.0	3575.0	1884.237052	43.024568	True	1884.237052	25918.0	43.024568	3450.0	15.452969	0.0
313	5673623	5673623	974	d7c037fe-0a8d-40e4-a028-72a3d5c02e27	8420	7670	3	[False]	retain	no_balancing	none	none	8e-06	0.000387	2e-06	0.993056	1e-06	8e-06	8e-05	1.6e-05	5e-06	1.7e-05	0.006421	0.0	0.0	0.001994	0.005979	0.032889	0.000997	0.041859	0.049832	FAX70708_pass_bcee8f90_a99de9c0_5.fastq.gz	-	FAX70708_pass_bcee8f90_a99de9c0_206.pod5	-	d7c037fe-0a8d-40e4-a028-72a3d5c02e27	a99de9c08f4d4fa5d91db16a4b75567df3d49c40	313.0	3.0	1654.0	1883.672975	20.061089	True	1883.672975	12084.0	20.061089	1712.0	14.75572	0.0
223	5675729	5675729	1058	f22a4b65-115f-41a0-bf0b-6947ebd92438	7849	7400	0	[False]	retain	min_stat	read_balancing	read_count	0.999124	0.0	0.0	0.0	0.0	1e-06	0.0	4e-06	0.0	4e-06	0.0	0.000866	0.0	0.033048	0.004983	0.029899	0.0	0.06793	0.068927	FAX70708_pass_bcee8f90_a99de9c0_5.fastq.gz	-	FAX70708_pass_bcee8f90_a99de9c0_205.pod5	-	f22a4b65-115f-41a0-bf0b-6947ebd92438	a99de9c08f4d4fa5d91db16a4b75567df3d49c40	223.0	2.0	631.0	1884.372178	7.769256	True	1884.372178	4680.0	7.769256	283.0	10.846344	0.0
304	5673169	5673169	2692	99511a83-3c41-46dd-8cab-d9898b9df26c	11013	10502	2	[False]	retain	min_stat	read_balancing	read_count	0.0	0.0	0.999999	0.0	0.0	0.0	0.0	0.0	1e-06	0.0	0.0	0.0	0.0	0.000995	0.012956	0.029899	0.0	0.04385	0.045844									0.0
210	5679479	5679479	803	246a4819-84e5-4360-b6d1-afe87f7f0167	6049	5184	3	[False]	retain	min_stat	base_balancing	base_normalization	0.0	0.0	0.0	0.999954	0.0	4e-06	2e-06	0.0	0.0	2.8e-05	1.1e-05	0.0	0.0	0.000997	0.003989	0.088747	0.0	0.093732	0.124739	FAX70708_pass_bcee8f90_a99de9c0_5.fastq.gz	-	FAX70708_pass_bcee8f90_a99de9c0_207.pod5	-	246a4819-84e5-4360-b6d1-afe87f7f0167	a99de9c08f4d4fa5d91db16a4b75567df3d49c40	210.0	2.0	1486.0	1885.617198	19.411355	True	1885.617198	11693.0	19.411355	1721.0	14.645639	0.0
274	5681618	5681618	872	8e08bdd6-62cf-46ed-98e6-30e11cdb3eb0	3492	2723	9	[False]	retain	min_stat	read_balancing	read_count	0.00057	0.000789	0.001109	0.265472	0.000469	0.050319	0.000708	0.001589	0.000429	0.67304	0.004951	0.000234	0.000321	0.0	0.003991	0.045779	0.0	0.049771	0.138512	FAX70708_fail_bcee8f90_a99de9c0_0.fastq.gz	-	FAX70708_fail_bcee8f90_a99de9c0_26.pod5	-	8e08bdd6-62cf-46ed-98e6-30e11cdb3eb0	a99de9c08f4d4fa5d91db16a4b75567df3d49c40	274.0	2.0	440.0	1886.327357	8.841301	False	1886.327357	5326.0	8.841301	38.0	2.449993	0.0
306	5660665	5660665	1414	4242f6cd-ca00-4541-98fd-b7c3ef60941f	25244	0	failed_read	False	retain	too_long_read	blacklist_mock	failed_read	0.0	0.0	0.0	0.0	0.0	0.0	0.0	0.0	0.0	0.0	0.0		0.0	0.0	0.0	0.0	0.0	0.0	0.0									0.0
324	5681122	5681122	918	5eb9a06d-5d6c-4035-947c-cf9ece3b6d41	4436	3905	2	[False]	retain	min_stat	adapter_balancing	adapter_count	0.0	0.0	0.999978	3e-06	1.5e-05	0.0	0.0	0.0	0.0	3e-06	0.0	0.0	0.0	0.001385	0.001996	0.029245	0.0	0.032626	0.034126	FAX70708_pass_bcee8f90_a99de9c0_5.fastq.gz	-	FAX70708_pass_bcee8f90_a99de9c0_206.pod5	-	5eb9a06d-5d6c-4035-947c-cf9ece3b6d41	a99de9c08f4d4fa5d91db16a4b75567df3d49c40	324.0	3.0	653.0	1886.162683	8.461155	True	1886.162683	5097.0	8.461155	685.0	16.420813	0.0
305	5661391	5661391	3065	acd84043-28e6-4295-a893-e2e1fb04f152	25208	0	failed_read	False	retain	too_long_read	none	failed_read	0.0	0.0	0.0	0.0	0.0	0.0	0.0	0.0	0.0	0.0	0.0		0.0	0.001	0.0	0.0	0.0	0.001	0.001	FAX70708_fail_bcee8f90_a99de9c0_0.fastq.gz	-	FAX70708_fail_bcee8f90_a99de9c0_26.pod5	-	acd84043-28e6-4295-a893-e2e1fb04f152	a99de9c08f4d4fa5d91db16a4b75567df3d49c40	305.0	3.0	1833.0	1879.611886	19.747012	False	1879.611886	11895.0	19.747012	1530.0	6.9556	0.0
257	5662515	5662515	935	adec81c8-76c7-4ce8-b17a-68d965d4c878	25160	0	failed_read	False	retain	too_long_read	read_balancing	failed_read	0.0	0.0	0.0	0.0	0.0	0.0	0.0	0.0	0.0	0.0	0.0		0.0	0.000997	0.0	0.0	0.0	0.000997	0.000997									0.0
400	5682164	5682164	902	382cfd6c-8a85-411d-b391-37f8884d4a32	5409	4676	1	[False]	retain	no_balancing	none	none	3.4e-05	0.977747	0.001274	0.001112	9e-05	0.00327	7.5e-05	1.5e-05	0.003383	0.012932	2.2e-05	1.3e-05	3.4e-05	0.000948	0.001991	0.033619	0.0	0.036558	0.037112	FAX70708_pass_bcee8f90_a99de9c0_5.fastq.gz	-	FAX70708_pass_bcee8f90_a99de9c0_215.pod5	-	382cfd6c-8a85-411d-b391-37f8884d4a32	a99de9c08f4d4fa5d91db16a4b75567df3d49c40	400.0	3.0	7916.0	1886.508632	87.060757	True	1886.508632	52445.0	87.060757	8232.0	15.787106	0.0
294	5666334	5666334	1534	07f21ac5-d4da-4f52-92b1-00c0d0062a98	21654	21119	3	[False]	retain	no_balancing	none	none	0.0	0.0	0.0	0.999995	0.0	0.0	0.0	1e-06	0.0	2e-06	1e-06	0.0	0.0	0.000978	0.010906	0.037153	0.0	0.049038	0.052027	FAX70708_pass_bcee8f90_a99de9c0_5.fastq.gz	-	FAX70708_pass_bcee8f90_a99de9c0_207.pod5	-	07f21ac5-d4da-4f52-92b1-00c0d0062a98	a99de9c08f4d4fa5d91db16a4b75567df3d49c40	294.0	4.0	1071.0	1881.252988	24.244688	True	1881.252988	14605.0	24.244688	503.0	11.739786	0.0
266	5681635	5681635	942	cd861cc3-2fcf-4a0a-8b18-ff07da5d11c3	6369	5993	3	[False]	retain	no_balancing	blacklist_mock	none	0.0	0.0	0.0	0.99996	0.0	1e-06	0.0	2e-06	0.0	3.2e-05	5e-06	0.0	0.0	0.000503	0.004983	0.035883	0.0	0.041369	0.042368	FAX70708_pass_bcee8f90_a99de9c0_5.fastq.gz	-	FAX70708_pass_bcee8f90_a99de9c0_208.pod5	-	cd861cc3-2fcf-4a0a-8b18-ff07da5d11c3	a99de9c08f4d4fa5d91db16a4b75567df3d49c40	266.0	4.0	2142.0	1886.333001	28.296149	True	1886.333001	17045.0	28.296149	1927.0	10.820447	0.0
292	5681983	5681983	1311	d6196c2f-1f2f-4a5b-8f5c-8ccb36416d02	6566	5275	4	[False]	retain	no_balancing	blacklist_mock	none	0.0	0.0	0.0	0.0	0.999987	5e-06	1e-06	0.0	0.0	0.0	0.0	6e-06	0.0	0.002994	0.005983	0.175123	0.0	0.1841	0.185093									0.0
350	5682654	5682654	905	b3edc3a0-05dc-4e03-a84d-ff20f1ebee61	5144	4584	9	[False]	retain	min_stat	read_balancing	read_count	0.000198	5e-06	0.002499	2e-06	0.0	0.002577	0.0	6e-06	1.5e-05	0.994694	1e-06	2e-06	0.0	0.000993	0.003987	0.181106	0.0	0.186086	0.18808	FAX70708_pass_bcee8f90_a99de9c0_5.fastq.gz	-	FAX70708_pass_bcee8f90_a99de9c0_207.pod5	-	b3edc3a0-05dc-4e03-a84d-ff20f1ebee61	a99de9c08f4d4fa5d91db16a4b75567df3d49c40	350.0	3.0	1505.0	1886.671315	18.220452	True	1886.671315	10976.0	18.220452	1541.0	12.989861	0.0
270	5663436	5663436	1244	af186ade-53d7-4113-82ac-c9d7082fedcf	25222	0	failed_read	False	retain	too_long_read	blacklist_mock	failed_read	0.0	0.0	0.0	0.0	0.0	0.0	0.0	0.0	0.0	0.0	0.0		0.0	0.0	0.0	0.0	0.0	0.0	0.0									0.0
301	5663370	5663370	1103	b800aef4-810d-420b-aeea-0eb31b1ee118	25285	0	failed_read	False	retain	too_long_read	adapter_balancing	failed_read	0.0	0.0	0.0	0.0	0.0	0.0	0.0	0.0	0.0	0.0	0.0		0.0	0.0	0.0	0.0	0.0	0.0	0.0									0.0
205	5683392	5683392	1196	36f2bd64-b089-4d2b-aeb5-c3ea5bbc3f8a	5668	5350	3	[False]	retain	no_balancing	none	none	0.0	0.0	0.0	0.99905	0.0	4e-06	4e-06	0.000154	1e-06	0.00056	0.000226	0.0	0.0	0.000995	0.001993	0.028074	0.0	0.031061	0.034047	FAX70708_pass_bcee8f90_a99de9c0_5.fastq.gz	-	FAX70708_pass_bcee8f90_a99de9c0_205.pod5	-	36f2bd64-b089-4d2b-aeb5-c3ea5bbc3f8a	a99de9c08f4d4fa5d91db16a4b75567df3d49c40	205.0	4.0	476.0	1886.916335	6.832669	True	1886.916335	4116.0	6.832669	444.0	14.106657	0.0
239	5685194	5685194	1365	8a28aaec-c2f9-449b-974e-80faf9efc777	5054	3881	3	[False]	retain	no_balancing	none	none	2.2e-05	0.009605	1.6e-05	0.990007	2e-06	8e-06	1.2e-05	1.3e-05	1.2e-05	0.000133	0.00017	0.0	0.0	0.001999	0.004496	0.031035	0.0	0.037529	0.039519	FAX70708_pass_bcee8f90_a99de9c0_5.fastq.gz	-	FAX70708_pass_bcee8f90_a99de9c0_207.pod5	-	8a28aaec-c2f9-449b-974e-80faf9efc777	a99de9c08f4d4fa5d91db16a4b75567df3d49c40	239.0	2.0	1609.0	1887.514608	20.86587	True	1887.514608	12569.0	20.86587	1704.0	18.347895	0.0
303	5674607	5674607	1131	f0d29eca-a08a-4503-bafe-3027a02e3f51	15712	0	failed_read	False	reject	not_real_read	blacklist_mock	failed_read	0.0	0.0	0.0	0.0	0.0	0.0	0.0	0.0	0.0	0.0	0.0		0.0	0.000998	0.0	0.0	0.0	0.000998	0.000998									0.0
335	5684004	5684004	823	37e9f765-4ecb-4abc-b249-3baddcd40295	6034	5532	3	[False]	retain	no_balancing	blacklist_mock	none	1e-05	0.138214	4.9e-05	0.860808	1.1e-05	0.000187	1.6e-05	2.4e-05	0.000297	0.000191	0.000192	1e-06	0.0	0.010684	0.00598	0.035267	0.0	0.05193	0.05193	FAX70708_pass_bcee8f90_a99de9c0_5.fastq.gz	-	FAX70708_pass_bcee8f90_a99de9c0_206.pod5	-	37e9f765-4ecb-4abc-b249-3baddcd40295	a99de9c08f4d4fa5d91db16a4b75567df3d49c40	335.0	2.0	1081.0	1887.119522	13.391766	True	1887.119522	8067.0	13.391766	1136.0	15.60919	0.0
373	5683549	5683549	1045	b03c8eb5-df9c-4ee3-81cb-fc05e0016168	6345	5814	outlier	[ True]	retain	outlier_detected	none	none	0.000772	0.057084	0.001317	0.002476	0.001347	0.005637	0.002528	0.000656	0.023861	0.043689	0.000568	0.000996	0.859069	0.0	0.027905	0.033886	0.0	0.061791	0.063784									0.0
207	5683656	5683656	653	e8d7c355-0c69-4363-9d82-effcad26c645	7419	0	failed_read	False	reject	not_real_read	adapter_balancing	failed_read	0.0	0.0	0.0	0.0	0.0	0.0	0.0	0.0	0.0	0.0	0.0		0.0	0.00798	0.0	0.0	0.0	0.00798	0.00798									0.0
395	5679519	5679519	899	1892a1da-0fc0-4c7c-b9b6-12b965ab60af	10967	9984	10	[False]	retain	min_stat	base_balancing	base_normalization	0.0	0.0	0.0	0.0	0.0	0.0	0.0	0.0	0.0	0.0	1.0	0.0	0.0	0.000994	0.002988	0.034288	0.0	0.03827	0.040273									0.0
212	5686645	5686645	966	4307546b-dbcc-4ab2-9bfd-6012a01e1c25	4503	3832	4	[False]	retain	min_stat	adapter_balancing	adapter_count	0.0	0.0	0.0	0.0	0.999997	2e-06	0.0	0.0	0.0	0.0	0.0	0.0	0.0	0.000996	0.000997	0.035876	0.0	0.037868	0.038865	FAX70708_pass_bcee8f90_a99de9c0_5.fastq.gz	-	FAX70708_pass_bcee8f90_a99de9c0_206.pod5	-	4307546b-dbcc-4ab2-9bfd-6012a01e1c25	a99de9c08f4d4fa5d91db16a4b75567df3d49c40	212.0	1.0	972.0	1887.996348	12.643758	True	1887.996348	7616.0	12.643758	1022.0	17.820189	0.0
227	5666760	5666760	1653	66c7883c-5405-44a2-a901-a73f4a2c7fd1	25152	0	failed_read	False	retain	too_long_read	blacklist_mock	failed_read	0.0	0.0	0.0	0.0	0.0	0.0	0.0	0.0	0.0	0.0	0.0		0.0	0.0	0.0	0.0	0.0	0.0	0.0									0.0
235	5667105	5667105	2229	b11cca81-8876-4526-9749-3400ea345bce	25439	0	failed_read	False	retain	too_long_read	read_balancing	failed_read	0.0	0.0	0.0	0.0	0.0	0.0	0.0	0.0	0.0	0.0	0.0		0.0	0.0	0.0	0.0	0.0	0.0	0.0	FAX70708_pass_bcee8f90_a99de9c0_5.fastq.gz	-	FAX70708_pass_bcee8f90_a99de9c0_212.pod5	-	b11cca81-8876-4526-9749-3400ea345bce	a99de9c08f4d4fa5d91db16a4b75567df3d49c40	235.0	1.0	3887.0	1881.508964	61.485392	True	1881.508964	37038.0	61.485392	2747.0	12.408037	0.0
209	5686063	5686063	916	2b95281c-3344-401c-a7a8-e7972aa54ad1	6215	5332	4	[False]	retain	no_balancing	none	none	0.0	0.0	0.0	0.0	1.0	0.0	0.0	0.0	0.0	0.0	0.0	0.0	0.0	0.000997	0.00299	0.149742	0.0	0.153729	0.155904	FAX70708_pass_bcee8f90_a99de9c0_5.fastq.gz	-	FAX70708_pass_bcee8f90_a99de9c0_207.pod5	-	2b95281c-3344-401c-a7a8-e7972aa54ad1	a99de9c08f4d4fa5d91db16a4b75567df3d49c40	209.0	4.0	1234.0	1887.803121	15.39575	True	1887.803121	9274.0	15.39575	1263.0	17.316368	0.0
258	5686655	5686655	980	e966c9fc-3cb7-44f5-9532-1dfe838ed16e	5623	5107	4	[False]	retain	no_balancing	blacklist_mock	none	4e-06	0.000599	4e-06	1e-06	0.999183	2e-06	3e-06	3e-06	0.000194	0.0	3e-06	2e-06	0.0	0.000996	0.006976	0.144759	0.0	0.152732	0.154907	FAX70708_pass_bcee8f90_a99de9c0_5.fastq.gz	-	FAX70708_pass_bcee8f90_a99de9c0_207.pod5	-	e966c9fc-3cb7-44f5-9532-1dfe838ed16e	a99de9c08f4d4fa5d91db16a4b75567df3d49c40	258.0	2.0	1334.0	1887.999668	16.209827	True	1887.999668	9764.0	16.209827	1304.0	15.020652	0.0
325	5686488	5686488	908	7b59903d-a2ed-4452-9207-2ee59d04ca05	5790	5316	unclassified	[False]	retain	below_conf_pred	read_balancing	read_count	0.002299	0.025116	0.000528	0.388514	0.00041	0.03192	0.002148	0.012435	0.005607	0.522131	0.006575	0.000373	0.001943	0.0015	0.002994	0.150683	0.0	0.155177	0.156177									0.0
380	5688190	5688190	1325	798825b7-6c65-4367-94ce-71783e617d7a	4984	4353	unclassified	[False]	retain	below_conf_pred	read_balancing	read_count	0.001071	0.295016	0.001044	0.032894	0.001009	0.09034	0.004623	0.001227	0.023067	0.546129	0.001707	0.000586	0.001287	0.0	0.007973	0.037797	0.0	0.04577	0.053744	FAX70708_pass_bcee8f90_a99de9c0_5.fastq.gz	-	FAX70708_pass_bcee8f90_a99de9c0_209.pod5	-	798825b7-6c65-4367-94ce-71783e617d7a	a99de9c08f4d4fa5d91db16a4b75567df3d49c40	380.0	2.0	2730.0	1888.509296	34.678619	True	1888.509296	20890.0	34.678619	2850.0	15.810071	0.0
360	5687687	5687687	945	720ce23e-d988-4c77-b726-e9a42d3941fc	5836	4923	0	[False]	retain	min_stat	adapter_balancing	adapter_count	0.999794	0.0	0.0	0.0	0.0	0.0	0.0	1.5e-05	0.0	1e-06	0.0	0.00019	0.0	0.001993	0.010963	0.039791	0.000997	0.053745	0.055737									0.0
261	5687623	5687623	929	481e2393-4506-47ed-b557-f1a758dce7c6	5999	5273	0	[False]	retain	min_stat	adapter_balancing	adapter_count	0.999863	0.0	0.0	0.0	0.0	0.0	0.0	4.5e-05	3e-06	1.5e-05	0.0	7.4e-05	0.0	0.0	0.002993	0.034969	0.000997	0.038959	0.039955	FAX70708_pass_bcee8f90_a99de9c0_5.fastq.gz	-	FAX70708_pass_bcee8f90_a99de9c0_206.pod5	-	481e2393-4506-47ed-b557-f1a758dce7c6	a99de9c08f4d4fa5d91db16a4b75567df3d49c40	261.0	3.0	922.0	1888.321049	12.767928	True	1888.321049	7691.0	12.767928	886.0	12.640226	0.0
356	5687879	5687879	1109	859460a4-08e5-4e7e-b59e-b5bce0fe73e8	6967	6496	10	[False]	retain	min_stat	adapter_balancing	adapter_count	7e-06	9.1e-05	4.6e-05	0.001189	0.000199	0.102135	0.000554	0.000154	3.2e-05	0.000257	0.895334	1e-06	0.0	0.000757	0.002994	0.033885	0.0	0.037636	0.03814									0.0
275	5685407	5685407	1234	4084786e-72e0-486d-8770-ea2c2c5615ba	9559	0	failed_read	False	reject	not_real_read	none	failed_read	0.0	0.0	0.0	0.0	0.0	0.0	0.0	0.0	0.0	0.0	0.0		0.0	0.00051	0.0	0.0	0.0	0.00051	0.00051									0.0
216	5688693	5688693	954	6167ff4d-a934-4d51-8c23-f831cb315fb3	7051	6259	8	[False]	retain	no_balancing	none	none	0.0	0.0	0.0	0.0	0.0	0.0	0.0	0.0	0.999972	2.8e-05	0.0	0.0	0.0	0.000953	0.004986	0.032889	0.0	0.038828	0.040822	FAX70708_pass_bcee8f90_a99de9c0_5.fastq.gz	-	FAX70708_pass_bcee8f90_a99de9c0_207.pod5	-	6167ff4d-a934-4d51-8c23-f831cb315fb3	a99de9c08f4d4fa5d91db16a4b75567df3d49c40	216.0	2.0	1020.0	1888.676295	14.165339	True	1888.676295	8533.0	14.165339	1017.0	16.432003	0.0
286	5689617	5689617	1256	9ce77cac-cdfa-4fb0-9d41-24da1b935ccf	6107	5656	3	[False]	retain	min_stat	read_balancing	read_count	1e-06	0.000976	1e-06	0.998913	0.0	1e-06	2e-06	0.0	1e-06	2.9e-05	7.6e-05	0.0	0.0	0.000997	0.003986	0.033882	0.0	0.038866	0.039863	FAX70708_pass_bcee8f90_a99de9c0_5.fastq.gz	-	FAX70708_pass_bcee8f90_a99de9c0_207.pod5	-	9ce77cac-cdfa-4fb0-9d41-24da1b935ccf	a99de9c08f4d4fa5d91db16a4b75567df3d49c40	286.0	1.0	1498.0	1888.983068	18.948871	True	1888.983068	11414.0	18.948871	1726.0	17.598225	0.0
382	5692262	5692262	1180	309669ea-9a3b-4fd9-945f-6a856e5e616e	3905	2785	4	[False]	retain	min_stat	adapter_balancing	adapter_count	0.0	0.0	0.0	0.0	0.999984	2e-06	1e-06	0.0	7e-06	0.0	0.0	6e-06	0.0	0.000998	0.00104	0.07689	0.0	0.078928	0.094874	FAX70708_pass_bcee8f90_a99de9c0_5.fastq.gz	-	FAX70708_pass_bcee8f90_a99de9c0_205.pod5	-	309669ea-9a3b-4fd9-945f-6a856e5e616e	a99de9c08f4d4fa5d91db16a4b75567df3d49c40	382.0	1.0	214.0	1889.861222	2.640106	True	1889.861222	1590.0	2.640106	199.0	19.372023	0.0
237	5688341	5688341	805	5baebe86-7ee7-4dc8-801a-99f491b3ff36	8417	7818	3	[False]	retain	min_stat	read_balancing	read_count	0.000334	0.233691	0.001111	0.639032	0.000901	0.004301	0.009942	0.006425	0.029113	0.007686	0.015833	0.000186	0.051445	0.000997	0.006976	0.148068	0.0	0.156041	0.218802	FAX70708_pass_bcee8f90_a99de9c0_5.fastq.gz	-	FAX70708_pass_bcee8f90_a99de9c0_207.pod5	-	5baebe86-7ee7-4dc8-801a-99f491b3ff36	a99de9c08f4d4fa5d91db16a4b75567df3d49c40	237.0	4.0	1594.0	1888.559429	19.52822	True	1888.559429	11763.0	19.52822	1668.0	13.614195	0.0
338	5689268	5689268	905	08120510-77e2-4990-9b33-2bdd498cc8ca	8297	7607	3	[False]	retain	min_stat	adapter_balancing	adapter_count	0.0	0.0	0.0	0.999709	0.0	2e-06	7e-06	8e-06	0.0	0.00022	5.3e-05	0.0	0.0	0.000996	0.00299	0.031893	0.0	0.035879	0.036875	FAX70708_pass_bcee8f90_a99de9c0_5.fastq.gz	-	FAX70708_pass_bcee8f90_a99de9c0_206.pod5	-	08120510-77e2-4990-9b33-2bdd498cc8ca	a99de9c08f4d4fa5d91db16a4b75567df3d49c40	338.0	2.0	621.0	1888.867198	8.478088	True	1888.867198	5107.0	8.478088	545.0	13.147888	0.0
359	5692051	5692051	1036	e7c7d155-4ac9-4071-894d-b75187ae12b7	5902	4886	0	[False]	retain	min_stat	base_balancing	base_normalization	0.963725	1.4e-05	1.6e-05	1e-06	1.1e-05	6e-06	1e-06	0.000176	4e-06	0.000136	0.0	0.03591	0.0	0.001993	0.000996	0.032889	0.000996	0.036875	0.036875	FAX70708_pass_bcee8f90_a99de9c0_5.fastq.gz	-	FAX70708_pass_bcee8f90_a99de9c0_206.pod5	-	e7c7d155-4ac9-4071-894d-b75187ae12b7	a99de9c08f4d4fa5d91db16a4b75567df3d49c40	359.0	4.0	806.0	1889.791169	10.448207	True	1889.791169	6294.0	10.448207	781.0	16.018261	0.0
307	5684189	5684189	1074	429a8996-d184-4422-b31e-09d8bffb4c73	14240	13737	4	[False]	retain	no_balancing	none	none	4.6e-05	0.0004	4.3e-05	0.000267	0.998254	2.1e-05	0.000128	6.9e-05	0.000353	5e-05	0.000363	5e-06	0.0	0.000997	0.016943	0.033076	0.0	0.051015	0.052008	FAX70708_pass_bcee8f90_a99de9c0_5.fastq.gz	-	FAX70708_pass_bcee8f90_a99de9c0_211.pod5	-	429a8996-d184-4422-b31e-09d8bffb4c73	a99de9c08f4d4fa5d91db16a4b75567df3d49c40	307.0	1.0	2751.0	1887.180943	53.772576	True	1887.180943	32392.0	53.772576	1734.0	16.704576	0.0
396	5693047	5693047	836	92ee918f-80f1-45ca-8dc5-61b07b4fa944	5808	4215	8	[False]	retain	min_stat	base_balancing	base_normalization	0.0	0.0	0.0	0.0	0.0	0.0	0.0	0.0	0.999714	0.000284	1e-06	1e-06	0.0	0.001002	0.000996	0.032889	0.0	0.034886	0.036879	FAX70708_pass_bcee8f90_a99de9c0_5.fastq.gz	-	FAX70708_pass_bcee8f90_a99de9c0_208.pod5	-	92ee918f-80f1-45ca-8dc5-61b07b4fa944	a99de9c08f4d4fa5d91db16a4b75567df3d49c40	396.0	2.0	1770.0	1890.121846	22.377158	True	1890.121846	13480.0	22.377158	1719.0	15.693892	0.0
311	5689189	5689189	1084	c002cafe-485a-47f2-9b23-46496cb4f31e	9745	9285	unclassified	[False]	retain	below_conf_pred	read_balancing	read_count	1.6e-05	2.8e-05	8e-06	0.296904	5e-06	0.005093	0.000404	0.000309	1.8e-05	0.00269	0.694522	2e-06	2e-06	0.000993	0.00399	0.032898	0.000988	0.03887	0.040859	FAX70708_pass_bcee8f90_a99de9c0_5.fastq.gz	-	FAX70708_pass_bcee8f90_a99de9c0_208.pod5	-	c002cafe-485a-47f2-9b23-46496cb4f31e	a99de9c08f4d4fa5d91db16a4b75567df3d49c40	311.0	1.0	1850.0	1888.840969	26.635126	True	1888.840969	16045.0	26.635126	1710.0	15.49026	0.0
260	5694358	5694358	885	8143b6b3-212e-4a79-ac13-6c4bbc6ee450	4945	4585	4	[False]	retain	min_stat	adapter_balancing	adapter_count	0.0	0.0	0.0	0.0	1.0	0.0	0.0	0.0	0.0	0.0	0.0	0.0	0.0	0.000993	0.003986	0.035929	0.0	0.040909	0.043849	FAX70708_pass_bcee8f90_a99de9c0_5.fastq.gz	-	FAX70708_pass_bcee8f90_a99de9c0_208.pod5	-	8143b6b3-212e-4a79-ac13-6c4bbc6ee450	a99de9c08f4d4fa5d91db16a4b75567df3d49c40	260.0	1.0	1886.0	1890.557105	25.605246	True	1890.557105	15424.0	25.605246	1886.0	15.075941	0.0
241	5693280	5693280	1303	93c40a2b-12ca-4868-810c-3dfd1882766a	6488	6121	0	[False]	retain	min_stat	base_balancing	base_normalization	0.999991	0.0	0.0	0.0	0.0	0.0	0.0	5e-06	0.0	2e-06	0.0	2e-06	0.0	0.003986	0.00698	0.038058	0.0	0.049024	0.050021	FAX70708_pass_bcee8f90_a99de9c0_5.fastq.gz	-	FAX70708_pass_bcee8f90_a99de9c0_207.pod5	-	93c40a2b-12ca-4868-810c-3dfd1882766a	a99de9c08f4d4fa5d91db16a4b75567df3d49c40	241.0	4.0	1075.0	1890.199203	15.385458	True	1890.199203	9268.0	15.385458	1069.0	12.290579	0.0
397	5694431	5694431	984	15c8a881-ce91-4c37-a5fc-5882d7102e84	5463	5076	3	[False]	retain	min_stat	adapter_balancing	adapter_count	0.0	0.0	0.0	0.99896	0.0	1e-06	3e-06	4.9e-05	1e-06	9.4e-05	0.000892	0.0	0.0	0.001052	0.002985	0.033778	0.0	0.037815	0.039819	FAX70708_pass_bcee8f90_a99de9c0_5.fastq.gz	-	FAX70708_pass_bcee8f90_a99de9c0_208.pod5	-	15c8a881-ce91-4c37-a5fc-5882d7102e84	a99de9c08f4d4fa5d91db16a4b75567df3d49c40	397.0	2.0	1442.0	1890.581341	19.816069	True	1890.581341	11937.0	19.816069	1444.0	14.723825	0.0
287	5692812	5692812	1128	69e7d8eb-3973-4708-a157-d4604f12bd45	7613	7260	6	[False]	retain	no_balancing	none	none	0.0	0.0	0.0	0.0	0.0	0.0	0.99999	1e-06	0.0	5e-06	2e-06	1e-06	0.0	0.001001	0.009966	0.037872	0.000997	0.049837	0.050833	FAX70708_pass_bcee8f90_a99de9c0_5.fastq.gz	-	FAX70708_pass_bcee8f90_a99de9c0_206.pod5	-	69e7d8eb-3973-4708-a157-d4604f12bd45	a99de9c08f4d4fa5d91db16a4b75567df3d49c40	287.0	2.0	866.0	1890.043825	11.032537	True	1890.043825	6646.0	11.032537	778.0	12.765313	0.0
348	5695508	5695508	1130	4034dcee-abff-4419-8510-a33226ca2051	4834	4334	4	[False]	retain	min_stat	base_balancing	base_normalization	0.0	0.0	0.0	0.0	0.999998	1e-06	0.0	0.0	0.0	0.0	0.0	0.0	0.0	0.001992	0.001993	0.032906	0.0	0.036891	0.036891	FAX70708_pass_bcee8f90_a99de9c0_5.fastq.gz	-	FAX70708_pass_bcee8f90_a99de9c0_206.pod5	-	4034dcee-abff-4419-8510-a33226ca2051	a99de9c08f4d4fa5d91db16a4b75567df3d49c40	348.0	1.0	567.0	1890.938911	6.305777	True	1890.938911	3798.0	6.305777	467.0	15.283533	0.0
202	5675875	5675875	1785	6885875e-4c6f-4987-b83e-f3ae4081ac59	25630	0	failed_read	False	retain	too_long_read	read_balancing	failed_read	0.0	0.0	0.0	0.0	0.0	0.0	0.0	0.0	0.0	0.0	0.0		0.0	0.0	0.0	0.0	0.0	0.0	0.0	FAX70708_pass_bcee8f90_a99de9c0_5.fastq.gz	-	FAX70708_pass_bcee8f90_a99de9c0_207.pod5	-	6885875e-4c6f-4987-b83e-f3ae4081ac59	a99de9c08f4d4fa5d91db16a4b75567df3d49c40	202.0	4.0	1692.0	1884.420651	22.172975	True	1884.420651	13357.0	22.172975	1470.0	12.225696	0.0
220	5695396	5695396	1043	ad18fc95-899d-4c1d-b477-fb4842931fac	6591	6023	8	[False]	retain	no_balancing	none	none	0.0	0.0	0.0	0.0	0.0	0.0	0.0	0.0	0.999998	1e-06	1e-06	0.0	0.0	0.001849	0.001996	0.029895	0.0	0.033741	0.034745	FAX70708_pass_bcee8f90_a99de9c0_5.fastq.gz	-	FAX70708_pass_bcee8f90_a99de9c0_206.pod5	-	ad18fc95-899d-4c1d-b477-fb4842931fac	a99de9c08f4d4fa5d91db16a4b75567df3d49c40	220.0	4.0	831.0	1890.901726	9.329017	True	1890.901726	5619.0	9.329017	651.0	14.799729	0.0
245	5695263	5695263	1059	9c1215f5-ba6d-46b1-9633-a9f2221d6bd6	7155	6274	3	[False]	retain	min_stat	adapter_balancing	adapter_count	0.0	0.0	0.0	0.999884	0.0	0.0	3e-06	4.2e-05	1e-06	5.5e-05	1.5e-05	0.0	0.0	0.001029	0.003989	0.029845	0.0	0.034862	0.035887	FAX70708_pass_bcee8f90_a99de9c0_5.fastq.gz	-	FAX70708_pass_bcee8f90_a99de9c0_208.pod5	-	9c1215f5-ba6d-46b1-9633-a9f2221d6bd6	a99de9c08f4d4fa5d91db16a4b75567df3d49c40	245.0	2.0	1514.0	1890.85757	18.574037	True	1890.85757	11189.0	18.574037	1586.0	13.381434	0.0
219	5696995	5696995	1024	3bafe665-a36d-4cb9-ab8e-c28356b8fe11	6483	5752	6	[False]	reject	blacklisted	blacklist_mock	none	1e-05	2e-06	7e-06	9e-06	0.00016	0.001107	0.997761	2.5e-05	0.000103	4.7e-05	2.9e-05	0.000727	1.1e-05	0.000996	0.001993	0.130246	0.0	0.133235	0.134229									0.0
247	5697757	5697757	1114	cbc3b383-5dbd-48e1-8d6d-d1785779c9fc	5954	4922	9	[False]	retain	min_stat	adapter_balancing	adapter_count	0.002539	4e-06	0.002213	2e-06	1e-06	0.000562	1e-06	6e-06	0.000228	0.994138	0.0	0.000306	0.0	0.000997	0.009966	0.120279	0.0	0.131243	0.133233	FAX70708_pass_bcee8f90_a99de9c0_5.fastq.gz	-	FAX70708_pass_bcee8f90_a99de9c0_208.pod5	-	cbc3b383-5dbd-48e1-8d6d-d1785779c9fc	a99de9c08f4d4fa5d91db16a4b75567df3d49c40	247.0	3.0	1405.0	1891.685591	17.804781	True	1891.685591	10725.0	17.804781	1490.0	16.753332	0.0
340	5697099	5697099	909	db55a543-c43b-42f0-93e1-9a6f2c8044f4	6798	6126	2	[False]	retain	min_stat	read_balancing	read_count	0.000227	1e-06	0.997812	2e-06	6e-06	0.000702	1e-06	9e-06	7e-06	0.001166	6.4e-05	2e-06	0.0	0.000995	0.001993	0.088818	0.0	0.091806	0.138644	FAX70708_pass_bcee8f90_a99de9c0_5.fastq.gz	-	FAX70708_pass_bcee8f90_a99de9c0_210.pod5	-	db55a543-c43b-42f0-93e1-9a6f2c8044f4	a99de9c08f4d4fa5d91db16a4b75567df3d49c40	340.0	3.0	2641.0	1891.467131	35.429283	True	1891.467131	21342.0	35.429283	2553.0	15.097037	0.0
236	5679968	5679968	2139	70546578-3c03-4eee-8bb2-e655f2dda42b	25009	0	failed_read	False	retain	too_long_read	base_balancing	failed_read	0.0	0.0	0.0	0.0	0.0	0.0	0.0	0.0	0.0	0.0	0.0		0.0	0.0	0.0	0.0	0.0	0.0	0.0									0.0
389	5699083	5699083	938	b967f7f9-530c-4684-85e1-e7ed212b0e0d	5978	5025	2	[False]	retain	min_stat	read_balancing	read_count	0.0	0.0	0.999992	0.0	3e-06	0.0	0.0	0.0	3e-06	0.0	0.0	0.0	0.0	0.000997	0.00299	0.030896	0.000997	0.035879	0.035879	FAX70708_pass_bcee8f90_a99de9c0_5.fastq.gz	-	FAX70708_pass_bcee8f90_a99de9c0_206.pod5	-	b967f7f9-530c-4684-85e1-e7ed212b0e0d	a99de9c08f4d4fa5d91db16a4b75567df3d49c40	389.0	3.0	797.0	1892.12583	10.75332	True	1892.12583	6477.0	10.75332	828.0	16.670368	0.0
346	5680322	5680322	1044	6ace35ea-d955-4f67-9ea2-213f55bd38f7	25122	0	failed_read	False	retain	too_long_read	base_balancing	failed_read	0.0	0.0	0.0	0.0	0.0	0.0	0.0	0.0	0.0	0.0	0.0		0.0	0.0	0.0	0.0	0.0	0.0	0.0									0.0
337	5699975	5699975	1074	221e4486-8b93-482b-855c-3e95438d13ea	6010	5192	4	[False]	retain	no_balancing	blacklist_mock	none	0.0	0.0	0.0	0.0	0.999938	1e-06	1e-06	0.0	0.0	0.0	5.8e-05	0.0	0.0	0.001094	0.000997	0.033321	0.0	0.035412	0.036407	FAX70708_pass_bcee8f90_a99de9c0_5.fastq.gz	-	FAX70708_pass_bcee8f90_a99de9c0_208.pod5	-	221e4486-8b93-482b-855c-3e95438d13ea	a99de9c08f4d4fa5d91db16a4b75567df3d49c40	337.0	4.0	1593.0	1892.421979	21.302125	True	1892.421979	12832.0	21.302125	1719.0	17.031429	0.0
242	5700916	5700916	1050	e16bc68c-b71b-4b26-83c9-610d7ccc4761	5052	4630	4	[False]	retain	min_stat	read_balancing	read_count	0.0	0.0	0.0	0.0	0.999995	0.0	0.0	0.0	0.0	0.0	5e-06	0.0	0.0	0.000997	0.001993	0.034883	0.0	0.037872	0.039865	FAX70708_pass_bcee8f90_a99de9c0_5.fastq.gz	-	FAX70708_pass_bcee8f90_a99de9c0_208.pod5	-	e16bc68c-b71b-4b26-83c9-610d7ccc4761	a99de9c08f4d4fa5d91db16a4b75567df3d49c40	242.0	1.0	1355.0	1892.734396	18.404382	True	1892.734396	11086.0	18.404382	1425.0	18.603577	0.0
296	5699762	5699762	1375	5ba59958-0ec1-451d-b942-5e3fce779334	7098	6668	4	[False]	retain	min_stat	base_balancing	base_normalization	0.0	0.0	0.0	0.0	0.999871	4e-06	3.3e-05	3e-06	6e-06	1e-06	8.1e-05	0.0	1e-06	0.001161	0.001994	0.029899	0.0	0.033053	0.035048	FAX70708_pass_bcee8f90_a99de9c0_5.fastq.gz	-	FAX70708_pass_bcee8f90_a99de9c0_208.pod5	-	5ba59958-0ec1-451d-b942-5e3fce779334	a99de9c08f4d4fa5d91db16a4b75567df3d49c40	296.0	2.0	1811.0	1892.351262	20.157371	True	1892.351262	12142.0	20.157371	1700.0	14.100653	0.0
285	5704164	5704164	1396	0ece258e-afc8-4fd7-a715-16db08809f96	3289	0	failed_read	False	reject	not_real_read	blacklist_mock	failed_read	0.0	0.0	0.0	0.0	0.0	0.0	0.0	0.0	0.0	0.0	0.0		0.0	0.001504	0.0	0.0	0.0	0.001504	0.001504									0.0
211	5703859	5703859	981	6a2c8248-ca18-424a-bac5-87b445e7aeb1	3651	2825	9	[False]	retain	min_stat	adapter_balancing	adapter_count	0.011288	1.5e-05	0.009322	3.4e-05	2.6e-05	0.079497	2.3e-05	0.000238	1.7e-05	0.898603	6.4e-05	0.000861	1.1e-05	0.000997	0.004982	0.032496	0.0	0.038475	0.039471									0.0
215	5682832	5682832	2257	2c35efb5-1095-43fe-9634-0b0bac916908	25424	0	failed_read	False	retain	too_long_read	adapter_balancing	failed_read	0.0	0.0	0.0	0.0	0.0	0.0	0.0	0.0	0.0	0.0	0.0		0.0	0.0	0.0	0.0	0.0	0.0	0.0	FAX70708_pass_bcee8f90_a99de9c0_5.fastq.gz	-	FAX70708_pass_bcee8f90_a99de9c0_206.pod5	-	2c35efb5-1095-43fe-9634-0b0bac916908	a99de9c08f4d4fa5d91db16a4b75567df3d49c40	215.0	2.0	816.0	1886.730412	11.744688	True	1886.730412	7075.0	11.744688	684.0	11.103545	0.0
383	5696180	5696180	1242	bc83f539-acb6-442b-8fad-1f591a77cb40	12226	11396	2	[False]	retain	no_balancing	blacklist_mock	none	0.0	0.0	1.0	0.0	0.0	0.0	0.0	0.0	0.0	0.0	0.0	0.0	0.0	0.001067	0.002974	0.033841	0.0	0.037882	0.037882	FAX70708_pass_bcee8f90_a99de9c0_5.fastq.gz	-	FAX70708_pass_bcee8f90_a99de9c0_207.pod5	-	bc83f539-acb6-442b-8fad-1f591a77cb40	a99de9c08f4d4fa5d91db16a4b75567df3d49c40	383.0	2.0	977.0	1891.162019	14.482072	True	1891.162019	8724.0	14.482072	819.0	15.325337	0.0
264	5693171	5693171	1004	627ac5f4-b1dd-49c8-9e74-9bdeb39a0e1c	16016	15705	3	[False]	retain	no_balancing	none	none	4e-06	0.000354	1e-06	0.998441	0.0	3.2e-05	2e-06	1.6e-05	9e-06	0.000971	0.000171	0.0	0.0	0.000993	0.004986	0.031893	0.0	0.037872	0.038869	FAX70708_pass_bcee8f90_a99de9c0_5.fastq.gz	-	FAX70708_pass_bcee8f90_a99de9c0_207.pod5	-	627ac5f4-b1dd-49c8-9e74-9bdeb39a0e1c	a99de9c08f4d4fa5d91db16a4b75567df3d49c40	264.0	3.0	950.0	1890.163015	18.849934	True	1890.163015	11355.0	18.849934	495.0	13.476439	0.0
253	5701525	5701525	1231	f73be370-490a-41a7-8707-0a5d691bac06	8344	6708	10	[False]	retain	min_stat	base_balancing	base_normalization	0.0	0.0	0.0	0.0	0.0	0.0	0.0	0.0	0.0	0.0	1.0	0.0	0.0	0.001046	0.003934	0.035478	0.0	0.040458	0.042464	FAX70708_pass_bcee8f90_a99de9c0_5.fastq.gz	-	FAX70708_pass_bcee8f90_a99de9c0_209.pod5	-	f73be370-490a-41a7-8707-0a5d691bac06	a99de9c08f4d4fa5d91db16a4b75567df3d49c40	253.0	4.0	2062.0	1892.936587	25.131806	True	1892.936587	15139.0	25.131806	2116.0	16.940216	0.0
310	5703240	5703240	980	a2bf8942-63a8-480a-a389-0cd6880b74a7	6447	5193	2	[False]	retain	no_balancing	blacklist_mock	none	0.01339	0.000885	0.950149	0.000283	0.017654	0.003903	8.2e-05	0.004145	0.000752	0.005246	0.000269	0.003221	2.1e-05	0.001586	0.000997	0.033885	0.0	0.036468	0.037472	FAX70708_pass_bcee8f90_a99de9c0_5.fastq.gz	-	FAX70708_pass_bcee8f90_a99de9c0_207.pod5	-	a2bf8942-63a8-480a-a389-0cd6880b74a7	a99de9c08f4d4fa5d91db16a4b75567df3d49c40	310.0	3.0	588.0	1893.505976	8.664343	True	1893.505976	5219.0	8.664343	567.0	13.279659	0.0
243	5704318	5704318	1110	4185abb4-25fb-48f1-9151-afb4d4ad1fac	6220	5714	8	[False]	retain	min_stat	base_balancing	base_normalization	0.001256	0.022344	0.003106	0.001275	0.101168	0.000408	0.001694	0.000552	0.866996	0.000205	0.000868	8.5e-05	4.4e-05	0.002989	0.012955	0.046847	0.000996	0.063787	0.066772	FAX70708_pass_bcee8f90_a99de9c0_5.fastq.gz	-	FAX70708_pass_bcee8f90_a99de9c0_208.pod5	-	4185abb4-25fb-48f1-9151-afb4d4ad1fac	a99de9c08f4d4fa5d91db16a4b75567df3d49c40	243.0	4.0	1306.0	1893.863878	18.13911	True	1893.863878	10927.0	18.13911	1372.0	16.512875	0.0
205	5704477	5704477	1202	deccd3e1-0e3a-43b4-b743-1ac632ab72bb	7065	6726	0	[False]	retain	no_balancing	none	none	0.999112	0.0	0.0	0.0	0.0	0.0	0.0	3.1e-05	0.0	1e-06	0.0	0.000854	0.0	0.001055	0.00399	0.032889	0.0	0.037934	0.038875	FAX70708_pass_bcee8f90_a99de9c0_5.fastq.gz	-	FAX70708_pass_bcee8f90_a99de9c0_208.pod5	-	deccd3e1-0e3a-43b4-b743-1ac632ab72bb	a99de9c08f4d4fa5d91db16a4b75567df3d49c40	205.0	4.0	1549.0	1893.916667	20.389774	True	1893.916667	12282.0	20.389774	1536.0	16.903709	0.0
349	5705603	5705603	895	fe69c88e-6a78-47dc-b4ce-ab1f5ab98b3e	7163	6335	3	[False]	retain	min_stat	adapter_balancing	adapter_count	1e-06	3e-06	1e-06	0.996935	1e-06	9e-06	7e-06	2.7e-05	2e-06	1.9e-05	0.002996	0.0	0.0	0.002933	0.011899	0.057665	0.0	0.072497	0.135349	FAX70708_pass_bcee8f90_a99de9c0_5.fastq.gz	-	FAX70708_pass_bcee8f90_a99de9c0_208.pod5	-	fe69c88e-6a78-47dc-b4ce-ab1f5ab98b3e	a99de9c08f4d4fa5d91db16a4b75567df3d49c40	349.0	2.0	1640.0	1894.290505	18.704183	True	1894.290505	11267.0	18.704183	1687.0	15.06844	0.0
327	5705776	5705776	985	a90699bc-6d5f-41fe-bd86-7c737d4e794f	7436	6896	3	[False]	retain	min_stat	read_balancing	read_count	0.0	1e-06	0.0	0.998579	0.0	1.2e-05	3e-06	6e-06	0.0	2e-05	0.001377	0.0	0.0	0.0	0.003986	0.164012	0.000997	0.168996	0.20089	FAX70708_pass_bcee8f90_a99de9c0_5.fastq.gz	-	FAX70708_pass_bcee8f90_a99de9c0_206.pod5	-	a90699bc-6d5f-41fe-bd86-7c737d4e794f	a99de9c08f4d4fa5d91db16a4b75567df3d49c40	327.0	3.0	414.0	1894.347942	6.200199	True	1894.347942	3735.0	6.200199	327.0	20.676729	0.0
219	5708069	5708069	1027	4571a0e4-49cd-40c3-893d-e92622762edf	6016	5072	unclassified	[False]	retain	below_conf_pred	blacklist_mock	none	0.00111	0.597206	0.007383	0.322988	0.000612	0.002849	0.000666	0.000834	0.007051	0.057138	0.001403	0.000415	0.000346	0.0	0.003989	0.031889	0.0	0.035879	0.075748	FAX70708_pass_bcee8f90_a99de9c0_5.fastq.gz	-	FAX70708_pass_bcee8f90_a99de9c0_207.pod5	-	4571a0e4-49cd-40c3-893d-e92622762edf	a99de9c08f4d4fa5d91db16a4b75567df3d49c40	219.0	4.0	896.0	1895.10923	11.64575	True	1895.10923	7015.0	11.64575	924.0	14.667086	0.0
342	5708553	5708553	953	5ff0f11b-27e7-4fc6-bce8-4fec04138bec	5063	4541	2	[False]	retain	min_stat	adapter_balancing	adapter_count	0.0	0.0	0.999959	0.0	3.9e-05	0.0	0.0	0.0	0.0	0.0	0.0	1e-06	0.0	0.000956	0.006977	0.029903	0.0	0.037836	0.052783	FAX70708_pass_bcee8f90_a99de9c0_5.fastq.gz	-	FAX70708_pass_bcee8f90_a99de9c0_207.pod5	-	5ff0f11b-27e7-4fc6-bce8-4fec04138bec	a99de9c08f4d4fa5d91db16a4b75567df3d49c40	342.0	1.0	803.0	1895.26992	10.926627	True	1895.26992	6582.0	10.926627	882.0	16.156223	0.0
332	5708031	5708031	1222	34a880d4-e0bd-4f2a-9d1d-11f0ec4690a0	6199	5518	0	[False]	retain	min_stat	adapter_balancing	adapter_count	0.980759	4e-06	2.1e-05	2e-06	2e-06	4.6e-05	3e-06	0.000134	9e-06	0.001148	1e-06	0.01787	0.0	0.000902	0.003989	0.035876	0.0	0.040767	0.04675	FAX70708_pass_bcee8f90_a99de9c0_5.fastq.gz	-	FAX70708_pass_bcee8f90_a99de9c0_208.pod5	-	34a880d4-e0bd-4f2a-9d1d-11f0ec4690a0	a99de9c08f4d4fa5d91db16a4b75567df3d49c40	332.0	1.0	1201.0	1895.096614	14.417331	True	1895.096614	8685.0	14.417331	1150.0	14.795282	0.0
375	5703696	5703696	1322	a8c1061e-dd48-4941-814f-333405eb8c20	10418	9843	unclassified	[False]	retain	below_conf_pred	read_balancing	read_count	2e-05	0.472706	0.000366	0.520676	2.6e-05	0.000209	0.000372	7.2e-05	0.000377	4.7e-05	0.005121	4e-06	3e-06	0.000996	0.019933	0.032887	0.0	0.053816	0.066775									0.0
201	5708435	5708435	1015	2ef6b18b-26fa-4554-9f6c-af40a8f98d8c	7139	6598	3	[False]	retain	no_balancing	none	none	0.000168	0.017376	1.6e-05	0.97773	5e-06	0.000378	1.1e-05	0.000208	5e-05	0.003103	0.000952	3e-06	2e-06	0.001001	0.003989	0.033882	0.0	0.038873	0.03987	FAX70708_pass_bcee8f90_a99de9c0_5.fastq.gz	-	FAX70708_pass_bcee8f90_a99de9c0_209.pod5	-	2ef6b18b-26fa-4554-9f6c-af40a8f98d8c	a99de9c08f4d4fa5d91db16a4b75567df3d49c40	201.0	2.0	1748.0	1895.230744	23.182271	True	1895.230744	13965.0	23.182271	1719.0	11.642225	0.0
360	5711272	5711272	951	6cae1a1c-94f6-47e7-9b8e-55180ae4c477	4750	4189	1	[False]	retain	min_stat	adapter_balancing	adapter_count	0.0	0.999867	0.0	9.8e-05	0.0	2.2e-05	0.0	0.0	5e-06	2e-06	5e-06	0.0	0.0	0.003986	0.004906	0.036755	0.0	0.045647	0.047642	FAX70708_pass_bcee8f90_a99de9c0_5.fastq.gz	-	FAX70708_pass_bcee8f90_a99de9c0_207.pod5	-	6cae1a1c-94f6-47e7-9b8e-55180ae4c477	a99de9c08f4d4fa5d91db16a4b75567df3d49c40	360.0	4.0	520.0	1896.172643	6.346946	True	1896.172643	3823.0	6.346946	620.0	14.303689	0.0
321	5710412	5710412	962	cd87b8da-de6c-4f63-b4a9-1477ed26ffa8	5866	5340	3	[False]	retain	min_stat	base_balancing	base_normalization	0.000556	0.002619	0.00018	0.890461	0.000173	7.2e-05	0.005813	0.010633	0.000352	0.000859	0.08812	3.7e-05	0.000127	0.004981	0.026135	0.042223	0.000998	0.074337	0.075547	FAX70708_pass_bcee8f90_a99de9c0_5.fastq.gz	-	FAX70708_pass_bcee8f90_a99de9c0_206.pod5	-	cd87b8da-de6c-4f63-b4a9-1477ed26ffa8	a99de9c08f4d4fa5d91db16a4b75567df3d49c40	321.0	3.0	567.0	1895.887118	7.281208	True	1895.887118	4386.0	7.281208	532.0	14.266353	0.0
314	5690713	5690713	1125	4dcf0197-42b8-41df-b7dd-ea9500593204	25757	0	failed_read	False	retain	too_long_read	base_balancing	failed_read	0.0	0.0	0.0	0.0	0.0	0.0	0.0	0.0	0.0	0.0	0.0		0.0	0.0	0.0	0.0	0.0	0.0	0.0									0.0
345	5711545	5711545	1009	b2dd8820-c31a-4992-99b0-6039a4e39f96	6269	5754	unclassified	[False]	retain	below_conf_pred	blacklist_mock	none	0.017885	0.286495	0.006477	0.151267	0.01549	0.007277	0.278136	0.039067	0.024633	0.034215	0.077611	0.054575	0.006872	0.001991	0.010962	0.047839	0.0	0.060792	0.06179	FAX70708_pass_bcee8f90_a99de9c0_5.fastq.gz	-	FAX70708_pass_bcee8f90_a99de9c0_206.pod5	-	b2dd8820-c31a-4992-99b0-6039a4e39f96	a99de9c08f4d4fa5d91db16a4b75567df3d49c40	345.0	2.0	546.0	1896.26328	6.296481	True	1896.26328	3793.0	6.296481	431.0	13.878306	0.0
208	5714957	5714957	1033	d3dee25b-44c0-47d4-8748-6d352610137c	4022	3377	4	[False]	retain	no_balancing	blacklist_mock	none	0.0	0.0	0.0	0.0	0.999999	0.0	0.0	0.0	0.0	0.0	0.0	0.0	0.0	0.000997	0.001993	0.183371	0.0	0.186361	0.233202	FAX70708_pass_bcee8f90_a99de9c0_5.fastq.gz	-	FAX70708_pass_bcee8f90_a99de9c0_206.pod5	-	d3dee25b-44c0-47d4-8748-6d352610137c	a99de9c08f4d4fa5d91db16a4b75567df3d49c40	208.0	2.0	434.0	1897.396082	5.560093	True	1897.396082	3349.0	5.560093	478.0	15.531303	0.0
356	5710187	5710187	1115	4779b639-ed64-47df-8d3e-54c91004a11c	8991	8518	10	[False]	retain	min_stat	adapter_balancing	adapter_count	0.0	3e-05	0.0	0.001091	0.0	3e-06	3e-06	1e-06	1e-06	1.1e-05	0.99886	0.0	0.0	0.00206	0.003982	0.02983	0.000997	0.036869	0.037869									0.0
211	5714193	5714193	987	e50425a4-8538-4929-afb0-021c92ebf8e3	5537	4984	3	[False]	retain	min_stat	adapter_balancing	adapter_count	0.00041	0.001637	0.000195	0.979418	2.2e-05	0.000276	0.000247	0.000534	0.000132	0.013162	0.003958	7e-06	1e-06	0.001981	0.003986	0.034882	0.0	0.040849	0.041846	FAX70708_pass_bcee8f90_a99de9c0_5.fastq.gz	-	FAX70708_pass_bcee8f90_a99de9c0_207.pod5	-	e50425a4-8538-4929-afb0-021c92ebf8e3	a99de9c08f4d4fa5d91db16a4b75567df3d49c40	211.0	3.0	893.0	1897.14243	10.871514	True	1897.14243	6549.0	10.871514	999.0	13.731509	0.0
262	5711752	5711752	755	db212b10-eef5-4ba4-949e-ceedb8218c03	8136	7763	3	[False]	retain	min_stat	read_balancing	read_count	1.3e-05	0.008861	1.4e-05	0.990997	1e-06	4e-06	8e-06	8e-06	1.7e-05	5.7e-05	1.9e-05	0.0	0.0	0.000997	0.004983	0.033491	0.0	0.03947	0.03947	FAX70708_pass_bcee8f90_a99de9c0_5.fastq.gz	-	FAX70708_pass_bcee8f90_a99de9c0_213.pod5	-	db212b10-eef5-4ba4-949e-ceedb8218c03	a99de9c08f4d4fa5d91db16a4b75567df3d49c40	262.0	4.0	4766.0	1896.332005	60.033201	True	1896.332005	36164.0	60.033201	3655.0	12.940349	0.0
299	5712277	5712277	1301	6013fc8f-ab7c-4091-897b-e7d061496bed	8880	7743	unclassified	[False]	retain	below_conf_pred	adapter_balancing	adapter_count	0.001239	0.007367	0.000896	0.085398	0.003947	0.000946	0.50122	0.010751	0.006731	0.001174	0.039444	0.00072	0.340169	0.001989	0.003985	0.04779	0.0	0.053764	0.055759	FAX70708_pass_bcee8f90_a99de9c0_5.fastq.gz	-	FAX70708_pass_bcee8f90_a99de9c0_208.pod5	-	6013fc8f-ab7c-4091-897b-e7d061496bed	a99de9c08f4d4fa5d91db16a4b75567df3d49c40	299.0	4.0	1496.0	1896.506308	18.099934	True	1896.506308	10903.0	18.099934	1538.0	16.372047	0.0
246	5712586	5712586	821	49925de1-d71a-4453-aa77-aeaa7ac3df26	9037	8678	unclassified	[False]	retain	below_conf_pred	base_balancing	base_normalization	0.624983	0.000326	0.287064	6.7e-05	0.000286	0.000439	0.000128	0.001088	0.008882	0.002231	6.4e-05	0.074389	5.3e-05	0.001	0.004982	0.031902	0.0	0.037884	0.03984	FAX70708_pass_bcee8f90_a99de9c0_5.fastq.gz	-	FAX70708_pass_bcee8f90_a99de9c0_207.pod5	-	49925de1-d71a-4453-aa77-aeaa7ac3df26	a99de9c08f4d4fa5d91db16a4b75567df3d49c40	246.0	4.0	592.0	1896.608898	7.870518	True	1896.608898	4741.0	7.870518	515.0	14.761627	0.0
223	5715913	5715913	1078	54324366-3af1-42b6-9b3f-bbfe276247b5	5788	5315	2	[False]	retain	min_stat	read_balancing	read_count	0.0	0.0	0.999979	0.0	8e-06	2e-06	0.0	0.0	0.0	1e-05	0.0	1e-06	0.0	0.001051	0.003988	0.034826	0.0	0.039865	0.042866	FAX70708_pass_bcee8f90_a99de9c0_5.fastq.gz	-	FAX70708_pass_bcee8f90_a99de9c0_207.pod5	-	54324366-3af1-42b6-9b3f-bbfe276247b5	a99de9c08f4d4fa5d91db16a4b75567df3d49c40	223.0	2.0	612.0	1897.713479	7.189575	True	1897.713479	4331.0	7.189575	518.0	14.008378	0.0
285	5714310	5714310	1399	d93f631c-97f7-43e6-b7d0-09225bcfcc2b	7781	7373	3	[False]	retain	no_balancing	blacklist_mock	none	0.000475	0.039178	0.000264	0.936128	0.000117	0.001876	0.000267	0.002235	0.000559	0.007661	0.007968	7.1e-05	0.0032	0.000998	0.004978	0.031951	0.0	0.037928	0.037928	FAX70708_pass_bcee8f90_a99de9c0_5.fastq.gz	-	FAX70708_pass_bcee8f90_a99de9c0_207.pod5	-	d93f631c-97f7-43e6-b7d0-09225bcfcc2b	a99de9c08f4d4fa5d91db16a4b75567df3d49c40	285.0	4.0	714.0	1897.181275	8.911355	True	1897.181275	5368.0	8.911355	547.0	14.38096	0.0
292	5697745	5697745	1313	c3362be2-219c-4887-9f15-2708160ef3ba	25255	0	failed_read	False	retain	too_long_read	blacklist_mock	failed_read	0.0	0.0	0.0	0.0	0.0	0.0	0.0	0.0	0.0	0.0	0.0		0.0	0.000997	0.0	0.0	0.0	0.000997	0.000997	FAX70708_fail_bcee8f90_a99de9c0_0.fastq.gz	-	FAX70708_fail_bcee8f90_a99de9c0_26.pod5	-	c3362be2-219c-4887-9f15-2708160ef3ba	a99de9c08f4d4fa5d91db16a4b75567df3d49c40	292.0	2.0	2126.0	1891.681607	33.662019	False	1891.681607	20278.0	33.662019	699.0	1.802711	0.0
283	5718857	5718857	804	d3762562-c97a-4303-a831-dc13ad72e18a	4333	3478	unclassified	[False]	retain	below_conf_pred	blacklist_mock	none	0.000648	0.001546	0.641108	0.002508	0.292121	0.00106	0.014065	0.000297	0.006043	0.000852	0.039413	0.000184	0.000156	0.0	0.000997	0.030303	0.0	0.0313	0.033293	FAX70708_pass_bcee8f90_a99de9c0_5.fastq.gz	-	FAX70708_pass_bcee8f90_a99de9c0_215.pod5	-	d3762562-c97a-4303-a831-dc13ad72e18a	a99de9c08f4d4fa5d91db16a4b75567df3d49c40	283.0	1.0	6682.0	1898.690903	75.50996	True	1898.690903	45487.0	75.50996	7231.0	16.125877	0.0
348	5719552	5719552	1136	3f7d70ba-4222-40e6-9751-a96359361cda	3663	3155	outlier	[ True]	retain	outlier_detected	base_balancing	base_normalization	0.000175	0.020999	0.000371	0.002703	0.000639	0.000272	0.015881	0.000654	0.00397	0.000563	0.001865	0.000358	0.951548	0.000995	0.000997	0.030898	0.0	0.03289	0.034881									0.0
365	5699316	5699316	1752	28aeef39-a89f-470c-932b-07f6273cffde	25561	0	failed_read	False	retain	too_long_read	base_balancing	failed_read	0.0	0.0	0.0	0.0	0.0	0.0	0.0	0.0	0.0	0.0	0.0		0.0	0.0	0.0	0.0	0.0	0.0	0.0	FAX70708_fail_bcee8f90_a99de9c0_0.fastq.gz	-	FAX70708_fail_bcee8f90_a99de9c0_26.pod5	-	28aeef39-a89f-470c-932b-07f6273cffde	a99de9c08f4d4fa5d91db16a4b75567df3d49c40	365.0	4.0	680.0	1892.203187	14.768924	False	1892.203187	8896.0	14.768924	160.0	3.649411	0.0
277	5719172	5719172	861	c069f378-e1a3-4e93-8201-78c825431007	5673	4425	unclassified	[False]	retain	below_conf_pred	none	none	3.1e-05	0.000148	3.5e-05	0.000162	0.0	0.553636	0.0	1.9e-05	1e-05	0.445955	3e-06	0.0	0.0	0.0	0.005983	0.034878	0.0	0.040861	0.040861	FAX70708_pass_bcee8f90_a99de9c0_5.fastq.gz	-	FAX70708_pass_bcee8f90_a99de9c0_207.pod5	-	c069f378-e1a3-4e93-8201-78c825431007	a99de9c08f4d4fa5d91db16a4b75567df3d49c40	277.0	1.0	612.0	1898.795485	9.484728	True	1898.795485	5713.0	9.484728	579.0	14.612969	0.0
325	5717896	5717896	923	c889071e-3826-4cdd-895c-020b7d023ebd	6826	5949	9	[False]	retain	min_stat	read_balancing	read_count	0.007644	1.3e-05	0.000395	3e-06	2e-06	0.003197	2e-06	9e-06	0.000408	0.987624	2e-06	0.000699	1e-06	0.0	0.003986	0.032889	0.0	0.036875	0.037872	FAX70708_pass_bcee8f90_a99de9c0_5.fastq.gz	-	FAX70708_pass_bcee8f90_a99de9c0_209.pod5	-	c889071e-3826-4cdd-895c-020b7d023ebd	a99de9c08f4d4fa5d91db16a4b75567df3d49c40	325.0	1.0	1536.0	1898.371846	21.468127	True	1898.371846	12932.0	21.468127	1556.0	18.24893	0.0
257	5719210	5719210	944	a0f37c33-41c6-4376-8a12-aed7b736869d	5684	5320	0	[False]	retain	min_stat	read_balancing	read_count	0.998453	0.0	0.0	0.0	0.0	2e-06	0.0	3e-06	1e-06	0.001052	0.0	0.000487	0.0	0.000997	0.004986	0.035664	0.0	0.041647	0.042644									0.0
295	5717812	5717812	1045	925fe942-9015-47a4-8813-a09460dd2132	7491	6653	3	[False]	retain	min_stat	base_balancing	base_normalization	0.001392	0.016995	0.043885	0.580732	0.133642	0.004989	0.023661	0.002252	0.130133	0.003255	0.05547	0.001219	0.002376	0.001426	0.00598	0.043208	0.0	0.050613	0.052607	FAX70708_pass_bcee8f90_a99de9c0_5.fastq.gz	-	FAX70708_pass_bcee8f90_a99de9c0_207.pod5	-	925fe942-9015-47a4-8813-a09460dd2132	a99de9c08f4d4fa5d91db16a4b75567df3d49c40	295.0	3.0	539.0	1898.343958	6.410691	True	1898.343958	3861.0	6.410691	424.0	13.700458	0.0
344	5716865	5716865	1091	f369c182-444f-4495-9e33-a02ae3d75b62	8801	7960	outlier	[ True]	retain	outlier_detected	base_balancing	base_normalization	0.000637	0.005607	0.00024	0.004637	0.008798	0.000477	0.150688	0.008439	0.007204	0.001115	0.005325	0.000628	0.806204	0.000993	0.014949	0.034883	0.0	0.050825	0.050825	FAX70708_pass_bcee8f90_a99de9c0_5.fastq.gz	-	FAX70708_pass_bcee8f90_a99de9c0_206.pod5	-	f369c182-444f-4495-9e33-a02ae3d75b62	a99de9c08f4d4fa5d91db16a4b75567df3d49c40	344.0	1.0	249.0	1898.029548	3.113878	True	1898.029548	1875.0	3.113878	138.0	13.043824	0.0
373	5719758	5719758	1059	5bca7b6f-645d-4745-b74d-1c2beb84d22f	6120	0	failed_read	False	reject	not_real_read	none	failed_read	0.0	0.0	0.0	0.0	0.0	0.0	0.0	0.0	0.0	0.0	0.0		0.0	0.000505	0.0	0.0	0.0	0.000505	0.000505									0.0
363	5722307	5722307	963	2dbccfde-3cfb-43eb-b98a-148bc2d8c35d	5538	4482	4	[False]	retain	min_stat	read_balancing	read_count	0.0	0.0	0.0	0.0	0.999715	3.1e-05	6.7e-05	4.6e-05	1.2e-05	3e-06	0.000116	1.1e-05	0.0	0.001991	0.000997	0.033885	0.0	0.036873	0.037869	FAX70708_pass_bcee8f90_a99de9c0_5.fastq.gz	-	FAX70708_pass_bcee8f90_a99de9c0_207.pod5	-	2dbccfde-3cfb-43eb-b98a-148bc2d8c35d	a99de9c08f4d4fa5d91db16a4b75567df3d49c40	363.0	2.0	670.0	1899.836321	8.01162	True	1899.836321	4826.0	8.01162	693.0	15.898418	0.0
301	5703543	5703543	1112	0e836e30-b2d3-423a-99a3-41e7a7af1d0c	25299	0	failed_read	False	retain	too_long_read	adapter_balancing	failed_read	0.0	0.0	0.0	0.0	0.0	0.0	0.0	0.0	0.0	0.0	0.0		0.0	0.0	0.0	0.0	0.0	0.0	0.0									0.0
269	5716790	5716790	982	6e9dbeba-90e6-440d-801c-1669b65fa9a6	12989	0	failed_read	False	reject	not_real_read	read_balancing	failed_read	0.0	0.0	0.0	0.0	0.0	0.0	0.0	0.0	0.0	0.0	0.0		0.0	0.002989	0.0	0.0	0.0	0.002989	0.002989									0.0
290	5725927	5725927	1369	5abfcd5a-8328-457f-be6c-5487207ef4f0	3748	3310	0	[False]	retain	min_stat	adapter_balancing	adapter_count	0.985432	4.2e-05	0.000197	1e-06	3e-06	5e-06	1e-06	0.000379	8.3e-05	0.000266	0.0	0.013591	0.0	0.0	0.003991	0.028902	0.000997	0.03389	0.035882	FAX70708_pass_bcee8f90_a99de9c0_5.fastq.gz	-	FAX70708_pass_bcee8f90_a99de9c0_207.pod5	-	5abfcd5a-8328-457f-be6c-5487207ef4f0	a99de9c08f4d4fa5d91db16a4b75567df3d49c40	290.0	4.0	578.0	1901.038181	7.126494	True	1901.038181	4293.0	7.126494	661.0	17.319283	0.0
375	5721523	5721523	1331	f4ed6db2-aafc-4cdf-b6cf-26cec7902c00	8387	7159	2	[False]	retain	min_stat	read_balancing	read_count	0.0	0.0	0.999994	1e-06	3e-06	0.0	0.0	0.0	0.0	1e-06	1e-06	0.0	0.0	0.004874	0.002001	0.030903	0.0	0.037778	0.03858	FAX70708_pass_bcee8f90_a99de9c0_5.fastq.gz	-	FAX70708_pass_bcee8f90_a99de9c0_209.pod5	-	f4ed6db2-aafc-4cdf-b6cf-26cec7902c00	a99de9c08f4d4fa5d91db16a4b75567df3d49c40	375.0	4.0	1690.0	1899.576029	23.686587	True	1899.576029	14268.0	23.686587	1633.0	17.460987	0.0
207	5718433	5718433	669	94a41358-26d3-488e-8e3c-3ff877d1d8d4	12312	11916	4	[False]	retain	min_stat	adapter_balancing	adapter_count	0.0	0.0	0.0	0.0	0.99997	3e-06	8e-06	4e-06	1e-05	0.0	5e-06	0.0	0.0	0.001128	0.002997	0.038865	0.0	0.042991	0.042991	FAX70708_pass_bcee8f90_a99de9c0_5.fastq.gz	-	FAX70708_pass_bcee8f90_a99de9c0_209.pod5	-	94a41358-26d3-488e-8e3c-3ff877d1d8d4	a99de9c08f4d4fa5d91db16a4b75567df3d49c40	207.0	3.0	1187.0	1898.550133	21.321381	True	1898.550133	12844.0	21.321381	980.0	17.380703	0.0
220	5724539	5724539	1045	e8add464-05cd-4a83-bed8-83c23b421702	6324	5973	4	[False]	retain	no_balancing	none	none	0.0	0.0	0.0	0.0	0.999997	0.0	1e-06	0.0	0.0	0.0	2e-06	0.0	0.0	0.001993	0.006976	0.031892	0.0	0.040861	0.041859	FAX70708_pass_bcee8f90_a99de9c0_5.fastq.gz	-	FAX70708_pass_bcee8f90_a99de9c0_207.pod5	-	e8add464-05cd-4a83-bed8-83c23b421702	a99de9c08f4d4fa5d91db16a4b75567df3d49c40	220.0	4.0	641.0	1900.577357	7.149734	True	1900.577357	4307.0	7.149734	479.0	10.597528	0.0
359	5724093	5724093	1038	2f5371c4-9f52-484d-9259-3e2f540ff72a	6713	6338	10	[False]	retain	min_stat	base_balancing	base_normalization	0.0	0.0	0.0	0.0	0.0	0.0	0.0	0.0	0.0	0.0	1.0	0.0	0.0	0.0	0.003987	0.032889	0.0	0.036875	0.038872	FAX70708_pass_bcee8f90_a99de9c0_5.fastq.gz	-	FAX70708_pass_bcee8f90_a99de9c0_207.pod5	-	2f5371c4-9f52-484d-9259-3e2f540ff72a	a99de9c08f4d4fa5d91db16a4b75567df3d49c40	359.0	4.0	480.0	1900.429283	6.791833	True	1900.429283	4091.0	6.791833	442.0	12.879602	0.0
338	5722867	5722867	909	d7ceca59-bb8f-4699-96d8-ee54629d3ec5	8697	7355	unclassified	[False]	retain	below_conf_pred	adapter_balancing	adapter_count	0.00699	0.002715	0.001428	0.000615	5.9e-05	0.296482	0.000144	0.013062	0.000616	0.67486	0.00129	0.001675	6.4e-05	0.000996	0.004983	0.033885	0.0	0.039865	0.039865	FAX70708_pass_bcee8f90_a99de9c0_5.fastq.gz	-	FAX70708_pass_bcee8f90_a99de9c0_207.pod5	-	d7ceca59-bb8f-4699-96d8-ee54629d3ec5	a99de9c08f4d4fa5d91db16a4b75567df3d49c40	338.0	2.0	371.0	1900.022244	4.99336	True	1900.022244	3008.0	4.99336	241.0	16.343285	0.0
328	5724657	5724657	1139	c797630b-3dd6-424d-a2c5-94d4d1038fb1	7364	6668	4	[False]	retain	min_stat	base_balancing	base_normalization	0.0	0.0	0.0	0.0	0.999714	1.4e-05	2e-06	3.3e-05	2e-06	1e-06	0.000235	1e-06	0.0	0.001007	0.001017	0.033292	0.0	0.035316	0.037292	FAX70708_pass_bcee8f90_a99de9c0_5.fastq.gz	-	FAX70708_pass_bcee8f90_a99de9c0_209.pod5	-	c797630b-3dd6-424d-a2c5-94d4d1038fb1	a99de9c08f4d4fa5d91db16a4b75567df3d49c40	328.0	3.0	1414.0	1900.616534	18.49502	True	1900.616534	11141.0	18.49502	1474.0	16.506809	0.0
227	5706818	5706818	1659	f2cb5081-2820-4a7c-a448-3b6e0d08a7dc	25052	0	failed_read	False	retain	too_long_read	blacklist_mock	failed_read	0.0	0.0	0.0	0.0	0.0	0.0	0.0	0.0	0.0	0.0	0.0		0.0	0.0	0.0	0.0	0.0	0.0	0.0									0.0
327	5726274	5726274	987	6cc5c399-574e-43de-8832-3f23f4422fa1	6324	5974	3	[False]	retain	min_stat	read_balancing	read_count	0.0	0.0	0.0	0.999977	0.0	0.0	1e-05	0.0	0.0	8e-06	5e-06	0.0	0.0	0.001	0.005996	0.03282	0.0	0.039816	0.041804	FAX70708_pass_bcee8f90_a99de9c0_5.fastq.gz	-	FAX70708_pass_bcee8f90_a99de9c0_208.pod5	-	6cc5c399-574e-43de-8832-3f23f4422fa1	a99de9c08f4d4fa5d91db16a4b75567df3d49c40	327.0	3.0	1154.0	1901.153386	16.219788	True	1901.153386	9770.0	16.219788	1118.0	14.881521	0.0
335	5726248	5726248	825	58fd0aa6-026a-4ee8-aba1-b5b00070cbdc	7246	6156	0	[False]	reject	blacklisted	blacklist_mock	none	0.999688	0.0	0.0	0.0	0.0	0.0	1e-06	0.000196	5e-06	2e-06	0.0	0.000107	0.0	0.0	0.003986	0.033886	0.0	0.037872	0.037872									0.0
382	5725906	5725906	1184	1cf9185e-4203-44cb-9fd7-f7a756b34f4d	7814	7247	9	[False]	retain	min_stat	adapter_balancing	adapter_count	0.002006	0.000209	0.000693	4.7e-05	1.4e-05	0.111174	4.7e-05	0.000131	0.019452	0.865476	8e-06	0.000742	1e-06	0.000994	0.007974	0.09599	0.0	0.104958	0.121897	FAX70708_pass_bcee8f90_a99de9c0_5.fastq.gz	-	FAX70708_pass_bcee8f90_a99de9c0_207.pod5	-	1cf9185e-4203-44cb-9fd7-f7a756b34f4d	a99de9c08f4d4fa5d91db16a4b75567df3d49c40	382.0	1.0	580.0	1901.031208	7.977424	True	1901.031208	4805.0	7.977424	532.0	16.785835	0.0
261	5727082	5727082	931	da743216-c4db-4ba4-9490-b9135b3d11d2	6794	6409	6	[False]	retain	min_stat	adapter_balancing	adapter_count	1.2e-05	0.000526	9e-06	0.006661	0.002222	6e-06	0.985612	0.000199	0.000157	8e-06	0.004582	4e-06	1e-06	0.000996	0.001997	0.120017	0.0	0.123011	0.168856	FAX70708_pass_bcee8f90_a99de9c0_5.fastq.gz	-	FAX70708_pass_bcee8f90_a99de9c0_208.pod5	-	da743216-c4db-4ba4-9490-b9135b3d11d2	a99de9c08f4d4fa5d91db16a4b75567df3d49c40	261.0	3.0	900.0	1901.421647	10.257304	True	1901.421647	6179.0	10.257304	785.0	10.829873	0.0
318	5726802	5726802	1129	d93c37d8-a3c0-4383-ac20-f41fe5812ce4	7565	6768	4	[False]	retain	min_stat	adapter_balancing	adapter_count	0.0	0.0	0.0	0.0	0.999943	9e-06	3e-06	4e-06	3.4e-05	2e-06	0.0	5e-06	0.0	0.000996	0.00299	0.029899	0.0	0.033884	0.034881	FAX70708_pass_bcee8f90_a99de9c0_5.fastq.gz	-	FAX70708_pass_bcee8f90_a99de9c0_207.pod5	-	d93c37d8-a3c0-4383-ac20-f41fe5812ce4	a99de9c08f4d4fa5d91db16a4b75567df3d49c40	318.0	2.0	470.0	1901.328685	6.349602	True	1901.328685	3825.0	6.349602	376.0	17.914112	0.0
297	5709862	5709862	2032	9457fd7d-bf72-47c1-a9df-92e1b6f90413	25213	0	failed_read	False	retain	too_long_read	base_balancing	failed_read	0.0	0.0	0.0	0.0	0.0	0.0	0.0	0.0	0.0	0.0	0.0		0.0	0.0	0.0	0.0	0.0	0.0	0.0									0.0
398	5726836	5726836	969	7cb50061-b808-4886-a7ea-05393e375804	7981	7555	8	[False]	retain	no_balancing	blacklist_mock	none	0.0	0.0	0.0	0.0	0.0	0.0	0.0	0.0	0.999999	0.0	1e-06	0.0	0.0	0.000994	0.019935	0.029902	0.0	0.050831	0.053815	FAX70708_pass_bcee8f90_a99de9c0_5.fastq.gz	-	FAX70708_pass_bcee8f90_a99de9c0_208.pod5	-	7cb50061-b808-4886-a7ea-05393e375804	a99de9c08f4d4fa5d91db16a4b75567df3d49c40	398.0	3.0	910.0	1901.339973	13.337317	True	1901.339973	8034.0	13.337317	777.0	16.562912	0.0
324	5710070	5710070	922	b450c5ad-6f10-4de3-858d-8116092fed23	25330	0	failed_read	False	retain	too_long_read	adapter_balancing	failed_read	0.0	0.0	0.0	0.0	0.0	0.0	0.0	0.0	0.0	0.0	0.0		0.0	0.0	0.0	0.0	0.0	0.0	0.0	FAX70708_pass_bcee8f90_a99de9c0_5.fastq.gz	-	FAX70708_pass_bcee8f90_a99de9c0_207.pod5	-	b450c5ad-6f10-4de3-858d-8116092fed23	a99de9c08f4d4fa5d91db16a4b75567df3d49c40	324.0	3.0	989.0	1895.773572	13.205843	True	1895.773572	7955.0	13.205843	998.0	14.327959	0.0
287	5729476	5729476	1132	ea4d248a-92c2-434f-80ee-bfd3e0c11f5b	6118	5171	8	[False]	retain	no_balancing	none	none	1.2e-05	1.3e-05	3e-06	2e-06	6e-06	0.000268	1.7e-05	4e-06	0.99961	4.1e-05	3e-06	1.8e-05	1e-06	0.00199	0.000999	0.032888	0.0	0.035877	0.036875									0.0
331	5730006	5730006	983	c7a0d667-398b-4c7a-b01f-f2f22cb046fc	6176	5537	3	[False]	retain	min_stat	read_balancing	read_count	0.0	1e-06	0.0	0.998627	0.0	1e-06	9e-06	0.000119	1e-06	2.3e-05	0.001219	0.0	0.0	0.000994	0.002989	0.033886	0.0	0.037869	0.038866	FAX70708_pass_bcee8f90_a99de9c0_5.fastq.gz	-	FAX70708_pass_bcee8f90_a99de9c0_209.pod5	-	c7a0d667-398b-4c7a-b01f-f2f22cb046fc	a99de9c08f4d4fa5d91db16a4b75567df3d49c40	331.0	2.0	1051.0	1902.39243	14.674303	True	1902.39243	8839.0	14.674303	1027.0	15.081581	0.0
255	5710860	5710860	1196	b922aed6-d1de-4a29-b97d-1a9a9fa5ce68	25698	0	failed_read	False	retain	too_long_read	base_balancing	failed_read	0.0	0.0	0.0	0.0	0.0	0.0	0.0	0.0	0.0	0.0	0.0		0.0	0.0	0.0	0.0	0.0	0.0	0.0									0.0
333	5730174	5730174	1191	75a5a250-75ac-4389-8fa9-db4905b29644	6456	5911	0	[False]	retain	no_balancing	none	none	0.999972	0.0	0.0	0.0	0.0	0.0	0.0	2.5e-05	1e-06	0.0	0.0	2e-06	0.0	0.000993	0.004984	0.13189	0.0	0.137867	0.138867	FAX70708_pass_bcee8f90_a99de9c0_5.fastq.gz	-	FAX70708_pass_bcee8f90_a99de9c0_208.pod5	-	75a5a250-75ac-4389-8fa9-db4905b29644	a99de9c08f4d4fa5d91db16a4b75567df3d49c40	333.0	4.0	974.0	1902.448207	11.653718	True	1902.448207	7020.0	11.653718	1077.0	15.334343	0.0
361	5731186	5731186	1032	42401321-c4ab-4b85-8696-3220e7bcb704	5768	5289	10	[False]	retain	no_balancing	none	none	4e-06	8e-06	0.0	0.000449	0.0	2e-05	2.2e-05	5.6e-05	1e-06	2.5e-05	0.999416	0.0	0.0	0.00199	0.006974	0.113954	0.0	0.122918	0.123917	FAX70708_pass_bcee8f90_a99de9c0_5.fastq.gz	-	FAX70708_pass_bcee8f90_a99de9c0_214.pod5	-	42401321-c4ab-4b85-8696-3220e7bcb704	a99de9c08f4d4fa5d91db16a4b75567df3d49c40	361.0	2.0	4366.0	1902.784197	63.476428	True	1902.784197	38238.0	63.476428	4609.0	16.845089	0.0
303	5711811	5711811	1140	b6ccd842-c5d9-4807-96ad-9aacc7ab3d3b	25267	0	failed_read	False	retain	too_long_read	blacklist_mock	failed_read	0.0	0.0	0.0	0.0	0.0	0.0	0.0	0.0	0.0	0.0	0.0		0.0	0.0	0.0	0.0	0.0	0.0	0.0									0.0
293	5731299	5731299	1108	f329a372-0dd1-465f-a76a-d4f56dc780db	6227	5902	7	[False]	retain	min_stat	base_balancing	base_normalization	0.029516	0.001883	0.003939	0.213842	0.000458	0.000509	0.000813	0.727139	0.002145	0.016199	0.002756	0.00047	0.000329	0.001507	0.003986	0.029898	0.0	0.035391	0.035391	FAX70708_pass_bcee8f90_a99de9c0_5.fastq.gz	-	FAX70708_pass_bcee8f90_a99de9c0_207.pod5	-	f329a372-0dd1-465f-a76a-d4f56dc780db	a99de9c08f4d4fa5d91db16a4b75567df3d49c40	293.0	3.0	342.0	1902.821713	4.796813	True	1902.821713	2889.0	4.796813	281.0	15.548533	0.0
216	5733603	5733603	956	82c3c402-c598-4c41-9840-ecef0ae8f876	4819	4421	10	[False]	retain	no_balancing	none	none	0.0	0.0	0.0	0.0	0.0	0.0	0.0	0.0	0.0	0.0	0.999999	1e-06	0.0	0.0	0.002989	0.049838	0.0	0.052827	0.054813	FAX70708_pass_bcee8f90_a99de9c0_5.fastq.gz	-	FAX70708_pass_bcee8f90_a99de9c0_212.pod5	-	82c3c402-c598-4c41-9840-ecef0ae8f876	a99de9c08f4d4fa5d91db16a4b75567df3d49c40	216.0	2.0	3297.0	1903.586653	39.059097	True	1903.586653	23529.0	39.059097	3172.0	15.119722	0.0
263	5733438	5733438	1605	1607cd98-14fb-45b1-afce-1ed671edfce2	4921	4530	8	[False]	retain	no_balancing	none	none	0.0	0.0	0.0	0.0	0.0	0.0	0.0	0.0	0.999999	0.0	0.0	0.0	0.0	0.006976	0.001994	0.042854	0.0	0.051824	0.052822	FAX70708_pass_bcee8f90_a99de9c0_5.fastq.gz	-	FAX70708_pass_bcee8f90_a99de9c0_208.pod5	-	1607cd98-14fb-45b1-afce-1ed671edfce2	a99de9c08f4d4fa5d91db16a4b75567df3d49c40	263.0	3.0	903.0	1903.531873	10.715471	True	1903.531873	6455.0	10.715471	848.0	14.42355	0.0
304	5714696	5714696	2723	3a069653-5b6d-4a44-a319-ed2db21b546d	25319	0	failed_read	False	retain	too_long_read	read_balancing	failed_read	0.0	0.0	0.0	0.0	0.0	0.0	0.0	0.0	0.0	0.0	0.0		0.0	0.0	0.0	0.0	0.0	0.0	0.0	FAX70708_fail_bcee8f90_a99de9c0_0.fastq.gz	-	FAX70708_fail_bcee8f90_a99de9c0_26.pod5	-	3a069653-5b6d-4a44-a319-ed2db21b546d	a99de9c08f4d4fa5d91db16a4b75567df3d49c40	304.0	1.0	1517.0	1897.309429	15.296813	False	1897.309429	9214.0	15.296813	377.0	1.921523	0.0
389	5733176	5733176	940	1e062e14-7d6c-4404-9697-153c87c8b0e5	6381	4882	8	[False]	retain	min_stat	read_balancing	read_count	3.7e-05	0.003641	1e-06	2e-06	1.2e-05	1.8e-05	3e-06	7e-06	0.996256	2.1e-05	3e-06	1e-06	0.0	0.0	0.002992	0.03005	0.0	0.033043	0.034035	FAX70708_pass_bcee8f90_a99de9c0_5.fastq.gz	-	FAX70708_pass_bcee8f90_a99de9c0_208.pod5	-	1e062e14-7d6c-4404-9697-153c87c8b0e5	a99de9c08f4d4fa5d91db16a4b75567df3d49c40	389.0	3.0	869.0	1903.444887	11.834661	True	1903.444887	7129.0	11.834661	939.0	19.566055	0.0
310	5736509	5736509	984	ca60f62c-48bb-45a4-a344-e6db02411594	3705	2961	8	[False]	retain	no_balancing	blacklist_mock	none	0.0	0.0	0.0	0.0	0.0	0.0	0.0	0.0	0.999999	0.0	1e-06	0.0	0.0	0.000994	0.0	0.031896	0.0	0.032891	0.034882									0.0
248	5715795	5715795	2687	698c4e96-f97e-4343-af4e-571e4192513e	25137	0	failed_read	False	retain	too_long_read	blacklist_mock	failed_read	0.0	0.0	0.0	0.0	0.0	0.0	0.0	0.0	0.0	0.0	0.0		0.0	0.0	0.0	0.0	0.0	0.0	0.0	FAX70708_fail_bcee8f90_a99de9c0_0.fastq.gz	-	FAX70708_fail_bcee8f90_a99de9c0_26.pod5	-	698c4e96-f97e-4343-af4e-571e4192513e	a99de9c08f4d4fa5d91db16a4b75567df3d49c40	248.0	4.0	869.0	1897.674303	20.99004	False	1897.674303	12644.0	20.99004	352.0	3.7983	0.0
335	5736269	5736269	828	73e3da3b-f630-45a6-ad3d-aa5ca656800d	4333	3720	3	[False]	retain	no_balancing	blacklist_mock	none	7e-06	0.003516	2e-06	0.996352	1e-06	8e-06	2e-06	8e-06	9e-06	6.5e-05	2.6e-05	0.0	3e-06	0.000997	0.003989	0.045282	0.000997	0.051265	0.057241	FAX70708_pass_bcee8f90_a99de9c0_5.fastq.gz	-	FAX70708_pass_bcee8f90_a99de9c0_207.pod5	-	73e3da3b-f630-45a6-ad3d-aa5ca656800d	a99de9c08f4d4fa5d91db16a4b75567df3d49c40	335.0	2.0	236.0	1904.47178	3.470784	True	1904.47178	2090.0	3.470784	249.0	15.961662	0.0
345	5735262	5735262	1011	bcc1bdbb-e716-41cc-921b-178ad702034d	5400	4933	9	[False]	retain	no_balancing	blacklist_mock	none	0.001097	1e-05	8.6e-05	3e-06	1e-06	0.002709	3e-06	5.8e-05	0.000121	0.995897	1e-06	1.4e-05	0.0	0.009966	0.00299	0.036312	0.0	0.049268	0.056244	FAX70708_pass_bcee8f90_a99de9c0_5.fastq.gz	-	FAX70708_pass_bcee8f90_a99de9c0_209.pod5	-	bcc1bdbb-e716-41cc-921b-178ad702034d	a99de9c08f4d4fa5d91db16a4b75567df3d49c40	345.0	2.0	1906.0	1904.13745	20.944223	True	1904.13745	12616.0	20.944223	1738.0	12.339234	0.0
357	5735409	5735409	1074	0eb8ed80-ee2d-433e-9c69-1be87ef82d41	5378	4503	4	[False]	retain	no_balancing	none	none	0.0	0.0	0.0	0.0	0.999988	1e-06	4e-06	0.0	4e-06	0.0	2e-06	0.0	0.0	0.001	0.008973	0.033885	0.0	0.043858	0.053825									0.0
258	5737139	5737139	982	fa545974-2576-4590-bea3-ed01389a2943	4867	4089	6	[False]	reject	blacklisted	blacklist_mock	none	0.0	0.0	0.0	0.0	0.0	0.0	0.999989	0.0	1e-05	0.0	0.0	0.0	0.0	0.006984	0.005976	0.045845	0.0	0.058806	0.060799									0.0
275	5735188	5735188	1253	fa428c24-6609-4a22-bee9-cd7bfbe6fb57	6979	6433	3	[False]	retain	no_balancing	none	none	1.4e-05	0.000433	3e-06	0.991003	2e-06	8.5e-05	5.3e-05	2.9e-05	4.8e-05	0.007688	0.00064	1e-06	0.0	0.001439	0.005984	0.052821	0.0	0.060244	0.078184	FAX70708_pass_bcee8f90_a99de9c0_5.fastq.gz	-	FAX70708_pass_bcee8f90_a99de9c0_208.pod5	-	fa428c24-6609-4a22-bee9-cd7bfbe6fb57	a99de9c08f4d4fa5d91db16a4b75567df3d49c40	275.0	3.0	599.0	1904.112882	8.156042	True	1904.112882	4913.0	8.156042	603.0	14.291679	0.0
212	5730662	5730662	970	4ac92e3d-c71d-48b5-8675-eff16c08bdb5	12240	11714	10	[False]	retain	min_stat	adapter_balancing	adapter_count	0.0	2e-06	0.0	0.000765	0.0	0.0	1e-06	1e-06	0.0	0.0	0.999231	0.0	0.0	0.0	0.007977	0.032889	0.0	0.040865	0.041861	FAX70708_pass_bcee8f90_a99de9c0_5.fastq.gz	-	FAX70708_pass_bcee8f90_a99de9c0_208.pod5	-	4ac92e3d-c71d-48b5-8675-eff16c08bdb5	a99de9c08f4d4fa5d91db16a4b75567df3d49c40	212.0	1.0	678.0	1902.610226	11.801129	True	1902.610226	7109.0	11.801129	384.0	14.129412	0.0
295	5737809	5737809	1049	2a5f4f84-2c51-4e67-85ff-fce93041d5cb	5490	4406	3	[False]	retain	min_stat	base_balancing	base_normalization	0.0	0.0	0.0	0.999986	0.0	0.0	0.0	0.0	0.0	1e-06	1.3e-05	0.0	0.0	0.000996	0.00399	0.118351	0.0	0.123337	0.184132	FAX70708_pass_bcee8f90_a99de9c0_5.fastq.gz	-	FAX70708_pass_bcee8f90_a99de9c0_208.pod5	-	2a5f4f84-2c51-4e67-85ff-fce93041d5cb	a99de9c08f4d4fa5d91db16a4b75567df3d49c40	295.0	3.0	817.0	1904.983068	9.690239	True	1904.983068	5837.0	9.690239	803.0	15.247316	0.0
209	5734857	5734857	922	0f39eeea-28db-4a0d-b9af-41fc3eb41e3e	9747	9236	9	[False]	retain	no_balancing	none	none	0.002401	1e-06	0.000226	4e-06	0.0	0.004724	9e-06	4.4e-05	3e-05	0.992537	3e-06	2.1e-05	0.0	0.017936	0.003989	0.034453	0.0	0.056378	0.059365	FAX70708_pass_bcee8f90_a99de9c0_5.fastq.gz	-	FAX70708_pass_bcee8f90_a99de9c0_210.pod5	-	0f39eeea-28db-4a0d-b9af-41fc3eb41e3e	a99de9c08f4d4fa5d91db16a4b75567df3d49c40	209.0	4.0	1822.0	1904.002988	26.417663	True	1904.002988	15914.0	26.417663	1693.0	16.977423	0.0
284	5736631	5736631	917	249bee3f-a54d-4a53-935d-b2a7e1a11d0e	8332	7001	9	[False]	retain	min_stat	adapter_balancing	adapter_count	6.2e-05	4e-06	7.5e-05	3e-06	2e-06	0.004479	1e-06	1e-06	3.7e-05	0.995333	0.0	4e-06	0.0	0.00156	0.004982	0.03389	0.0	0.040432	0.043423									0.0
341	5737544	5737544	989	04e81fe1-3dbb-4851-bb30-a92049466fbf	7339	6399	3	[False]	retain	no_balancing	none	none	0.0	0.0	0.0	0.999837	0.0	6e-06	2.3e-05	2e-06	1e-06	7.9e-05	5.2e-05	0.0	0.0	0.008973	0.014951	0.033889	0.0	0.057813	0.059799	FAX70708_pass_bcee8f90_a99de9c0_5.fastq.gz	-	FAX70708_pass_bcee8f90_a99de9c0_208.pod5	-	04e81fe1-3dbb-4851-bb30-a92049466fbf	a99de9c08f4d4fa5d91db16a4b75567df3d49c40	341.0	3.0	539.0	1904.895086	6.259628	True	1904.895086	3770.0	6.259628	424.0	14.68081	0.0
210	5740418	5740418	805	57ef392c-6db8-484d-865d-a5dfbf13d874	5620	5010	1	[False]	retain	min_stat	base_balancing	base_normalization	0.0	0.99997	5e-06	3e-06	0.0	0.0	0.0	0.0	2e-05	0.0	1e-06	0.0	0.0	0.000993	0.001995	0.035879	0.000997	0.039863	0.041856	FAX70708_pass_bcee8f90_a99de9c0_5.fastq.gz	-	FAX70708_pass_bcee8f90_a99de9c0_208.pod5	-	57ef392c-6db8-484d-865d-a5dfbf13d874	a99de9c08f4d4fa5d91db16a4b75567df3d49c40	210.0	2.0	470.0	1905.84927	6.857238	True	1905.84927	4130.0	6.857238	438.0	14.678894	0.0
224	5742316	5742316	1109	c801a4c3-3260-4ff3-8df3-2afd4ac3963c	4719	4204	9	[False]	retain	no_balancing	blacklist_mock	none	0.000449	0.000401	8.1e-05	0.000173	7e-06	0.003238	2.5e-05	0.001487	0.000461	0.993525	4.1e-05	0.000109	4e-06	0.000505	0.001996	0.168561	0.0	0.171062	0.188003	FAX70708_pass_bcee8f90_a99de9c0_5.fastq.gz	-	FAX70708_pass_bcee8f90_a99de9c0_209.pod5	-	c801a4c3-3260-4ff3-8df3-2afd4ac3963c	a99de9c08f4d4fa5d91db16a4b75567df3d49c40	224.0	2.0	1244.0	1906.479416	13.647078	True	1906.479416	8221.0	13.647078	1201.0	15.513414	0.0
282	5741007	5741007	913	7c6ab86d-ca3d-4f45-b1e7-41025e5a1156	5918	4908	1	[False]	retain	no_balancing	none	none	0.0	0.998362	1e-06	0.001621	0.0	0.0	0.0	0.0	8e-06	1e-06	6e-06	0.0	0.0	0.000996	0.001996	0.07234	0.0	0.075332	0.154066	FAX70708_pass_bcee8f90_a99de9c0_5.fastq.gz	-	FAX70708_pass_bcee8f90_a99de9c0_208.pod5	-	7c6ab86d-ca3d-4f45-b1e7-41025e5a1156	a99de9c08f4d4fa5d91db16a4b75567df3d49c40	282.0	2.0	442.0	1906.044821	6.502656	True	1906.044821	3917.0	6.502656	426.0	16.140106	0.0
338	5739227	5739227	911	d3d57596-0f80-41b6-9b7f-235f3a042eb7	8459	7519	3	[False]	retain	min_stat	adapter_balancing	adapter_count	0.000303	0.032017	0.000204	0.936875	0.000204	0.00028	0.000822	0.000721	0.000876	0.000831	0.003265	6.8e-05	0.023535	0.000957	0.004983	0.028905	0.0	0.034846	0.036831	FAX70708_pass_bcee8f90_a99de9c0_5.fastq.gz	-	FAX70708_pass_bcee8f90_a99de9c0_212.pod5	-	d3d57596-0f80-41b6-9b7f-235f3a042eb7	a99de9c08f4d4fa5d91db16a4b75567df3d49c40	338.0	2.0	3617.0	1905.453851	44.103586	True	1905.453851	26568.0	44.103586	3836.0	15.812234	0.0
348	5743469	5743469	1142	b606ba3c-301c-4e3c-a043-e1152bc69c43	5131	0	failed_read	False	reject	not_real_read	base_balancing	failed_read	0.0	0.0	0.0	0.0	0.0	0.0	0.0	0.0	0.0	0.0	0.0		0.0	0.018936	0.0	0.0	0.0	0.018936	0.018936	FAX70708_pass_bcee8f90_a99de9c0_5.fastq.gz	-	FAX70708_pass_bcee8f90_a99de9c0_208.pod5	-	b606ba3c-301c-4e3c-a043-e1152bc69c43	a99de9c08f4d4fa5d91db16a4b75567df3d49c40	348.0	1.0	288.0	1906.862218	3.081009	True	1906.862218	1856.0	3.081009	68.0	12.694695	0.0
353	5723026	5723026	3233	5fcb6be5-e620-47f1-8d24-b5651aa6a714	25561	0	failed_read	False	retain	too_long_read	none	failed_read	0.0	0.0	0.0	0.0	0.0	0.0	0.0	0.0	0.0	0.0	0.0		0.0	0.000997	0.0	0.0	0.0	0.000997	0.000997	FAX70708_fail_bcee8f90_a99de9c0_0.fastq.gz	-	FAX70708_fail_bcee8f90_a99de9c0_26.pod5	-	5fcb6be5-e620-47f1-8d24-b5651aa6a714	a99de9c08f4d4fa5d91db16a4b75567df3d49c40	353.0	2.0	923.0	1900.075033	11.302789	False	1900.075033	6808.0	11.302789	668.0	5.906536	0.0
346	5739055	5739055	1057	f64e81f2-e6e3-4853-a730-d0f9558959fe	9541	8294	9	[False]	retain	min_stat	base_balancing	base_normalization	0.000351	1.2e-05	4.8e-05	7e-06	3e-06	0.005142	2e-06	3e-05	7.9e-05	0.994297	7e-06	2.1e-05	0.0	0.000997	0.023185	0.029899	0.0	0.054081	0.071024	FAX70708_pass_bcee8f90_a99de9c0_5.fastq.gz	-	FAX70708_pass_bcee8f90_a99de9c0_208.pod5	-	f64e81f2-e6e3-4853-a730-d0f9558959fe	a99de9c08f4d4fa5d91db16a4b75567df3d49c40	346.0	3.0	466.0	1905.396746	7.467463	True	1905.396746	4498.0	7.467463	403.0	13.838858	0.0
208	5740454	5740454	1039	bf63d491-45d4-4a70-9922-5e8bd898d732	9499	8139	10	[False]	retain	no_balancing	blacklist_mock	none	0.0	0.0	0.0	0.0	0.0	0.0	0.0	0.0	0.0	0.0	1.0	0.0	0.0	0.000997	0.002989	0.031892	0.0	0.035878	0.037872	FAX70708_pass_bcee8f90_a99de9c0_5.fastq.gz	-	FAX70708_pass_bcee8f90_a99de9c0_210.pod5	-	bf63d491-45d4-4a70-9922-5e8bd898d732	a99de9c08f4d4fa5d91db16a4b75567df3d49c40	208.0	2.0	1220.0	1905.861222	22.35093	True	1905.861222	13464.0	22.35093	997.0	16.948135	0.0
258	5744875	5744875	985	c1fde60e-aaea-4aa4-8532-aa580ff64445	4988	4379	9	[False]	retain	no_balancing	blacklist_mock	none	0.049685	0.016981	0.013905	0.002932	0.000842	0.176032	0.000474	0.001686	0.041567	0.686929	0.000279	0.008497	0.000192	0.001993	0.00299	0.031996	0.0	0.036979	0.036979	FAX70708_pass_bcee8f90_a99de9c0_5.fastq.gz	-	FAX70708_pass_bcee8f90_a99de9c0_209.pod5	-	c1fde60e-aaea-4aa4-8532-aa580ff64445	a99de9c08f4d4fa5d91db16a4b75567df3d49c40	258.0	2.0	976.0	1907.329017	12.292829	True	1907.329017	7405.0	12.292829	946.0	17.979057	0.0
265	5743153	5743153	1597	acfd5b6d-b06b-4610-8515-a7d684dc3db4	7341	6281	3	[False]	retain	no_balancing	none	none	0.0	0.0	0.0	0.9997	0.0	0.0	2e-06	8e-06	0.0	2e-06	0.000288	0.0	0.0	0.001002	0.001991	0.033882	0.0	0.036875	0.037872	FAX70708_pass_bcee8f90_a99de9c0_5.fastq.gz	-	FAX70708_pass_bcee8f90_a99de9c0_211.pod5	-	acfd5b6d-b06b-4610-8515-a7d684dc3db4	a99de9c08f4d4fa5d91db16a4b75567df3d49c40	265.0	1.0	2081.0	1906.757304	27.75332	True	1906.757304	16718.0	27.75332	2321.0	14.570636	0.0
367	5736138	5736138	794	18ce8f82-fec5-450f-ba73-953b21e8842f	14672	12320	unclassified	[False]	retain	below_conf_pred	read_balancing	read_count	0.04668	0.002257	0.18262	0.01624	0.020971	0.039163	0.014695	0.028613	0.003689	0.08309	0.494319	0.066314	0.001349	0.000995	0.007973	0.035801	0.0	0.044769	0.046765	FAX70708_pass_bcee8f90_a99de9c0_5.fastq.gz	-	FAX70708_pass_bcee8f90_a99de9c0_208.pod5	-	18ce8f82-fec5-450f-ba73-953b21e8842f	a99de9c08f4d4fa5d91db16a4b75567df3d49c40	367.0	3.0	242.0	1904.428287	5.050465	True	1904.428287	3042.0	5.050465	111.0	10.631262	0.0
257	5743984	5743984	950	79a99fb2-273e-4754-bd2a-caf5fa382432	6982	6152	10	[False]	retain	min_stat	read_balancing	read_count	0.0	0.0	0.0	0.0	0.0	0.0	0.0	0.0	0.0	0.0	1.0	0.0	0.0	0.001002	0.002993	0.029895	0.000998	0.034888	0.035879									0.0
383	5743085	5743085	1249	ee1badba-01af-44c4-880e-7cc781a4c3bb	8630	0	failed_read	False	reject	not_real_read	blacklist_mock	failed_read	0.0	0.0	0.0	0.0	0.0	0.0	0.0	0.0	0.0	0.0	0.0		0.0	0.001003	0.0	0.0	0.0	0.001003	0.001003									0.0
220	5746226	5746226	1047	8dd8324d-1c56-4fd3-8fc5-7bb4e41f4cbf	6616	6028	2	[False]	retain	no_balancing	none	none	0.0	0.0	0.999587	0.0	0.000373	8e-06	0.0	0.0	1.2e-05	1.6e-05	0.0	4e-06	0.0	0.000997	0.001995	0.029539	0.0	0.032531	0.034527									0.0
359	5747437	5747437	1044	5e543086-3bc1-4270-b537-2926a69558a2	6662	6331	3	[False]	retain	min_stat	base_balancing	base_normalization	0.000192	0.00027	2.8e-05	0.968608	5e-05	0.000171	0.014122	0.001159	0.000113	0.003964	0.00956	4.9e-05	0.001714	0.000998	0.056497	0.03198	0.0	0.089475	0.092463									0.0
246	5744118	5744118	829	f22afe5b-c655-4d55-a2a6-4d2ec995ebf0	10432	9742	outlier	[ True]	retain	outlier_detected	base_balancing	base_normalization	0.002806	0.121554	0.014557	0.002991	0.117724	0.004053	0.245475	0.005419	0.046278	0.003501	0.02177	0.060649	0.353222	0.000997	0.026909	0.031892	0.0	0.059798	0.062788	FAX70708_pass_bcee8f90_a99de9c0_5.fastq.gz	-	FAX70708_pass_bcee8f90_a99de9c0_208.pod5	-	f22afe5b-c655-4d55-a2a6-4d2ec995ebf0	a99de9c08f4d4fa5d91db16a4b75567df3d49c40	246.0	4.0	277.0	1907.077689	3.944555	True	1907.077689	2376.0	3.944555	77.0	9.902103	0.0
286	5747699	5747699	1258	5a708347-3cbe-4faa-80de-23fbf6400efa	7299	6135	4	[False]	retain	min_stat	read_balancing	read_count	0.0	0.0	0.0	0.0	0.999943	5e-06	1e-05	2e-06	1.2e-05	1e-06	2.6e-05	0.0	1e-06	0.002001	0.001993	0.033521	0.0	0.037515	0.037515									0.0
241	5749313	5749313	1312	fa22443c-f0a8-4b34-a425-19f03c04cd10	6441	5309	4	[False]	retain	min_stat	base_balancing	base_normalization	0.0	0.0	0.0	0.0	0.999999	0.0	0.0	0.0	0.0	0.0	0.0	0.0	0.0	0.000996	0.000997	0.036877	0.0	0.03887	0.039866	FAX70708_pass_bcee8f90_a99de9c0_5.fastq.gz	-	FAX70708_pass_bcee8f90_a99de9c0_210.pod5	-	fa22443c-f0a8-4b34-a425-19f03c04cd10	a99de9c08f4d4fa5d91db16a4b75567df3d49c40	241.0	4.0	1480.0	1908.802457	18.011288	True	1908.802457	10850.0	18.011288	1529.0	16.52281	0.0
223	5751464	5751464	1088	ef7998da-ae83-4a35-9eee-1789d3fab26d	5579	5095	2	[False]	retain	min_stat	read_balancing	read_count	0.0	0.0	0.999998	0.0	0.0	1e-06	1e-06	0.0	0.0	0.0	0.0	0.0	0.0	0.000993	0.001996	0.029896	0.0	0.032884	0.033881	FAX70708_pass_bcee8f90_a99de9c0_5.fastq.gz	-	FAX70708_pass_bcee8f90_a99de9c0_209.pod5	-	ef7998da-ae83-4a35-9eee-1789d3fab26d	a99de9c08f4d4fa5d91db16a4b75567df3d49c40	223.0	2.0	1062.0	1909.5166	16.338645	True	1909.5166	9842.0	16.338645	891.0	15.29441	0.0
211	5748118	5748118	989	bcd78e52-1b26-4444-bb4f-3028150bd1c9	8975	8370	4	[False]	retain	min_stat	adapter_balancing	adapter_count	0.0	0.0	0.0	0.0	0.999997	0.0	0.0	0.0	0.0	0.0	2e-06	0.0	0.0	0.000994	0.008969	0.039866	0.0	0.049829	0.050827	FAX70708_pass_bcee8f90_a99de9c0_5.fastq.gz	-	FAX70708_pass_bcee8f90_a99de9c0_209.pod5	-	bcd78e52-1b26-4444-bb4f-3028150bd1c9	a99de9c08f4d4fa5d91db16a4b75567df3d49c40	211.0	3.0	991.0	1908.40571	15.442563	True	1908.40571	9302.0	15.442563	938.0	16.382526	0.0
270	5752514	5752514	1272	dd83a0fc-e391-45dd-bca6-2e2a6ff34a6b	5044	4705	9	[False]	retain	no_balancing	blacklist_mock	none	0.000273	1.3e-05	0.086999	4e-06	1e-06	0.00024	1e-06	9e-06	7.4e-05	0.912376	2e-06	9e-06	0.0	0.001991	0.001992	0.030895	0.0	0.034879	0.040862	FAX70708_pass_bcee8f90_a99de9c0_5.fastq.gz	-	FAX70708_pass_bcee8f90_a99de9c0_208.pod5	-	dd83a0fc-e391-45dd-bca6-2e2a6ff34a6b	a99de9c08f4d4fa5d91db16a4b75567df3d49c40	270.0	2.0	432.0	1909.865206	6.408035	True	1909.865206	3860.0	6.408035	401.0	16.786636	0.0
342	5750434	5750434	963	f49d3a2c-3f58-495e-b53c-5f264166fc6b	6765	6348	3	[False]	retain	min_stat	adapter_balancing	adapter_count	0.000118	0.068154	8.9e-05	0.928189	6e-06	0.0001	1.3e-05	4.8e-05	9.8e-05	0.002712	0.000469	3e-06	1e-06	0.000997	0.012959	0.030417	0.0	0.044374	0.046364	FAX70708_pass_bcee8f90_a99de9c0_5.fastq.gz	-	FAX70708_pass_bcee8f90_a99de9c0_208.pod5	-	f49d3a2c-3f58-495e-b53c-5f264166fc6b	a99de9c08f4d4fa5d91db16a4b75567df3d49c40	342.0	1.0	357.0	1909.174635	6.151062	True	1909.174635	3705.0	6.151062	346.0	16.728489	0.0
387	5755078	5755078	1206	e8ec2c4c-636d-49d1-8b1e-902a0ee41ad3	3443	0	failed_read	False	reject	not_real_read	adapter_balancing	failed_read	0.0	0.0	0.0	0.0	0.0	0.0	0.0	0.0	0.0	0.0	0.0		0.0	0.000995	0.0	0.0	0.0	0.000995	0.000995									0.0
332	5751761	5751761	1224	6b8ad709-adcd-4dea-8c39-02d39f3337fe	7166	6349	10	[False]	retain	min_stat	adapter_balancing	adapter_count	9e-06	0.000243	3e-06	0.000457	0.0	0.000329	5e-06	0.000172	6e-06	0.000615	0.99816	0.0	0.0	0.002235	0.005984	0.031895	0.0	0.040114	0.042104	FAX70708_pass_bcee8f90_a99de9c0_5.fastq.gz	-	FAX70708_pass_bcee8f90_a99de9c0_214.pod5	-	6b8ad709-adcd-4dea-8c39-02d39f3337fe	a99de9c08f4d4fa5d91db16a4b75567df3d49c40	332.0	1.0	4322.0	1909.615206	49.966135	True	1909.615206	30099.0	49.966135	4141.0	17.097254	0.0
360	5734187	5734187	953	f9a129dd-e734-4a97-a331-87e2cc11f4ef	25038	0	failed_read	False	retain	too_long_read	adapter_balancing	failed_read	0.0	0.0	0.0	0.0	0.0	0.0	0.0	0.0	0.0	0.0	0.0		0.0	0.0	0.0	0.0	0.0	0.0	0.0	FAX70708_pass_bcee8f90_a99de9c0_5.fastq.gz	-	FAX70708_pass_bcee8f90_a99de9c0_208.pod5	-	f9a129dd-e734-4a97-a331-87e2cc11f4ef	a99de9c08f4d4fa5d91db16a4b75567df3d49c40	360.0	4.0	787.0	1903.780544	10.128486	True	1903.780544	6101.0	10.128486	836.0	13.802666	0.0
318	5753215	5753215	1133	ff99de27-8a0e-48c5-886b-9529b4629f84	5692	5207	4	[False]	retain	min_stat	adapter_balancing	adapter_count	2.1e-05	1.5e-05	9.3e-05	9e-06	0.976638	0.001289	0.021467	6e-06	2.1e-05	1.4e-05	0.000164	0.000258	4e-06	0.0	0.001997	0.032932	0.0	0.034929	0.035923	FAX70708_pass_bcee8f90_a99de9c0_5.fastq.gz	-	FAX70708_pass_bcee8f90_a99de9c0_209.pod5	-	ff99de27-8a0e-48c5-886b-9529b4629f84	a99de9c08f4d4fa5d91db16a4b75567df3d49c40	318.0	2.0	1042.0	1910.097942	12.327689	True	1910.097942	7426.0	12.327689	1030.0	14.232397	0.0
203	5754543	5754543	661	7f47446f-d181-4909-8661-e0cee495e5fc	5383	4789	8	[False]	retain	min_stat	adapter_balancing	adapter_count	2.4e-05	0.001291	0.000109	0.000107	0.000225	0.001755	0.00034	2.9e-05	0.995168	0.000659	7.6e-05	0.000213	3e-06	0.000994	0.000996	0.032889	0.0	0.034879	0.036873	FAX70708_pass_bcee8f90_a99de9c0_5.fastq.gz	-	FAX70708_pass_bcee8f90_a99de9c0_211.pod5	-	7f47446f-d181-4909-8661-e0cee495e5fc	a99de9c08f4d4fa5d91db16a4b75567df3d49c40	203.0	2.0	2371.0	1910.538845	27.530544	True	1910.538845	16584.0	27.530544	2468.0	14.241285	0.0
313	5755359	5755359	980	38043c24-ef74-4100-bf29-27071c929a66	4391	3983	9	[False]	retain	no_balancing	none	none	0.002522	0.0	1.4e-05	2e-06	0.0	0.000552	0.0	1.2e-05	1.5e-05	0.996838	1e-06	4.3e-05	0.0	0.000997	0.003986	0.032892	0.0	0.037875	0.038872	FAX70708_pass_bcee8f90_a99de9c0_5.fastq.gz	-	FAX70708_pass_bcee8f90_a99de9c0_210.pod5	-	38043c24-ef74-4100-bf29-27071c929a66	a99de9c08f4d4fa5d91db16a4b75567df3d49c40	313.0	3.0	1463.0	1910.809761	17.548473	True	1910.809761	10571.0	17.548473	1561.0	13.911514	0.0
215	5753934	5753934	2272	dac054e3-cd10-4d21-8006-a9bf2ad8c571	6384	0	failed_read	False	reject	not_real_read	adapter_balancing	failed_read	0.0	0.0	0.0	0.0	0.0	0.0	0.0	0.0	0.0	0.0	0.0		0.0	0.000994	0.0	0.0	0.0	0.000994	0.000994	FAX70708_pass_bcee8f90_a99de9c0_5.fastq.gz	-	FAX70708_pass_bcee8f90_a99de9c0_208.pod5	-	dac054e3-cd10-4d21-8006-a9bf2ad8c571	a99de9c08f4d4fa5d91db16a4b75567df3d49c40	215.0	2.0	195.0	1910.336653	2.925963	True	1910.336653	1762.0	2.925963	90.0	10.790068	0.0
344	5752112	5752112	1105	10a5f089-c3b4-45ac-a9e5-8b5be03d4f8a	8262	0	failed_read	False	reject	not_real_read	base_balancing	failed_read	0.0	0.0	0.0	0.0	0.0	0.0	0.0	0.0	0.0	0.0	0.0		0.0	0.000995	0.0	0.0	0.0	0.000995	0.000995									0.0
357	5756061	5756061	1084	b791beaa-0452-4d8a-8391-b918b8bcd339	5419	5003	8	[False]	retain	no_balancing	none	none	0.0	0.0	0.0	0.0	0.0	0.0	0.0	0.0	1.0	0.0	0.0	0.0	0.0	0.001917	0.001002	0.03388	0.0	0.036799	0.037797	FAX70708_pass_bcee8f90_a99de9c0_5.fastq.gz	-	FAX70708_pass_bcee8f90_a99de9c0_211.pod5	-	b791beaa-0452-4d8a-8391-b918b8bcd339	a99de9c08f4d4fa5d91db16a4b75567df3d49c40	357.0	2.0	2246.0	1911.042829	26.958499	True	1911.042829	16239.0	26.958499	2409.0	16.335562	0.0
348	5755884	5755884	1145	ceefc161-2030-4639-9273-3a71de73388c	6162	5401	9	[False]	retain	min_stat	base_balancing	base_normalization	0.003386	4.2e-05	0.033351	0.000122	0.00011	0.011377	9.5e-05	0.000619	4.6e-05	0.947148	0.002919	0.000741	4.4e-05	0.00199	0.00299	0.033173	0.0	0.038153	0.03915	FAX70708_pass_bcee8f90_a99de9c0_5.fastq.gz	-	FAX70708_pass_bcee8f90_a99de9c0_210.pod5	-	ceefc161-2030-4639-9273-3a71de73388c	a99de9c08f4d4fa5d91db16a4b75567df3d49c40	348.0	1.0	1840.0	1910.984064	21.933931	True	1910.984064	13213.0	21.933931	1912.0	15.809454	0.0
217	5755474	5755474	1065	c5c03fda-a833-4387-a1fc-35fc28316284	7026	5718	3	[False]	retain	min_stat	base_balancing	base_normalization	0.0	0.0	0.0	0.999983	0.0	0.0	4e-06	0.0	1e-06	8e-06	4e-06	0.0	0.0	0.000996	0.005979	0.03318	0.0	0.040156	0.041152	FAX70708_pass_bcee8f90_a99de9c0_5.fastq.gz	-	FAX70708_pass_bcee8f90_a99de9c0_209.pod5	-	c5c03fda-a833-4387-a1fc-35fc28316284	a99de9c08f4d4fa5d91db16a4b75567df3d49c40	217.0	2.0	667.0	1910.847942	9.446879	True	1910.847942	5690.0	9.446879	771.0	13.88537	0.0
383	5756264	5756264	1252	ed012b39-124f-40b2-9e3d-1b5d469723d4	5848	5501	9	[False]	retain	no_balancing	blacklist_mock	none	0.0	0.0	0.0	0.0	0.0	0.0	0.0	0.0	0.0	1.0	0.0	0.0	0.0	0.000993	0.004987	0.034298	0.0	0.040278	0.041275	FAX70708_pass_bcee8f90_a99de9c0_5.fastq.gz	-	FAX70708_pass_bcee8f90_a99de9c0_210.pod5	-	ed012b39-124f-40b2-9e3d-1b5d469723d4	a99de9c08f4d4fa5d91db16a4b75567df3d49c40	383.0	2.0	1618.0	1911.110226	17.484396	True	1911.110226	10532.0	17.484396	1670.0	15.294741	0.0
242	5758490	5758490	1052	a4b87875-9447-4883-a883-dd8796462e55	4572	4125	2	[False]	retain	min_stat	read_balancing	read_count	0.001025	0.0	0.998544	1e-06	9.2e-05	8e-05	2e-06	4.2e-05	4e-06	0.000189	3e-06	1.7e-05	1e-06	0.000998	0.001992	0.034882	0.0	0.037873	0.039861									0.0
277	5753519	5753519	863	8ecc8a09-42f4-4881-972e-5dbe0c4333d9	9991	8818	unclassified	[False]	retain	below_conf_pred	none	none	0.135465	0.050394	0.389924	0.00202	0.148625	0.000852	0.019691	0.022734	0.071833	0.002116	0.001209	0.129904	0.025235	0.000995	0.001993	0.056345	0.0	0.059334	0.170857	FAX70708_pass_bcee8f90_a99de9c0_5.fastq.gz	-	FAX70708_pass_bcee8f90_a99de9c0_209.pod5	-	8ecc8a09-42f4-4881-972e-5dbe0c4333d9	a99de9c08f4d4fa5d91db16a4b75567df3d49c40	277.0	1.0	556.0	1910.198871	8.674967	True	1910.198871	5225.0	8.674967	464.0	17.692472	0.0
285	5742359	5742359	1401	edcfb718-4af9-4f8e-a133-73bb6e50f3d6	22168	21343	4	[False]	retain	no_balancing	blacklist_mock	none	0.0	0.0	0.0	0.0	0.99996	5e-06	1e-06	0.0	2.5e-05	3e-06	0.0	6e-06	0.0	0.000995	0.012955	0.032887	0.0	0.046837	0.055809	FAX70708_pass_bcee8f90_a99de9c0_5.fastq.gz	-	FAX70708_pass_bcee8f90_a99de9c0_209.pod5	-	edcfb718-4af9-4f8e-a133-73bb6e50f3d6	a99de9c08f4d4fa5d91db16a4b75567df3d49c40	285.0	4.0	798.0	1906.493692	15.159363	True	1906.493692	9132.0	15.159363	401.0	18.331287	0.0
341	5757949	5757949	991	3c6df19a-de9b-4ea3-bb64-5570a5127798	6768	5880	7	[False]	retain	no_balancing	none	none	0.0	0.0	0.0	0.0	0.0	0.0	0.0	0.999985	8e-06	7e-06	0.0	0.0	0.0	0.005979	0.004985	0.035879	0.0	0.046843	0.054815	FAX70708_pass_bcee8f90_a99de9c0_5.fastq.gz	-	FAX70708_pass_bcee8f90_a99de9c0_209.pod5	-	3c6df19a-de9b-4ea3-bb64-5570a5127798	a99de9c08f4d4fa5d91db16a4b75567df3d49c40	341.0	3.0	384.0	1911.669655	5.112882	True	1911.669655	3080.0	5.112882	322.0	12.595893	0.0
329	5739758	5739758	988	65f98c4f-5be5-4bd5-9360-1bf3523627eb	25351	0	failed_read	False	retain	too_long_read	blacklist_mock	failed_read	0.0	0.0	0.0	0.0	0.0	0.0	0.0	0.0	0.0	0.0	0.0		0.0	0.0	0.0	0.0	0.0	0.0	0.0									0.0
274	5759726	5759726	902	5a15cbe2-2649-4025-9f3d-1d4071553c55	5232	4545	10	[False]	retain	min_stat	read_balancing	read_count	3e-06	5.7e-05	0.0	0.030991	0.0	1.8e-05	3.8e-05	1.6e-05	1e-06	2.1e-05	0.968855	0.0	0.0	0.007973	0.004982	0.033885	0.000997	0.047838	0.048835	FAX70708_pass_bcee8f90_a99de9c0_5.fastq.gz	-	FAX70708_pass_bcee8f90_a99de9c0_209.pod5	-	5a15cbe2-2649-4025-9f3d-1d4071553c55	a99de9c08f4d4fa5d91db16a4b75567df3d49c40	274.0	2.0	562.0	1912.259628	6.630478	True	1912.259628	3994.0	6.630478	552.0	14.577593	0.0
324	5759207	5759207	928	ef72c805-94fa-4edb-a107-337f628df322	5961	4548	10	[False]	retain	min_stat	adapter_balancing	adapter_count	2.2e-05	1e-06	1.3e-05	0.000888	1e-06	0.000451	0.00021	0.000335	2e-06	0.000109	0.997967	1e-06	0.0	0.000997	0.000996	0.033048	0.000997	0.036038	0.037035	FAX70708_pass_bcee8f90_a99de9c0_5.fastq.gz	-	FAX70708_pass_bcee8f90_a99de9c0_209.pod5	-	ef72c805-94fa-4edb-a107-337f628df322	a99de9c08f4d4fa5d91db16a4b75567df3d49c40	324.0	3.0	917.0	1912.087317	10.552457	True	1912.087317	6356.0	10.552457	980.0	15.370934	0.0
284	5759071	5759071	923	1cf7e507-7e5f-4fab-8c55-86c2aa7753ca	6123	5712	0	[False]	retain	min_stat	adapter_balancing	adapter_count	0.999998	0.0	0.0	0.0	0.0	0.0	0.0	0.0	0.0	0.0	0.0	2e-06	0.0	0.001994	0.001993	0.033886	0.000996	0.038869	0.039865									0.0
275	5761080	5761080	1257	d7453dcc-13a4-483e-a986-5d1933aba6ad	4670	4294	3	[False]	retain	no_balancing	none	none	0.0	0.0	0.0	0.99961	0.0	3e-06	0.000177	1.2e-05	9e-06	9.1e-05	9.6e-05	1e-06	0.0	0.000997	0.004983	0.030897	0.0	0.036876	0.037873									0.0
296	5765055	5765055	1379	9e7b0d3f-3436-4de0-9a02-6f31c2b7149a	3098	0	failed_read	False	reject	not_real_read	base_balancing	failed_read	0.0	0.0	0.0	0.0	0.0	0.0	0.0	0.0	0.0	0.0	0.0		0.0	0.001994	0.0	0.0	0.0	0.001994	0.001994									0.0
287	5763739	5763739	1153	f15c7cbe-d922-4cd8-ab1e-e3c1ea4a3cef	4074	3634	4	[False]	retain	no_balancing	none	none	0.0	0.0	0.0	0.0	0.999969	1e-06	1.7e-05	0.0	8e-06	0.0	4e-06	0.0	0.0	0.000503	0.003987	0.029899	0.0	0.034389	0.036384	FAX70708_pass_bcee8f90_a99de9c0_5.fastq.gz	-	FAX70708_pass_bcee8f90_a99de9c0_209.pod5	-	f15c7cbe-d922-4cd8-ab1e-e3c1ea4a3cef	a99de9c08f4d4fa5d91db16a4b75567df3d49c40	287.0	2.0	621.0	1913.591965	8.803121	True	1913.591965	5303.0	8.803121	651.0	13.172196	0.0
269	5747459	5747459	993	27d4b46a-cf6b-4a1e-868b-4a94fd8d82f1	20850	20216	10	[False]	retain	min_stat	read_balancing	read_count	0.0	0.0	0.0	0.0	0.0	0.0	0.0	0.0	0.0	0.0	1.0	0.0	0.0	0.00199	0.022923	0.032889	0.0	0.057802	0.060791	FAX70708_fail_bcee8f90_a99de9c0_0.fastq.gz	-	FAX70708_fail_bcee8f90_a99de9c0_26.pod5	-	27d4b46a-cf6b-4a1e-868b-4a94fd8d82f1	a99de9c08f4d4fa5d91db16a4b75567df3d49c40	269.0	2.0	324.0	1908.186919	7.603918	False	1908.186919	4580.0	7.603918	58.0	2.002974	0.0
373	5762495	5762495	1076	d9be5176-12e2-4ba3-aafb-e24b84d2610b	6125	5153	9	[False]	retain	no_balancing	none	none	0.0	0.0	0.0	0.0	0.0	0.0	0.0	0.0	0.0	0.999997	0.0	3e-06	0.0	0.000997	0.012955	0.093137	0.0	0.107089	0.137985	FAX70708_pass_bcee8f90_a99de9c0_5.fastq.gz	-	FAX70708_pass_bcee8f90_a99de9c0_210.pod5	-	d9be5176-12e2-4ba3-aafb-e24b84d2610b	a99de9c08f4d4fa5d91db16a4b75567df3d49c40	373.0	4.0	2021.0	1913.178951	23.304781	True	1913.178951	14038.0	23.304781	2086.0	15.893345	0.0
349	5762200	5762200	897	cfa79653-9b77-46d9-8001-caaa75a1474f	6686	6353	unclassified	[False]	retain	below_conf_pred	adapter_balancing	adapter_count	0.015095	0.146281	0.01182	0.011552	0.0021	0.190693	0.002142	0.136881	0.035762	0.437525	0.003212	0.005099	0.001838	0.001012	0.001975	0.028871	0.0	0.031857	0.032834	FAX70708_pass_bcee8f90_a99de9c0_5.fastq.gz	-	FAX70708_pass_bcee8f90_a99de9c0_209.pod5	-	cfa79653-9b77-46d9-8001-caaa75a1474f	a99de9c08f4d4fa5d91db16a4b75567df3d49c40	349.0	2.0	1129.0	1913.081009	12.938247	True	1913.081009	7794.0	12.938247	1141.0	13.45249	0.0
298	5758990	5758990	2513	df8c639f-5e67-4e11-9314-131396068e2c	10344	10016	4	[False]	retain	min_stat	adapter_balancing	adapter_count	0.0	1e-06	0.0	0.0	0.999245	2e-06	3e-06	3e-06	0.0	0.0	0.000745	0.0	0.0	0.002021	0.003958	0.031505	0.0	0.037483	0.039483	FAX70708_pass_bcee8f90_a99de9c0_5.fastq.gz	-	FAX70708_pass_bcee8f90_a99de9c0_209.pod5	-	df8c639f-5e67-4e11-9314-131396068e2c	a99de9c08f4d4fa5d91db16a4b75567df3d49c40	298.0	3.0	344.0	1912.015272	5.187251	True	1912.015272	3124.0	5.187251	77.0	13.120814	0.0
219	5745313	5745313	1031	e93fa126-2e82-4399-b495-1935a39947eb	25022	0	failed_read	False	retain	too_long_read	blacklist_mock	failed_read	0.0	0.0	0.0	0.0	0.0	0.0	0.0	0.0	0.0	0.0	0.0		0.0	0.0	0.0	0.0	0.0	0.0	0.0	FAX70708_pass_bcee8f90_a99de9c0_5.fastq.gz	-	FAX70708_pass_bcee8f90_a99de9c0_208.pod5	-	e93fa126-2e82-4399-b495-1935a39947eb	a99de9c08f4d4fa5d91db16a4b75567df3d49c40	219.0	4.0	757.0	1907.474436	11.085325	True	1907.474436	6677.0	11.085325	641.0	14.674157	0.0
261	5764150	5764150	937	252dbeb8-a7b2-4d09-a144-f527065d91e9	6442	5926	0	[False]	retain	min_stat	adapter_balancing	adapter_count	0.995768	1e-06	1e-06	0.0	0.0	1e-06	0.0	0.000388	1.8e-05	0.000287	0.0	0.003535	0.0	0.001991	0.021873	0.029905	0.0	0.05377	0.055377									0.0
234	5745849	5745849	1490	ff095c49-398b-45f5-9d25-79effa6bcd7d	25197	0	failed_read	False	retain	too_long_read	blacklist_mock	failed_read	0.0	0.0	0.0	0.0	0.0	0.0	0.0	0.0	0.0	0.0	0.0		0.0	0.0	0.0	0.0	0.0	0.0	0.0									0.0
239	5763280	5763280	1375	b4e61d8e-1d96-419b-a75e-725d1ac6d516	7846	7529	10	[False]	retain	no_balancing	none	none	0.0	0.0	0.0	0.0	0.0	0.0	0.0	0.0	0.0	0.0	1.0	0.0	0.0	0.000996	0.001997	0.035875	0.0	0.038868	0.038868	FAX70708_pass_bcee8f90_a99de9c0_5.fastq.gz	-	FAX70708_pass_bcee8f90_a99de9c0_209.pod5	-	b4e61d8e-1d96-419b-a75e-725d1ac6d516	a99de9c08f4d4fa5d91db16a4b75567df3d49c40	239.0	2.0	477.0	1913.439575	6.282869	True	1913.439575	3784.0	6.282869	378.0	19.015425	0.0
333	5766281	5766281	1195	db1f6a2c-f577-4ff4-a575-56a44e22e68a	4898	4393	8	[False]	retain	no_balancing	none	none	0.0	0.0	0.0	0.0	0.0	0.0	0.0	0.0	0.999967	3.1e-05	1e-06	0.0	0.0	0.000993	0.001994	0.032888	0.0	0.035876	0.041855	FAX70708_pass_bcee8f90_a99de9c0_5.fastq.gz	-	FAX70708_pass_bcee8f90_a99de9c0_209.pod5	-	db1f6a2c-f577-4ff4-a575-56a44e22e68a	a99de9c08f4d4fa5d91db16a4b75567df3d49c40	333.0	4.0	413.0	1914.435923	5.156375	True	1914.435923	3106.0	5.156375	388.0	14.549139	0.0
387	5765296	5765296	1213	b4a3f02b-4c5f-4181-814c-813df9905b9f	5830	5307	10	[False]	retain	min_stat	adapter_balancing	adapter_count	4e-06	2e-06	3.4e-05	9e-06	1e-06	0.003089	5e-06	6e-06	1e-06	0.000238	0.996612	0.0	0.0	0.0	0.001993	0.039561	0.0	0.041553	0.043547	FAX70708_pass_bcee8f90_a99de9c0_5.fastq.gz	-	FAX70708_pass_bcee8f90_a99de9c0_210.pod5	-	b4a3f02b-4c5f-4181-814c-813df9905b9f	a99de9c08f4d4fa5d91db16a4b75567df3d49c40	387.0	1.0	1279.0	1914.108898	15.5083	True	1914.108898	9342.0	15.5083	1216.0	15.875366	0.0
335	5746735	5746735	830	dea05bc7-f946-40e4-aaa4-2d1152d4c2f0	25029	0	failed_read	False	retain	too_long_read	blacklist_mock	failed_read	0.0	0.0	0.0	0.0	0.0	0.0	0.0	0.0	0.0	0.0	0.0		0.0	0.0	0.0	0.0	0.0	0.0	0.0	FAX70708_fail_bcee8f90_a99de9c0_0.fastq.gz	-	FAX70708_fail_bcee8f90_a99de9c0_26.pod5	-	dea05bc7-f946-40e4-aaa4-2d1152d4c2f0	a99de9c08f4d4fa5d91db16a4b75567df3d49c40	335.0	2.0	451.0	1907.946547	8.674303	False	1907.946547	5225.0	8.674303	90.0	6.501205	0.0
294	5765490	5765490	1554	a23ade80-9bf1-413b-8af4-3d49b5f6e166	6532	5964	10	[False]	retain	no_balancing	none	none	0.0	0.0	0.0	0.0	0.0	0.0	0.0	0.0	0.0	0.0	1.0	0.0	0.0	0.001	0.002993	0.031892	0.0	0.035885	0.038872	FAX70708_pass_bcee8f90_a99de9c0_5.fastq.gz	-	FAX70708_pass_bcee8f90_a99de9c0_209.pod5	-	a23ade80-9bf1-413b-8af4-3d49b5f6e166	a99de9c08f4d4fa5d91db16a4b75567df3d49c40	294.0	4.0	971.0	1914.173307	11.419323	True	1914.173307	6879.0	11.419323	895.0	13.957855	0.0
246	5764852	5764852	836	adf3850b-8cb4-41b1-b3ac-fd120bb746b2	7965	7631	8	[False]	retain	min_stat	base_balancing	base_normalization	0.0	0.0	0.0	0.0	0.0	0.0	0.0	0.0	0.999984	4e-06	0.0	1.1e-05	0.0	0.000997	0.000998	0.100721	0.0	0.102715	0.104721	FAX70708_pass_bcee8f90_a99de9c0_5.fastq.gz	-	FAX70708_pass_bcee8f90_a99de9c0_209.pod5	-	adf3850b-8cb4-41b1-b3ac-fd120bb746b2	a99de9c08f4d4fa5d91db16a4b75567df3d49c40	246.0	4.0	913.0	1913.961487	12.005644	True	1913.961487	7232.0	12.005644	816.0	15.314037	0.0
350	5764897	5764897	915	d587dadf-15ec-41bd-8a1e-1e870f224a95	8437	8087	unclassified	[False]	retain	below_conf_pred	read_balancing	read_count	0.000653	0.022339	0.000444	0.001593	0.002103	0.001578	0.626011	0.008887	0.314883	0.001755	0.004724	0.000771	0.014258	0.000996	0.001993	0.07335	0.0	0.076339	0.125262	FAX70708_pass_bcee8f90_a99de9c0_5.fastq.gz	-	FAX70708_pass_bcee8f90_a99de9c0_209.pod5	-	d587dadf-15ec-41bd-8a1e-1e870f224a95	a99de9c08f4d4fa5d91db16a4b75567df3d49c40	350.0	3.0	739.0	1913.976428	9.398406	True	1913.976428	5661.0	9.398406	772.0	14.28493	0.0
299	5766976	5766976	1303	4f3b5ccd-05de-4104-bbbf-7f2996a6afa3	7609	6041	6	[False]	retain	min_stat	adapter_balancing	adapter_count	0.0	0.0	0.0	0.0	0.0	0.0	0.999822	5.2e-05	1e-05	1e-06	0.000105	1e-05	0.0	0.000996	0.001993	0.032889	0.0	0.035878	0.035878	FAX70708_pass_bcee8f90_a99de9c0_5.fastq.gz	-	FAX70708_pass_bcee8f90_a99de9c0_210.pod5	-	4f3b5ccd-05de-4104-bbbf-7f2996a6afa3	a99de9c08f4d4fa5d91db16a4b75567df3d49c40	299.0	4.0	841.0	1914.666667	12.204847	True	1914.666667	7352.0	12.204847	869.0	16.434355	0.0
394	5768029	5768029	789	f9582f19-76e5-49dd-84c8-5a9c7822e7d7	6116	5539	4	[False]	retain	no_balancing	blacklist_mock	none	0.0	0.0	0.0	0.0	1.0	0.0	0.0	0.0	0.0	0.0	0.0	0.0	0.0	0.000997	0.003986	0.034883	0.0	0.039865	0.041859	FAX70708_pass_bcee8f90_a99de9c0_5.fastq.gz	-	FAX70708_pass_bcee8f90_a99de9c0_210.pod5	-	f9582f19-76e5-49dd-84c8-5a9c7822e7d7	a99de9c08f4d4fa5d91db16a4b75567df3d49c40	394.0	4.0	1123.0	1915.016268	14.570717	True	1915.016268	8777.0	14.570717	1082.0	15.786249	0.0
220	5769706	5769706	1060	485af2b8-c6e6-46c9-8cae-62f4902bc7dc	5795	0	failed_read	False	reject	not_real_read	none	failed_read	0.0	0.0	0.0	0.0	0.0	0.0	0.0	0.0	0.0	0.0	0.0		0.0	0.000996	0.0	0.0	0.0	0.000996	0.000996									0.0
243	5770221	5770221	1116	d987a6f4-d71e-4a47-8f84-2bacd91ab242	5288	4324	9	[False]	retain	min_stat	base_balancing	base_normalization	0.000982	0.234875	0.001128	0.032178	0.000726	0.036843	0.001509	0.001004	0.00849	0.680183	0.000994	0.000481	0.000605	0.000997	0.003986	0.032889	0.0	0.037872	0.039866									0.0
360	5765840	5765840	955	7ae53718-104c-4b93-a78f-d8b541505351	9991	9649	5	[False]	retain	min_stat	adapter_balancing	adapter_count	7.2e-05	2.8e-05	0.00365	0.000555	0.00045	0.865579	0.000483	6.5e-05	0.000132	0.127805	0.001159	2e-05	2e-06	0.000998	0.00598	0.034883	0.0	0.041861	0.041861	FAX70708_fail_bcee8f90_a99de9c0_0.fastq.gz	-	FAX70708_fail_bcee8f90_a99de9c0_26.pod5	-	7ae53718-104c-4b93-a78f-d8b541505351	a99de9c08f4d4fa5d91db16a4b75567df3d49c40	360.0	4.0	717.0	1914.289509	12.550465	False	1914.289509	7560.0	12.550465	167.0	3.476208	0.0
264	5750950	5750950	1006	c4821fcb-7cbf-4326-8fdf-c5804258c6cb	25048	0	failed_read	False	retain	too_long_read	none	failed_read	0.0	0.0	0.0	0.0	0.0	0.0	0.0	0.0	0.0	0.0	0.0		0.0	0.0	0.0	0.0	0.0	0.0	0.0									0.0
388	5766561	5766561	919	8804e3c8-6a17-46af-92c7-ffba1bb6d6e7	9801	8997	4	[False]	retain	no_balancing	none	none	0.0	1e-06	0.0	0.0	0.998116	0.000259	0.000963	8e-06	4.8e-05	1.2e-05	0.000503	2.5e-05	6.5e-05	0.000996	0.001994	0.042855	0.0	0.045845	0.123977	FAX70708_pass_bcee8f90_a99de9c0_5.fastq.gz	-	FAX70708_pass_bcee8f90_a99de9c0_212.pod5	-	8804e3c8-6a17-46af-92c7-ffba1bb6d6e7	a99de9c08f4d4fa5d91db16a4b75567df3d49c40	388.0	3.0	2307.0	1914.528884	30.672643	True	1914.528884	18477.0	30.672643	2083.0	17.335871	0.0
275	5773525	5773525	1259	29aa4025-6ac5-4007-a483-9b0036af2020	3653	3055	outlier	[ True]	retain	outlier_detected	none	none	0.005038	0.254009	0.009684	0.082671	0.013575	0.006184	0.018077	0.003298	0.081419	0.015459	0.007443	0.004797	0.498346	0.000996	0.027906	0.07788	0.0	0.106782	0.137678									0.0
397	5769934	5769934	992	fdd70633-cb32-4173-a0c0-a39b0ff815bf	7326	6581	2	[False]	retain	min_stat	adapter_balancing	adapter_count	0.000144	7e-06	0.99828	8e-06	0.000457	7.2e-05	7e-06	2.1e-05	0.000136	0.000545	9e-06	0.000311	2e-06	0.000997	0.00299	0.104789	0.031892	0.140669	0.219857	FAX70708_pass_bcee8f90_a99de9c0_5.fastq.gz	-	FAX70708_pass_bcee8f90_a99de9c0_209.pod5	-	fdd70633-cb32-4173-a0c0-a39b0ff815bf	a99de9c08f4d4fa5d91db16a4b75567df3d49c40	397.0	2.0	757.0	1915.648738	9.176295	True	1915.648738	5527.0	9.176295	769.0	14.192719	0.0
245	5751672	5751672	1061	a5d3aa0c-a346-4105-acc1-5a8ab53f2c2b	25639	0	failed_read	False	retain	too_long_read	adapter_balancing	failed_read	0.0	0.0	0.0	0.0	0.0	0.0	0.0	0.0	0.0	0.0	0.0		0.0	0.0	0.0	0.0	0.0	0.0	0.0									0.0
212	5768777	5768777	976	c4711ef0-d37d-4c5d-82fa-4e035bd064b5	8565	8109	10	[False]	retain	min_stat	adapter_balancing	adapter_count	0.0	0.0	0.0	0.0	0.0	0.0	0.0	0.0	0.0	0.0	1.0	0.0	0.0	0.001304	0.021433	0.032889	0.0	0.055626	0.058298	FAX70708_pass_bcee8f90_a99de9c0_5.fastq.gz	-	FAX70708_pass_bcee8f90_a99de9c0_210.pod5	-	c4711ef0-d37d-4c5d-82fa-4e035bd064b5	a99de9c08f4d4fa5d91db16a4b75567df3d49c40	212.0	1.0	1179.0	1915.264608	15.762948	True	1915.264608	9495.0	15.762948	1061.0	14.368757	0.0
336	5770024	5770024	844	74f72cdb-efb9-4987-81bc-c9c3ee59954a	7282	6653	3	[False]	retain	min_stat	base_balancing	base_normalization	1.6e-05	3.2e-05	1.4e-05	0.988933	1.5e-05	2.6e-05	0.000128	3.5e-05	1.7e-05	0.000182	0.010602	0.0	0.0	0.0	0.013953	0.033346	0.0	0.0473	0.049293	FAX70708_pass_bcee8f90_a99de9c0_5.fastq.gz	-	FAX70708_pass_bcee8f90_a99de9c0_211.pod5	-	74f72cdb-efb9-4987-81bc-c9c3ee59954a	a99de9c08f4d4fa5d91db16a4b75567df3d49c40	336.0	4.0	1696.0	1915.678619	24.752324	True	1915.678619	14910.0	24.752324	1691.0	16.984318	0.0
242	5772302	5772302	1054	59a13581-7906-4cb8-b13a-d2e818759027	6888	6399	3	[False]	retain	min_stat	read_balancing	read_count	0.000185	0.000362	2.5e-05	0.998536	3e-06	1.3e-05	2.5e-05	0.000158	4.4e-05	0.000393	0.000252	3e-06	0.0	0.001988	0.003993	0.029844	0.000997	0.036821	0.037816	FAX70708_pass_bcee8f90_a99de9c0_5.fastq.gz	-	FAX70708_pass_bcee8f90_a99de9c0_209.pod5	-	59a13581-7906-4cb8-b13a-d2e818759027	a99de9c08f4d4fa5d91db16a4b75567df3d49c40	242.0	1.0	450.0	1916.434927	7.774568	True	1916.434927	4683.0	7.774568	457.0	18.193266	0.0
205	5772653	5772653	1204	ea952843-a22e-45aa-a33a-de4ff71c3edc	7297	6787	4	[False]	retain	no_balancing	none	none	0.0	0.0	0.0	0.0	0.99997	9e-06	1e-06	2e-06	1e-05	1e-06	0.0	7e-06	0.0	0.00199	0.001001	0.037038	0.0	0.040029	0.041024	FAX70708_pass_bcee8f90_a99de9c0_5.fastq.gz	-	FAX70708_pass_bcee8f90_a99de9c0_209.pod5	-	ea952843-a22e-45aa-a33a-de4ff71c3edc	a99de9c08f4d4fa5d91db16a4b75567df3d49c40	205.0	4.0	534.0	1916.551461	7.177623	True	1916.551461	4323.0	7.177623	438.0	14.910995	0.0
311	5770642	5770642	1086	2b2ddf98-f721-4459-b0da-d15ff5efd419	8996	8428	4	[False]	retain	min_stat	read_balancing	read_count	0.00318	6.3e-05	0.004342	4e-06	0.990522	0.000487	3.6e-05	0.000121	5.5e-05	0.000244	0.000135	0.000809	2e-06	0.006979	0.002	0.030925	0.0	0.039904	0.040773	FAX70708_pass_bcee8f90_a99de9c0_5.fastq.gz	-	FAX70708_pass_bcee8f90_a99de9c0_213.pod5	-	2b2ddf98-f721-4459-b0da-d15ff5efd419	a99de9c08f4d4fa5d91db16a4b75567df3d49c40	311.0	1.0	3348.0	1915.883798	42.009628	True	1915.883798	25306.0	42.009628	3452.0	17.479124	0.0
293	5772717	5772717	1114	fabe30c0-1f15-4a5c-a053-4ff0b7da18ee	7270	0	failed_read	False	reject	not_real_read	base_balancing	failed_read	0.0	0.0	0.0	0.0	0.0	0.0	0.0	0.0	0.0	0.0	0.0		0.0	0.001003	0.0	0.0	0.0	0.001003	0.001003									0.0
342	5774019	5774019	969	89698495-cc00-48db-8dba-e3ac951205ba	6249	5785	6	[False]	retain	min_stat	adapter_balancing	adapter_count	0.0	0.0	0.0	0.0	0.0	0.0	0.999967	3e-06	1.2e-05	1.2e-05	1e-06	2e-06	2e-06	0.000997	0.001994	0.036878	0.0	0.039869	0.039869									0.0
382	5772213	5772213	1190	433dc528-4766-418d-b269-cca9b3232abe	7739	7205	10	[False]	retain	min_stat	adapter_balancing	adapter_count	0.0	5e-06	1e-06	0.000565	0.0	3.7e-05	2e-06	9e-06	0.0	5e-06	0.999375	0.0	0.0	0.001994	0.001995	0.03254	0.0	0.036528	0.038525	FAX70708_pass_bcee8f90_a99de9c0_5.fastq.gz	-	FAX70708_pass_bcee8f90_a99de9c0_209.pod5	-	433dc528-4766-418d-b269-cca9b3232abe	a99de9c08f4d4fa5d91db16a4b75567df3d49c40	382.0	1.0	772.0	1916.405378	9.608566	True	1916.405378	5788.0	9.608566	765.0	19.016615	0.0
276	5769183	5769183	785	eeb718d9-cc3e-4603-b814-06e27278c039	11351	10412	1	[False]	retain	min_stat	read_balancing	read_count	0.004327	0.6279	0.005742	0.005692	0.071652	0.013543	0.047231	0.009816	0.117271	0.008492	0.038371	0.006087	0.043875	0.000997	0.00299	0.042856	0.0	0.046842	0.046842									0.0
210	5774647	5774647	811	278df3a0-0cb1-4a7b-8079-fd00b0edcda4	6173	5397	3	[False]	retain	min_stat	base_balancing	base_normalization	2e-06	0.00149	1e-06	0.998372	0.0	1e-06	3.1e-05	2e-06	6e-06	6.5e-05	2.8e-05	0.0	0.0	0.000996	0.002994	0.033988	0.0	0.037978	0.038975	FAX70708_pass_bcee8f90_a99de9c0_5.fastq.gz	-	FAX70708_pass_bcee8f90_a99de9c0_214.pod5	-	278df3a0-0cb1-4a7b-8079-fd00b0edcda4	a99de9c08f4d4fa5d91db16a4b75567df3d49c40	210.0	2.0	2630.0	1917.213479	48.905046	True	1917.213479	29460.0	48.905046	2223.0	13.712927	0.0
396	5774811	5774811	842	825ae2f0-adb9-4335-be4f-12625323d1ca	7472	6832	8	[False]	retain	min_stat	base_balancing	base_normalization	0.010953	0.000423	0.001521	1.1e-05	3.1e-05	0.004443	2.6e-05	2.6e-05	0.979088	0.00118	3e-06	0.002294	2e-06	0.000997	0.005979	0.176406	0.0	0.183382	0.184375	FAX70708_pass_bcee8f90_a99de9c0_5.fastq.gz	-	FAX70708_pass_bcee8f90_a99de9c0_212.pod5	-	825ae2f0-adb9-4335-be4f-12625323d1ca	a99de9c08f4d4fa5d91db16a4b75567df3d49c40	396.0	2.0	2210.0	1917.267928	29.34429	True	1917.267928	17677.0	29.34429	1957.0	14.114819	0.0
260	5775562	5775562	888	e871cfd4-8fd6-44d7-b15f-a3b20861601d	7474	6111	3	[False]	retain	min_stat	adapter_balancing	adapter_count	0.000215	0.001671	7.1e-05	0.976084	4e-06	0.000335	0.0001	0.000691	0.000169	0.020054	0.000601	5e-06	1e-06	0.000993	0.2073	0.033243	0.0	0.241537	0.2502	FAX70708_pass_bcee8f90_a99de9c0_5.fastq.gz	-	FAX70708_pass_bcee8f90_a99de9c0_209.pod5	-	e871cfd4-8fd6-44d7-b15f-a3b20861601d	a99de9c08f4d4fa5d91db16a4b75567df3d49c40	260.0	1.0	531.0	1917.517264	7.849602	True	1917.517264	4728.0	7.849602	453.0	13.993713	0.0
356	5777263	5777263	1149	9badc461-3a7e-4c77-ac00-bbb1eee0e03f	5580	4936	0	[False]	retain	min_stat	adapter_balancing	adapter_count	0.971643	8e-06	9e-06	3e-06	1e-06	1e-05	2e-06	0.028291	6e-06	4e-06	1e-06	2.2e-05	0.0	0.00598	0.003983	0.031941	0.001	0.042903	0.042903	FAX70708_pass_bcee8f90_a99de9c0_5.fastq.gz	-	FAX70708_pass_bcee8f90_a99de9c0_210.pod5	-	9badc461-3a7e-4c77-ac00-bbb1eee0e03f	a99de9c08f4d4fa5d91db16a4b75567df3d49c40	356.0	4.0	812.0	1918.082005	9.557105	True	1918.082005	5757.0	9.557105	833.0	15.838813	0.0
297	5758264	5758264	2037	f5b79609-1663-4485-99fb-fc6187d56550	25058	0	failed_read	False	retain	too_long_read	base_balancing	failed_read	0.0	0.0	0.0	0.0	0.0	0.0	0.0	0.0	0.0	0.0	0.0		0.0	0.0	0.0	0.0	0.0	0.0	0.0									0.0
386	5758356	5758356	877	16db7938-3bf4-4237-bf8c-4de9b41599a2	25018	0	failed_read	False	retain	too_long_read	base_balancing	failed_read	0.0	0.0	0.0	0.0	0.0	0.0	0.0	0.0	0.0	0.0	0.0		0.0	0.0	0.0	0.0	0.0	0.0	0.0									0.0
220	5779687	5779687	1065	e4597f70-8a89-4c95-8670-513eb1fdb82f	4170	3254	unclassified	[False]	retain	below_conf_pred	none	none	0.690333	8e-06	0.001036	4e-06	2e-06	0.000852	3e-06	0.000187	0.002337	0.304018	1e-06	0.001219	1e-06	0.001604	0.00698	0.035187	0.0	0.04377	0.045774	FAX70708_pass_bcee8f90_a99de9c0_5.fastq.gz	-	FAX70708_pass_bcee8f90_a99de9c0_211.pod5	-	e4597f70-8a89-4c95-8670-513eb1fdb82f	a99de9c08f4d4fa5d91db16a4b75567df3d49c40	220.0	4.0	1721.0	1918.886786	16.364874	True	1918.886786	9858.0	16.364874	1370.0	7.973513	0.0
237	5778375	5778375	823	5622b6c5-da35-4f72-97ec-78b8deefa321	5612	5019	9	[False]	retain	min_stat	read_balancing	read_count	1.6e-05	1e-06	4e-06	1e-06	0.0	0.001812	0.0	2e-06	1e-06	0.998163	0.0	1e-06	0.0	0.001996	0.010908	0.035249	0.0	0.048152	0.054137	FAX70708_pass_bcee8f90_a99de9c0_5.fastq.gz	-	FAX70708_pass_bcee8f90_a99de9c0_210.pod5	-	5622b6c5-da35-4f72-97ec-78b8deefa321	a99de9c08f4d4fa5d91db16a4b75567df3d49c40	237.0	4.0	704.0	1918.451195	9.342297	True	1918.451195	5627.0	9.342297	554.0	10.55717	0.0
365	5759447	5759447	1776	755c68bf-dc2d-4f02-9640-a73f1068e2e7	25311	0	failed_read	False	retain	too_long_read	base_balancing	failed_read	0.0	0.0	0.0	0.0	0.0	0.0	0.0	0.0	0.0	0.0	0.0		0.0	0.0	0.0	0.0	0.0	0.0	0.0									0.0
253	5780597	5780597	1235	597f5b04-5a50-4cf0-845e-e0fe42143455	5684	5038	0	[False]	retain	min_stat	base_balancing	base_normalization	0.986748	0.000407	0.001025	1.4e-05	1.6e-05	0.000182	1e-05	0.004779	0.000633	0.001215	1.2e-05	0.004955	4e-06	0.000988	0.001935	0.029896	0.0	0.032819	0.034829									0.0
202	5762199	5762199	1799	ce1a5e77-6065-47b4-abb0-4922b48a9226	25463	0	failed_read	False	retain	too_long_read	read_balancing	failed_read	0.0	0.0	0.0	0.0	0.0	0.0	0.0	0.0	0.0	0.0	0.0		0.0	0.0	0.0	0.0	0.0	0.0	0.0	FAX70708_pass_bcee8f90_a99de9c0_5.fastq.gz	-	FAX70708_pass_bcee8f90_a99de9c0_209.pod5	-	ce1a5e77-6065-47b4-abb0-4922b48a9226	a99de9c08f4d4fa5d91db16a4b75567df3d49c40	202.0	4.0	716.0	1913.080677	9.25332	True	1913.080677	5574.0	9.25332	583.0	11.472218	0.0
346	5763065	5763065	1059	138e9959-7309-4b1f-84c3-3c9a50737acc	25008	0	failed_read	False	retain	too_long_read	base_balancing	failed_read	0.0	0.0	0.0	0.0	0.0	0.0	0.0	0.0	0.0	0.0	0.0		0.0	0.0	0.0	0.0	0.0	0.0	0.0									0.0
353	5763684	5763684	3243	c1ed11fb-5f9e-4cd3-9b19-55a1835bd197	25191	0	failed_read	False	retain	too_long_read	none	failed_read	0.0	0.0	0.0	0.0	0.0	0.0	0.0	0.0	0.0	0.0	0.0		0.0	0.0	0.0	0.0	0.0	0.0	0.0	FAX70708_fail_bcee8f90_a99de9c0_0.fastq.gz	-	FAX70708_fail_bcee8f90_a99de9c0_26.pod5	-	c1ed11fb-5f9e-4cd3-9b19-55a1835bd197	a99de9c08f4d4fa5d91db16a4b75567df3d49c40	353.0	2.0	1111.0	1913.573705	11.211487	False	1913.573705	6753.0	11.211487	165.0	3.921972	0.0
239	5782328	5782328	1377	8b6a19bc-4db2-4951-89de-5b9b339d5787	6574	6048	3	[False]	retain	no_balancing	none	none	0.000111	0.001182	2.5e-05	0.985042	1.5e-05	0.000499	0.000315	0.000427	0.000149	0.008279	0.003948	6e-06	3e-06	0.001001	0.006975	0.029896	0.0	0.037872	0.038872	FAX70708_pass_bcee8f90_a99de9c0_5.fastq.gz	-	FAX70708_pass_bcee8f90_a99de9c0_211.pod5	-	8b6a19bc-4db2-4951-89de-5b9b339d5787	a99de9c08f4d4fa5d91db16a4b75567df3d49c40	239.0	2.0	1545.0	1919.763612	18.907039	True	1919.763612	11389.0	18.907039	1704.0	16.571583	0.0
398	5779744	5779744	984	d354e97e-9416-4bea-81c2-47255fa5e44e	8561	8126	10	[False]	retain	no_balancing	blacklist_mock	none	0.0	0.0	0.0	0.0	0.0	0.0	0.0	0.0	0.0	0.0	0.999998	2e-06	0.0	0.001987	0.006979	0.034295	0.0	0.043261	0.043261									0.0
325	5782995	5782995	925	4de0177f-0513-422a-8d5a-d65d7f5e7788	6499	5981	2	[False]	retain	min_stat	read_balancing	read_count	0.0	0.0	0.99995	1e-06	0.0	2e-05	0.0	0.0	4e-06	2.5e-05	0.0	0.0	0.0	0.001992	0.004983	0.04005	0.0	0.047025	0.050018	FAX70708_pass_bcee8f90_a99de9c0_5.fastq.gz	-	FAX70708_pass_bcee8f90_a99de9c0_213.pod5	-	4de0177f-0513-422a-8d5a-d65d7f5e7788	a99de9c08f4d4fa5d91db16a4b75567df3d49c40	325.0	1.0	1562.0	1919.98506	34.334661	True	1919.98506	20683.0	34.334661	1161.0	19.172731	0.0
337	5774465	5774465	1080	c5dc67f6-5a39-43a9-955d-71d3d3088c29	15010	14269	9	[False]	retain	no_balancing	blacklist_mock	none	0.003705	0.015076	0.015998	0.000728	0.00066	0.079239	0.000556	0.000629	0.034962	0.815693	0.000306	0.032139	0.00031	0.001994	0.040056	0.034882	0.0	0.076932	0.076932	FAX70708_pass_bcee8f90_a99de9c0_5.fastq.gz	-	FAX70708_pass_bcee8f90_a99de9c0_211.pod5	-	c5dc67f6-5a39-43a9-955d-71d3d3088c29	a99de9c08f4d4fa5d91db16a4b75567df3d49c40	337.0	4.0	956.0	1917.153054	21.783865	True	1917.153054	13122.0	21.783865	480.0	16.373465	0.0
277	5783680	5783680	867	bdb2a7a5-4ee3-4e3a-bc4d-0512837d49c6	6428	5599	9	[False]	retain	no_balancing	none	none	0.000217	7e-06	1.3e-05	2e-05	0.0	0.024017	1e-06	6e-05	1e-05	0.975642	1.2e-05	2e-06	0.0	0.001002	0.004981	0.032888	0.0	0.038871	0.038871									0.0
310	5764979	5764979	996	cf388e8f-781e-4d98-ac7a-0c24b37d80c6	25411	0	failed_read	False	retain	too_long_read	blacklist_mock	failed_read	0.0	0.0	0.0	0.0	0.0	0.0	0.0	0.0	0.0	0.0	0.0		0.0	0.0	0.0	0.0	0.0	0.0	0.0									0.0
261	5784039	5784039	944	b7a9f195-8d29-4cc9-980d-944a4d19e45c	6922	6416	8	[False]	retain	min_stat	adapter_balancing	adapter_count	0.0	0.0	0.0	0.0	0.0	0.0	0.0	0.0	0.999999	0.0	0.0	0.0	0.0	0.000994	0.004986	0.033885	0.000994	0.040859	0.057802	FAX70708_pass_bcee8f90_a99de9c0_5.fastq.gz	-	FAX70708_pass_bcee8f90_a99de9c0_211.pod5	-	b7a9f195-8d29-4cc9-980d-944a4d19e45c	a99de9c08f4d4fa5d91db16a4b75567df3d49c40	261.0	3.0	1694.0	1920.331673	20.244024	True	1920.331673	12195.0	20.244024	1733.0	14.519181	0.0
298	5779742	5779742	2525	69947b1e-e9e6-47b6-96d0-015a1a16cd97	11311	10243	9	[False]	retain	min_stat	adapter_balancing	adapter_count	0.000136	1.5e-05	0.001089	9e-06	6e-06	0.003743	3e-06	2e-06	6.4e-05	0.994866	1e-06	6.5e-05	0.0	0.000997	0.009106	0.033882	0.0	0.043985	0.044982	FAX70708_pass_bcee8f90_a99de9c0_5.fastq.gz	-	FAX70708_pass_bcee8f90_a99de9c0_210.pod5	-	69947b1e-e9e6-47b6-96d0-015a1a16cd97	a99de9c08f4d4fa5d91db16a4b75567df3d49c40	298.0	3.0	771.0	1918.905046	10.680611	True	1918.905046	6434.0	10.680611	542.0	13.639601	0.0
284	5784492	5784492	939	b9b48d50-b3d6-494a-b860-ab9abdbb9e43	8048	0	failed_read	False	reject	not_real_read	adapter_balancing	failed_read	0.0	0.0	0.0	0.0	0.0	0.0	0.0	0.0	0.0	0.0	0.0		0.0	0.001001	0.0	0.0	0.0	0.001001	0.001001									0.0
334	5788778	5788778	995	dbd1a76c-b03c-42ca-96cf-073a595101a8	4088	3312	10	[False]	retain	no_balancing	blacklist_mock	none	0.001181	0.000406	0.00719	0.017335	0.002221	0.021134	0.022473	0.001721	0.000564	0.036916	0.888699	0.000115	4.5e-05	0.0	0.001992	0.0299	0.0	0.031892	0.032888	FAX70708_pass_bcee8f90_a99de9c0_5.fastq.gz	-	FAX70708_pass_bcee8f90_a99de9c0_211.pod5	-	dbd1a76c-b03c-42ca-96cf-073a595101a8	a99de9c08f4d4fa5d91db16a4b75567df3d49c40	334.0	3.0	1590.0	1921.905046	16.302457	True	1921.905046	9820.0	16.302457	1514.0	8.756268	0.0
250	5767712	5767712	1202	e8a3d9e8-0e74-490b-b406-ee1cb68f171a	25366	0	failed_read	False	retain	too_long_read	adapter_balancing	failed_read	0.0	0.0	0.0	0.0	0.0	0.0	0.0	0.0	0.0	0.0	0.0		0.0	0.0	0.0	0.0	0.0	0.0	0.0									0.0
224	5785412	5785412	1111	43c3cbe5-9b59-4138-8279-c9bbbd8060f6	8394	7339	4	[False]	retain	no_balancing	blacklist_mock	none	0.0	0.0	0.0	0.0	0.999975	2e-06	1e-06	0.0	0.0	0.0	2.1e-05	0.0	0.0	0.000997	0.001993	0.046842	0.0	0.049832	0.058804	FAX70708_pass_bcee8f90_a99de9c0_5.fastq.gz	-	FAX70708_pass_bcee8f90_a99de9c0_213.pod5	-	43c3cbe5-9b59-4138-8279-c9bbbd8060f6	a99de9c08f4d4fa5d91db16a4b75567df3d49c40	224.0	2.0	2583.0	1920.787517	34.136454	True	1920.787517	20563.0	34.136454	2566.0	16.142389	0.0
247	5786081	5786081	1134	068e5db2-aa3f-407a-9b51-270a1c4c310b	7702	6931	0	[False]	retain	min_stat	adapter_balancing	adapter_count	0.999777	0.0	0.0	0.0	0.0	0.0	0.0	0.0	2e-06	1.3e-05	0.0	0.000207	0.0	0.000997	0.003985	0.03887	0.0	0.043852	0.054819	FAX70708_pass_bcee8f90_a99de9c0_5.fastq.gz	-	FAX70708_pass_bcee8f90_a99de9c0_210.pod5	-	068e5db2-aa3f-407a-9b51-270a1c4c310b	a99de9c08f4d4fa5d91db16a4b75567df3d49c40	247.0	3.0	448.0	1921.009628	6.275564	True	1921.009628	3780.0	6.275564	385.0	16.300611	0.0
276	5788765	5788765	791	845473a9-e12b-4507-b5db-2efac934a2e8	5105	4237	6	[False]	retain	min_stat	read_balancing	read_count	6e-06	0.000422	2.5e-05	0.000161	0.000255	0.000143	0.998105	6.6e-05	0.000285	5.3e-05	0.000435	3.7e-05	9e-06	0.000996	0.000998	0.03488	0.0	0.036873	0.037871									0.0
389	5768903	5768903	942	625e8f1c-2f99-4bce-a6eb-434a0ebff3ff	25237	0	failed_read	False	retain	too_long_read	read_balancing	failed_read	0.0	0.0	0.0	0.0	0.0	0.0	0.0	0.0	0.0	0.0	0.0		0.0	0.0	0.0	0.0	0.0	0.0	0.0									0.0
290	5784984	5784984	1397	c62c5d8f-1243-4f4f-a5eb-821e01e984e0	9388	8808	11	[False]	retain	min_stat	adapter_balancing	adapter_count	0.004418	0.001648	0.057533	0.000273	0.000578	0.015351	0.000421	0.000448	0.044452	0.222116	0.000343	0.65206	0.000361	0.003009	0.003985	0.051824	0.0	0.058819	0.060785									0.0
285	5788916	5788916	1403	6f58225e-0b38-4ef9-a6d4-aada195a08cd	5493	4943	9	[False]	retain	no_balancing	blacklist_mock	none	0.0	0.0	0.0	0.0	0.0	0.0	0.0	0.0	0.0	1.0	0.0	0.0	0.0	0.002989	0.032888	0.03551	0.0	0.071387	0.072378	FAX70708_pass_bcee8f90_a99de9c0_5.fastq.gz	-	FAX70708_pass_bcee8f90_a99de9c0_212.pod5	-	6f58225e-0b38-4ef9-a6d4-aada195a08cd	a99de9c08f4d4fa5d91db16a4b75567df3d49c40	285.0	4.0	1904.0	1921.950863	22.448539	True	1921.950863	13523.0	22.448539	1872.0	15.822613	0.0
245	5788291	5788291	1072	2d533f7b-2780-4dbb-8764-2d8144b13d87	6888	6083	8	[False]	retain	min_stat	adapter_balancing	adapter_count	0.0	0.0	0.0	0.0	0.0	0.0	0.0	0.0	0.999998	2e-06	0.0	1e-06	0.0	0.001987	0.00299	0.034508	0.0	0.039485	0.040484	FAX70708_pass_bcee8f90_a99de9c0_5.fastq.gz	-	FAX70708_pass_bcee8f90_a99de9c0_210.pod5	-	2d533f7b-2780-4dbb-8764-2d8144b13d87	a99de9c08f4d4fa5d91db16a4b75567df3d49c40	245.0	2.0	635.0	1921.74336	9.232072	True	1921.74336	5561.0	9.232072	564.0	17.072557	0.0
269	5789629	5789629	1009	7064175e-93c9-4ad6-a99e-6a5f47fc7ea8	5241	4614	3	[False]	retain	min_stat	read_balancing	read_count	1e-05	0.00119	1.4e-05	0.998527	1e-06	1e-06	1.6e-05	2.4e-05	5.6e-05	0.000137	2.4e-05	0.0	0.0	0.000996	0.002994	0.035985	0.0	0.039975	0.039975	FAX70708_pass_bcee8f90_a99de9c0_5.fastq.gz	-	FAX70708_pass_bcee8f90_a99de9c0_210.pod5	-	7064175e-93c9-4ad6-a99e-6a5f47fc7ea8	a99de9c08f4d4fa5d91db16a4b75567df3d49c40	269.0	2.0	814.0	1922.187583	10.238048	True	1922.187583	6167.0	10.238048	865.0	16.485151	0.0
395	5789476	5789476	941	14bf444f-559f-4fdf-9579-98d30d0e59df	5394	4918	7	[False]	retain	min_stat	base_balancing	base_normalization	0.001743	0.0	6e-06	0.0	0.0	2e-06	0.0	0.998159	4e-06	1.7e-05	1e-06	6.7e-05	0.0	0.0	0.004578	0.031895	0.0	0.036473	0.037975									0.0
333	5788717	5788717	1201	f8535dce-f977-4550-a860-76d68c2eee1b	6936	5964	6	[False]	retain	no_balancing	none	none	0.0	0.0	0.0	0.0	0.0	0.0	0.999985	0.0	0.0	0.0	1.3e-05	1e-06	0.0	0.00099	0.001962	0.123089	0.0	0.12604	0.203778	FAX70708_pass_bcee8f90_a99de9c0_5.fastq.gz	-	FAX70708_pass_bcee8f90_a99de9c0_211.pod5	-	f8535dce-f977-4550-a860-76d68c2eee1b	a99de9c08f4d4fa5d91db16a4b75567df3d49c40	333.0	4.0	1583.0	1921.884794	21.040837	True	1921.884794	12675.0	21.040837	1656.0	15.682409	0.0
296	5787856	5787856	1394	c8917159-1608-4e98-b04f-107f7fdd66ff	8138	7354	4	[False]	retain	min_stat	base_balancing	base_normalization	3.2e-05	1e-06	0.000983	0.0	0.998802	9.7e-05	9e-06	4e-06	5e-06	8e-06	2.4e-05	3.6e-05	0.0	0.000997	0.007973	0.040865	0.000997	0.050832	0.054816	FAX70708_pass_bcee8f90_a99de9c0_5.fastq.gz	-	FAX70708_pass_bcee8f90_a99de9c0_210.pod5	-	c8917159-1608-4e98-b04f-107f7fdd66ff	a99de9c08f4d4fa5d91db16a4b75567df3d49c40	296.0	2.0	432.0	1921.598938	5.111886	True	1921.598938	3079.0	5.111886	267.0	14.961886	0.0
270	5791443	5791443	1294	267e4cf3-ebe7-4253-bac8-672d494e33eb	4596	4207	3	[False]	retain	no_balancing	blacklist_mock	none	0.0	0.0	0.0	0.999964	0.0	0.0	1e-06	2e-06	2e-06	1.7e-05	1.4e-05	0.0	0.0	0.001993	0.01196	0.034882	0.0	0.048835	0.052822	FAX70708_pass_bcee8f90_a99de9c0_5.fastq.gz	-	FAX70708_pass_bcee8f90_a99de9c0_210.pod5	-	267e4cf3-ebe7-4253-bac8-672d494e33eb	a99de9c08f4d4fa5d91db16a4b75567df3d49c40	270.0	2.0	764.0	1922.789841	10.579349	True	1922.789841	6373.0	10.579349	791.0	15.796968	0.0
287	5791026	5791026	1155	3c1c7cad-2994-4488-ae13-fc3a5b6aaf67	5636	5222	3	[False]	retain	no_balancing	none	none	0.0	1e-06	0.0	0.998596	1e-06	1e-06	0.000157	1e-06	2e-06	3e-06	0.001238	0.0	0.0	0.000993	0.001993	0.039869	0.0	0.042856	0.045841	FAX70708_pass_bcee8f90_a99de9c0_5.fastq.gz	-	FAX70708_pass_bcee8f90_a99de9c0_213.pod5	-	3c1c7cad-2994-4488-ae13-fc3a5b6aaf67	a99de9c08f4d4fa5d91db16a4b75567df3d49c40	287.0	2.0	2706.0	1922.651394	32.303453	True	1922.651394	19459.0	32.303453	2888.0	15.818826	0.0
286	5792388	5792388	1284	fade3983-45bf-4ff2-bb1c-4b1b7d5adf89	4274	3837	9	[False]	retain	min_stat	read_balancing	read_count	0.0	0.0	0.0	0.0	0.0	0.0	0.0	0.0	0.0	0.999999	0.0	0.0	0.0	0.004986	0.000997	0.034882	0.0	0.040865	0.042855	FAX70708_pass_bcee8f90_a99de9c0_5.fastq.gz	-	FAX70708_pass_bcee8f90_a99de9c0_210.pod5	-	fade3983-45bf-4ff2-bb1c-4b1b7d5adf89	a99de9c08f4d4fa5d91db16a4b75567df3d49c40	286.0	1.0	815.0	1923.103586	10.968127	True	1923.103586	6607.0	10.968127	770.0	15.110649	0.0
335	5788667	5788667	842	cf7bd9b2-bc3d-467a-aed0-d4866c5880de	8327	7256	9	[False]	retain	no_balancing	blacklist_mock	none	0.014074	3e-06	5.8e-05	4e-06	3e-06	0.001966	2e-06	3.1e-05	2e-05	0.983658	2e-06	0.000178	1e-06	0.014949	0.007973	0.115733	0.0	0.138655	0.201697	FAX70708_pass_bcee8f90_a99de9c0_5.fastq.gz	-	FAX70708_pass_bcee8f90_a99de9c0_212.pod5	-	cf7bd9b2-bc3d-467a-aed0-d4866c5880de	a99de9c08f4d4fa5d91db16a4b75567df3d49c40	335.0	2.0	1783.0	1921.868194	24.802789	True	1921.868194	14941.0	24.802789	1710.0	18.148602	0.0
375	5793226	5793226	1333	4387af13-e3c7-4f9b-9b0c-a951bd3d4b8a	5461	4572	4	[False]	retain	min_stat	read_balancing	read_count	0.0	0.0	0.0	0.0	0.999992	1e-06	0.0	1e-06	4e-06	0.0	2e-06	0.0	0.0	0.0	0.001993	0.028903	0.0	0.030895	0.03389	FAX70708_pass_bcee8f90_a99de9c0_5.fastq.gz	-	FAX70708_pass_bcee8f90_a99de9c0_210.pod5	-	4387af13-e3c7-4f9b-9b0c-a951bd3d4b8a	a99de9c08f4d4fa5d91db16a4b75567df3d49c40	375.0	4.0	711.0	1923.381806	8.068061	True	1923.381806	4860.0	8.068061	787.0	15.395332	0.0
331	5790590	5790590	993	5c14ca00-eb35-4c3f-9d50-d2571c225990	8312	7365	3	[False]	retain	min_stat	read_balancing	read_count	4e-05	0.001116	1.3e-05	0.991567	1.1e-05	0.000216	0.00138	0.000113	0.000125	0.002962	0.002452	4e-06	2e-06	0.0	0.010963	0.032388	0.0	0.043351	0.045339	FAX70708_pass_bcee8f90_a99de9c0_5.fastq.gz	-	FAX70708_pass_bcee8f90_a99de9c0_210.pod5	-	5c14ca00-eb35-4c3f-9d50-d2571c225990	a99de9c08f4d4fa5d91db16a4b75567df3d49c40	331.0	2.0	553.0	1922.50664	8.488048	True	1922.50664	5113.0	8.488048	604.0	15.041843	0.0
380	5793333	5793333	1327	fabed820-2afb-4663-abeb-f365b4033492	5569	5269	3	[False]	retain	min_stat	read_balancing	read_count	0.0	0.0	0.0	0.999846	0.0	1e-06	1e-06	1.4e-05	0.0	3.5e-05	0.000103	0.0	0.0	0.001481	0.002994	0.032892	0.0	0.037367	0.03836	FAX70708_pass_bcee8f90_a99de9c0_5.fastq.gz	-	FAX70708_pass_bcee8f90_a99de9c0_211.pod5	-	fabed820-2afb-4663-abeb-f365b4033492	a99de9c08f4d4fa5d91db16a4b75567df3d49c40	380.0	2.0	1202.0	1923.417331	15.402722	True	1923.417331	9278.0	15.402722	1106.0	13.488125	0.0
217	5790437	5790437	1069	77f720b0-89c7-443d-ba43-b9fa86e2b87b	8913	7784	4	[False]	retain	min_stat	base_balancing	base_normalization	0.0	0.0	0.0	0.0	0.999146	0.000234	4.5e-05	2e-06	3.5e-05	5e-06	0.000528	3e-06	0.0	0.000995	0.001993	0.031889	0.0	0.034877	0.034877	FAX70708_pass_bcee8f90_a99de9c0_5.fastq.gz	-	FAX70708_pass_bcee8f90_a99de9c0_210.pod5	-	77f720b0-89c7-443d-ba43-b9fa86e2b87b	a99de9c08f4d4fa5d91db16a4b75567df3d49c40	217.0	2.0	662.0	1922.455843	10.114542	True	1922.455843	6093.0	10.114542	525.0	13.630447	0.0
253	5793895	5793895	1237	612e49b7-bc36-42e4-b2e8-be60f16a3d1a	6185	5845	3	[False]	retain	min_stat	base_balancing	base_normalization	0.0	0.0	0.0	0.999372	0.0	2e-06	1e-06	4e-06	0.0	8e-06	0.000614	0.0	0.0	0.001026	0.006957	0.033422	0.0	0.041404	0.041575	FAX70708_pass_bcee8f90_a99de9c0_5.fastq.gz	-	FAX70708_pass_bcee8f90_a99de9c0_211.pod5	-	612e49b7-bc36-42e4-b2e8-be60f16a3d1a	a99de9c08f4d4fa5d91db16a4b75567df3d49c40	253.0	4.0	1577.0	1923.603918	17.833665	True	1923.603918	10743.0	17.833665	1599.0	16.749569	0.0
258	5793744	5793744	996	df969e58-ea75-4ca9-a28f-24e06dab11ef	6316	5863	8	[False]	retain	no_balancing	blacklist_mock	none	0.0	0.0	0.0	0.0	0.0	0.0	0.0	0.0	1.0	0.0	0.0	0.0	0.0	0.0	0.003988	0.036551	0.0	0.040538	0.042529	FAX70708_pass_bcee8f90_a99de9c0_5.fastq.gz	-	FAX70708_pass_bcee8f90_a99de9c0_210.pod5	-	df969e58-ea75-4ca9-a28f-24e06dab11ef	a99de9c08f4d4fa5d91db16a4b75567df3d49c40	258.0	2.0	390.0	1923.553785	5.524236	True	1923.553785	3327.0	5.524236	289.0	18.047531	0.0
324	5793176	5793176	930	353145ce-e629-4142-b007-95acd3676edf	7328	6309	3	[False]	retain	min_stat	adapter_balancing	adapter_count	2.4e-05	0.002447	4e-06	0.988334	1e-06	0.001122	9e-06	0.000357	7e-06	0.006973	0.000721	1e-06	1e-06	0.000997	0.004983	0.030572	0.000997	0.037549	0.039542	FAX70708_pass_bcee8f90_a99de9c0_5.fastq.gz	-	FAX70708_pass_bcee8f90_a99de9c0_210.pod5	-	353145ce-e629-4142-b007-95acd3676edf	a99de9c08f4d4fa5d91db16a4b75567df3d49c40	324.0	3.0	888.0	1923.365206	10.828021	True	1923.365206	6522.0	10.828021	853.0	12.861123	0.0
215	5775522	5775522	2287	2edca8e2-d657-4378-b3a4-972f6829042d	25457	0	failed_read	False	retain	too_long_read	adapter_balancing	failed_read	0.0	0.0	0.0	0.0	0.0	0.0	0.0	0.0	0.0	0.0	0.0		0.0	0.0	0.0	0.0	0.0	0.0	0.0	FAX70708_pass_bcee8f90_a99de9c0_5.fastq.gz	-	FAX70708_pass_bcee8f90_a99de9c0_210.pod5	-	2edca8e2-d657-4378-b3a4-972f6829042d	a99de9c08f4d4fa5d91db16a4b75567df3d49c40	215.0	2.0	917.0	1917.503984	11.011288	True	1917.503984	6633.0	11.011288	910.0	9.601473	0.0
289	5793806	5793806	1801	9a152511-c347-4ac3-b93a-4e99981084d2	6887	6265	4	[False]	retain	min_stat	base_balancing	base_normalization	8.5e-05	0.000122	0.007692	6.6e-05	0.989944	0.000775	0.000183	1.6e-05	3.9e-05	8.6e-05	0.00091	8.1e-05	0.0	0.000996	0.001994	0.033121	0.0	0.036111	0.03665	FAX70708_pass_bcee8f90_a99de9c0_5.fastq.gz	-	FAX70708_pass_bcee8f90_a99de9c0_210.pod5	-	9a152511-c347-4ac3-b93a-4e99981084d2	a99de9c08f4d4fa5d91db16a4b75567df3d49c40	289.0	4.0	337.0	1923.574369	4.858898	True	1923.574369	2927.0	4.858898	298.0	16.663128	0.0
257	5793063	5793063	971	46075d8d-85f8-4480-bd44-ed9261b9ca51	8615	7782	0	[False]	retain	min_stat	read_balancing	read_count	0.999128	2e-06	0.000108	1e-06	1e-06	2e-06	1e-06	1.9e-05	2.3e-05	2.2e-05	0.0	0.000691	0.0	0.001998	0.006979	0.034397	0.0	0.043375	0.043375	FAX70708_pass_bcee8f90_a99de9c0_5.fastq.gz	-	FAX70708_pass_bcee8f90_a99de9c0_211.pod5	-	46075d8d-85f8-4480-bd44-ed9261b9ca51	a99de9c08f4d4fa5d91db16a4b75567df3d49c40	257.0	4.0	939.0	1923.327689	13.548473	True	1923.327689	8161.0	13.548473	910.0	18.502119	0.0
266	5792718	5792718	955	73c036b4-bba8-4774-b6b5-34bbfa3b5a11	9547	0	failed_read	False	reject	not_real_read	blacklist_mock	failed_read	0.0	0.0	0.0	0.0	0.0	0.0	0.0	0.0	0.0	0.0	0.0		0.0	0.001002	0.0	0.0	0.0	0.001002	0.001002									0.0
282	5795985	5795985	939	8ad94741-6746-47fb-a983-d94cb19b96e7	6898	6584	4	[False]	retain	no_balancing	none	none	0.0	0.0	0.0	0.0	0.999999	0.0	0.0	0.0	0.0	0.0	1e-06	0.0	0.0	0.003989	0.001991	0.030896	0.0	0.036876	0.038868	FAX70708_pass_bcee8f90_a99de9c0_5.fastq.gz	-	FAX70708_pass_bcee8f90_a99de9c0_210.pod5	-	8ad94741-6746-47fb-a983-d94cb19b96e7	a99de9c08f4d4fa5d91db16a4b75567df3d49c40	282.0	2.0	358.0	1924.297809	5.708831	True	1924.297809	3439.0	5.708831	266.0	22.187101	0.0
321	5794375	5794375	1001	854df734-d0d9-4316-a368-21786e094946	8559	7367	3	[False]	retain	min_stat	base_balancing	base_normalization	3.3e-05	0.00106	2e-06	0.995642	0.0	3.3e-05	9.3e-05	0.000862	9e-06	0.002095	0.000171	0.0	0.0	0.001996	0.004983	0.031891	0.0	0.038871	0.040861	FAX70708_pass_bcee8f90_a99de9c0_5.fastq.gz	-	FAX70708_pass_bcee8f90_a99de9c0_210.pod5	-	854df734-d0d9-4316-a368-21786e094946	a99de9c08f4d4fa5d91db16a4b75567df3d49c40	321.0	3.0	451.0	1923.76328	6.483068	True	1923.76328	3905.0	6.483068	382.0	20.397177	0.0
312	5797637	5797637	958	526f8f9e-f782-4023-baed-44fe3c50bf09	4362	4005	9	[False]	retain	min_stat	base_balancing	base_normalization	4.4e-05	0.000644	0.001325	7e-06	2e-06	0.004789	1e-06	2e-06	0.00023	0.992945	1e-06	9e-06	0.0	0.000998	0.018936	0.029901	0.0	0.049834	0.052002									0.0
342	5796132	5796132	975	485aa3cf-e4e0-4eaa-ae11-a5a9b177eef0	8146	7226	6	[False]	retain	min_stat	adapter_balancing	adapter_count	0.0	0.0	0.0	0.0	0.0	0.0	0.999963	0.0	3.2e-05	1e-06	3e-06	0.0	0.0	0.000996	0.001993	0.033885	0.0	0.036875	0.036875	FAX70708_pass_bcee8f90_a99de9c0_5.fastq.gz	-	FAX70708_pass_bcee8f90_a99de9c0_210.pod5	-	485aa3cf-e4e0-4eaa-ae11-a5a9b177eef0	a99de9c08f4d4fa5d91db16a4b75567df3d49c40	342.0	1.0	391.0	1924.346614	5.805445	True	1924.346614	3497.0	5.805445	316.0	18.893002	0.0
227	5780720	5780720	1673	564baac6-4c34-4352-b97a-2c1f9195a988	25083	0	failed_read	False	retain	too_long_read	blacklist_mock	failed_read	0.0	0.0	0.0	0.0	0.0	0.0	0.0	0.0	0.0	0.0	0.0		0.0	0.000511	0.0	0.0	0.0	0.000511	0.000511									0.0
243	5799080	5799080	1124	710b71ae-a3f0-4a39-86a4-b4da48bf6f01	6537	5869	2	[False]	retain	min_stat	base_balancing	base_normalization	0.00097	0.009254	0.979007	6.3e-05	0.000316	0.000876	2.1e-05	2.2e-05	0.002298	0.006869	7e-06	0.000269	2.9e-05	0.000994	0.004988	0.028909	0.0	0.034891	0.03688									0.0
303	5781052	5781052	1142	5421650a-1b58-44f0-9062-9625b178abfa	25003	0	failed_read	False	retain	too_long_read	blacklist_mock	failed_read	0.0	0.0	0.0	0.0	0.0	0.0	0.0	0.0	0.0	0.0	0.0		0.0	0.0	0.0	0.0	0.0	0.0	0.0									0.0
221	5781280	5781280	1227	c1fc059e-41a5-4bc1-990e-6b6b190b1c82	25160	0	failed_read	False	retain	too_long_read	base_balancing	failed_read	0.0	0.0	0.0	0.0	0.0	0.0	0.0	0.0	0.0	0.0	0.0		0.0	0.0	0.0	0.0	0.0	0.0	0.0									0.0
206	5799674	5799674	935	0c1cbf3d-8134-4bca-8e39-78844e5c54c0	6844	5578	7	[False]	retain	min_stat	read_balancing	read_count	0.0	0.0	0.0	0.0	0.0	0.0	0.0	0.999958	5e-06	3.3e-05	3e-06	1e-06	0.0	0.000993	0.002989	0.029141	0.000998	0.034121	0.036115	FAX70708_pass_bcee8f90_a99de9c0_5.fastq.gz	-	FAX70708_pass_bcee8f90_a99de9c0_211.pod5	-	0c1cbf3d-8134-4bca-8e39-78844e5c54c0	a99de9c08f4d4fa5d91db16a4b75567df3d49c40	206.0	2.0	1387.0	1925.522576	17.123838	True	1925.522576	10315.0	17.123838	1495.0	16.673893	0.0
248	5781555	5781555	2696	b6e4fd2b-f091-4d3a-87b2-5090f7ac2a4c	25139	0	failed_read	False	retain	too_long_read	blacklist_mock	failed_read	0.0	0.0	0.0	0.0	0.0	0.0	0.0	0.0	0.0	0.0	0.0		0.0	0.0	0.0	0.0	0.0	0.0	0.0									0.0
255	5781712	5781712	1210	10039aba-56c9-43c6-9921-b38da957cf6b	25152	0	failed_read	False	retain	too_long_read	base_balancing	failed_read	0.0	0.0	0.0	0.0	0.0	0.0	0.0	0.0	0.0	0.0	0.0		0.0	0.0	0.0	0.0	0.0	0.0	0.0									0.0
350	5802764	5802764	919	358d88aa-6d51-4dfb-9375-b291b8c83dec	4197	3596	0	[False]	retain	min_stat	read_balancing	read_count	0.896072	3e-06	7.6e-05	3e-06	2e-06	7.4e-05	3e-06	0.000425	0.000436	0.088335	2e-06	0.014568	1e-06	0.000998	0.006975	0.177224	0.0	0.185198	0.187696	FAX70708_pass_bcee8f90_a99de9c0_5.fastq.gz	-	FAX70708_pass_bcee8f90_a99de9c0_211.pod5	-	358d88aa-6d51-4dfb-9375-b291b8c83dec	a99de9c08f4d4fa5d91db16a4b75567df3d49c40	350.0	3.0	947.0	1926.548473	11.274568	True	1926.548473	6791.0	11.274568	960.0	14.119239	0.0
397	5799407	5799407	994	b5d79571-e19a-4970-804f-ea715f26e1fc	7900	6526	9	[False]	retain	min_stat	adapter_balancing	adapter_count	2e-06	1e-06	8e-06	1e-06	0.0	0.001851	0.0	0.0	0.0	0.998137	0.0	0.0	0.0	0.000993	0.077763	0.087922	0.0	0.166678	0.213608	FAX70708_pass_bcee8f90_a99de9c0_5.fastq.gz	-	FAX70708_pass_bcee8f90_a99de9c0_213.pod5	-	b5d79571-e19a-4970-804f-ea715f26e1fc	a99de9c08f4d4fa5d91db16a4b75567df3d49c40	397.0	2.0	2552.0	1925.433931	32.784529	True	1925.433931	19749.0	32.784529	2847.0	16.689264	0.0
294	5802440	5802440	1558	e8704b5a-2ec9-4abd-87e5-e58e203c4998	4870	4324	1	[False]	retain	no_balancing	none	none	0.000458	0.672457	0.000592	0.187559	0.000479	0.01378	0.001299	0.000765	0.006401	0.113497	0.001476	0.000339	0.0009	0.000997	0.004986	0.033886	0.0	0.039869	0.040865									0.0
398	5799824	5799824	988	608f97a9-591e-40af-9f86-a2ae425f8150	8242	7401	4	[False]	retain	no_balancing	blacklist_mock	none	0.0	0.0	0.0	0.0	0.999996	0.0	0.0	0.0	4e-06	0.0	0.0	0.0	0.0	0.000994	0.002994	0.180809	0.0	0.184797	0.186407									0.0
344	5782891	5782891	1112	4cf92e2d-5ee3-4d50-af19-b5ee55208ed3	25639	0	failed_read	False	retain	too_long_read	base_balancing	failed_read	0.0	0.0	0.0	0.0	0.0	0.0	0.0	0.0	0.0	0.0	0.0		0.0	0.0	0.0	0.0	0.0	0.0	0.0									0.0
234	5802511	5802511	1527	c615e75e-6c4e-4fd8-bf5b-f5124f7ea06d	5991	5549	7	[False]	retain	no_balancing	blacklist_mock	none	0.0	0.0	0.0	0.0	0.0	0.0	0.0	0.999951	1.5e-05	1.6e-05	8e-06	9e-06	0.0	0.001993	0.003986	0.036876	0.0	0.042855	0.044849	FAX70708_pass_bcee8f90_a99de9c0_5.fastq.gz	-	FAX70708_pass_bcee8f90_a99de9c0_210.pod5	-	c615e75e-6c4e-4fd8-bf5b-f5124f7ea06d	a99de9c08f4d4fa5d91db16a4b75567df3d49c40	234.0	1.0	514.0	1926.464475	7.323041	True	1926.464475	4411.0	7.323041	487.0	15.044874	0.0
299	5803821	5803821	1305	da539cb1-d475-4fbb-a1b7-57c333df2e9b	4660	4142	4	[False]	retain	min_stat	adapter_balancing	adapter_count	0.0	0.0	0.0	0.0	0.999999	0.0	0.0	0.0	0.0	0.0	1e-06	0.0	0.0	0.001993	0.001993	0.033889	0.000993	0.038868	0.039865	FAX70708_pass_bcee8f90_a99de9c0_5.fastq.gz	-	FAX70708_pass_bcee8f90_a99de9c0_210.pod5	-	da539cb1-d475-4fbb-a1b7-57c333df2e9b	a99de9c08f4d4fa5d91db16a4b75567df3d49c40	299.0	4.0	443.0	1926.899402	5.346946	True	1926.899402	3221.0	5.346946	444.0	17.52784	0.0
290	5801513	5801513	1406	f05eddc8-7ab0-4f36-ba02-2270b509f7ee	6920	5931	3	[False]	retain	min_stat	adapter_balancing	adapter_count	7.4e-05	0.04736	4.6e-05	0.942418	7e-06	0.000132	2.5e-05	4e-05	0.000118	0.008837	0.000934	5e-06	4e-06	0.002988	0.044848	0.033886	0.0	0.081722	0.083718	FAX70708_pass_bcee8f90_a99de9c0_5.fastq.gz	-	FAX70708_pass_bcee8f90_a99de9c0_214.pod5	-	f05eddc8-7ab0-4f36-ba02-2270b509f7ee	a99de9c08f4d4fa5d91db16a4b75567df3d49c40	290.0	4.0	2460.0	1926.133134	35.299137	True	1926.133134	21264.0	35.299137	2603.0	16.489674	0.0
222	5783486	5783486	890	51e78397-ac17-456c-bc19-e91c08ceeba7	25272	0	failed_read	False	retain	too_long_read	read_balancing	failed_read	0.0	0.0	0.0	0.0	0.0	0.0	0.0	0.0	0.0	0.0	0.0		0.0	0.001002	0.0	0.0	0.0	0.001002	0.001002									0.0
345	5799148	5799148	1013	41ff623a-a177-4f1c-9d42-35a44d1dcfc4	10354	9125	4	[False]	retain	no_balancing	blacklist_mock	none	0.0	0.0	0.0	0.0	1.0	0.0	0.0	0.0	0.0	0.0	0.0	0.0	0.0	0.001076	0.005905	0.107523	0.0	0.114503	0.177831	FAX70708_pass_bcee8f90_a99de9c0_5.fastq.gz	-	FAX70708_pass_bcee8f90_a99de9c0_211.pod5	-	41ff623a-a177-4f1c-9d42-35a44d1dcfc4	a99de9c08f4d4fa5d91db16a4b75567df3d49c40	345.0	2.0	1062.0	1925.347942	11.62583	True	1925.347942	7003.0	11.62583	789.0	10.447154	0.0
242	5802319	5802319	1058	991c9918-cfdc-4d03-9db0-d3be878d7d6a	7281	6790	3	[False]	retain	min_stat	read_balancing	read_count	0.0	0.0	0.0	0.999932	0.0	0.0	2e-06	5e-06	0.0	4.9e-05	1.1e-05	0.0	0.0	0.00299	0.005983	0.124935	0.0	0.133908	0.166798	FAX70708_pass_bcee8f90_a99de9c0_5.fastq.gz	-	FAX70708_pass_bcee8f90_a99de9c0_210.pod5	-	991c9918-cfdc-4d03-9db0-d3be878d7d6a	a99de9c08f4d4fa5d91db16a4b75567df3d49c40	242.0	1.0	390.0	1926.40073	6.484728	True	1926.40073	3906.0	6.484728	361.0	16.545771	0.0
211	5802812	5802812	991	be324189-6210-48ca-9f51-f93cfcb94c40	6819	5901	4	[False]	retain	min_stat	adapter_balancing	adapter_count	0.0	0.0	0.0	0.0	0.999945	4.7e-05	2e-06	0.0	1e-06	0.0	5e-06	0.0	0.0	0.000996	0.001997	0.179749	0.0	0.182742	0.184732	FAX70708_pass_bcee8f90_a99de9c0_5.fastq.gz	-	FAX70708_pass_bcee8f90_a99de9c0_211.pod5	-	be324189-6210-48ca-9f51-f93cfcb94c40	a99de9c08f4d4fa5d91db16a4b75567df3d49c40	211.0	3.0	840.0	1926.564409	10.947875	True	1926.564409	6595.0	10.947875	869.0	16.586109	0.0
367	5802312	5802312	810	3eea2206-0fee-4405-9d48-63aefe05f4fa	7322	6999	4	[False]	retain	min_stat	read_balancing	read_count	2.3e-05	0.000215	4.8e-05	0.000843	0.996565	0.00026	0.000148	3.1e-05	0.001154	6.5e-05	0.000645	2e-06	1e-06	0.001569	0.007977	0.045395	0.0	0.054941	0.054941	FAX70708_pass_bcee8f90_a99de9c0_5.fastq.gz	-	FAX70708_pass_bcee8f90_a99de9c0_211.pod5	-	3eea2206-0fee-4405-9d48-63aefe05f4fa	a99de9c08f4d4fa5d91db16a4b75567df3d49c40	367.0	3.0	649.0	1926.398406	9.121846	True	1926.398406	5495.0	9.121846	642.0	15.373029	0.0
293	5803251	5803251	1121	680f00da-b3af-42b5-ab55-6d3a4914b9c0	7232	0	failed_read	False	reject	not_real_read	base_balancing	failed_read	0.0	0.0	0.0	0.0	0.0	0.0	0.0	0.0	0.0	0.0	0.0		0.0	0.002046	0.0	0.0	0.0	0.002046	0.002046									0.0
274	5804312	5804312	914	59a62978-03f6-417b-b03a-fab3bfb543d4	5342	4822	8	[False]	retain	min_stat	read_balancing	read_count	0.0	0.0	0.0	0.0	0.0	0.0	0.0	0.0	1.0	0.0	0.0	0.0	0.0	0.0	0.001997	0.034882	0.0	0.036879	0.038826									0.0
314	5802861	5802861	1138	ad2551c4-f082-4924-b031-7cb76df6706e	7475	7139	4	[False]	retain	min_stat	base_balancing	base_normalization	0.0	0.0	0.0	0.0	0.999684	1.1e-05	4e-06	1e-06	3.5e-05	3e-06	0.000262	0.0	0.0	0.001991	0.004986	0.032889	0.0	0.039866	0.039866	FAX70708_pass_bcee8f90_a99de9c0_5.fastq.gz	-	FAX70708_pass_bcee8f90_a99de9c0_211.pod5	-	ad2551c4-f082-4924-b031-7cb76df6706e	a99de9c08f4d4fa5d91db16a4b75567df3d49c40	314.0	4.0	852.0	1926.580677	13.613878	True	1926.580677	8201.0	13.613878	726.0	16.454445	0.0
329	5801436	5801436	1002	10851c59-ff6c-4130-830d-7d44c729b1e9	9288	8579	8	[False]	retain	no_balancing	blacklist_mock	none	0.0	0.0	0.0	0.0	0.0	0.0	0.0	0.0	0.999993	2e-06	5e-06	0.0	0.0	0.002992	0.007976	0.033191	0.0	0.044159	0.045149	FAX70708_pass_bcee8f90_a99de9c0_5.fastq.gz	-	FAX70708_pass_bcee8f90_a99de9c0_211.pod5	-	10851c59-ff6c-4130-830d-7d44c729b1e9	a99de9c08f4d4fa5d91db16a4b75567df3d49c40	329.0	1.0	653.0	1926.10757	9.323041	True	1926.10757	5616.0	9.323041	571.0	14.150768	0.0
328	5785734	5785734	1143	a84328f7-e838-412e-9243-7d227a9149c1	25454	0	failed_read	False	retain	too_long_read	base_balancing	failed_read	0.0	0.0	0.0	0.0	0.0	0.0	0.0	0.0	0.0	0.0	0.0		0.0	0.0	0.0	0.0	0.0	0.0	0.0	FAX70708_pass_bcee8f90_a99de9c0_5.fastq.gz	-	FAX70708_pass_bcee8f90_a99de9c0_210.pod5	-	a84328f7-e838-412e-9243-7d227a9149c1	a99de9c08f4d4fa5d91db16a4b75567df3d49c40	328.0	3.0	540.0	1920.894422	9.560093	True	1920.894422	5759.0	9.560093	371.0	10.799973	0.0
260	5802319	5802319	890	c66d6325-73df-433b-97fc-9b0c180c2cfc	9730	0	failed_read	False	reject	not_real_read	adapter_balancing	failed_read	0.0	0.0	0.0	0.0	0.0	0.0	0.0	0.0	0.0	0.0	0.0		0.0	0.000996	0.0	0.0	0.0	0.000996	0.000996									0.0
327	5786444	5786444	991	30abced1-29b0-425b-bfa2-b1ac133e814a	25650	0	failed_read	False	retain	too_long_read	read_balancing	failed_read	0.0	0.0	0.0	0.0	0.0	0.0	0.0	0.0	0.0	0.0	0.0		0.0	0.0	0.0	0.0	0.0	0.0	0.0	FAX70708_fail_bcee8f90_a99de9c0_0.fastq.gz	-	FAX70708_fail_bcee8f90_a99de9c0_26.pod5	-	30abced1-29b0-425b-bfa2-b1ac133e814a	a99de9c08f4d4fa5d91db16a4b75567df3d49c40	327.0	3.0	508.0	1921.130146	9.914011	False	1921.130146	5972.0	9.914011	144.0	4.337048	0.0
340	5806658	5806658	915	1db131c9-8ab5-4b92-a936-d2d5ce463e3f	5554	5213	2	[False]	retain	min_stat	read_balancing	read_count	0.0	0.0	0.999933	3e-06	2e-06	2e-06	0.0	0.0	1e-06	5.9e-05	0.0	0.0	0.0	0.002477	0.002993	0.035188	0.005151	0.045809	0.046806	FAX70708_pass_bcee8f90_a99de9c0_5.fastq.gz	-	FAX70708_pass_bcee8f90_a99de9c0_211.pod5	-	1db131c9-8ab5-4b92-a936-d2d5ce463e3f	a99de9c08f4d4fa5d91db16a4b75567df3d49c40	340.0	3.0	582.0	1927.841301	7.082005	True	1927.841301	4266.0	7.082005	512.0	13.925419	0.0
302	5806619	5806619	1147	f68524d6-d4a2-403d-98b0-ca659ca675f4	5560	4839	6	[False]	reject	blacklisted	blacklist_mock	none	3.6e-05	0.0029	0.000381	0.000824	0.137464	0.004034	0.845411	3.9e-05	0.005973	0.000101	0.002763	6.5e-05	9e-06	0.00399	0.027214	0.032765	0.0	0.06397	0.072939									0.0
356	5806587	5806587	1151	68c54634-3f43-447c-b433-cc98fe1fa924	5755	5247	9	[False]	retain	min_stat	adapter_balancing	adapter_count	3e-06	0.0	4.2e-05	0.0	0.0	0.001168	0.0	0.0	0.0	0.998783	0.0	3e-06	0.0	0.000997	0.003987	0.087704	0.0	0.092687	0.170634	FAX70708_pass_bcee8f90_a99de9c0_5.fastq.gz	-	FAX70708_pass_bcee8f90_a99de9c0_212.pod5	-	68c54634-3f43-447c-b433-cc98fe1fa924	a99de9c08f4d4fa5d91db16a4b75567df3d49c40	356.0	4.0	1151.0	1927.817729	17.582337	True	1927.817729	10591.0	17.582337	778.0	14.884578	0.0
276	5805229	5805229	795	378d8311-7c06-43b4-bcd8-5749cffdcac8	8790	8112	3	[False]	retain	min_stat	read_balancing	read_count	4.4e-05	0.000914	5e-06	0.99827	3e-06	5e-06	0.000142	0.000449	9e-05	6.1e-05	1.5e-05	2e-06	0.0	0.0	0.006975	0.028903	0.0	0.035879	0.035879	FAX70708_pass_bcee8f90_a99de9c0_5.fastq.gz	-	FAX70708_pass_bcee8f90_a99de9c0_214.pod5	-	378d8311-7c06-43b4-bcd8-5749cffdcac8	a99de9c08f4d4fa5d91db16a4b75567df3d49c40	276.0	4.0	2397.0	1927.366866	35.134462	True	1927.366866	21165.0	35.134462	2496.0	18.088211	0.0
207	5789464	5789464	671	ed945064-0977-4290-b007-e5fca9432cf8	25494	0	failed_read	False	retain	too_long_read	adapter_balancing	failed_read	0.0	0.0	0.0	0.0	0.0	0.0	0.0	0.0	0.0	0.0	0.0		0.0	0.0	0.0	0.0	0.0	0.0	0.0									0.0
275	5809564	5809564	1279	e713cfbd-3cd5-4e20-9a6e-f211a07d1283	5466	4567	9	[False]	retain	no_balancing	none	none	0.000147	0.0	7e-06	2e-06	0.0	0.00044	0.0	2.5e-05	2.2e-05	0.999319	0.0	3.7e-05	0.0	0.00387	0.003994	0.033298	0.0	0.041162	0.042161	FAX70708_pass_bcee8f90_a99de9c0_5.fastq.gz	-	FAX70708_pass_bcee8f90_a99de9c0_212.pod5	-	e713cfbd-3cd5-4e20-9a6e-f211a07d1283	a99de9c08f4d4fa5d91db16a4b75567df3d49c40	275.0	3.0	1631.0	1928.806109	19.219788	True	1928.806109	11578.0	19.219788	1725.0	18.654951	0.0
266	5807068	5807068	958	0df9da36-a7b0-4642-9c65-a4f837248f7d	8483	7953	4	[False]	retain	no_balancing	blacklist_mock	none	0.0	0.0	0.0	0.0	0.999553	6e-06	1e-06	6.2e-05	5e-06	4e-06	0.000368	0.0	0.0	0.0	0.001993	0.028903	0.0	0.030895	0.032889	FAX70708_pass_bcee8f90_a99de9c0_5.fastq.gz	-	FAX70708_pass_bcee8f90_a99de9c0_211.pod5	-	0df9da36-a7b0-4642-9c65-a4f837248f7d	a99de9c08f4d4fa5d91db16a4b75567df3d49c40	266.0	4.0	746.0	1927.977424	10.399402	True	1927.977424	6264.0	10.399402	682.0	15.482402	0.0
241	5810604	5810604	1316	a31c9938-3866-4319-9b97-a01fca09dc9c	5366	4422	unclassified	[False]	retain	below_conf_pred	base_balancing	base_normalization	9.6e-05	0.653496	0.000297	0.344322	1e-05	4.8e-05	5.2e-05	0.000117	0.000482	0.00104	4e-05	1e-06	0.0	0.000997	0.004983	0.0299	0.0	0.035879	0.035879	FAX70708_pass_bcee8f90_a99de9c0_5.fastq.gz	-	FAX70708_pass_bcee8f90_a99de9c0_210.pod5	-	a31c9938-3866-4319-9b97-a01fca09dc9c	a99de9c08f4d4fa5d91db16a4b75567df3d49c40	241.0	4.0	410.0	1929.151394	4.817729	True	1929.151394	2902.0	4.817729	408.0	13.744888	0.0
341	5791533	5791533	995	e9085c5d-106c-4663-8326-4bf498bee2b3	25171	0	failed_read	False	retain	too_long_read	none	failed_read	0.0	0.0	0.0	0.0	0.0	0.0	0.0	0.0	0.0	0.0	0.0		0.0	0.0	0.0	0.0	0.0	0.0	0.0									0.0
214	5812212	5812212	834	3e97e1c8-6c04-4cf4-b93a-35fe66ca5d1b	4917	0	failed_read	False	reject	not_real_read	none	failed_read	0.0	0.0	0.0	0.0	0.0	0.0	0.0	0.0	0.0	0.0	0.0		0.0	0.004002	0.0	0.0	0.0	0.004002	0.004002									0.0
390	5810698	5810698	1142	ec56be78-48ef-4b05-880e-413ef7172d83	6311	5454	4	[False]	retain	min_stat	read_balancing	read_count	0.0	1e-06	1e-06	0.0	0.998363	3e-06	2e-06	3e-06	0.00162	1e-06	0.0	4e-06	0.0	0.001995	0.002973	0.035826	0.0	0.040794	0.0428	FAX70708_pass_bcee8f90_a99de9c0_5.fastq.gz	-	FAX70708_pass_bcee8f90_a99de9c0_212.pod5	-	ec56be78-48ef-4b05-880e-413ef7172d83	a99de9c08f4d4fa5d91db16a4b75567df3d49c40	390.0	4.0	1383.0	1929.182603	15.353586	True	1929.182603	9249.0	15.353586	1206.0	9.394239	0.0
223	5805892	5805892	1092	d443c7ab-4352-4dbc-a380-802c7c37f9d1	11246	10699	3	[False]	retain	min_stat	read_balancing	read_count	0.000154	0.000147	2.7e-05	0.990848	3e-06	9.2e-05	3.2e-05	0.000373	2e-05	0.002292	0.00601	2e-06	0.0	0.001996	0.010906	0.031928	0.0	0.04483	0.045504	FAX70708_pass_bcee8f90_a99de9c0_5.fastq.gz	-	FAX70708_pass_bcee8f90_a99de9c0_212.pod5	-	d443c7ab-4352-4dbc-a380-802c7c37f9d1	a99de9c08f4d4fa5d91db16a4b75567df3d49c40	223.0	2.0	1176.0	1927.586985	15.829349	True	1927.586985	9535.0	15.829349	1152.0	16.143982	0.0
312	5813511	5813511	966	26fd670e-b37a-4ce4-802d-ce97e7d4bbd0	3515	0	failed_read	False	reject	not_real_read	base_balancing	failed_read	0.0	0.0	0.0	0.0	0.0	0.0	0.0	0.0	0.0	0.0	0.0		0.0	0.0	0.0	0.0	0.0	0.0	0.0									0.0
383	5811360	5811360	1256	c03d0232-0acb-4f8e-8ee2-73508b997b10	5707	5100	4	[False]	retain	no_balancing	blacklist_mock	none	0.0	0.0	0.0	0.0	0.999917	1.7e-05	8e-06	5e-06	1.5e-05	3e-06	3.3e-05	0.0	3e-06	0.000997	0.001993	0.034883	0.0	0.037872	0.039914	FAX70708_pass_bcee8f90_a99de9c0_5.fastq.gz	-	FAX70708_pass_bcee8f90_a99de9c0_210.pod5	-	c03d0232-0acb-4f8e-8ee2-73508b997b10	a99de9c08f4d4fa5d91db16a4b75567df3d49c40	383.0	2.0	476.0	1929.40239	6.603586	True	1929.40239	3978.0	6.603586	407.0	15.851137	0.0
382	5808245	5808245	1198	80938422-56af-40b5-990f-4ce6e64ef77c	9368	8310	3	[False]	retain	min_stat	adapter_balancing	adapter_count	0.0	0.0	0.0	0.999966	0.0	0.0	1e-06	1e-06	0.0	1.3e-05	1.8e-05	0.0	0.0	0.0	0.012957	0.033886	0.0	0.046843	0.048837	FAX70708_pass_bcee8f90_a99de9c0_5.fastq.gz	-	FAX70708_pass_bcee8f90_a99de9c0_212.pod5	-	80938422-56af-40b5-990f-4ce6e64ef77c	a99de9c08f4d4fa5d91db16a4b75567df3d49c40	382.0	1.0	1549.0	1928.368194	20.694555	True	1928.368194	12466.0	20.694555	1629.0	16.188538	0.0
246	5806108	5806108	838	e7d7fb47-9a92-44e5-bf76-a5bb380b55d5	11995	11127	6	[False]	retain	min_stat	base_balancing	base_normalization	0.0	0.0	0.0	0.0	0.0	0.0	0.999985	3e-06	2e-06	1e-06	4e-06	4e-06	0.0	0.001993	0.006976	0.035879	0.0	0.044848	0.045845	FAX70708_pass_bcee8f90_a99de9c0_5.fastq.gz	-	FAX70708_pass_bcee8f90_a99de9c0_211.pod5	-	e7d7fb47-9a92-44e5-bf76-a5bb380b55d5	a99de9c08f4d4fa5d91db16a4b75567df3d49c40	246.0	4.0	561.0	1927.658699	7.762948	True	1927.658699	4676.0	7.762948	401.0	11.390541	0.0
389	5811853	5811853	959	6c1ee633-cea7-4b7f-93e0-2b143e7f742b	5736	4933	4	[False]	retain	min_stat	read_balancing	read_count	0.0	0.0	0.0	0.0	0.999982	5e-06	0.0	0.0	1.2e-05	0.0	0.0	0.0	0.0	0.000997	0.01196	0.032889	0.0	0.045845	0.046842	FAX70708_pass_bcee8f90_a99de9c0_5.fastq.gz	-	FAX70708_pass_bcee8f90_a99de9c0_212.pod5	-	6c1ee633-cea7-4b7f-93e0-2b143e7f742b	a99de9c08f4d4fa5d91db16a4b75567df3d49c40	389.0	3.0	1447.0	1929.566069	18.357902	True	1929.566069	11058.0	18.357902	1636.0	16.301098	0.0
346	5813428	5813428	1076	3c0b27f5-f1fa-451d-b7ac-d71c2a151747	5969	4803	1	[False]	retain	min_stat	base_balancing	base_normalization	2e-06	0.995964	7e-05	4.7e-05	2e-06	5.4e-05	3e-06	5e-06	0.003643	0.000139	7.1e-05	0.0	0.0	0.001766	0.001	0.029917	0.0	0.032683	0.034676	FAX70708_pass_bcee8f90_a99de9c0_5.fastq.gz	-	FAX70708_pass_bcee8f90_a99de9c0_210.pod5	-	3c0b27f5-f1fa-451d-b7ac-d71c2a151747	a99de9c08f4d4fa5d91db16a4b75567df3d49c40	346.0	3.0	385.0	1930.088977	5.36089	True	1930.088977	3229.0	5.36089	371.0	12.762993	0.0
321	5815343	5815343	1006	0a95e6bf-1d56-49de-b306-6e7b3eebf90b	5345	4717	outlier	[ True]	retain	outlier_detected	base_balancing	base_normalization	0.000196	0.100124	0.005952	0.008651	0.000901	0.003859	0.000611	0.000295	0.003575	0.005543	0.001107	0.000109	0.869077	0.001994	0.000997	0.032329	0.0	0.035319	0.036316									0.0
243	5816647	5816647	1126	70ce59df-7573-480d-8e3d-28af289be7db	4207	0	failed_read	False	reject	not_real_read	base_balancing	failed_read	0.0	0.0	0.0	0.0	0.0	0.0	0.0	0.0	0.0	0.0	0.0		0.0	0.000997	0.0	0.0	0.0	0.000997	0.000997									0.0
293	5814672	5814672	1125	a6cab13e-7f0c-4706-b8ed-7a88f31e0aed	6078	0	failed_read	False	reject	not_real_read	base_balancing	failed_read	0.0	0.0	0.0	0.0	0.0	0.0	0.0	0.0	0.0	0.0	0.0		0.0	0.000997	0.0	0.0	0.0	0.000997	0.000997									0.0
205	5795835	5795835	1206	3954f1cf-c72b-4c04-93fd-3ce7d80b5c2a	25345	0	failed_read	False	retain	too_long_read	none	failed_read	0.0	0.0	0.0	0.0	0.0	0.0	0.0	0.0	0.0	0.0	0.0		0.0	0.0	0.0	0.0	0.0	0.0	0.0									0.0
260	5817322	5817322	895	c498318a-6805-45e5-a57d-b6a31d4ede3a	4101	3270	2	[False]	retain	min_stat	adapter_balancing	adapter_count	0.000199	3e-06	0.998197	0.0	0.0	0.000217	0.0	0.0	1.7e-05	0.001365	0.0	2e-06	0.0	0.000898	0.002989	0.033885	0.000998	0.03877	0.03877	FAX70708_pass_bcee8f90_a99de9c0_5.fastq.gz	-	FAX70708_pass_bcee8f90_a99de9c0_210.pod5	-	c498318a-6805-45e5-a57d-b6a31d4ede3a	a99de9c08f4d4fa5d91db16a4b75567df3d49c40	260.0	1.0	321.0	1931.381806	4.533865	True	1931.381806	2731.0	4.533865	314.0	15.350165	0.0
247	5814301	5814301	1138	917f09cc-83b4-4180-9a2c-ac08040c02f1	7449	6766	9	[False]	retain	min_stat	adapter_balancing	adapter_count	0.010721	1e-06	4.5e-05	1e-06	1e-06	0.000809	1e-06	3.7e-05	1.1e-05	0.988226	0.0	0.000148	0.0	0.000997	0.003986	0.094436	0.0	0.099419	0.099419	FAX70708_pass_bcee8f90_a99de9c0_5.fastq.gz	-	FAX70708_pass_bcee8f90_a99de9c0_211.pod5	-	917f09cc-83b4-4180-9a2c-ac08040c02f1	a99de9c08f4d4fa5d91db16a4b75567df3d49c40	247.0	3.0	896.0	1930.378818	12.777888	True	1930.378818	7697.0	12.777888	899.0	16.284679	0.0
256	5817402	5817402	1127	63c362ce-5ac5-47ce-9a9c-56b83642183c	5203	4571	10	[False]	retain	min_stat	base_balancing	base_normalization	0.0	0.0	0.0	0.0	0.0	0.0	0.0	0.0	0.0	0.0	1.0	0.0	0.0	0.001994	0.000997	0.036875	0.0	0.039866	0.040862	FAX70708_pass_bcee8f90_a99de9c0_5.fastq.gz	-	FAX70708_pass_bcee8f90_a99de9c0_212.pod5	-	63c362ce-5ac5-47ce-9a9c-56b83642183c	a99de9c08f4d4fa5d91db16a4b75567df3d49c40	256.0	3.0	1612.0	1931.408367	18.172975	True	1931.408367	10947.0	18.172975	1622.0	17.151707	0.0
298	5814886	5814886	2529	b198aab8-991d-4b05-81f4-903e276452e3	7663	6991	10	[False]	retain	min_stat	adapter_balancing	adapter_count	9e-06	2e-06	0.000481	0.000196	7.1e-05	0.004514	0.000736	5.9e-05	1e-05	0.002501	0.99142	1e-06	0.0	0.001994	0.006976	0.032889	0.0	0.041859	0.051826	FAX70708_pass_bcee8f90_a99de9c0_5.fastq.gz	-	FAX70708_pass_bcee8f90_a99de9c0_213.pod5	-	b198aab8-991d-4b05-81f4-903e276452e3	a99de9c08f4d4fa5d91db16a4b75567df3d49c40	298.0	3.0	1825.0	1930.573041	21.506308	True	1930.573041	12955.0	21.506308	1535.0	15.702747	0.0
212	5819042	5819042	982	59cdc1b3-426b-43c0-9171-865329927556	5034	4035	9	[False]	retain	min_stat	adapter_balancing	adapter_count	0.004147	0.000136	6.6e-05	3.9e-05	0.0	0.003453	2e-06	5.8e-05	0.00027	0.991719	2e-06	0.000107	0.0	0.0	0.004984	0.033757	0.0	0.03874	0.040736	FAX70708_pass_bcee8f90_a99de9c0_5.fastq.gz	-	FAX70708_pass_bcee8f90_a99de9c0_215.pod5	-	59cdc1b3-426b-43c0-9171-865329927556	a99de9c08f4d4fa5d91db16a4b75567df3d49c40	212.0	1.0	3681.0	1931.952855	41.165671	True	1931.952855	24798.0	41.165671	3891.0	16.282061	0.0
342	5816427	5816427	979	fd4a4432-89b5-4e66-a615-64148edfc6be	7563	7175	10	[False]	retain	min_stat	adapter_balancing	adapter_count	0.0	0.0	0.0	0.0	0.0	0.0	0.0	0.0	0.0	0.0	1.0	0.0	0.0	0.001266	0.01595	0.033884	0.0	0.0511	0.053094									0.0
284	5799233	5799233	944	5a2a0ad4-7928-435c-9678-4c6cbe214077	25100	0	failed_read	False	retain	too_long_read	adapter_balancing	failed_read	0.0	0.0	0.0	0.0	0.0	0.0	0.0	0.0	0.0	0.0	0.0		0.0	0.0	0.0	0.0	0.0	0.0	0.0									0.0
306	5799048	5799048	1467	1ed65035-709a-4b4d-ae8b-73f814f98b4e	25390	0	failed_read	False	retain	too_long_read	blacklist_mock	failed_read	0.0	0.0	0.0	0.0	0.0	0.0	0.0	0.0	0.0	0.0	0.0		0.0	0.0	0.0	0.0	0.0	0.0	0.0									0.0
360	5815762	5815762	968	2f9d1f9a-20b1-4275-add8-e1e383bb475b	9245	8511	3	[False]	retain	min_stat	adapter_balancing	adapter_count	1e-05	2.6e-05	1.1e-05	0.971944	2.6e-05	2.6e-05	2.7e-05	1.7e-05	7e-06	8e-06	0.0279	0.0	0.0	0.000996	0.004986	0.085834	0.0	0.091815	0.138658	FAX70708_pass_bcee8f90_a99de9c0_5.fastq.gz	-	FAX70708_pass_bcee8f90_a99de9c0_213.pod5	-	2f9d1f9a-20b1-4275-add8-e1e383bb475b	a99de9c08f4d4fa5d91db16a4b75567df3d49c40	360.0	4.0	2095.0	1930.863878	26.688247	True	1930.863878	16077.0	26.688247	2430.0	16.691893	0.0
245	5820907	5820907	1074	bef2f5d8-d90d-4316-ae72-3cd97ec52b0d	5771	5231	10	[False]	retain	min_stat	adapter_balancing	adapter_count	0.0	0.0	0.0	0.0	0.0	0.0	0.0	0.0	0.0	0.0	1.0	0.0	0.0	0.000994	0.00299	0.028906	0.0	0.032889	0.035876	FAX70708_pass_bcee8f90_a99de9c0_5.fastq.gz	-	FAX70708_pass_bcee8f90_a99de9c0_211.pod5	-	bef2f5d8-d90d-4316-ae72-3cd97ec52b0d	a99de9c08f4d4fa5d91db16a4b75567df3d49c40	245.0	2.0	413.0	1932.572045	5.612882	True	1932.572045	3381.0	5.612882	398.0	14.423794	0.0
399	5802685	5802685	2771	71b21e19-0ebe-4a7f-b4d1-88efbbcedbac	25651	0	failed_read	False	retain	too_long_read	adapter_balancing	failed_read	0.0	0.0	0.0	0.0	0.0	0.0	0.0	0.0	0.0	0.0	0.0		0.0	0.0	0.0	0.0	0.0	0.0	0.0									0.0
394	5821697	5821697	799	ccd289c7-769d-4cd5-b362-27fd23badeb1	6565	6103	3	[False]	retain	no_balancing	blacklist_mock	none	0.0	0.0	0.0	0.999505	0.0	4e-06	7e-05	1.3e-05	8e-06	0.000327	7.3e-05	0.0	0.0	0.0	0.00598	0.031889	0.0	0.037868	0.038865	FAX70708_pass_bcee8f90_a99de9c0_5.fastq.gz	-	FAX70708_pass_bcee8f90_a99de9c0_216.pod5	-	ccd289c7-769d-4cd5-b362-27fd23badeb1	a99de9c08f4d4fa5d91db16a4b75567df3d49c40	394.0	4.0	4230.0	1932.834329	49.618526	True	1932.834329	29890.0	49.618526	4547.0	16.328295	0.0
242	5822430	5822430	1060	88adc69b-1960-45d9-aa26-160faf9ee0fe	6291	5450	6	[False]	retain	min_stat	read_balancing	read_count	0.0	0.0	0.0	0.0	0.0	0.0	0.999999	0.0	0.0	0.0	1e-06	0.0	0.0	0.000997	0.003986	0.030892	0.0	0.035875	0.038865									0.0
[truncated: 145,742 more rows]
[truncated: 26 more columns]
