# Supplementary material for: Demultiplexing and barcode-specific adaptive sampling for nanopore direct RNA sequencing
Source: Nat Commun. 2025 Apr 21;16:3742. doi: 10.1038/s41467-025-59102-9 (PMC12012114; doi:10.1038/s41467-025-59102-9)
Supplement: Supplementary file 4 — Source Data [file 41467_2025_59102_MOESM4_ESM.zip › source_data/fig4f.csv]

balancer_name	read_type	decision	barcode_label	count	WDX_bc	percent
adapter_balancing	pod5_pass	retain	0	371	bc01	9.16275623610768
adapter_balancing	pod5_pass	retain	1	348	bc02	8.594714744381328
adapter_balancing	pod5_pass	retain	10	409	bc11	10.101259570264263
adapter_balancing	pod5_pass	retain	11	53	bc12	1.3089651765868116
adapter_balancing	pod5_pass	retain	2	391	bc03	9.656705359347987
adapter_balancing	pod5_pass	retain	3	376	bc04	9.286243516917757
adapter_balancing	pod5_pass	retain	4	371	bc05	9.16275623610768
adapter_balancing	pod5_pass	retain	5	102	bc06	2.5191405285255617
adapter_balancing	pod5_pass	retain	6	395	bc07	9.755495183996048
adapter_balancing	pod5_pass	retain	7	420	bc08	10.37293158804643
adapter_balancing	pod5_pass	retain	8	395	bc09	9.755495183996048
adapter_balancing	pod5_pass	retain	9	418	bc10	10.323536675722401
base_balancing	pod5_pass	retain	0	599	bc01	12.37603305785124
base_balancing	pod5_pass	retain	1	572	bc02	11.818181818181818
base_balancing	pod5_pass	retain	10	400	bc11	8.264462809917354
base_balancing	pod5_pass	retain	11	56	bc12	1.1570247933884297
base_balancing	pod5_pass	retain	2	452	bc03	9.338842975206612
base_balancing	pod5_pass	retain	3	310	bc04	6.404958677685951
base_balancing	pod5_pass	retain	4	422	bc05	8.71900826446281
base_balancing	pod5_pass	retain	5	96	bc06	1.9834710743801653
base_balancing	pod5_pass	retain	6	496	bc07	10.24793388429752
base_balancing	pod5_pass	retain	7	542	bc08	11.198347107438016
base_balancing	pod5_pass	retain	8	503	bc09	10.392561983471074
base_balancing	pod5_pass	retain	9	392	bc10	8.099173553719009
blacklist_mock	pod5_pass	retain	0	24	bc01	0.19339242546333602
blacklist_mock	pod5_pass	retain	1	509	bc02	4.101531023368252
blacklist_mock	pod5_pass	retain	10	1306	bc11	10.523771152296534
blacklist_mock	pod5_pass	retain	11	34	bc12	0.273972602739726
blacklist_mock	pod5_pass	retain	2	1394	bc03	11.232876712328768
blacklist_mock	pod5_pass	retain	3	3097	bc04	24.955680902497985
blacklist_mock	pod5_pass	retain	4	2666	bc05	21.482675261885575
blacklist_mock	pod5_pass	retain	5	66	bc06	0.5318291700241741
blacklist_mock	pod5_pass	retain	6	22	bc07	0.177276390008058
blacklist_mock	pod5_pass	retain	7	379	bc08	3.0539887187751815
blacklist_mock	pod5_pass	retain	8	1295	bc09	10.435132957292506
blacklist_mock	pod5_pass	retain	9	1618	bc10	13.037872683319904
none	pod5_pass	retain	0	810	bc01	5.533542833720453
none	pod5_pass	retain	1	489	bc02	3.340620303320126
none	pod5_pass	retain	10	1485	bc11	10.144828528487498
none	pod5_pass	retain	11	40	bc12	0.27326137450471377
none	pod5_pass	retain	2	1333	bc03	9.106435305369587
none	pod5_pass	retain	3	3328	bc04	22.735346358792185
none	pod5_pass	retain	4	2871	bc05	19.61333515507583
none	pod5_pass	retain	5	59	bc06	0.4030605273944528
none	pod5_pass	retain	6	712	bc07	4.864052466183905
none	pod5_pass	retain	7	445	bc08	3.0400327913649408
none	pod5_pass	retain	8	1404	bc09	9.591474245115453
none	pod5_pass	retain	9	1662	bc10	11.354010110670856
read_balancing	pod5_pass	retain	0	484	bc01	9.813463098134632
read_balancing	pod5_pass	retain	1	492	bc02	9.975669099756692
read_balancing	pod5_pass	retain	10	458	bc11	9.286293592862936
read_balancing	pod5_pass	retain	11	50	bc12	1.013787510137875
read_balancing	pod5_pass	retain	2	479	bc03	9.712084347120843
read_balancing	pod5_pass	retain	3	441	bc04	8.941605839416058
read_balancing	pod5_pass	retain	4	478	bc05	9.691808596918086
read_balancing	pod5_pass	retain	5	95	bc06	1.9261962692619627
read_balancing	pod5_pass	retain	6	498	bc07	10.097323600973237
read_balancing	pod5_pass	retain	7	489	bc08	9.914841849148418
read_balancing	pod5_pass	retain	8	482	bc09	9.772911597729117
read_balancing	pod5_pass	retain	9	486	bc10	9.854014598540147
