# Supplementary material for: Demultiplexing and barcode-specific adaptive sampling for nanopore direct RNA sequencing
Source: Nat Commun. 2025 Apr 21;16:3742. doi: 10.1038/s41467-025-59102-9 (PMC12012114; doi:10.1038/s41467-025-59102-9)
Supplement: Supplementary file 4 — Source Data [file 41467_2025_59102_MOESM4_ESM.zip › source_data/fig5a.csv]

read_id	true_label	predicted_barcode	confidence_score	mad_scale	p00	p01	p02	p03	p04	p05	p06	p07	p08	p09	p10	filename	not_noise	correct	true_barcode	n_barcodes	cal_acc	p11	p12
e688a51d-c732-4cc9-a6e7-5545564a7e4e	0	0	0.99	2.14	0.9933	0.0016	0.0036	0.0008	0.0007							fit_model_var_classes_outlier_class_110_6_12_15_0.1_25_400_9_1.0_1.0_balanced_with-noise-class_200.0_0.0_0.0_True_False_none_99_4__2_3_4_6	True	True	3	4	99.5
6cc4bb09-e792-4815-88f1-c60435052503	0	0	1.0	0.72	0.9989	0.0001	0.0006	0.0003	0.0001							fit_model_var_classes_outlier_class_110_6_12_15_0.1_25_400_9_1.0_1.0_balanced_with-noise-class_200.0_0.0_0.0_True_False_none_99_4__2_3_4_6	True	True	3	4	99.5
9027346a-fd7b-4a8a-95bb-574c0b0b6361	0	0	0.97	5.89	0.9772	0.002	0.0065	0.0051	0.0092							fit_model_var_classes_outlier_class_110_6_12_15_0.1_25_400_9_1.0_1.0_balanced_with-noise-class_200.0_0.0_0.0_True_False_none_99_4__2_3_4_6	True	True	3	4	99.5
712269af-3c62-4e89-a2e3-280c521b4d00	0	0	0.89	3.41	0.9316	0.0433	0.0125	0.0094	0.0033							fit_model_var_classes_outlier_class_110_6_12_15_0.1_25_400_9_1.0_1.0_balanced_with-noise-class_200.0_0.0_0.0_True_False_none_99_4__2_3_4_6	True	True	3	4	99.5
67125967-46c2-4e9c-bc1f-ff1daaf3e6d4	0	0	0.75	5.7	0.8359	0.0137	0.0309	0.0312	0.0883							fit_model_var_classes_outlier_class_110_6_12_15_0.1_25_400_9_1.0_1.0_balanced_with-noise-class_200.0_0.0_0.0_True_False_none_99_4__2_3_4_6	True	True	3	4	99.5
55a94a52-e14d-4427-9bd1-1e23cb5e47f4	0	0	0.98	4.72	0.9849	0.0013	0.0039	0.0021	0.0078							fit_model_var_classes_outlier_class_110_6_12_15_0.1_25_400_9_1.0_1.0_balanced_with-noise-class_200.0_0.0_0.0_True_False_none_99_4__2_3_4_6	True	True	3	4	99.5
7eafeffe-c7fc-49f4-bd87-61b060f1bcbc	0	0	1.0	2.77	0.9969	0.0014	0.0011	0.0003	0.0003							fit_model_var_classes_outlier_class_110_6_12_15_0.1_25_400_9_1.0_1.0_balanced_with-noise-class_200.0_0.0_0.0_True_False_none_99_4__2_3_4_6	True	True	3	4	99.5
3df58966-3481-417f-8a01-087fd2ff54fe	0	0	1.0	2.07	0.9983	0.0005	0.0003	0.0005	0.0005							fit_model_var_classes_outlier_class_110_6_12_15_0.1_25_400_9_1.0_1.0_balanced_with-noise-class_200.0_0.0_0.0_True_False_none_99_4__2_3_4_6	True	True	3	4	99.5
01667d9e-b08c-45db-a76f-41df69fac504	0	0	0.99	1.25	0.9948	0.0022	0.0015	0.0013	0.0002							fit_model_var_classes_outlier_class_110_6_12_15_0.1_25_400_9_1.0_1.0_balanced_with-noise-class_200.0_0.0_0.0_True_False_none_99_4__2_3_4_6	True	True	3	4	99.5
c59f89a7-ca53-4114-8cc0-f7b921773f3b	0	0	1.0	1.15	0.9986	0.0003	0.0004	0.0003	0.0004							fit_model_var_classes_outlier_class_110_6_12_15_0.1_25_400_9_1.0_1.0_balanced_with-noise-class_200.0_0.0_0.0_True_False_none_99_4__2_3_4_6	True	True	3	4	99.5
6738a1bd-2950-453e-b08f-e9d1f5eea86b	0	0	0.98	4.16	0.9895	0.001	0.0038	0.001	0.0046							fit_model_var_classes_outlier_class_110_6_12_15_0.1_25_400_9_1.0_1.0_balanced_with-noise-class_200.0_0.0_0.0_True_False_none_99_4__2_3_4_6	True	True	3	4	99.5
3fc982c0-3f8d-4a32-8b7e-cf0de8b4684a	0	0	1.0	1.27	0.9985	0.0002	0.0006	0.0003	0.0005							fit_model_var_classes_outlier_class_110_6_12_15_0.1_25_400_9_1.0_1.0_balanced_with-noise-class_200.0_0.0_0.0_True_False_none_99_4__2_3_4_6	True	True	3	4	99.5
ebad6510-e631-4ff8-a0e4-b65bb904f61d	0	0	0.73	5.62	0.8452	0.0195	0.1126	0.0093	0.0134							fit_model_var_classes_outlier_class_110_6_12_15_0.1_25_400_9_1.0_1.0_balanced_with-noise-class_200.0_0.0_0.0_True_False_none_99_4__2_3_4_6	True	True	3	4	99.5
014f101f-f0f0-4832-9061-84d408e4c09f	0	0	0.97	3.87	0.9842	0.0008	0.0095	0.0026	0.0029							fit_model_var_classes_outlier_class_110_6_12_15_0.1_25_400_9_1.0_1.0_balanced_with-noise-class_200.0_0.0_0.0_True_False_none_99_4__2_3_4_6	True	True	3	4	99.5
70787ebc-1ee5-40f2-b045-6994efe2add1	0	0	0.69	5.04	0.7902	0.1029	0.0504	0.0367	0.0198							fit_model_var_classes_outlier_class_110_6_12_15_0.1_25_400_9_1.0_1.0_balanced_with-noise-class_200.0_0.0_0.0_True_False_none_99_4__2_3_4_6	True	True	3	4	99.5
a9711068-9116-4f56-a65a-9c6d379de3d4	0	0	1.0	1.71	0.9975	0.0001	0.0017	0.0003	0.0004							fit_model_var_classes_outlier_class_110_6_12_15_0.1_25_400_9_1.0_1.0_balanced_with-noise-class_200.0_0.0_0.0_True_False_none_99_4__2_3_4_6	True	True	3	4	99.5
cb41c46f-08de-4cc4-8cd5-956b60522fa5	0	0	0.94	3.08	0.9581	0.0088	0.0218	0.0103	0.001							fit_model_var_classes_outlier_class_110_6_12_15_0.1_25_400_9_1.0_1.0_balanced_with-noise-class_200.0_0.0_0.0_True_False_none_99_4__2_3_4_6	True	True	3	4	99.5
58070a4d-2978-46b1-845e-da6f5f954fa4	0	0	1.0	0.61	0.999	0.0004	0.0002	0.0003	0.0001							fit_model_var_classes_outlier_class_110_6_12_15_0.1_25_400_9_1.0_1.0_balanced_with-noise-class_200.0_0.0_0.0_True_False_none_99_4__2_3_4_6	True	True	3	4	99.5
1c7fcb90-9af3-42e6-bd25-3b4f90045361	0	0	1.0	0.17	0.9977	0.0002	0.0011	0.0009	0.0001							fit_model_var_classes_outlier_class_110_6_12_15_0.1_25_400_9_1.0_1.0_balanced_with-noise-class_200.0_0.0_0.0_True_False_none_99_4__2_3_4_6	True	True	3	4	99.5
8650ba92-8771-4fc2-838e-1118fd6081ca	0	0	1.0	2.2	0.9981	0.0004	0.0007	0.0006	0.0001							fit_model_var_classes_outlier_class_110_6_12_15_0.1_25_400_9_1.0_1.0_balanced_with-noise-class_200.0_0.0_0.0_True_False_none_99_4__2_3_4_6	True	True	3	4	99.5
f6b2e538-fd6c-4fa9-a839-4d89e7ebf12c	0	0	0.96	2.45	0.9737	0.0093	0.0135	0.0028	0.0006							fit_model_var_classes_outlier_class_110_6_12_15_0.1_25_400_9_1.0_1.0_balanced_with-noise-class_200.0_0.0_0.0_True_False_none_99_4__2_3_4_6	True	True	3	4	99.5
162e24f9-5c10-454a-8143-fd401d7a10a4	0	0	0.99	1.24	0.9928	0.0038	0.0027	0.0005	0.0001							fit_model_var_classes_outlier_class_110_6_12_15_0.1_25_400_9_1.0_1.0_balanced_with-noise-class_200.0_0.0_0.0_True_False_none_99_4__2_3_4_6	True	True	3	4	99.5
348dc5b7-4ace-4dd2-9537-9cfc879c1197	0	0	0.97	2.96	0.9785	0.0037	0.0132	0.0037	0.0008							fit_model_var_classes_outlier_class_110_6_12_15_0.1_25_400_9_1.0_1.0_balanced_with-noise-class_200.0_0.0_0.0_True_False_none_99_4__2_3_4_6	True	True	3	4	99.5
451f465e-b52f-417a-bc6e-a84931e6e4b6	0	0	0.98	2.94	0.9875	0.0018	0.0061	0.0029	0.0016							fit_model_var_classes_outlier_class_110_6_12_15_0.1_25_400_9_1.0_1.0_balanced_with-noise-class_200.0_0.0_0.0_True_False_none_99_4__2_3_4_6	True	True	3	4	99.5
3dda2ea0-b11c-4d54-b1a0-d620d2be896f	0	0	1.0	1.07	0.9979	0.0003	0.0013	0.0003	0.0002							fit_model_var_classes_outlier_class_110_6_12_15_0.1_25_400_9_1.0_1.0_balanced_with-noise-class_200.0_0.0_0.0_True_False_none_99_4__2_3_4_6	True	True	3	4	99.5
aee996aa-1565-4416-a011-2045b28fd0ef	0	0	1.0	1.79	0.9983	0.0001	0.0008	0.0006	0.0001							fit_model_var_classes_outlier_class_110_6_12_15_0.1_25_400_9_1.0_1.0_balanced_with-noise-class_200.0_0.0_0.0_True_False_none_99_4__2_3_4_6	True	True	3	4	99.5
f1e43c08-cf57-4abc-9d84-0cb5872421fb	0	0	0.99	1.19	0.9953	0.0004	0.0026	0.0014	0.0001							fit_model_var_classes_outlier_class_110_6_12_15_0.1_25_400_9_1.0_1.0_balanced_with-noise-class_200.0_0.0_0.0_True_False_none_99_4__2_3_4_6	True	True	3	4	99.5
efd0ed16-1b1c-41d8-bfc0-bd680463469f	0	0	1.0	2.61	0.9971	0.0002	0.0019	0.0006	0.0003							fit_model_var_classes_outlier_class_110_6_12_15_0.1_25_400_9_1.0_1.0_balanced_with-noise-class_200.0_0.0_0.0_True_False_none_99_4__2_3_4_6	True	True	3	4	99.5
d58f9fe5-87be-4f58-9939-381b1876d904	0	0	0.93	3.46	0.9566	0.0036	0.0264	0.012	0.0015							fit_model_var_classes_outlier_class_110_6_12_15_0.1_25_400_9_1.0_1.0_balanced_with-noise-class_200.0_0.0_0.0_True_False_none_99_4__2_3_4_6	True	True	3	4	99.5
73033562-202e-4262-af16-fc20cf0cc96e	0	0	0.97	5.35	0.9768	0.0006	0.0079	0.0038	0.0109							fit_model_var_classes_outlier_class_110_6_12_15_0.1_25_400_9_1.0_1.0_balanced_with-noise-class_200.0_0.0_0.0_True_False_none_99_4__2_3_4_6	True	True	3	4	99.5
5f0726f7-f22e-461c-8c35-a9f951237c56	0	0	0.47	8.35	0.7059	0.0082	0.0279	0.2363	0.0217							fit_model_var_classes_outlier_class_110_6_12_15_0.1_25_400_9_1.0_1.0_balanced_with-noise-class_200.0_0.0_0.0_True_False_none_99_4__2_3_4_6	True	True	3	4	99.5
8f820a06-4c84-42c8-965a-9d8865f43a59	0	0	1.0	2.84	0.9972	0.0004	0.0007	0.0002	0.0015							fit_model_var_classes_outlier_class_110_6_12_15_0.1_25_400_9_1.0_1.0_balanced_with-noise-class_200.0_0.0_0.0_True_False_none_99_4__2_3_4_6	True	True	3	4	99.5
b6474e35-03a9-4acf-ac20-b11c7b98da3c	0	0	0.95	5.22	0.9683	0.0006	0.0048	0.0035	0.0228							fit_model_var_classes_outlier_class_110_6_12_15_0.1_25_400_9_1.0_1.0_balanced_with-noise-class_200.0_0.0_0.0_True_False_none_99_4__2_3_4_6	True	True	3	4	99.5
0eb1bd52-a5ee-42a5-a817-980048754a02	0	0	1.0	0.44	0.9981	0.0011	0.0004	0.0003	0.0001							fit_model_var_classes_outlier_class_110_6_12_15_0.1_25_400_9_1.0_1.0_balanced_with-noise-class_200.0_0.0_0.0_True_False_none_99_4__2_3_4_6	True	True	3	4	99.5
fad629be-d53c-4d02-a2a8-283fcacc3acf	0	0	1.0	0.01	0.9989	0.0006	0.0002	0.0001	0.0001							fit_model_var_classes_outlier_class_110_6_12_15_0.1_25_400_9_1.0_1.0_balanced_with-noise-class_200.0_0.0_0.0_True_False_none_99_4__2_3_4_6	True	True	3	4	99.5
4de0cee9-ece8-4468-b0c0-b5d62a92cf5d	0	0	0.99	2.98	0.9927	0.0014	0.0036	0.0016	0.0007							fit_model_var_classes_outlier_class_110_6_12_15_0.1_25_400_9_1.0_1.0_balanced_with-noise-class_200.0_0.0_0.0_True_False_none_99_4__2_3_4_6	True	True	3	4	99.5
eebe9142-1828-4d72-80ce-db2205ad0664	0	0	0.99	1.37	0.9945	0.0019	0.0022	0.0012	0.0002							fit_model_var_classes_outlier_class_110_6_12_15_0.1_25_400_9_1.0_1.0_balanced_with-noise-class_200.0_0.0_0.0_True_False_none_99_4__2_3_4_6	True	True	3	4	99.5
756432c5-498a-4083-96d1-edec8374db60	0	0	1.0	0.84	0.9988	0.0003	0.0003	0.0006	0.0001							fit_model_var_classes_outlier_class_110_6_12_15_0.1_25_400_9_1.0_1.0_balanced_with-noise-class_200.0_0.0_0.0_True_False_none_99_4__2_3_4_6	True	True	3	4	99.5
1f8ee654-5398-4f20-b89a-45aa56f12a61	0	0	1.0	0.88	0.998	0.0001	0.0011	0.0005	0.0003							fit_model_var_classes_outlier_class_110_6_12_15_0.1_25_400_9_1.0_1.0_balanced_with-noise-class_200.0_0.0_0.0_True_False_none_99_4__2_3_4_6	True	True	3	4	99.5
067f21f5-adb8-4d34-afd8-b5b31240a9dd	0	0	0.94	4.22	0.9584	0.015	0.0121	0.009	0.0055							fit_model_var_classes_outlier_class_110_6_12_15_0.1_25_400_9_1.0_1.0_balanced_with-noise-class_200.0_0.0_0.0_True_False_none_99_4__2_3_4_6	True	True	3	4	99.5
7374de87-14a9-487c-9e53-64149baa7d4b	0	0	0.54	4.68	0.7512	0.0018	0.0309	0.007	0.2091							fit_model_var_classes_outlier_class_110_6_12_15_0.1_25_400_9_1.0_1.0_balanced_with-noise-class_200.0_0.0_0.0_True_False_none_99_4__2_3_4_6	True	True	3	4	99.5
bf2a1508-4ea0-415a-a072-81df7decae95	0	0	0.98	3.79	0.9877	0.0038	0.0039	0.0018	0.0028							fit_model_var_classes_outlier_class_110_6_12_15_0.1_25_400_9_1.0_1.0_balanced_with-noise-class_200.0_0.0_0.0_True_False_none_99_4__2_3_4_6	True	True	3	4	99.5
c710d7f7-f3bc-49df-94e2-089c7fcdc7d3	0	0	0.9	6.44	0.9348	0.003	0.0084	0.0163	0.0376							fit_model_var_classes_outlier_class_110_6_12_15_0.1_25_400_9_1.0_1.0_balanced_with-noise-class_200.0_0.0_0.0_True_False_none_99_4__2_3_4_6	True	True	3	4	99.5
afc84706-f300-4354-97c4-c52394b1c230	0	0	0.98	1.37	0.9895	0.0054	0.0032	0.0017	0.0002							fit_model_var_classes_outlier_class_110_6_12_15_0.1_25_400_9_1.0_1.0_balanced_with-noise-class_200.0_0.0_0.0_True_False_none_99_4__2_3_4_6	True	True	3	4	99.5
890e20f0-0651-46be-a923-157834fa2264	0	0	0.98	2.67	0.985	0.0015	0.0097	0.0029	0.001							fit_model_var_classes_outlier_class_110_6_12_15_0.1_25_400_9_1.0_1.0_balanced_with-noise-class_200.0_0.0_0.0_True_False_none_99_4__2_3_4_6	True	True	3	4	99.5
c956c41c-1bde-4e5d-ad4a-72c4fcc23f9e	0	0	0.85	5.33	0.9206	0.0027	0.0065	0.0023	0.0679							fit_model_var_classes_outlier_class_110_6_12_15_0.1_25_400_9_1.0_1.0_balanced_with-noise-class_200.0_0.0_0.0_True_False_none_99_4__2_3_4_6	True	True	3	4	99.5
f0f83925-6c06-476c-8d92-ddaee34c05d5	0	0	0.96	3.64	0.9696	0.0042	0.0133	0.0101	0.0028							fit_model_var_classes_outlier_class_110_6_12_15_0.1_25_400_9_1.0_1.0_balanced_with-noise-class_200.0_0.0_0.0_True_False_none_99_4__2_3_4_6	True	True	3	4	99.5
e04fd6cc-e5a7-4ac1-8df4-2a543ea1f783	0	0	0.99	3.14	0.995	0.0003	0.0035	0.0005	0.0007							fit_model_var_classes_outlier_class_110_6_12_15_0.1_25_400_9_1.0_1.0_balanced_with-noise-class_200.0_0.0_0.0_True_False_none_99_4__2_3_4_6	True	True	3	4	99.5
a2968b50-e965-4077-9511-88bea5aa93d8	0	0	1.0	1.33	0.9973	0.0003	0.0006	0.0003	0.0015							fit_model_var_classes_outlier_class_110_6_12_15_0.1_25_400_9_1.0_1.0_balanced_with-noise-class_200.0_0.0_0.0_True_False_none_99_4__2_3_4_6	True	True	3	4	99.5
c8dd4c1b-23aa-412b-8351-569054f39e27	0	0	0.99	1.62	0.9971	0.0002	0.0022	0.0005	0.0001							fit_model_var_classes_outlier_class_110_6_12_15_0.1_25_400_9_1.0_1.0_balanced_with-noise-class_200.0_0.0_0.0_True_False_none_99_4__2_3_4_6	True	True	3	4	99.5
0bca0887-2d77-4236-8a9b-383db976c0f4	0	0	1.0	0.89	0.9977	0.0003	0.0014	0.0004	0.0002							fit_model_var_classes_outlier_class_110_6_12_15_0.1_25_400_9_1.0_1.0_balanced_with-noise-class_200.0_0.0_0.0_True_False_none_99_4__2_3_4_6	True	True	3	4	99.5
6468aded-5639-497c-94b4-580f073d9922	0	0	1.0	2.4	0.9972	0.0003	0.0008	0.0007	0.0011							fit_model_var_classes_outlier_class_110_6_12_15_0.1_25_400_9_1.0_1.0_balanced_with-noise-class_200.0_0.0_0.0_True_False_none_99_4__2_3_4_6	True	True	3	4	99.5
5fff2827-d1fe-4a61-b4d4-af304ef7bfb2	0	0	0.99	1.72	0.9958	0.0003	0.0026	0.0006	0.0007							fit_model_var_classes_outlier_class_110_6_12_15_0.1_25_400_9_1.0_1.0_balanced_with-noise-class_200.0_0.0_0.0_True_False_none_99_4__2_3_4_6	True	True	3	4	99.5
29157858-ca6f-41dc-b95a-1f2e2a4446bc	0	0	0.92	4.4	0.9461	0.0066	0.0309	0.0115	0.0049							fit_model_var_classes_outlier_class_110_6_12_15_0.1_25_400_9_1.0_1.0_balanced_with-noise-class_200.0_0.0_0.0_True_False_none_99_4__2_3_4_6	True	True	3	4	99.5
92471222-d6be-42c8-876a-67fb41a321d8	0	0	1.0	1.4	0.9972	0.0004	0.0016	0.0006	0.0003							fit_model_var_classes_outlier_class_110_6_12_15_0.1_25_400_9_1.0_1.0_balanced_with-noise-class_200.0_0.0_0.0_True_False_none_99_4__2_3_4_6	True	True	3	4	99.5
b1e59658-8210-4cfd-9903-2301d42fb1b5	0	0	0.99	1.69	0.9905	0.0048	0.0032	0.0014	0.0002							fit_model_var_classes_outlier_class_110_6_12_15_0.1_25_400_9_1.0_1.0_balanced_with-noise-class_200.0_0.0_0.0_True_False_none_99_4__2_3_4_6	True	True	3	4	99.5
6d0c16b5-1f2e-4d5e-8f42-ef93385574f4	0	0	0.96	3.97	0.9711	0.002	0.0144	0.011	0.0016							fit_model_var_classes_outlier_class_110_6_12_15_0.1_25_400_9_1.0_1.0_balanced_with-noise-class_200.0_0.0_0.0_True_False_none_99_4__2_3_4_6	True	True	3	4	99.5
5270eaa4-5767-4535-af57-9505024d2be6	0	0	1.0	1.19	0.9972	0.0003	0.0007	0.0016	0.0002							fit_model_var_classes_outlier_class_110_6_12_15_0.1_25_400_9_1.0_1.0_balanced_with-noise-class_200.0_0.0_0.0_True_False_none_99_4__2_3_4_6	True	True	3	4	99.5
0f0d1eaf-d471-4c1f-9772-ccbb0f838b20	0	0	0.87	4.65	0.9265	0.0074	0.0571	0.0063	0.0027							fit_model_var_classes_outlier_class_110_6_12_15_0.1_25_400_9_1.0_1.0_balanced_with-noise-class_200.0_0.0_0.0_True_False_none_99_4__2_3_4_6	True	True	3	4	99.5
dd0561bc-5fa7-4557-a6f1-da502d729770	0	0	0.87	8.14	0.9194	0.0029	0.012	0.0129	0.0529							fit_model_var_classes_outlier_class_110_6_12_15_0.1_25_400_9_1.0_1.0_balanced_with-noise-class_200.0_0.0_0.0_True_False_none_99_4__2_3_4_6	True	True	3	4	99.5
bda44580-9cca-47e2-9220-8d7967ddcd27	0	0	0.96	2.43	0.9726	0.0016	0.0117	0.0129	0.0012							fit_model_var_classes_outlier_class_110_6_12_15_0.1_25_400_9_1.0_1.0_balanced_with-noise-class_200.0_0.0_0.0_True_False_none_99_4__2_3_4_6	True	True	3	4	99.5
2f4ec7d0-f157-4ca1-b3f2-3fe2d3746348	0	0	0.91	2.53	0.944	0.0171	0.0318	0.0062	0.0008							fit_model_var_classes_outlier_class_110_6_12_15_0.1_25_400_9_1.0_1.0_balanced_with-noise-class_200.0_0.0_0.0_True_False_none_99_4__2_3_4_6	True	True	3	4	99.5
1d78bb84-6214-4eaf-948f-9121e7899b23	0	0	0.99	4.53	0.9917	0.0009	0.0025	0.0009	0.0039							fit_model_var_classes_outlier_class_110_6_12_15_0.1_25_400_9_1.0_1.0_balanced_with-noise-class_200.0_0.0_0.0_True_False_none_99_4__2_3_4_6	True	True	3	4	99.5
0fcf9720-ace5-4c72-817e-791079e2a2ce	0	0	1.0	1.29	0.9976	0.0002	0.0016	0.0004	0.0001							fit_model_var_classes_outlier_class_110_6_12_15_0.1_25_400_9_1.0_1.0_balanced_with-noise-class_200.0_0.0_0.0_True_False_none_99_4__2_3_4_6	True	True	3	4	99.5
2157e56a-e4f0-4db5-8555-eab588cf44fb	0	0	0.87	3.42	0.9197	0.0477	0.0268	0.0045	0.0013							fit_model_var_classes_outlier_class_110_6_12_15_0.1_25_400_9_1.0_1.0_balanced_with-noise-class_200.0_0.0_0.0_True_False_none_99_4__2_3_4_6	True	True	3	4	99.5
83e6f85b-d346-471c-9f0e-62359ad8328a	0	0	0.87	2.68	0.9261	0.009	0.0589	0.0023	0.0036							fit_model_var_classes_outlier_class_110_6_12_15_0.1_25_400_9_1.0_1.0_balanced_with-noise-class_200.0_0.0_0.0_True_False_none_99_4__2_3_4_6	True	True	3	4	99.5
b1f731f0-e0d2-4edb-8674-36d8eba02533	0	0	1.0	0.99	0.9975	0.0002	0.0012	0.0008	0.0003							fit_model_var_classes_outlier_class_110_6_12_15_0.1_25_400_9_1.0_1.0_balanced_with-noise-class_200.0_0.0_0.0_True_False_none_99_4__2_3_4_6	True	True	3	4	99.5
0086f677-0486-4d83-b586-3438df428e52	0	0	0.96	1.42	0.9776	0.0047	0.016	0.0012	0.0005							fit_model_var_classes_outlier_class_110_6_12_15_0.1_25_400_9_1.0_1.0_balanced_with-noise-class_200.0_0.0_0.0_True_False_none_99_4__2_3_4_6	True	True	3	4	99.5
763c7fdd-00da-4e8b-bbd7-dc9bd161e66b	0	0	1.0	2.41	0.9964	0.0011	0.0013	0.0006	0.0006							fit_model_var_classes_outlier_class_110_6_12_15_0.1_25_400_9_1.0_1.0_balanced_with-noise-class_200.0_0.0_0.0_True_False_none_99_4__2_3_4_6	True	True	3	4	99.5
9bc14a79-f695-4029-bb1c-605d59e847aa	0	0	0.99	1.0	0.9954	0.0025	0.0014	0.0006	0.0001							fit_model_var_classes_outlier_class_110_6_12_15_0.1_25_400_9_1.0_1.0_balanced_with-noise-class_200.0_0.0_0.0_True_False_none_99_4__2_3_4_6	True	True	3	4	99.5
60580ba1-85cb-41e5-93aa-34863a0ed30b	0	0	0.98	2.87	0.9866	0.0022	0.007	0.0021	0.0021							fit_model_var_classes_outlier_class_110_6_12_15_0.1_25_400_9_1.0_1.0_balanced_with-noise-class_200.0_0.0_0.0_True_False_none_99_4__2_3_4_6	True	True	3	4	99.5
d841d889-d67a-41b4-8532-a2c5da5afe24	0	0	1.0	0.27	0.9973	0.001	0.0004	0.0011	0.0001							fit_model_var_classes_outlier_class_110_6_12_15_0.1_25_400_9_1.0_1.0_balanced_with-noise-class_200.0_0.0_0.0_True_False_none_99_4__2_3_4_6	True	True	3	4	99.5
9d0e4337-51bc-4502-a747-97c29a6d9a20	0	0	0.87	6.46	0.9292	0.002	0.0085	0.0056	0.0546							fit_model_var_classes_outlier_class_110_6_12_15_0.1_25_400_9_1.0_1.0_balanced_with-noise-class_200.0_0.0_0.0_True_False_none_99_4__2_3_4_6	True	True	3	4	99.5
f4e6b696-d774-4683-9d61-f9185224d629	0	0	0.57	10.36	0.7377	0.0115	0.0488	0.0321	0.1699							fit_model_var_classes_outlier_class_110_6_12_15_0.1_25_400_9_1.0_1.0_balanced_with-noise-class_200.0_0.0_0.0_True_False_none_99_4__2_3_4_6	True	True	3	4	99.5
9ed4f8d6-c198-43f6-979b-e37804cb3e01	0	0	1.0	0.63	0.999	0.0001	0.0003	0.0003	0.0003							fit_model_var_classes_outlier_class_110_6_12_15_0.1_25_400_9_1.0_1.0_balanced_with-noise-class_200.0_0.0_0.0_True_False_none_99_4__2_3_4_6	True	True	3	4	99.5
f129f355-2769-41e7-ab00-d9f7472c35fb	0	0	0.99	1.71	0.9953	0.0004	0.0032	0.0002	0.0009							fit_model_var_classes_outlier_class_110_6_12_15_0.1_25_400_9_1.0_1.0_balanced_with-noise-class_200.0_0.0_0.0_True_False_none_99_4__2_3_4_6	True	True	3	4	99.5
076f78fb-2236-4e0d-ba61-009419777194	0	0	0.83	6.56	0.8816	0.0037	0.037	0.0284	0.0493							fit_model_var_classes_outlier_class_110_6_12_15_0.1_25_400_9_1.0_1.0_balanced_with-noise-class_200.0_0.0_0.0_True_False_none_99_4__2_3_4_6	True	True	3	4	99.5
4ede5c37-c908-41ad-86f7-bbe89c09c1ba	0	0	1.0	1.18	0.997	0.0002	0.001	0.0012	0.0006							fit_model_var_classes_outlier_class_110_6_12_15_0.1_25_400_9_1.0_1.0_balanced_with-noise-class_200.0_0.0_0.0_True_False_none_99_4__2_3_4_6	True	True	3	4	99.5
3e9dcf85-855f-4b36-8401-b509c9d2ea1f	0	0	0.99	1.13	0.9946	0.0006	0.0023	0.0017	0.0007							fit_model_var_classes_outlier_class_110_6_12_15_0.1_25_400_9_1.0_1.0_balanced_with-noise-class_200.0_0.0_0.0_True_False_none_99_4__2_3_4_6	True	True	3	4	99.5
c119a2ff-2231-486c-bd4d-dde856502e9f	0	0	1.0	0.45	0.998	0.0006	0.0006	0.0007	0.0001							fit_model_var_classes_outlier_class_110_6_12_15_0.1_25_400_9_1.0_1.0_balanced_with-noise-class_200.0_0.0_0.0_True_False_none_99_4__2_3_4_6	True	True	3	4	99.5
ab5e84e2-505f-4cbd-8e2f-dafeef63c687	0	0	0.94	3.16	0.9641	0.001	0.0115	0.004	0.0194							fit_model_var_classes_outlier_class_110_6_12_15_0.1_25_400_9_1.0_1.0_balanced_with-noise-class_200.0_0.0_0.0_True_False_none_99_4__2_3_4_6	True	True	3	4	99.5
b545bf43-8fef-40bf-9563-22d4a152b8a7	0	0	0.99	0.92	0.9963	0.0009	0.0019	0.0005	0.0004							fit_model_var_classes_outlier_class_110_6_12_15_0.1_25_400_9_1.0_1.0_balanced_with-noise-class_200.0_0.0_0.0_True_False_none_99_4__2_3_4_6	True	True	3	4	99.5
23caf33c-f853-4a09-add9-f8372a0dca0e	0	0	1.0	0.06	0.9994	0.0001	0.0002	0.0002	0.0001							fit_model_var_classes_outlier_class_110_6_12_15_0.1_25_400_9_1.0_1.0_balanced_with-noise-class_200.0_0.0_0.0_True_False_none_99_4__2_3_4_6	True	True	3	4	99.5
5a2ef016-23e4-40cb-852a-fd29421f90dc	0	0	0.75	6.38	0.8228	0.005	0.0686	0.0332	0.0705							fit_model_var_classes_outlier_class_110_6_12_15_0.1_25_400_9_1.0_1.0_balanced_with-noise-class_200.0_0.0_0.0_True_False_none_99_4__2_3_4_6	True	True	3	4	99.5
0d09930b-a4db-4177-b751-69d0831613be	0	0	0.63	3.7	0.8053	0.0086	0.1751	0.0088	0.0022							fit_model_var_classes_outlier_class_110_6_12_15_0.1_25_400_9_1.0_1.0_balanced_with-noise-class_200.0_0.0_0.0_True_False_none_99_4__2_3_4_6	True	True	3	4	99.5
70cd79d8-f0c0-4834-9492-127b1641f02b	0	0	0.98	2.95	0.9875	0.0002	0.0018	0.0026	0.0079							fit_model_var_classes_outlier_class_110_6_12_15_0.1_25_400_9_1.0_1.0_balanced_with-noise-class_200.0_0.0_0.0_True_False_none_99_4__2_3_4_6	True	True	3	4	99.5
ee725a8f-6aa7-4641-ac30-f30807d27811	0	0	0.91	3.8	0.9346	0.0181	0.0245	0.0074	0.0155							fit_model_var_classes_outlier_class_110_6_12_15_0.1_25_400_9_1.0_1.0_balanced_with-noise-class_200.0_0.0_0.0_True_False_none_99_4__2_3_4_6	True	True	3	4	99.5
1b3a6a27-3511-4096-8bce-2536fa2651e0	0	0	0.98	2.81	0.9881	0.0007	0.005	0.0045	0.0016							fit_model_var_classes_outlier_class_110_6_12_15_0.1_25_400_9_1.0_1.0_balanced_with-noise-class_200.0_0.0_0.0_True_False_none_99_4__2_3_4_6	True	True	3	4	99.5
c21572fc-f731-4d88-b268-0d730c63ac44	0	0	0.99	0.66	0.9927	0.0014	0.0038	0.0019	0.0001							fit_model_var_classes_outlier_class_110_6_12_15_0.1_25_400_9_1.0_1.0_balanced_with-noise-class_200.0_0.0_0.0_True_False_none_99_4__2_3_4_6	True	True	3	4	99.5
84835e84-501e-45a4-a53b-ec946cce3c2e	0	0	0.95	4.21	0.972	0.0023	0.0185	0.0016	0.0056							fit_model_var_classes_outlier_class_110_6_12_15_0.1_25_400_9_1.0_1.0_balanced_with-noise-class_200.0_0.0_0.0_True_False_none_99_4__2_3_4_6	True	True	3	4	99.5
b0645978-2fcd-4855-8fc0-4a389c9e8f46	0	0	0.99	1.16	0.9924	0.0039	0.0019	0.0016	0.0002							fit_model_var_classes_outlier_class_110_6_12_15_0.1_25_400_9_1.0_1.0_balanced_with-noise-class_200.0_0.0_0.0_True_False_none_99_4__2_3_4_6	True	True	3	4	99.5
523b6dca-5343-4edf-8be7-e9364b122a3f	0	0	0.99	3.21	0.9942	0.0006	0.0021	0.0023	0.0007							fit_model_var_classes_outlier_class_110_6_12_15_0.1_25_400_9_1.0_1.0_balanced_with-noise-class_200.0_0.0_0.0_True_False_none_99_4__2_3_4_6	True	True	3	4	99.5
efbd35df-6d51-4874-bd7f-b9e3c118bee8	0	0	0.99	0.86	0.9964	0.0018	0.001	0.0006	0.0001							fit_model_var_classes_outlier_class_110_6_12_15_0.1_25_400_9_1.0_1.0_balanced_with-noise-class_200.0_0.0_0.0_True_False_none_99_4__2_3_4_6	True	True	3	4	99.5
21054191-04e9-46a3-a6aa-be75ff39238b	0	0	0.98	2.44	0.991	0.0006	0.007	0.001	0.0004							fit_model_var_classes_outlier_class_110_6_12_15_0.1_25_400_9_1.0_1.0_balanced_with-noise-class_200.0_0.0_0.0_True_False_none_99_4__2_3_4_6	True	True	3	4	99.5
6a148013-fd2c-458c-8847-bc4e072880e9	0	0	0.99	1.74	0.9959	0.0016	0.0017	0.0005	0.0003							fit_model_var_classes_outlier_class_110_6_12_15_0.1_25_400_9_1.0_1.0_balanced_with-noise-class_200.0_0.0_0.0_True_False_none_99_4__2_3_4_6	True	True	3	4	99.5
46e92021-34e6-42cd-a3e6-8da4618b1fc2	0	0	0.99	1.48	0.9921	0.0004	0.004	0.0028	0.0006							fit_model_var_classes_outlier_class_110_6_12_15_0.1_25_400_9_1.0_1.0_balanced_with-noise-class_200.0_0.0_0.0_True_False_none_99_4__2_3_4_6	True	True	3	4	99.5
c65605fa-c4f8-4349-92e0-1fc9e49242ed	0	0	0.99	3.61	0.9926	0.0012	0.0036	0.0013	0.0013							fit_model_var_classes_outlier_class_110_6_12_15_0.1_25_400_9_1.0_1.0_balanced_with-noise-class_200.0_0.0_0.0_True_False_none_99_4__2_3_4_6	True	True	3	4	99.5
7fcc1f95-72d1-4fa3-85ec-eb6c52252f49	0	0	1.0	1.89	0.9968	0.0001	0.0011	0.0014	0.0006							fit_model_var_classes_outlier_class_110_6_12_15_0.1_25_400_9_1.0_1.0_balanced_with-noise-class_200.0_0.0_0.0_True_False_none_99_4__2_3_4_6	True	True	3	4	99.5
73f0ff2c-6c44-4486-97f9-16741141e7e0	0	0	0.97	2.45	0.9773	0.0043	0.0114	0.0056	0.0014							fit_model_var_classes_outlier_class_110_6_12_15_0.1_25_400_9_1.0_1.0_balanced_with-noise-class_200.0_0.0_0.0_True_False_none_99_4__2_3_4_6	True	True	3	4	99.5
729301be-9c3d-4c7a-8c18-0e0e7ce686e5	0	0	1.0	0.91	0.9994	0.0001	0.0003	0.0002	0.0001							fit_model_var_classes_outlier_class_110_6_12_15_0.1_25_400_9_1.0_1.0_balanced_with-noise-class_200.0_0.0_0.0_True_False_none_99_4__2_3_4_6	True	True	3	4	99.5
05c86411-b855-4efe-a856-39edd572d5dc	0	0	1.0	1.57	0.9975	0.0007	0.0011	0.0005	0.0002							fit_model_var_classes_outlier_class_110_6_12_15_0.1_25_400_9_1.0_1.0_balanced_with-noise-class_200.0_0.0_0.0_True_False_none_99_4__2_3_4_6	True	True	3	4	99.5
8e32b5aa-be60-41b2-9734-7d8875f7b9af	0	0	1.0	0.18	0.9988	0.0001	0.0004	0.0005	0.0002							fit_model_var_classes_outlier_class_110_6_12_15_0.1_25_400_9_1.0_1.0_balanced_with-noise-class_200.0_0.0_0.0_True_False_none_99_4__2_3_4_6	True	True	3	4	99.5
250164dc-d6a4-4032-9945-4451ebec70e0	0	0	0.99	1.73	0.996	0.0006	0.0013	0.0017	0.0003							fit_model_var_classes_outlier_class_110_6_12_15_0.1_25_400_9_1.0_1.0_balanced_with-noise-class_200.0_0.0_0.0_True_False_none_99_4__2_3_4_6	True	True	3	4	99.5
620b4dbd-f5cd-4e40-983a-8dc4a6003ad2	0	0	0.98	2.67	0.9841	0.0036	0.0087	0.0015	0.0022							fit_model_var_classes_outlier_class_110_6_12_15_0.1_25_400_9_1.0_1.0_balanced_with-noise-class_200.0_0.0_0.0_True_False_none_99_4__2_3_4_6	True	True	3	4	99.5
e7da7e19-c364-4cc2-9661-468986082bd1	0	0	1.0	0.73	0.9988	0.0005	0.0004	0.0002	0.0001							fit_model_var_classes_outlier_class_110_6_12_15_0.1_25_400_9_1.0_1.0_balanced_with-noise-class_200.0_0.0_0.0_True_False_none_99_4__2_3_4_6	True	True	3	4	99.5
dff68939-4544-4d97-b7bb-1bf76ada801f	0	0	1.0	0.79	0.9985	0.0003	0.0006	0.0005	0.0001							fit_model_var_classes_outlier_class_110_6_12_15_0.1_25_400_9_1.0_1.0_balanced_with-noise-class_200.0_0.0_0.0_True_False_none_99_4__2_3_4_6	True	True	3	4	99.5
7d54027b-445b-4a6f-8c74-9d36b75b9263	0	0	0.96	3.38	0.9762	0.0011	0.0113	0.0093	0.002							fit_model_var_classes_outlier_class_110_6_12_15_0.1_25_400_9_1.0_1.0_balanced_with-noise-class_200.0_0.0_0.0_True_False_none_99_4__2_3_4_6	True	True	3	4	99.5
766bf9d4-01f3-4618-af7c-29de584e10e6	0	0	1.0	0.74	0.9974	0.0007	0.0014	0.0004	0.0001							fit_model_var_classes_outlier_class_110_6_12_15_0.1_25_400_9_1.0_1.0_balanced_with-noise-class_200.0_0.0_0.0_True_False_none_99_4__2_3_4_6	True	True	3	4	99.5
0ce82539-235c-4ba5-a607-82f73602e658	0	0	0.99	1.55	0.9958	0.0006	0.0025	0.0009	0.0002							fit_model_var_classes_outlier_class_110_6_12_15_0.1_25_400_9_1.0_1.0_balanced_with-noise-class_200.0_0.0_0.0_True_False_none_99_4__2_3_4_6	True	True	3	4	99.5
7f4f8c37-4b2b-4e43-97b9-722a20f49ab8	0	0	1.0	1.17	0.9969	0.0002	0.001	0.0017	0.0002							fit_model_var_classes_outlier_class_110_6_12_15_0.1_25_400_9_1.0_1.0_balanced_with-noise-class_200.0_0.0_0.0_True_False_none_99_4__2_3_4_6	True	True	3	4	99.5
9442c107-03d5-43c9-804b-1364f145ca7d	0	0	0.99	2.24	0.9941	0.0004	0.0033	0.0016	0.0006							fit_model_var_classes_outlier_class_110_6_12_15_0.1_25_400_9_1.0_1.0_balanced_with-noise-class_200.0_0.0_0.0_True_False_none_99_4__2_3_4_6	True	True	3	4	99.5
2af9f2ba-0cfe-4c56-9377-3ddc281e8328	0	0	1.0	0.43	0.9974	0.001	0.0006	0.0009	0.0002							fit_model_var_classes_outlier_class_110_6_12_15_0.1_25_400_9_1.0_1.0_balanced_with-noise-class_200.0_0.0_0.0_True_False_none_99_4__2_3_4_6	True	True	3	4	99.5
753539c6-df0a-478f-98ab-e1123426be75	0	0	1.0	0.08	0.9995	0.0002	0.0002	0.0001	0.0001							fit_model_var_classes_outlier_class_110_6_12_15_0.1_25_400_9_1.0_1.0_balanced_with-noise-class_200.0_0.0_0.0_True_False_none_99_4__2_3_4_6	True	True	3	4	99.5
7ccd88ee-3de0-499f-af2a-0408b836f47b	0	0	1.0	0.35	0.9993	0.0001	0.0002	0.0003	0.0001							fit_model_var_classes_outlier_class_110_6_12_15_0.1_25_400_9_1.0_1.0_balanced_with-noise-class_200.0_0.0_0.0_True_False_none_99_4__2_3_4_6	True	True	3	4	99.5
c78cfda2-73e8-446b-a65c-15184bafb167	0	0	1.0	3.18	0.9977	0.0001	0.0009	0.0003	0.0009							fit_model_var_classes_outlier_class_110_6_12_15_0.1_25_400_9_1.0_1.0_balanced_with-noise-class_200.0_0.0_0.0_True_False_none_99_4__2_3_4_6	True	True	3	4	99.5
eb19138d-546e-421e-a793-5cd9e7b31c96	0	0	0.98	3.01	0.9864	0.0007	0.0075	0.0036	0.0018							fit_model_var_classes_outlier_class_110_6_12_15_0.1_25_400_9_1.0_1.0_balanced_with-noise-class_200.0_0.0_0.0_True_False_none_99_4__2_3_4_6	True	True	3	4	99.5
aef0c9a5-6bef-44d6-91b0-14df071b32e0	0	0	0.97	1.98	0.9795	0.0084	0.0081	0.0031	0.0008							fit_model_var_classes_outlier_class_110_6_12_15_0.1_25_400_9_1.0_1.0_balanced_with-noise-class_200.0_0.0_0.0_True_False_none_99_4__2_3_4_6	True	True	3	4	99.5
d627b046-e99f-4b64-914d-5cee9eec8167	0	0	0.94	3.05	0.9608	0.0034	0.0249	0.007	0.0039							fit_model_var_classes_outlier_class_110_6_12_15_0.1_25_400_9_1.0_1.0_balanced_with-noise-class_200.0_0.0_0.0_True_False_none_99_4__2_3_4_6	True	True	3	4	99.5
fe9948aa-60cf-4a2c-90bf-f09c23a75ac4	0	0	1.0	1.14	0.9985	0.0002	0.0006	0.0005	0.0002							fit_model_var_classes_outlier_class_110_6_12_15_0.1_25_400_9_1.0_1.0_balanced_with-noise-class_200.0_0.0_0.0_True_False_none_99_4__2_3_4_6	True	True	3	4	99.5
3a5dc85a-475f-498f-8c16-47ac9debecdc	0	0	1.0	0.56	0.9988	0.0004	0.0005	0.0002	0.0001							fit_model_var_classes_outlier_class_110_6_12_15_0.1_25_400_9_1.0_1.0_balanced_with-noise-class_200.0_0.0_0.0_True_False_none_99_4__2_3_4_6	True	True	3	4	99.5
9ca95b0f-8944-4d5b-9a1e-cfd13d956fc5	0	0	1.0	0.86	0.9992	0.0001	0.0004	0.0002	0.0001							fit_model_var_classes_outlier_class_110_6_12_15_0.1_25_400_9_1.0_1.0_balanced_with-noise-class_200.0_0.0_0.0_True_False_none_99_4__2_3_4_6	True	True	3	4	99.5
5d0ffe7d-8256-415e-b270-2b7e494b22b5	0	0	0.99	1.11	0.9963	0.001	0.0021	0.0005	0.0002							fit_model_var_classes_outlier_class_110_6_12_15_0.1_25_400_9_1.0_1.0_balanced_with-noise-class_200.0_0.0_0.0_True_False_none_99_4__2_3_4_6	True	True	3	4	99.5
232a61d6-af55-4f5d-bb7e-79d0dbe2bb65	0	0	1.0	1.28	0.997	0.0013	0.0008	0.0006	0.0003							fit_model_var_classes_outlier_class_110_6_12_15_0.1_25_400_9_1.0_1.0_balanced_with-noise-class_200.0_0.0_0.0_True_False_none_99_4__2_3_4_6	True	True	3	4	99.5
10cdb5d0-3bd9-4b41-a373-9485eeea971e	0	0	0.86	3.82	0.9101	0.0045	0.0519	0.0255	0.008							fit_model_var_classes_outlier_class_110_6_12_15_0.1_25_400_9_1.0_1.0_balanced_with-noise-class_200.0_0.0_0.0_True_False_none_99_4__2_3_4_6	True	True	3	4	99.5
e4165a60-c5c5-4300-9525-c5490aedd2b7	0	0	0.82	4.85	0.8895	0.015	0.0701	0.0188	0.0067							fit_model_var_classes_outlier_class_110_6_12_15_0.1_25_400_9_1.0_1.0_balanced_with-noise-class_200.0_0.0_0.0_True_False_none_99_4__2_3_4_6	True	True	3	4	99.5
b94840f4-6d34-4a70-95f9-df783b0c75d9	0	0	0.99	1.7	0.9942	0.0014	0.0036	0.0005	0.0003							fit_model_var_classes_outlier_class_110_6_12_15_0.1_25_400_9_1.0_1.0_balanced_with-noise-class_200.0_0.0_0.0_True_False_none_99_4__2_3_4_6	True	True	3	4	99.5
d77ddcf6-6958-4a85-98bb-e8ca01d52001	0	0	0.98	2.56	0.989	0.001	0.006	0.0031	0.001							fit_model_var_classes_outlier_class_110_6_12_15_0.1_25_400_9_1.0_1.0_balanced_with-noise-class_200.0_0.0_0.0_True_False_none_99_4__2_3_4_6	True	True	3	4	99.5
83ed336b-55f4-4ebb-bedb-04dd9a9f6258	0	0	1.0	0.61	0.9982	0.0004	0.0007	0.0004	0.0002							fit_model_var_classes_outlier_class_110_6_12_15_0.1_25_400_9_1.0_1.0_balanced_with-noise-class_200.0_0.0_0.0_True_False_none_99_4__2_3_4_6	True	True	3	4	99.5
da843a47-a7e3-4f5e-9529-ec85508ba4cb	0	0	1.0	1.41	0.9982	0.0005	0.0008	0.0002	0.0002							fit_model_var_classes_outlier_class_110_6_12_15_0.1_25_400_9_1.0_1.0_balanced_with-noise-class_200.0_0.0_0.0_True_False_none_99_4__2_3_4_6	True	True	3	4	99.5
abcbb3d2-7a07-4a59-b25e-30e6c0f436cc	0	0	0.96	3.89	0.9741	0.0019	0.0107	0.0047	0.0086							fit_model_var_classes_outlier_class_110_6_12_15_0.1_25_400_9_1.0_1.0_balanced_with-noise-class_200.0_0.0_0.0_True_False_none_99_4__2_3_4_6	True	True	3	4	99.5
cc223e6a-df7e-402c-8017-8a55389f3bc3	0	0	0.99	1.5	0.996	0.0015	0.0013	0.0007	0.0005							fit_model_var_classes_outlier_class_110_6_12_15_0.1_25_400_9_1.0_1.0_balanced_with-noise-class_200.0_0.0_0.0_True_False_none_99_4__2_3_4_6	True	True	3	4	99.5
92843969-beba-4a9d-b09c-32986e380420	0	0	0.99	1.04	0.9922	0.0013	0.0054	0.0007	0.0003							fit_model_var_classes_outlier_class_110_6_12_15_0.1_25_400_9_1.0_1.0_balanced_with-noise-class_200.0_0.0_0.0_True_False_none_99_4__2_3_4_6	True	True	3	4	99.5
de54cc8f-ce29-4a86-afdc-276c99c8b9cb	0	0	0.98	2.9	0.9863	0.0026	0.0075	0.0031	0.0005							fit_model_var_classes_outlier_class_110_6_12_15_0.1_25_400_9_1.0_1.0_balanced_with-noise-class_200.0_0.0_0.0_True_False_none_99_4__2_3_4_6	True	True	3	4	99.5
36a04246-8c7d-4358-8b75-bfc43b5384e9	0	0	0.99	3.0	0.9951	0.0003	0.003	0.0008	0.0009							fit_model_var_classes_outlier_class_110_6_12_15_0.1_25_400_9_1.0_1.0_balanced_with-noise-class_200.0_0.0_0.0_True_False_none_99_4__2_3_4_6	True	True	3	4	99.5
66c5f24e-f4d1-4579-96e8-292a8b6d69ec	0	0	0.98	4.03	0.9909	0.0003	0.0003	0.0004	0.0081							fit_model_var_classes_outlier_class_110_6_12_15_0.1_25_400_9_1.0_1.0_balanced_with-noise-class_200.0_0.0_0.0_True_False_none_99_4__2_3_4_6	True	True	3	4	99.5
97c2d322-9d11-457a-9732-e035ab17a80d	0	0	0.94	5.11	0.9616	0.0084	0.0211	0.0025	0.0065							fit_model_var_classes_outlier_class_110_6_12_15_0.1_25_400_9_1.0_1.0_balanced_with-noise-class_200.0_0.0_0.0_True_False_none_99_4__2_3_4_6	True	True	3	4	99.5
70ad3497-0f9e-4f32-8a05-b9fc53bcbbac	0	0	0.98	2.97	0.9865	0.0019	0.0051	0.0043	0.0023							fit_model_var_classes_outlier_class_110_6_12_15_0.1_25_400_9_1.0_1.0_balanced_with-noise-class_200.0_0.0_0.0_True_False_none_99_4__2_3_4_6	True	True	3	4	99.5
1680a3db-626e-4ee3-a1e3-485cce5373e4	0	0	0.98	1.6	0.9881	0.0034	0.0069	0.0012	0.0005							fit_model_var_classes_outlier_class_110_6_12_15_0.1_25_400_9_1.0_1.0_balanced_with-noise-class_200.0_0.0_0.0_True_False_none_99_4__2_3_4_6	True	True	3	4	99.5
099fac08-abbf-41ff-a494-683dfe00cc9e	0	0	1.0	2.36	0.9971	0.0004	0.0018	0.0004	0.0003							fit_model_var_classes_outlier_class_110_6_12_15_0.1_25_400_9_1.0_1.0_balanced_with-noise-class_200.0_0.0_0.0_True_False_none_99_4__2_3_4_6	True	True	3	4	99.5
c47bb76c-375d-42d8-b230-e46eb1af8cf0	0	0	1.0	0.76	0.9981	0.0004	0.001	0.0004	0.0001							fit_model_var_classes_outlier_class_110_6_12_15_0.1_25_400_9_1.0_1.0_balanced_with-noise-class_200.0_0.0_0.0_True_False_none_99_4__2_3_4_6	True	True	3	4	99.5
f842b8bf-d26d-43f3-9c81-7184abb170b4	0	0	1.0	0.74	0.9992	0.0001	0.0003	0.0001	0.0003							fit_model_var_classes_outlier_class_110_6_12_15_0.1_25_400_9_1.0_1.0_balanced_with-noise-class_200.0_0.0_0.0_True_False_none_99_4__2_3_4_6	True	True	3	4	99.5
8f53b804-15c9-4b4b-bdba-2c8fba7797a1	0	0	0.99	2.26	0.9927	0.0011	0.0049	0.0011	0.0003							fit_model_var_classes_outlier_class_110_6_12_15_0.1_25_400_9_1.0_1.0_balanced_with-noise-class_200.0_0.0_0.0_True_False_none_99_4__2_3_4_6	True	True	3	4	99.5
18821acd-b237-4b3b-924b-737c8c2f01e2	0	0	1.0	0.34	0.9995	0.0001	0.0003	0.0001	0.0001							fit_model_var_classes_outlier_class_110_6_12_15_0.1_25_400_9_1.0_1.0_balanced_with-noise-class_200.0_0.0_0.0_True_False_none_99_4__2_3_4_6	True	True	3	4	99.5
a29ada1f-5467-4944-b33d-efc7fda86384	0	0	1.0	0.27	0.9989	0.0001	0.0005	0.0003	0.0001							fit_model_var_classes_outlier_class_110_6_12_15_0.1_25_400_9_1.0_1.0_balanced_with-noise-class_200.0_0.0_0.0_True_False_none_99_4__2_3_4_6	True	True	3	4	99.5
9884e03c-de25-4f91-80da-87d087eac23b	0	0	1.0	0.75	0.9977	0.0002	0.0012	0.0008	0.0001							fit_model_var_classes_outlier_class_110_6_12_15_0.1_25_400_9_1.0_1.0_balanced_with-noise-class_200.0_0.0_0.0_True_False_none_99_4__2_3_4_6	True	True	3	4	99.5
b05a368c-4e58-47d9-a768-fcf1ee19c6a8	0	0	1.0	1.03	0.9978	0.0002	0.0011	0.0003	0.0005							fit_model_var_classes_outlier_class_110_6_12_15_0.1_25_400_9_1.0_1.0_balanced_with-noise-class_200.0_0.0_0.0_True_False_none_99_4__2_3_4_6	True	True	3	4	99.5
374d94ad-5fb6-442a-88cc-5d82cc33c149	0	0	0.99	2.34	0.9954	0.0012	0.0019	0.0013	0.0001							fit_model_var_classes_outlier_class_110_6_12_15_0.1_25_400_9_1.0_1.0_balanced_with-noise-class_200.0_0.0_0.0_True_False_none_99_4__2_3_4_6	True	True	3	4	99.5
ea76bbf2-062c-466a-91ce-2297bb5711a8	0	0	1.0	2.14	0.9986	0.0001	0.0005	0.0002	0.0006							fit_model_var_classes_outlier_class_110_6_12_15_0.1_25_400_9_1.0_1.0_balanced_with-noise-class_200.0_0.0_0.0_True_False_none_99_4__2_3_4_6	True	True	3	4	99.5
243dd69c-2301-450e-aeb9-4623fc411e40	0	0	1.0	0.5	0.9986	0.0003	0.0004	0.0006	0.0002							fit_model_var_classes_outlier_class_110_6_12_15_0.1_25_400_9_1.0_1.0_balanced_with-noise-class_200.0_0.0_0.0_True_False_none_99_4__2_3_4_6	True	True	3	4	99.5
1da12d69-154d-46fc-827e-826ee8821237	0	0	0.97	3.12	0.9835	0.0024	0.0098	0.0039	0.0004							fit_model_var_classes_outlier_class_110_6_12_15_0.1_25_400_9_1.0_1.0_balanced_with-noise-class_200.0_0.0_0.0_True_False_none_99_4__2_3_4_6	True	True	3	4	99.5
45cd1fcc-651e-429b-aac6-7166cbd93016	0	0	0.99	2.61	0.9905	0.0013	0.0041	0.0031	0.001							fit_model_var_classes_outlier_class_110_6_12_15_0.1_25_400_9_1.0_1.0_balanced_with-noise-class_200.0_0.0_0.0_True_False_none_99_4__2_3_4_6	True	True	3	4	99.5
14fd9147-1b43-4780-9bf5-21b471833ad3	0	0	0.98	1.92	0.988	0.0005	0.0091	0.0018	0.0006							fit_model_var_classes_outlier_class_110_6_12_15_0.1_25_400_9_1.0_1.0_balanced_with-noise-class_200.0_0.0_0.0_True_False_none_99_4__2_3_4_6	True	True	3	4	99.5
46d37ebb-758e-426e-8f38-1a9d39bb48f4	0	0	0.98	2.39	0.9861	0.004	0.0062	0.0033	0.0003							fit_model_var_classes_outlier_class_110_6_12_15_0.1_25_400_9_1.0_1.0_balanced_with-noise-class_200.0_0.0_0.0_True_False_none_99_4__2_3_4_6	True	True	3	4	99.5
67ee3f3f-aa64-46bd-920c-0461bf5428c7	0	0	1.0	2.71	0.9968	0.0006	0.0016	0.0007	0.0003							fit_model_var_classes_outlier_class_110_6_12_15_0.1_25_400_9_1.0_1.0_balanced_with-noise-class_200.0_0.0_0.0_True_False_none_99_4__2_3_4_6	True	True	3	4	99.5
c7976431-5221-4d0b-985a-a403733317bd	0	0	0.83	4.8	0.8884	0.0024	0.0466	0.0049	0.0577							fit_model_var_classes_outlier_class_110_6_12_15_0.1_25_400_9_1.0_1.0_balanced_with-noise-class_200.0_0.0_0.0_True_False_none_99_4__2_3_4_6	True	True	3	4	99.5
b6981f9a-d0d1-478c-8631-45dd8ca65579	0	0	1.0	0.95	0.9983	0.0001	0.0009	0.0007	0.0001							fit_model_var_classes_outlier_class_110_6_12_15_0.1_25_400_9_1.0_1.0_balanced_with-noise-class_200.0_0.0_0.0_True_False_none_99_4__2_3_4_6	True	True	3	4	99.5
3b8881e0-9663-412c-9913-8cfddafdd90c	0	0	1.0	0.39	0.9987	0.0002	0.0008	0.0002	0.0001							fit_model_var_classes_outlier_class_110_6_12_15_0.1_25_400_9_1.0_1.0_balanced_with-noise-class_200.0_0.0_0.0_True_False_none_99_4__2_3_4_6	True	True	3	4	99.5
a7f9a493-2e55-4888-a879-9867d4677b04	0	0	1.0	0.41	0.9993	0.0002	0.0002	0.0001	0.0001							fit_model_var_classes_outlier_class_110_6_12_15_0.1_25_400_9_1.0_1.0_balanced_with-noise-class_200.0_0.0_0.0_True_False_none_99_4__2_3_4_6	True	True	3	4	99.5
a347b4d7-862c-43b1-8e71-b1a04f2126e0	0	0	1.0	1.42	0.9985	0.0	0.0004	0.0006	0.0005							fit_model_var_classes_outlier_class_110_6_12_15_0.1_25_400_9_1.0_1.0_balanced_with-noise-class_200.0_0.0_0.0_True_False_none_99_4__2_3_4_6	True	True	3	4	99.5
2ed928c4-8c1b-44ad-b74a-e27d2b881a55	0	0	0.92	2.96	0.9547	0.0298	0.0115	0.003	0.001							fit_model_var_classes_outlier_class_110_6_12_15_0.1_25_400_9_1.0_1.0_balanced_with-noise-class_200.0_0.0_0.0_True_False_none_99_4__2_3_4_6	True	True	3	4	99.5
96edc9b2-acc3-4b1d-a1ca-6d4499a21151	0	0	1.0	0.35	0.9981	0.0003	0.0008	0.0005	0.0003							fit_model_var_classes_outlier_class_110_6_12_15_0.1_25_400_9_1.0_1.0_balanced_with-noise-class_200.0_0.0_0.0_True_False_none_99_4__2_3_4_6	True	True	3	4	99.5
0c9904df-4a3c-4b21-978b-3e22043fd597	0	0	0.99	1.65	0.9905	0.0011	0.0028	0.0048	0.0008							fit_model_var_classes_outlier_class_110_6_12_15_0.1_25_400_9_1.0_1.0_balanced_with-noise-class_200.0_0.0_0.0_True_False_none_99_4__2_3_4_6	True	True	3	4	99.5
97444d12-33b9-4c61-b427-a916a2b020ce	0	0	0.87	4.0	0.9224	0.0093	0.0552	0.0062	0.0069							fit_model_var_classes_outlier_class_110_6_12_15_0.1_25_400_9_1.0_1.0_balanced_with-noise-class_200.0_0.0_0.0_True_False_none_99_4__2_3_4_6	True	True	3	4	99.5
7a468a0a-1a59-4f2e-88a0-cf09cdecd127	0	0	0.99	1.61	0.9915	0.001	0.0054	0.0017	0.0005							fit_model_var_classes_outlier_class_110_6_12_15_0.1_25_400_9_1.0_1.0_balanced_with-noise-class_200.0_0.0_0.0_True_False_none_99_4__2_3_4_6	True	True	3	4	99.5
941dd269-ec9b-40b5-a0b4-5391f201907e	0	0	0.99	1.79	0.9964	0.0004	0.0008	0.0015	0.0009							fit_model_var_classes_outlier_class_110_6_12_15_0.1_25_400_9_1.0_1.0_balanced_with-noise-class_200.0_0.0_0.0_True_False_none_99_4__2_3_4_6	True	True	3	4	99.5
d6f56d95-3e00-47b2-aa80-24b6438ce43b	0	0	0.99	1.41	0.9954	0.0005	0.0031	0.0006	0.0004							fit_model_var_classes_outlier_class_110_6_12_15_0.1_25_400_9_1.0_1.0_balanced_with-noise-class_200.0_0.0_0.0_True_False_none_99_4__2_3_4_6	True	True	3	4	99.5
3bc45401-e638-4456-bbd7-40a44dd09dde	0	0	0.89	4.23	0.9334	0.0078	0.0458	0.0088	0.0042							fit_model_var_classes_outlier_class_110_6_12_15_0.1_25_400_9_1.0_1.0_balanced_with-noise-class_200.0_0.0_0.0_True_False_none_99_4__2_3_4_6	True	True	3	4	99.5
81aae9bc-fc27-4209-bd96-3552ca043c49	0	0	0.7	7.07	0.7912	0.008	0.0869	0.0401	0.0737							fit_model_var_classes_outlier_class_110_6_12_15_0.1_25_400_9_1.0_1.0_balanced_with-noise-class_200.0_0.0_0.0_True_False_none_99_4__2_3_4_6	True	True	3	4	99.5
f74330e8-a698-4b6a-9065-8f5f9f137c0f	0	0	0.99	1.4	0.9952	0.0014	0.002	0.0012	0.0002							fit_model_var_classes_outlier_class_110_6_12_15_0.1_25_400_9_1.0_1.0_balanced_with-noise-class_200.0_0.0_0.0_True_False_none_99_4__2_3_4_6	True	True	3	4	99.5
0741e1d1-2eb8-4f80-9232-3ef54cf1ae7a	0	0	0.99	2.61	0.9918	0.0008	0.0018	0.0036	0.002							fit_model_var_classes_outlier_class_110_6_12_15_0.1_25_400_9_1.0_1.0_balanced_with-noise-class_200.0_0.0_0.0_True_False_none_99_4__2_3_4_6	True	True	3	4	99.5
f601da4b-fcab-485a-b88f-3f7d19bc6f38	0	0	0.97	3.83	0.9807	0.0007	0.0042	0.0008	0.0135							fit_model_var_classes_outlier_class_110_6_12_15_0.1_25_400_9_1.0_1.0_balanced_with-noise-class_200.0_0.0_0.0_True_False_none_99_4__2_3_4_6	True	True	3	4	99.5
be220fb4-30d2-4452-b833-a8053e3d7884	0	0	0.77	6.16	0.8588	0.0129	0.0911	0.0168	0.0204							fit_model_var_classes_outlier_class_110_6_12_15_0.1_25_400_9_1.0_1.0_balanced_with-noise-class_200.0_0.0_0.0_True_False_none_99_4__2_3_4_6	True	True	3	4	99.5
60a29274-7b48-4648-a0af-2a5f28c2da09	0	0	1.0	0.8	0.9992	0.0003	0.0002	0.0002	0.0001							fit_model_var_classes_outlier_class_110_6_12_15_0.1_25_400_9_1.0_1.0_balanced_with-noise-class_200.0_0.0_0.0_True_False_none_99_4__2_3_4_6	True	True	3	4	99.5
bac14ea0-a76a-47e3-93be-c0e77bba9fff	0	0	0.83	5.61	0.8839	0.0219	0.0294	0.0138	0.051							fit_model_var_classes_outlier_class_110_6_12_15_0.1_25_400_9_1.0_1.0_balanced_with-noise-class_200.0_0.0_0.0_True_False_none_99_4__2_3_4_6	True	True	3	4	99.5
5ed3c78c-0a99-47b5-90cc-86b072aac873	0	0	1.0	0.08	0.9992	0.0001	0.0004	0.0001	0.0001							fit_model_var_classes_outlier_class_110_6_12_15_0.1_25_400_9_1.0_1.0_balanced_with-noise-class_200.0_0.0_0.0_True_False_none_99_4__2_3_4_6	True	True	3	4	99.5
af39fbfe-8668-4e95-9021-e6302677c992	0	0	0.98	1.91	0.9893	0.0006	0.0071	0.0021	0.001							fit_model_var_classes_outlier_class_110_6_12_15_0.1_25_400_9_1.0_1.0_balanced_with-noise-class_200.0_0.0_0.0_True_False_none_99_4__2_3_4_6	True	True	3	4	99.5
62741623-3909-4962-8f30-6f2d779dafc8	0	0	0.98	2.39	0.9864	0.0017	0.0089	0.0019	0.0012							fit_model_var_classes_outlier_class_110_6_12_15_0.1_25_400_9_1.0_1.0_balanced_with-noise-class_200.0_0.0_0.0_True_False_none_99_4__2_3_4_6	True	True	3	4	99.5
3693a833-a150-4a23-9511-69083ee699cf	0	0	0.97	2.91	0.983	0.0011	0.0082	0.0031	0.0046							fit_model_var_classes_outlier_class_110_6_12_15_0.1_25_400_9_1.0_1.0_balanced_with-noise-class_200.0_0.0_0.0_True_False_none_99_4__2_3_4_6	True	True	3	4	99.5
dd9b272c-611a-4c97-b106-77c4cd73f8d6	0	0	0.97	1.88	0.981	0.0019	0.0128	0.004	0.0004							fit_model_var_classes_outlier_class_110_6_12_15_0.1_25_400_9_1.0_1.0_balanced_with-noise-class_200.0_0.0_0.0_True_False_none_99_4__2_3_4_6	True	True	3	4	99.5
08cdcb74-72d5-487a-9a23-1f7bd4c59756	0	0	1.0	0.27	0.9985	0.0005	0.0007	0.0003	0.0001							fit_model_var_classes_outlier_class_110_6_12_15_0.1_25_400_9_1.0_1.0_balanced_with-noise-class_200.0_0.0_0.0_True_False_none_99_4__2_3_4_6	True	True	3	4	99.5
1e246e87-d408-4f83-b7a8-968fcd0d5a0b	0	0	0.99	1.36	0.9954	0.0008	0.002	0.0013	0.0005							fit_model_var_classes_outlier_class_110_6_12_15_0.1_25_400_9_1.0_1.0_balanced_with-noise-class_200.0_0.0_0.0_True_False_none_99_4__2_3_4_6	True	True	3	4	99.5
dc47e840-e7da-458c-bf11-e8e0e542ac43	0	0	1.0	2.51	0.9965	0.0011	0.0012	0.0006	0.0007							fit_model_var_classes_outlier_class_110_6_12_15_0.1_25_400_9_1.0_1.0_balanced_with-noise-class_200.0_0.0_0.0_True_False_none_99_4__2_3_4_6	True	True	3	4	99.5
2fb52fe8-ed4b-4f5e-bc11-8459cc9c76ff	0	0	1.0	1.29	0.9979	0.0005	0.0007	0.0008	0.0001							fit_model_var_classes_outlier_class_110_6_12_15_0.1_25_400_9_1.0_1.0_balanced_with-noise-class_200.0_0.0_0.0_True_False_none_99_4__2_3_4_6	True	True	3	4	99.5
02f7ea21-7ea9-4e1d-8e7b-e1aff4290cdc	0	0	0.98	3.89	0.9871	0.0028	0.0068	0.0016	0.0018							fit_model_var_classes_outlier_class_110_6_12_15_0.1_25_400_9_1.0_1.0_balanced_with-noise-class_200.0_0.0_0.0_True_False_none_99_4__2_3_4_6	True	True	3	4	99.5
a69b4b8d-f26f-48a8-ba86-bc16d61864ff	0	0	0.99	1.74	0.9925	0.0014	0.003	0.0028	0.0003							fit_model_var_classes_outlier_class_110_6_12_15_0.1_25_400_9_1.0_1.0_balanced_with-noise-class_200.0_0.0_0.0_True_False_none_99_4__2_3_4_6	True	True	3	4	99.5
982d49ec-cc4a-402a-8061-99ce092c0d67	0	0	1.0	0.82	0.9983	0.0004	0.0008	0.0004	0.0002							fit_model_var_classes_outlier_class_110_6_12_15_0.1_25_400_9_1.0_1.0_balanced_with-noise-class_200.0_0.0_0.0_True_False_none_99_4__2_3_4_6	True	True	3	4	99.5
e02f951a-6d5d-41d3-88ff-390012bf820c	0	0	1.0	1.31	0.998	0.0001	0.0005	0.001	0.0004							fit_model_var_classes_outlier_class_110_6_12_15_0.1_25_400_9_1.0_1.0_balanced_with-noise-class_200.0_0.0_0.0_True_False_none_99_4__2_3_4_6	True	True	3	4	99.5
14573e35-198a-46ce-a939-babacb0ff1dd	0	0	1.0	0.12	0.999	0.0003	0.0004	0.0002	0.0							fit_model_var_classes_outlier_class_110_6_12_15_0.1_25_400_9_1.0_1.0_balanced_with-noise-class_200.0_0.0_0.0_True_False_none_99_4__2_3_4_6	True	True	3	4	99.5
6157f239-13ea-4d4c-8172-e83172c114fb	0	0	0.96	3.14	0.9715	0.0097	0.0129	0.0048	0.0011							fit_model_var_classes_outlier_class_110_6_12_15_0.1_25_400_9_1.0_1.0_balanced_with-noise-class_200.0_0.0_0.0_True_False_none_99_4__2_3_4_6	True	True	3	4	99.5
0eb73a74-e0cb-47f4-ad49-cc17e3dd65de	0	0	0.97	1.91	0.9829	0.0027	0.0127	0.0013	0.0004							fit_model_var_classes_outlier_class_110_6_12_15_0.1_25_400_9_1.0_1.0_balanced_with-noise-class_200.0_0.0_0.0_True_False_none_99_4__2_3_4_6	True	True	3	4	99.5
4af7ec32-e762-4cf9-bc0d-2b8ab306401e	0	0	0.53	5.97	0.6984	0.0565	0.1663	0.0669	0.0119							fit_model_var_classes_outlier_class_110_6_12_15_0.1_25_400_9_1.0_1.0_balanced_with-noise-class_200.0_0.0_0.0_True_False_none_99_4__2_3_4_6	True	True	3	4	99.5
03f12b86-d4fc-40cc-991c-fcfa961685b5	0	0	0.99	0.63	0.9952	0.0009	0.0025	0.0012	0.0001							fit_model_var_classes_outlier_class_110_6_12_15_0.1_25_400_9_1.0_1.0_balanced_with-noise-class_200.0_0.0_0.0_True_False_none_99_4__2_3_4_6	True	True	3	4	99.5
c3a717db-32f1-4d2a-bbc7-994e44cdf2cb	0	0	1.0	1.59	0.999	0.0003	0.0005	0.0002	0.0001							fit_model_var_classes_outlier_class_110_6_12_15_0.1_25_400_9_1.0_1.0_balanced_with-noise-class_200.0_0.0_0.0_True_False_none_99_4__2_3_4_6	True	True	3	4	99.5
d0fa56c7-d8c3-4fa6-9263-6f327d689c19	0	0	0.99	2.85	0.9928	0.0006	0.0032	0.0014	0.002							fit_model_var_classes_outlier_class_110_6_12_15_0.1_25_400_9_1.0_1.0_balanced_with-noise-class_200.0_0.0_0.0_True_False_none_99_4__2_3_4_6	True	True	3	4	99.5
217f62ec-5bab-46c1-86e8-cb842fe1edae	0	0	0.98	2.36	0.9884	0.0032	0.0044	0.0024	0.0016							fit_model_var_classes_outlier_class_110_6_12_15_0.1_25_400_9_1.0_1.0_balanced_with-noise-class_200.0_0.0_0.0_True_False_none_99_4__2_3_4_6	True	True	3	4	99.5
55ac4f2c-a65e-4574-9123-37672c55e490	0	0	0.8	4.67	0.8694	0.0241	0.0666	0.0156	0.0243							fit_model_var_classes_outlier_class_110_6_12_15_0.1_25_400_9_1.0_1.0_balanced_with-noise-class_200.0_0.0_0.0_True_False_none_99_4__2_3_4_6	True	True	3	4	99.5
a483c2c8-680e-4166-8b79-0095fdf974a9	0	0	0.99	3.63	0.9907	0.0039	0.0033	0.0013	0.0009							fit_model_var_classes_outlier_class_110_6_12_15_0.1_25_400_9_1.0_1.0_balanced_with-noise-class_200.0_0.0_0.0_True_False_none_99_4__2_3_4_6	True	True	3	4	99.5
7e58b1e0-1d85-49a8-8794-fcf092a0d25d	0	0	1.0	0.71	0.9972	0.0003	0.0018	0.0004	0.0003							fit_model_var_classes_outlier_class_110_6_12_15_0.1_25_400_9_1.0_1.0_balanced_with-noise-class_200.0_0.0_0.0_True_False_none_99_4__2_3_4_6	True	True	3	4	99.5
4f179313-0e78-4ab6-a67b-5e5709cab83b	0	0	1.0	1.18	0.9981	0.0001	0.001	0.0006	0.0002							fit_model_var_classes_outlier_class_110_6_12_15_0.1_25_400_9_1.0_1.0_balanced_with-noise-class_200.0_0.0_0.0_True_False_none_99_4__2_3_4_6	True	True	3	4	99.5
e980d93b-45b9-403a-b533-39f454d5676c	0	0	0.88	3.17	0.9249	0.0492	0.0175	0.0077	0.0007							fit_model_var_classes_outlier_class_110_6_12_15_0.1_25_400_9_1.0_1.0_balanced_with-noise-class_200.0_0.0_0.0_True_False_none_99_4__2_3_4_6	True	True	3	4	99.5
66b32659-df80-4f93-8489-8d77edeae64a	0	0	0.99	2.74	0.9922	0.0003	0.0016	0.0009	0.0051							fit_model_var_classes_outlier_class_110_6_12_15_0.1_25_400_9_1.0_1.0_balanced_with-noise-class_200.0_0.0_0.0_True_False_none_99_4__2_3_4_6	True	True	3	4	99.5
97a4dd76-8585-432b-a8e1-a03ca0aca4fb	0	0	1.0	0.67	0.9976	0.0005	0.0012	0.0005	0.0001							fit_model_var_classes_outlier_class_110_6_12_15_0.1_25_400_9_1.0_1.0_balanced_with-noise-class_200.0_0.0_0.0_True_False_none_99_4__2_3_4_6	True	True	3	4	99.5
41af6dd7-edc4-494c-b86f-6f11fda1bef0	0	0	0.99	3.53	0.9947	0.0007	0.0016	0.0003	0.0027							fit_model_var_classes_outlier_class_110_6_12_15_0.1_25_400_9_1.0_1.0_balanced_with-noise-class_200.0_0.0_0.0_True_False_none_99_4__2_3_4_6	True	True	3	4	99.5
e280216d-70af-4b64-87b9-bd2e4bcffdbc	0	0	0.94	4.19	0.9545	0.0017	0.0131	0.0169	0.0137							fit_model_var_classes_outlier_class_110_6_12_15_0.1_25_400_9_1.0_1.0_balanced_with-noise-class_200.0_0.0_0.0_True_False_none_99_4__2_3_4_6	True	True	3	4	99.5
91c34889-bbbe-4601-b5f9-f30c34cb0ec2	0	0	0.93	5.52	0.9488	0.0061	0.0171	0.0067	0.0213							fit_model_var_classes_outlier_class_110_6_12_15_0.1_25_400_9_1.0_1.0_balanced_with-noise-class_200.0_0.0_0.0_True_False_none_99_4__2_3_4_6	True	True	3	4	99.5
f952b9b5-3ab0-4c08-9acf-839f91dad7af	0	0	0.99	1.09	0.9949	0.0003	0.0026	0.0016	0.0006							fit_model_var_classes_outlier_class_110_6_12_15_0.1_25_400_9_1.0_1.0_balanced_with-noise-class_200.0_0.0_0.0_True_False_none_99_4__2_3_4_6	True	True	3	4	99.5
cd4c1bf5-c68f-40b9-8d40-c43d9e38312e	0	0	1.0	1.59	0.9993	0.0001	0.0001	0.0003	0.0003							fit_model_var_classes_outlier_class_110_6_12_15_0.1_25_400_9_1.0_1.0_balanced_with-noise-class_200.0_0.0_0.0_True_False_none_99_4__2_3_4_6	True	True	3	4	99.5
eb26c000-7a96-4076-8e2e-a02c81cc9da8	0	0	0.84	5.93	0.9086	0.0036	0.0676	0.0055	0.0147							fit_model_var_classes_outlier_class_110_6_12_15_0.1_25_400_9_1.0_1.0_balanced_with-noise-class_200.0_0.0_0.0_True_False_none_99_4__2_3_4_6	True	True	3	4	99.5
0adf26dc-c62c-492d-84d7-a194394f3499	0	0	0.93	2.89	0.954	0.0114	0.0285	0.0047	0.0014							fit_model_var_classes_outlier_class_110_6_12_15_0.1_25_400_9_1.0_1.0_balanced_with-noise-class_200.0_0.0_0.0_True_False_none_99_4__2_3_4_6	True	True	3	4	99.5
bda8bea2-d7dc-47e7-bafa-1c5375f0e7f9	0	0	1.0	0.5	0.9972	0.0003	0.0021	0.0003	0.0001							fit_model_var_classes_outlier_class_110_6_12_15_0.1_25_400_9_1.0_1.0_balanced_with-noise-class_200.0_0.0_0.0_True_False_none_99_4__2_3_4_6	True	True	3	4	99.5
83b73cfb-611c-4bfd-9421-d6474b1a4c35	0	0	0.99	2.54	0.9948	0.0003	0.0037	0.0005	0.0007							fit_model_var_classes_outlier_class_110_6_12_15_0.1_25_400_9_1.0_1.0_balanced_with-noise-class_200.0_0.0_0.0_True_False_none_99_4__2_3_4_6	True	True	3	4	99.5
0e6fe8f7-a93b-42d5-ab8d-12363a47af12	0	0	1.0	1.08	0.9972	0.0006	0.0015	0.0004	0.0002							fit_model_var_classes_outlier_class_110_6_12_15_0.1_25_400_9_1.0_1.0_balanced_with-noise-class_200.0_0.0_0.0_True_False_none_99_4__2_3_4_6	True	True	3	4	99.5
5fed369b-aa44-433b-aef1-9f75d7bd4951	0	0	0.99	1.03	0.9944	0.003	0.0015	0.0011	0.0001							fit_model_var_classes_outlier_class_110_6_12_15_0.1_25_400_9_1.0_1.0_balanced_with-noise-class_200.0_0.0_0.0_True_False_none_99_4__2_3_4_6	True	True	3	4	99.5
45fc537e-86eb-4042-8192-05a72ab357db	0	0	0.98	3.81	0.9857	0.0008	0.005	0.0017	0.0068							fit_model_var_classes_outlier_class_110_6_12_15_0.1_25_400_9_1.0_1.0_balanced_with-noise-class_200.0_0.0_0.0_True_False_none_99_4__2_3_4_6	True	True	3	4	99.5
faf1d95c-82fd-4217-891c-1113c364ec76	0	0	0.99	2.45	0.9912	0.0009	0.0053	0.0011	0.0015							fit_model_var_classes_outlier_class_110_6_12_15_0.1_25_400_9_1.0_1.0_balanced_with-noise-class_200.0_0.0_0.0_True_False_none_99_4__2_3_4_6	True	True	3	4	99.5
274185ad-1dd1-4918-a8dd-215dcbb1c71d	0	0	1.0	0.85	0.9972	0.0003	0.0013	0.0009	0.0003							fit_model_var_classes_outlier_class_110_6_12_15_0.1_25_400_9_1.0_1.0_balanced_with-noise-class_200.0_0.0_0.0_True_False_none_99_4__2_3_4_6	True	True	3	4	99.5
70eaabea-f751-4d62-aafc-f23c14ea7279	0	0	1.0	2.84	0.9971	0.0004	0.0007	0.0004	0.0013							fit_model_var_classes_outlier_class_110_6_12_15_0.1_25_400_9_1.0_1.0_balanced_with-noise-class_200.0_0.0_0.0_True_False_none_99_4__2_3_4_6	True	True	3	4	99.5
3753ddff-fdf2-47fb-8a1b-588593158615	0	0	0.96	4.26	0.9776	0.002	0.0049	0.0028	0.0127							fit_model_var_classes_outlier_class_110_6_12_15_0.1_25_400_9_1.0_1.0_balanced_with-noise-class_200.0_0.0_0.0_True_False_none_99_4__2_3_4_6	True	True	3	4	99.5
f5ca29b6-b9aa-4ddd-b080-720832325cc6	0	0	0.97	3.47	0.9794	0.012	0.0065	0.0015	0.0006							fit_model_var_classes_outlier_class_110_6_12_15_0.1_25_400_9_1.0_1.0_balanced_with-noise-class_200.0_0.0_0.0_True_False_none_99_4__2_3_4_6	True	True	3	4	99.5
0162c26c-3523-4fb9-b073-a329d14ae77f	0	0	0.98	3.3	0.9878	0.0025	0.0069	0.0012	0.0017							fit_model_var_classes_outlier_class_110_6_12_15_0.1_25_400_9_1.0_1.0_balanced_with-noise-class_200.0_0.0_0.0_True_False_none_99_4__2_3_4_6	True	True	3	4	99.5
f2aea327-c341-4de4-a6d5-a95b862dcf9a	0	0	0.99	2.35	0.9959	0.0004	0.0013	0.002	0.0005							fit_model_var_classes_outlier_class_110_6_12_15_0.1_25_400_9_1.0_1.0_balanced_with-noise-class_200.0_0.0_0.0_True_False_none_99_4__2_3_4_6	True	True	3	4	99.5
396c6ec5-f5f7-45a2-b69b-45d909359c97	0	0	1.0	0.35	0.9973	0.0002	0.001	0.0014	0.0001							fit_model_var_classes_outlier_class_110_6_12_15_0.1_25_400_9_1.0_1.0_balanced_with-noise-class_200.0_0.0_0.0_True_False_none_99_4__2_3_4_6	True	True	3	4	99.5
3eb1de0b-eca7-44f9-8a54-9b0aad7c42bf	0	0	0.96	4.69	0.9759	0.0025	0.0072	0.0028	0.0115							fit_model_var_classes_outlier_class_110_6_12_15_0.1_25_400_9_1.0_1.0_balanced_with-noise-class_200.0_0.0_0.0_True_False_none_99_4__2_3_4_6	True	True	3	4	99.5
af966841-484b-4343-9bdb-a49ff0307524	0	0	0.99	3.82	0.9895	0.0022	0.0042	0.0022	0.002							fit_model_var_classes_outlier_class_110_6_12_15_0.1_25_400_9_1.0_1.0_balanced_with-noise-class_200.0_0.0_0.0_True_False_none_99_4__2_3_4_6	True	True	3	4	99.5
5efb3aaa-a407-4534-9b70-fcd99abe576f	0	0	0.99	2.27	0.9952	0.0005	0.0026	0.0004	0.0013							fit_model_var_classes_outlier_class_110_6_12_15_0.1_25_400_9_1.0_1.0_balanced_with-noise-class_200.0_0.0_0.0_True_False_none_99_4__2_3_4_6	True	True	3	4	99.5
71e46800-822d-4d4a-ac53-e65ccec3df4b	0	0	0.99	1.23	0.9952	0.002	0.0015	0.0012	0.0002							fit_model_var_classes_outlier_class_110_6_12_15_0.1_25_400_9_1.0_1.0_balanced_with-noise-class_200.0_0.0_0.0_True_False_none_99_4__2_3_4_6	True	True	3	4	99.5
7eb448c7-be5c-469b-ab02-daa73008aa46	0	0	0.62	3.15	0.7997	0.002	0.1821	0.0139	0.0022							fit_model_var_classes_outlier_class_110_6_12_15_0.1_25_400_9_1.0_1.0_balanced_with-noise-class_200.0_0.0_0.0_True_False_none_99_4__2_3_4_6	True	True	3	4	99.5
49bbdca4-28dd-4aa7-a16f-dfc715488ba5	0	0	1.0	1.29	0.9971	0.0005	0.001	0.0006	0.0008							fit_model_var_classes_outlier_class_110_6_12_15_0.1_25_400_9_1.0_1.0_balanced_with-noise-class_200.0_0.0_0.0_True_False_none_99_4__2_3_4_6	True	True	3	4	99.5
7e523d5d-0798-4e89-aa8d-745ca8bc89c1	0	0	0.98	2.81	0.9834	0.0003	0.0073	0.0022	0.0067							fit_model_var_classes_outlier_class_110_6_12_15_0.1_25_400_9_1.0_1.0_balanced_with-noise-class_200.0_0.0_0.0_True_False_none_99_4__2_3_4_6	True	True	3	4	99.5
a3c3123a-fa78-4c65-b44d-9395da8a8843	0	0	1.0	1.29	0.9973	0.0002	0.0017	0.0005	0.0002							fit_model_var_classes_outlier_class_110_6_12_15_0.1_25_400_9_1.0_1.0_balanced_with-noise-class_200.0_0.0_0.0_True_False_none_99_4__2_3_4_6	True	True	3	4	99.5
ba7b873b-ba09-48de-9767-00f5bbe4784a	0	0	0.79	7.63	0.8565	0.0064	0.071	0.0209	0.0452							fit_model_var_classes_outlier_class_110_6_12_15_0.1_25_400_9_1.0_1.0_balanced_with-noise-class_200.0_0.0_0.0_True_False_none_99_4__2_3_4_6	True	True	3	4	99.5
f70d0d59-cde1-4cd2-a2e2-60a10a2e2b00	0	0	1.0	1.6	0.9987	0.0001	0.0005	0.0005	0.0002							fit_model_var_classes_outlier_class_110_6_12_15_0.1_25_400_9_1.0_1.0_balanced_with-noise-class_200.0_0.0_0.0_True_False_none_99_4__2_3_4_6	True	True	3	4	99.5
5db99f52-88fd-4072-9d17-444c2aa3130f	0	0	0.99	2.25	0.9928	0.0008	0.0023	0.0036	0.0005							fit_model_var_classes_outlier_class_110_6_12_15_0.1_25_400_9_1.0_1.0_balanced_with-noise-class_200.0_0.0_0.0_True_False_none_99_4__2_3_4_6	True	True	3	4	99.5
dd50dae7-350f-4873-a9a1-89e40a8ac143	0	0	0.95	2.47	0.9669	0.0016	0.0197	0.0098	0.002							fit_model_var_classes_outlier_class_110_6_12_15_0.1_25_400_9_1.0_1.0_balanced_with-noise-class_200.0_0.0_0.0_True_False_none_99_4__2_3_4_6	True	True	3	4	99.5
36fb6e9a-e625-4098-82b1-80bd05319827	0	0	0.88	4.87	0.9286	0.0042	0.0459	0.0127	0.0087							fit_model_var_classes_outlier_class_110_6_12_15_0.1_25_400_9_1.0_1.0_balanced_with-noise-class_200.0_0.0_0.0_True_False_none_99_4__2_3_4_6	True	True	3	4	99.5
26323e84-103d-4a51-b521-40909d653c69	0	0	0.99	2.43	0.9919	0.0026	0.0041	0.001	0.0005							fit_model_var_classes_outlier_class_110_6_12_15_0.1_25_400_9_1.0_1.0_balanced_with-noise-class_200.0_0.0_0.0_True_False_none_99_4__2_3_4_6	True	True	3	4	99.5
58dc1239-8bf3-4d5f-922d-5331a082955f	0	0	1.0	0.39	0.9984	0.0003	0.0006	0.0006	0.0001							fit_model_var_classes_outlier_class_110_6_12_15_0.1_25_400_9_1.0_1.0_balanced_with-noise-class_200.0_0.0_0.0_True_False_none_99_4__2_3_4_6	True	True	3	4	99.5
e099d2f1-c6c6-4b1f-b0d5-2c25ae7ad282	0	0	1.0	1.49	0.9988	0.0002	0.0005	0.0004	0.0001							fit_model_var_classes_outlier_class_110_6_12_15_0.1_25_400_9_1.0_1.0_balanced_with-noise-class_200.0_0.0_0.0_True_False_none_99_4__2_3_4_6	True	True	3	4	99.5
7d5f4f5d-4497-464b-abb8-3133eaca2da7	0	0	0.99	2.18	0.9969	0.0003	0.0003	0.0004	0.0022							fit_model_var_classes_outlier_class_110_6_12_15_0.1_25_400_9_1.0_1.0_balanced_with-noise-class_200.0_0.0_0.0_True_False_none_99_4__2_3_4_6	True	True	3	4	99.5
491d61dd-f38c-4dc0-aa87-f02b797dd588	0	0	0.99	1.21	0.9967	0.0003	0.0019	0.0007	0.0003							fit_model_var_classes_outlier_class_110_6_12_15_0.1_25_400_9_1.0_1.0_balanced_with-noise-class_200.0_0.0_0.0_True_False_none_99_4__2_3_4_6	True	True	3	4	99.5
af08d346-6fa9-433d-87a4-a107a462c046	0	0	1.0	0.85	0.9978	0.0006	0.0011	0.0003	0.0002							fit_model_var_classes_outlier_class_110_6_12_15_0.1_25_400_9_1.0_1.0_balanced_with-noise-class_200.0_0.0_0.0_True_False_none_99_4__2_3_4_6	True	True	3	4	99.5
da097c21-504f-46b7-8f6a-40a059e4e4b3	0	0	0.99	1.42	0.9925	0.0008	0.0053	0.001	0.0004							fit_model_var_classes_outlier_class_110_6_12_15_0.1_25_400_9_1.0_1.0_balanced_with-noise-class_200.0_0.0_0.0_True_False_none_99_4__2_3_4_6	True	True	3	4	99.5
3c5712cb-b56b-4ca3-b69f-3d2315a32317	0	0	1.0	0.51	0.9984	0.0004	0.0005	0.0006	0.0001							fit_model_var_classes_outlier_class_110_6_12_15_0.1_25_400_9_1.0_1.0_balanced_with-noise-class_200.0_0.0_0.0_True_False_none_99_4__2_3_4_6	True	True	3	4	99.5
35f2c86a-b49e-4e5c-bdae-2ee5f62f5fb8	0	0	0.99	1.91	0.9928	0.0017	0.0032	0.0019	0.0004							fit_model_var_classes_outlier_class_110_6_12_15_0.1_25_400_9_1.0_1.0_balanced_with-noise-class_200.0_0.0_0.0_True_False_none_99_4__2_3_4_6	True	True	3	4	99.5
694f3e81-c277-41d7-b065-5a3f8d16bd19	0	0	1.0	1.16	0.9967	0.0009	0.0014	0.0009	0.0002							fit_model_var_classes_outlier_class_110_6_12_15_0.1_25_400_9_1.0_1.0_balanced_with-noise-class_200.0_0.0_0.0_True_False_none_99_4__2_3_4_6	True	True	3	4	99.5
312d567d-774e-4063-ae66-a9e8c3aa858c	0	0	0.99	3.8	0.9943	0.0005	0.0016	0.0024	0.0012							fit_model_var_classes_outlier_class_110_6_12_15_0.1_25_400_9_1.0_1.0_balanced_with-noise-class_200.0_0.0_0.0_True_False_none_99_4__2_3_4_6	True	True	3	4	99.5
1737dd13-6c32-4866-9496-209e50e1c0ac	0	0	0.98	3.23	0.9883	0.0015	0.0043	0.0015	0.0045							fit_model_var_classes_outlier_class_110_6_12_15_0.1_25_400_9_1.0_1.0_balanced_with-noise-class_200.0_0.0_0.0_True_False_none_99_4__2_3_4_6	True	True	3	4	99.5
8198ad2b-1cc6-455d-8f68-268fe36d1d1c	0	0	1.0	0.54	0.998	0.0002	0.0013	0.0004	0.0002							fit_model_var_classes_outlier_class_110_6_12_15_0.1_25_400_9_1.0_1.0_balanced_with-noise-class_200.0_0.0_0.0_True_False_none_99_4__2_3_4_6	True	True	3	4	99.5
11808277-be39-4cc0-94f2-290535e06e6f	0	0	0.99	1.86	0.9938	0.0003	0.0034	0.0019	0.0006							fit_model_var_classes_outlier_class_110_6_12_15_0.1_25_400_9_1.0_1.0_balanced_with-noise-class_200.0_0.0_0.0_True_False_none_99_4__2_3_4_6	True	True	3	4	99.5
ca956f9c-6f93-40f3-8e50-8d09a7f743a0	0	0	0.99	0.79	0.9923	0.0002	0.0054	0.0018	0.0002							fit_model_var_classes_outlier_class_110_6_12_15_0.1_25_400_9_1.0_1.0_balanced_with-noise-class_200.0_0.0_0.0_True_False_none_99_4__2_3_4_6	True	True	3	4	99.5
6199c9d6-1898-4536-8075-427e87b471c0	0	0	0.89	3.24	0.9353	0.0425	0.0102	0.0111	0.0009							fit_model_var_classes_outlier_class_110_6_12_15_0.1_25_400_9_1.0_1.0_balanced_with-noise-class_200.0_0.0_0.0_True_False_none_99_4__2_3_4_6	True	True	3	4	99.5
ee91d09d-efa8-428f-ab30-9073a5ad8f87	0	0	0.98	2.95	0.9891	0.0019	0.0045	0.0029	0.0016							fit_model_var_classes_outlier_class_110_6_12_15_0.1_25_400_9_1.0_1.0_balanced_with-noise-class_200.0_0.0_0.0_True_False_none_99_4__2_3_4_6	True	True	3	4	99.5
ed218ae8-1eb8-463a-bc97-05716774940c	0	0	0.94	3.38	0.9629	0.0015	0.026	0.0064	0.0032							fit_model_var_classes_outlier_class_110_6_12_15_0.1_25_400_9_1.0_1.0_balanced_with-noise-class_200.0_0.0_0.0_True_False_none_99_4__2_3_4_6	True	True	3	4	99.5
a97cbdf2-a2bb-4e5b-9069-35b52531ba2d	0	0	0.89	4.9	0.9251	0.0037	0.0326	0.0205	0.0182							fit_model_var_classes_outlier_class_110_6_12_15_0.1_25_400_9_1.0_1.0_balanced_with-noise-class_200.0_0.0_0.0_True_False_none_99_4__2_3_4_6	True	True	3	4	99.5
f50e8ac6-ffef-4b40-beeb-eac19a8dcc75	0	0	0.99	1.03	0.9959	0.0008	0.0019	0.0012	0.0001							fit_model_var_classes_outlier_class_110_6_12_15_0.1_25_400_9_1.0_1.0_balanced_with-noise-class_200.0_0.0_0.0_True_False_none_99_4__2_3_4_6	True	True	3	4	99.5
9a76b9ca-26f3-4b31-bdab-a154998d412b	0	0	0.95	1.91	0.9717	0.0027	0.0184	0.0069	0.0003							fit_model_var_classes_outlier_class_110_6_12_15_0.1_25_400_9_1.0_1.0_balanced_with-noise-class_200.0_0.0_0.0_True_False_none_99_4__2_3_4_6	True	True	3	4	99.5
a3d00eb5-bf59-46c9-b232-ce3df4082ece	0	0	1.0	2.43	0.998	0.0001	0.0009	0.0005	0.0005							fit_model_var_classes_outlier_class_110_6_12_15_0.1_25_400_9_1.0_1.0_balanced_with-noise-class_200.0_0.0_0.0_True_False_none_99_4__2_3_4_6	True	True	3	4	99.5
d20a4831-bcf9-4fd4-87ba-4850fd577dec	0	0	0.85	7.63	0.9083	0.0031	0.0179	0.0076	0.0631							fit_model_var_classes_outlier_class_110_6_12_15_0.1_25_400_9_1.0_1.0_balanced_with-noise-class_200.0_0.0_0.0_True_False_none_99_4__2_3_4_6	True	True	3	4	99.5
7ca56197-d404-4ff6-b635-d57bc0be115a	0	0	0.96	4.8	0.9742	0.0012	0.0098	0.0021	0.0127							fit_model_var_classes_outlier_class_110_6_12_15_0.1_25_400_9_1.0_1.0_balanced_with-noise-class_200.0_0.0_0.0_True_False_none_99_4__2_3_4_6	True	True	3	4	99.5
324a1a1c-b810-4123-bd76-8d8f5dd18199	0	0	1.0	0.8	0.9976	0.0003	0.001	0.001	0.0001							fit_model_var_classes_outlier_class_110_6_12_15_0.1_25_400_9_1.0_1.0_balanced_with-noise-class_200.0_0.0_0.0_True_False_none_99_4__2_3_4_6	True	True	3	4	99.5
1ec6522b-48b5-4960-a303-25fa817cc2cb	0	0	0.98	3.82	0.989	0.0007	0.0032	0.0009	0.0062							fit_model_var_classes_outlier_class_110_6_12_15_0.1_25_400_9_1.0_1.0_balanced_with-noise-class_200.0_0.0_0.0_True_False_none_99_4__2_3_4_6	True	True	3	4	99.5
efc11743-c834-482e-9418-580bc340cfc2	0	0	0.97	3.06	0.9823	0.0015	0.0099	0.0032	0.0031							fit_model_var_classes_outlier_class_110_6_12_15_0.1_25_400_9_1.0_1.0_balanced_with-noise-class_200.0_0.0_0.0_True_False_none_99_4__2_3_4_6	True	True	3	4	99.5
456a5e3e-2cd7-46a2-ab3e-4c7d227943f9	0	0	0.96	4.92	0.972	0.009	0.0125	0.0037	0.0028							fit_model_var_classes_outlier_class_110_6_12_15_0.1_25_400_9_1.0_1.0_balanced_with-noise-class_200.0_0.0_0.0_True_False_none_99_4__2_3_4_6	True	True	3	4	99.5
0b65ef95-262a-47b1-8017-d3b7937f8feb	0	0	0.99	1.85	0.9933	0.0012	0.0031	0.0011	0.0012							fit_model_var_classes_outlier_class_110_6_12_15_0.1_25_400_9_1.0_1.0_balanced_with-noise-class_200.0_0.0_0.0_True_False_none_99_4__2_3_4_6	True	True	3	4	99.5
4decf88d-d409-4716-a5ee-df1d39a10372	0	0	0.99	1.92	0.9936	0.0002	0.0044	0.0008	0.001							fit_model_var_classes_outlier_class_110_6_12_15_0.1_25_400_9_1.0_1.0_balanced_with-noise-class_200.0_0.0_0.0_True_False_none_99_4__2_3_4_6	True	True	3	4	99.5
b2cafa99-1343-4783-922b-3309fae8b84e	0	0	0.99	1.37	0.9942	0.002	0.0021	0.0015	0.0002							fit_model_var_classes_outlier_class_110_6_12_15_0.1_25_400_9_1.0_1.0_balanced_with-noise-class_200.0_0.0_0.0_True_False_none_99_4__2_3_4_6	True	True	3	4	99.5
bbda6ab9-6263-4ed1-9d35-43e7a89ac66f	0	0	0.94	4.79	0.9614	0.0045	0.0195	0.0037	0.0109							fit_model_var_classes_outlier_class_110_6_12_15_0.1_25_400_9_1.0_1.0_balanced_with-noise-class_200.0_0.0_0.0_True_False_none_99_4__2_3_4_6	True	True	3	4	99.5
befa59d5-64e1-47fe-bb40-8d29cc147a56	0	0	0.98	1.68	0.9877	0.0038	0.0072	0.001	0.0003							fit_model_var_classes_outlier_class_110_6_12_15_0.1_25_400_9_1.0_1.0_balanced_with-noise-class_200.0_0.0_0.0_True_False_none_99_4__2_3_4_6	True	True	3	4	99.5
f79d7eff-dc0e-4462-84db-34641fd81aa8	0	0	0.99	2.19	0.995	0.002	0.0014	0.0011	0.0005							fit_model_var_classes_outlier_class_110_6_12_15_0.1_25_400_9_1.0_1.0_balanced_with-noise-class_200.0_0.0_0.0_True_False_none_99_4__2_3_4_6	True	True	3	4	99.5
f5f5b569-5140-4ca2-9451-8f6f939a1138	0	0	1.0	0.01	0.9991	0.0001	0.0002	0.0003	0.0004							fit_model_var_classes_outlier_class_110_6_12_15_0.1_25_400_9_1.0_1.0_balanced_with-noise-class_200.0_0.0_0.0_True_False_none_99_4__2_3_4_6	True	True	3	4	99.5
d078d60e-f5f4-4582-924f-bf41c37529d9	0	0	0.94	2.73	0.9552	0.0187	0.0143	0.0109	0.0009							fit_model_var_classes_outlier_class_110_6_12_15_0.1_25_400_9_1.0_1.0_balanced_with-noise-class_200.0_0.0_0.0_True_False_none_99_4__2_3_4_6	True	True	3	4	99.5
8a5aab5e-6b8b-412e-bc7d-f13e1e824be1	0	0	1.0	1.96	0.9988	0.0	0.0003	0.0001	0.0008							fit_model_var_classes_outlier_class_110_6_12_15_0.1_25_400_9_1.0_1.0_balanced_with-noise-class_200.0_0.0_0.0_True_False_none_99_4__2_3_4_6	True	True	3	4	99.5
998a09f8-077a-4fe9-8603-eb199f00c9e8	0	0	0.89	2.21	0.9273	0.0403	0.0286	0.0032	0.0007							fit_model_var_classes_outlier_class_110_6_12_15_0.1_25_400_9_1.0_1.0_balanced_with-noise-class_200.0_0.0_0.0_True_False_none_99_4__2_3_4_6	True	True	3	4	99.5
0236efbb-af67-4ff9-a054-236f048f6c40	0	0	0.96	3.01	0.9782	0.0025	0.0138	0.0046	0.001							fit_model_var_classes_outlier_class_110_6_12_15_0.1_25_400_9_1.0_1.0_balanced_with-noise-class_200.0_0.0_0.0_True_False_none_99_4__2_3_4_6	True	True	3	4	99.5
cb3632d3-96e2-4895-817f-4cd84b01d1db	0	0	0.96	2.55	0.9743	0.0047	0.0166	0.0038	0.0006							fit_model_var_classes_outlier_class_110_6_12_15_0.1_25_400_9_1.0_1.0_balanced_with-noise-class_200.0_0.0_0.0_True_False_none_99_4__2_3_4_6	True	True	3	4	99.5
5955e476-5abd-4427-9c0b-dcc74f491f19	0	0	1.0	1.34	0.9971	0.0005	0.0017	0.0005	0.0002							fit_model_var_classes_outlier_class_110_6_12_15_0.1_25_400_9_1.0_1.0_balanced_with-noise-class_200.0_0.0_0.0_True_False_none_99_4__2_3_4_6	True	True	3	4	99.5
d45c5d92-5a66-46b6-889e-a8cc9eb7fcf4	0	0	1.0	0.07	0.9987	0.0002	0.0008	0.0003	0.0001							fit_model_var_classes_outlier_class_110_6_12_15_0.1_25_400_9_1.0_1.0_balanced_with-noise-class_200.0_0.0_0.0_True_False_none_99_4__2_3_4_6	True	True	3	4	99.5
6dd03c1a-f66f-4955-8d9b-0f1373df18e7	0	0	0.99	1.08	0.9912	0.0052	0.0024	0.0011	0.0002							fit_model_var_classes_outlier_class_110_6_12_15_0.1_25_400_9_1.0_1.0_balanced_with-noise-class_200.0_0.0_0.0_True_False_none_99_4__2_3_4_6	True	True	3	4	99.5
3d94eee2-ccf2-49fe-a7f5-b3a63e51aa93	0	0	0.99	2.45	0.992	0.0012	0.0029	0.0028	0.001							fit_model_var_classes_outlier_class_110_6_12_15_0.1_25_400_9_1.0_1.0_balanced_with-noise-class_200.0_0.0_0.0_True_False_none_99_4__2_3_4_6	True	True	3	4	99.5
0ff0e101-8eb8-4d51-8e39-f4b034bae5bf	0	0	0.99	3.86	0.9909	0.0006	0.0049	0.0016	0.0021							fit_model_var_classes_outlier_class_110_6_12_15_0.1_25_400_9_1.0_1.0_balanced_with-noise-class_200.0_0.0_0.0_True_False_none_99_4__2_3_4_6	True	True	3	4	99.5
37072cd6-8f35-44a1-bfa7-4bc6aa184c90	0	0	0.99	3.72	0.9963	0.0006	0.0004	0.0002	0.0025							fit_model_var_classes_outlier_class_110_6_12_15_0.1_25_400_9_1.0_1.0_balanced_with-noise-class_200.0_0.0_0.0_True_False_none_99_4__2_3_4_6	True	True	3	4	99.5
19a5c662-41a3-4d52-b1b0-7e49755aba6a	0	0	1.0	1.18	0.9978	0.0002	0.001	0.0005	0.0006							fit_model_var_classes_outlier_class_110_6_12_15_0.1_25_400_9_1.0_1.0_balanced_with-noise-class_200.0_0.0_0.0_True_False_none_99_4__2_3_4_6	True	True	3	4	99.5
f296e32a-baf2-46fe-88aa-2fdef479720c	0	0	1.0	1.47	0.9985	0.0002	0.0001	0.0002	0.0009							fit_model_var_classes_outlier_class_110_6_12_15_0.1_25_400_9_1.0_1.0_balanced_with-noise-class_200.0_0.0_0.0_True_False_none_99_4__2_3_4_6	True	True	3	4	99.5
470e6040-f3c3-4a50-ba9a-84208e4158ad	0	0	1.0	2.68	0.9973	0.0002	0.0012	0.0005	0.0009							fit_model_var_classes_outlier_class_110_6_12_15_0.1_25_400_9_1.0_1.0_balanced_with-noise-class_200.0_0.0_0.0_True_False_none_99_4__2_3_4_6	True	True	3	4	99.5
786e7e41-e6f5-4c6b-8cdf-18e7f246c654	0	0	0.96	5.4	0.975	0.0015	0.0051	0.0049	0.0135							fit_model_var_classes_outlier_class_110_6_12_15_0.1_25_400_9_1.0_1.0_balanced_with-noise-class_200.0_0.0_0.0_True_False_none_99_4__2_3_4_6	True	True	3	4	99.5
53878727-409e-4a09-b1f2-4d93b4ccaf5e	0	0	1.0	0.37	0.9978	0.0009	0.0006	0.0006	0.0001							fit_model_var_classes_outlier_class_110_6_12_15_0.1_25_400_9_1.0_1.0_balanced_with-noise-class_200.0_0.0_0.0_True_False_none_99_4__2_3_4_6	True	True	3	4	99.5
d2b3079f-b0d9-49e2-ac65-4b4ff6da3038	0	0	1.0	1.61	0.9983	0.0003	0.001	0.0003	0.0002							fit_model_var_classes_outlier_class_110_6_12_15_0.1_25_400_9_1.0_1.0_balanced_with-noise-class_200.0_0.0_0.0_True_False_none_99_4__2_3_4_6	True	True	3	4	99.5
f832afd6-65fe-414a-b038-ffb1112286e6	0	0	0.95	2.58	0.9698	0.0182	0.0089	0.0017	0.0014							fit_model_var_classes_outlier_class_110_6_12_15_0.1_25_400_9_1.0_1.0_balanced_with-noise-class_200.0_0.0_0.0_True_False_none_99_4__2_3_4_6	True	True	3	4	99.5
5d58aa76-db72-4edc-81c3-8df9665c61e7	0	0	0.87	3.25	0.9132	0.0303	0.0479	0.008	0.0005							fit_model_var_classes_outlier_class_110_6_12_15_0.1_25_400_9_1.0_1.0_balanced_with-noise-class_200.0_0.0_0.0_True_False_none_99_4__2_3_4_6	True	True	3	4	99.5
7b0f199f-fe2c-4dbc-a0d5-4f0df357ad6b	0	0	0.99	2.71	0.9945	0.001	0.0017	0.0019	0.0009							fit_model_var_classes_outlier_class_110_6_12_15_0.1_25_400_9_1.0_1.0_balanced_with-noise-class_200.0_0.0_0.0_True_False_none_99_4__2_3_4_6	True	True	3	4	99.5
0bccdb1e-0714-449a-b65f-6cc6f2beedb6	0	0	0.98	3.24	0.9832	0.0012	0.0072	0.0042	0.0042							fit_model_var_classes_outlier_class_110_6_12_15_0.1_25_400_9_1.0_1.0_balanced_with-noise-class_200.0_0.0_0.0_True_False_none_99_4__2_3_4_6	True	True	3	4	99.5
e0981f44-2900-440e-903b-5dc0f9f96781	0	0	0.99	3.66	0.9911	0.0012	0.0051	0.0017	0.0009							fit_model_var_classes_outlier_class_110_6_12_15_0.1_25_400_9_1.0_1.0_balanced_with-noise-class_200.0_0.0_0.0_True_False_none_99_4__2_3_4_6	True	True	3	4	99.5
44491e8d-e995-4966-a7af-419075d10099	0	0	0.95	2.62	0.9726	0.0007	0.0186	0.0039	0.0042							fit_model_var_classes_outlier_class_110_6_12_15_0.1_25_400_9_1.0_1.0_balanced_with-noise-class_200.0_0.0_0.0_True_False_none_99_4__2_3_4_6	True	True	3	4	99.5
bd6afbc0-7622-4343-8637-a83012251746	0	0	1.0	0.2	0.9992	0.0001	0.0003	0.0003	0.0001							fit_model_var_classes_outlier_class_110_6_12_15_0.1_25_400_9_1.0_1.0_balanced_with-noise-class_200.0_0.0_0.0_True_False_none_99_4__2_3_4_6	True	True	3	4	99.5
2ab5ee4d-e55b-4a5e-ada2-6b55fd20099c	0	0	0.98	3.13	0.9839	0.0075	0.0041	0.0031	0.0014							fit_model_var_classes_outlier_class_110_6_12_15_0.1_25_400_9_1.0_1.0_balanced_with-noise-class_200.0_0.0_0.0_True_False_none_99_4__2_3_4_6	True	True	3	4	99.5
719b07a5-08da-4af4-b6f9-076c5d63bbf7	0	0	1.0	1.63	0.9972	0.0004	0.0012	0.0008	0.0003							fit_model_var_classes_outlier_class_110_6_12_15_0.1_25_400_9_1.0_1.0_balanced_with-noise-class_200.0_0.0_0.0_True_False_none_99_4__2_3_4_6	True	True	3	4	99.5
0187634a-90f6-4a32-9d2f-5d73a79a8cb9	0	0	0.93	3.23	0.958	0.0019	0.0305	0.007	0.0025							fit_model_var_classes_outlier_class_110_6_12_15_0.1_25_400_9_1.0_1.0_balanced_with-noise-class_200.0_0.0_0.0_True_False_none_99_4__2_3_4_6	True	True	3	4	99.5
8a310741-8ad9-4100-93d7-c82b025df248	0	0	0.99	2.46	0.9929	0.0003	0.0042	0.0015	0.0011							fit_model_var_classes_outlier_class_110_6_12_15_0.1_25_400_9_1.0_1.0_balanced_with-noise-class_200.0_0.0_0.0_True_False_none_99_4__2_3_4_6	True	True	3	4	99.5
9e811f82-1ed9-4eb1-bc3b-10e9d4bc9792	0	0	0.85	5.82	0.9075	0.0019	0.0248	0.0121	0.0537							fit_model_var_classes_outlier_class_110_6_12_15_0.1_25_400_9_1.0_1.0_balanced_with-noise-class_200.0_0.0_0.0_True_False_none_99_4__2_3_4_6	True	True	3	4	99.5
b8d98670-41b2-43d2-9856-0dd3b59fd952	0	0	1.0	0.48	0.9993	0.0002	0.0003	0.0001	0.0001							fit_model_var_classes_outlier_class_110_6_12_15_0.1_25_400_9_1.0_1.0_balanced_with-noise-class_200.0_0.0_0.0_True_False_none_99_4__2_3_4_6	True	True	3	4	99.5
c0fed249-c63d-4821-ac88-e0eb64d1e17f	0	0	0.99	1.32	0.9954	0.0006	0.003	0.0007	0.0004							fit_model_var_classes_outlier_class_110_6_12_15_0.1_25_400_9_1.0_1.0_balanced_with-noise-class_200.0_0.0_0.0_True_False_none_99_4__2_3_4_6	True	True	3	4	99.5
c1cf0e5f-3589-4f52-9836-f5f1aa00ec58	0	0	1.0	0.76	0.9995	0.0001	0.0001	0.0002	0.0001							fit_model_var_classes_outlier_class_110_6_12_15_0.1_25_400_9_1.0_1.0_balanced_with-noise-class_200.0_0.0_0.0_True_False_none_99_4__2_3_4_6	True	True	3	4	99.5
efe94861-46f2-46c8-8eec-967ca08e08be	0	0	0.99	3.02	0.9934	0.0017	0.0021	0.0011	0.0018							fit_model_var_classes_outlier_class_110_6_12_15_0.1_25_400_9_1.0_1.0_balanced_with-noise-class_200.0_0.0_0.0_True_False_none_99_4__2_3_4_6	True	True	3	4	99.5
19da5231-1037-463d-9f4b-b17552b7707a	0	0	0.77	3.22	0.8729	0.0158	0.0984	0.0112	0.0018							fit_model_var_classes_outlier_class_110_6_12_15_0.1_25_400_9_1.0_1.0_balanced_with-noise-class_200.0_0.0_0.0_True_False_none_99_4__2_3_4_6	True	True	3	4	99.5
4013a13c-bcf8-4237-8a1f-a8679e0f8d5c	0	0	1.0	0.19	0.9995	0.0001	0.0001	0.0003	0.0001							fit_model_var_classes_outlier_class_110_6_12_15_0.1_25_400_9_1.0_1.0_balanced_with-noise-class_200.0_0.0_0.0_True_False_none_99_4__2_3_4_6	True	True	3	4	99.5
5854d85c-5065-4ff0-98a5-fcdf2562b370	0	0	0.44	7.41	0.6175	0.1788	0.0949	0.0419	0.0669							fit_model_var_classes_outlier_class_110_6_12_15_0.1_25_400_9_1.0_1.0_balanced_with-noise-class_200.0_0.0_0.0_True_False_none_99_4__2_3_4_6	True	True	3	4	99.5
5c01688d-f385-4e28-b483-971c46d28e8b	0	0	0.99	5.49	0.9919	0.0005	0.0018	0.001	0.0048							fit_model_var_classes_outlier_class_110_6_12_15_0.1_25_400_9_1.0_1.0_balanced_with-noise-class_200.0_0.0_0.0_True_False_none_99_4__2_3_4_6	True	True	3	4	99.5
cf700add-a0ab-41f9-a251-b69e2934f421	0	0	0.99	1.4	0.9964	0.0008	0.0019	0.0005	0.0004							fit_model_var_classes_outlier_class_110_6_12_15_0.1_25_400_9_1.0_1.0_balanced_with-noise-class_200.0_0.0_0.0_True_False_none_99_4__2_3_4_6	True	True	3	4	99.5
99a5bf4e-ab1f-4b8f-b5e7-4dfd7f93cc19	0	0	0.84	3.26	0.9032	0.0671	0.0196	0.0087	0.0013							fit_model_var_classes_outlier_class_110_6_12_15_0.1_25_400_9_1.0_1.0_balanced_with-noise-class_200.0_0.0_0.0_True_False_none_99_4__2_3_4_6	True	True	3	4	99.5
904858a5-1583-413f-884b-aeb72c742094	0	0	0.99	1.72	0.9911	0.0004	0.0017	0.0017	0.0052							fit_model_var_classes_outlier_class_110_6_12_15_0.1_25_400_9_1.0_1.0_balanced_with-noise-class_200.0_0.0_0.0_True_False_none_99_4__2_3_4_6	True	True	3	4	99.5
e111e9fb-2d29-465d-af16-188bf96cfb87	0	0	1.0	0.68	0.9988	0.0003	0.0006	0.0002	0.0001							fit_model_var_classes_outlier_class_110_6_12_15_0.1_25_400_9_1.0_1.0_balanced_with-noise-class_200.0_0.0_0.0_True_False_none_99_4__2_3_4_6	True	True	3	4	99.5
a3f55f12-43aa-4e0c-aea2-e8d898565d06	0	0	0.97	2.44	0.9781	0.0098	0.0098	0.0019	0.0004							fit_model_var_classes_outlier_class_110_6_12_15_0.1_25_400_9_1.0_1.0_balanced_with-noise-class_200.0_0.0_0.0_True_False_none_99_4__2_3_4_6	True	True	3	4	99.5
8081aba1-9168-4c1b-9da0-71fefa1dfba2	0	0	0.98	1.57	0.9878	0.0031	0.0065	0.0022	0.0003							fit_model_var_classes_outlier_class_110_6_12_15_0.1_25_400_9_1.0_1.0_balanced_with-noise-class_200.0_0.0_0.0_True_False_none_99_4__2_3_4_6	True	True	3	4	99.5
adf2388b-5a2d-4f49-a446-9e6743ebe144	0	0	0.99	1.91	0.9927	0.0029	0.003	0.0008	0.0005							fit_model_var_classes_outlier_class_110_6_12_15_0.1_25_400_9_1.0_1.0_balanced_with-noise-class_200.0_0.0_0.0_True_False_none_99_4__2_3_4_6	True	True	3	4	99.5
f0a19098-30ca-412d-86f1-42fd5a971be2	0	0	0.99	1.82	0.9943	0.0028	0.0019	0.0006	0.0004							fit_model_var_classes_outlier_class_110_6_12_15_0.1_25_400_9_1.0_1.0_balanced_with-noise-class_200.0_0.0_0.0_True_False_none_99_4__2_3_4_6	True	True	3	4	99.5
b4c27af4-126e-42fd-bcf5-0efa4fe6b849	0	0	1.0	0.27	0.9992	0.0002	0.0002	0.0004	0.0							fit_model_var_classes_outlier_class_110_6_12_15_0.1_25_400_9_1.0_1.0_balanced_with-noise-class_200.0_0.0_0.0_True_False_none_99_4__2_3_4_6	True	True	3	4	99.5
fce872df-7f0b-4bef-b364-a850cefce45d	0	0	0.99	2.01	0.9959	0.0003	0.0025	0.0007	0.0006							fit_model_var_classes_outlier_class_110_6_12_15_0.1_25_400_9_1.0_1.0_balanced_with-noise-class_200.0_0.0_0.0_True_False_none_99_4__2_3_4_6	True	True	3	4	99.5
b3b89f27-64a2-448b-9283-f897546683c1	0	0	1.0	0.34	0.9991	0.0003	0.0003	0.0002	0.0001							fit_model_var_classes_outlier_class_110_6_12_15_0.1_25_400_9_1.0_1.0_balanced_with-noise-class_200.0_0.0_0.0_True_False_none_99_4__2_3_4_6	True	True	3	4	99.5
16bb619b-a50b-4192-a4b1-ff7209a7a240	0	0	1.0	0.73	0.9985	0.0002	0.0007	0.0003	0.0003							fit_model_var_classes_outlier_class_110_6_12_15_0.1_25_400_9_1.0_1.0_balanced_with-noise-class_200.0_0.0_0.0_True_False_none_99_4__2_3_4_6	True	True	3	4	99.5
d132e5ab-0b4a-4d24-9c67-51a663485901	0	0	0.97	1.57	0.9786	0.0094	0.0086	0.003	0.0003							fit_model_var_classes_outlier_class_110_6_12_15_0.1_25_400_9_1.0_1.0_balanced_with-noise-class_200.0_0.0_0.0_True_False_none_99_4__2_3_4_6	True	True	3	4	99.5
94fe7cea-f9c9-49f0-b568-486e8e8bd826	0	0	1.0	1.16	0.9976	0.0003	0.0015	0.0004	0.0002							fit_model_var_classes_outlier_class_110_6_12_15_0.1_25_400_9_1.0_1.0_balanced_with-noise-class_200.0_0.0_0.0_True_False_none_99_4__2_3_4_6	True	True	3	4	99.5
84759015-cb0f-4ecc-90b4-37038efc5176	0	0	1.0	0.82	0.9984	0.0005	0.0006	0.0004	0.0002							fit_model_var_classes_outlier_class_110_6_12_15_0.1_25_400_9_1.0_1.0_balanced_with-noise-class_200.0_0.0_0.0_True_False_none_99_4__2_3_4_6	True	True	3	4	99.5
d0159001-5fa1-4320-98e8-57986cd5ec99	0	0	1.0	0.32	0.9981	0.0001	0.001	0.0005	0.0003							fit_model_var_classes_outlier_class_110_6_12_15_0.1_25_400_9_1.0_1.0_balanced_with-noise-class_200.0_0.0_0.0_True_False_none_99_4__2_3_4_6	True	True	3	4	99.5
bef908ae-add9-4c32-b821-42c7d83e9306	0	0	0.94	3.22	0.9603	0.0055	0.0205	0.0127	0.001							fit_model_var_classes_outlier_class_110_6_12_15_0.1_25_400_9_1.0_1.0_balanced_with-noise-class_200.0_0.0_0.0_True_False_none_99_4__2_3_4_6	True	True	3	4	99.5
dd7439a6-126f-49d0-8f6d-d95a3c9905f5	0	0	0.98	3.23	0.9846	0.0013	0.0074	0.0026	0.0042							fit_model_var_classes_outlier_class_110_6_12_15_0.1_25_400_9_1.0_1.0_balanced_with-noise-class_200.0_0.0_0.0_True_False_none_99_4__2_3_4_6	True	True	3	4	99.5
dbeb677e-33b3-4f48-aded-e60961bd5a39	0	0	1.0	2.12	0.9984	0.0003	0.0008	0.0004	0.0001							fit_model_var_classes_outlier_class_110_6_12_15_0.1_25_400_9_1.0_1.0_balanced_with-noise-class_200.0_0.0_0.0_True_False_none_99_4__2_3_4_6	True	True	3	4	99.5
350cbe0c-f01e-495b-9651-34ea69ec6cf5	0	0	1.0	0.51	0.9988	0.0001	0.0007	0.0002	0.0002							fit_model_var_classes_outlier_class_110_6_12_15_0.1_25_400_9_1.0_1.0_balanced_with-noise-class_200.0_0.0_0.0_True_False_none_99_4__2_3_4_6	True	True	3	4	99.5
24265792-5b9c-4b16-9746-858e7b4846d6	0	0	0.97	2.39	0.9779	0.0047	0.0104	0.0064	0.0006							fit_model_var_classes_outlier_class_110_6_12_15_0.1_25_400_9_1.0_1.0_balanced_with-noise-class_200.0_0.0_0.0_True_False_none_99_4__2_3_4_6	True	True	3	4	99.5
af9d73f6-5c85-4a1f-b3d5-072bce247a87	0	0	1.0	1.89	0.9982	0.0004	0.0006	0.0006	0.0003							fit_model_var_classes_outlier_class_110_6_12_15_0.1_25_400_9_1.0_1.0_balanced_with-noise-class_200.0_0.0_0.0_True_False_none_99_4__2_3_4_6	True	True	3	4	99.5
56b5209a-33fc-4639-9eab-75d5b28154db	0	0	0.99	2.23	0.9967	0.0005	0.0017	0.0006	0.0004							fit_model_var_classes_outlier_class_110_6_12_15_0.1_25_400_9_1.0_1.0_balanced_with-noise-class_200.0_0.0_0.0_True_False_none_99_4__2_3_4_6	True	True	3	4	99.5
87868152-acb8-4bf8-a98c-203770aa647a	0	0	1.0	0.55	0.9985	0.0005	0.0007	0.0002	0.0001							fit_model_var_classes_outlier_class_110_6_12_15_0.1_25_400_9_1.0_1.0_balanced_with-noise-class_200.0_0.0_0.0_True_False_none_99_4__2_3_4_6	True	True	3	4	99.5
b5ceb5cc-c7b4-4f09-abf0-4ebeb945b7a7	0	0	1.0	0.6	0.9987	0.0001	0.0004	0.0006	0.0002							fit_model_var_classes_outlier_class_110_6_12_15_0.1_25_400_9_1.0_1.0_balanced_with-noise-class_200.0_0.0_0.0_True_False_none_99_4__2_3_4_6	True	True	3	4	99.5
c79ed585-acf7-4f08-a453-eb4f17f6fee8	0	0	0.94	2.73	0.9692	0.0008	0.0251	0.0043	0.0005							fit_model_var_classes_outlier_class_110_6_12_15_0.1_25_400_9_1.0_1.0_balanced_with-noise-class_200.0_0.0_0.0_True_False_none_99_4__2_3_4_6	True	True	3	4	99.5
24025fd8-119d-431a-9cfd-f87cfa06cdad	0	0	0.97	5.66	0.9807	0.0011	0.006	0.0029	0.0093							fit_model_var_classes_outlier_class_110_6_12_15_0.1_25_400_9_1.0_1.0_balanced_with-noise-class_200.0_0.0_0.0_True_False_none_99_4__2_3_4_6	True	True	3	4	99.5
417b34e8-0ac9-4c0a-9c96-bda835b01b3d	0	0	0.99	1.68	0.9961	0.0003	0.0022	0.0007	0.0007							fit_model_var_classes_outlier_class_110_6_12_15_0.1_25_400_9_1.0_1.0_balanced_with-noise-class_200.0_0.0_0.0_True_False_none_99_4__2_3_4_6	True	True	3	4	99.5
7bf2de4c-df44-4fb8-ab94-804fd12f3a7f	0	0	0.98	2.29	0.9882	0.005	0.0039	0.0026	0.0003							fit_model_var_classes_outlier_class_110_6_12_15_0.1_25_400_9_1.0_1.0_balanced_with-noise-class_200.0_0.0_0.0_True_False_none_99_4__2_3_4_6	True	True	3	4	99.5
21f9c2a0-859d-4e63-a7b9-7a4f90a09977	0	0	0.99	1.21	0.9954	0.0003	0.0015	0.0023	0.0004							fit_model_var_classes_outlier_class_110_6_12_15_0.1_25_400_9_1.0_1.0_balanced_with-noise-class_200.0_0.0_0.0_True_False_none_99_4__2_3_4_6	True	True	3	4	99.5
55a3e4c6-6fff-432f-8e94-4cfc7dfd66c0	0	0	0.94	3.41	0.957	0.0112	0.0218	0.0068	0.0032							fit_model_var_classes_outlier_class_110_6_12_15_0.1_25_400_9_1.0_1.0_balanced_with-noise-class_200.0_0.0_0.0_True_False_none_99_4__2_3_4_6	True	True	3	4	99.5
51154327-62d7-4346-b082-8e2b772af862	0	0	1.0	1.46	0.997	0.0005	0.0017	0.0006	0.0002							fit_model_var_classes_outlier_class_110_6_12_15_0.1_25_400_9_1.0_1.0_balanced_with-noise-class_200.0_0.0_0.0_True_False_none_99_4__2_3_4_6	True	True	3	4	99.5
9d0a94e1-3534-4984-937f-93953d5c5ece	0	0	1.0	1.71	0.9974	0.0007	0.001	0.0005	0.0004							fit_model_var_classes_outlier_class_110_6_12_15_0.1_25_400_9_1.0_1.0_balanced_with-noise-class_200.0_0.0_0.0_True_False_none_99_4__2_3_4_6	True	True	3	4	99.5
90bcbc7a-e084-4a82-89b8-58be054fc5b5	0	0	1.0	0.54	0.9975	0.0001	0.0016	0.0005	0.0003							fit_model_var_classes_outlier_class_110_6_12_15_0.1_25_400_9_1.0_1.0_balanced_with-noise-class_200.0_0.0_0.0_True_False_none_99_4__2_3_4_6	True	True	3	4	99.5
393703a1-ab40-4401-a6aa-a62ddc6afc26	0	0	1.0	1.23	0.9983	0.0004	0.0007	0.0004	0.0001							fit_model_var_classes_outlier_class_110_6_12_15_0.1_25_400_9_1.0_1.0_balanced_with-noise-class_200.0_0.0_0.0_True_False_none_99_4__2_3_4_6	True	True	3	4	99.5
3fec3679-64c8-4892-8558-ac162db8210f	0	0	1.0	0.24	0.9992	0.0004	0.0002	0.0002	0.0001							fit_model_var_classes_outlier_class_110_6_12_15_0.1_25_400_9_1.0_1.0_balanced_with-noise-class_200.0_0.0_0.0_True_False_none_99_4__2_3_4_6	True	True	3	4	99.5
b6ea67f9-0149-4994-b64e-b82503bb6419	0	0	0.97	4.83	0.9797	0.0011	0.0033	0.0039	0.012							fit_model_var_classes_outlier_class_110_6_12_15_0.1_25_400_9_1.0_1.0_balanced_with-noise-class_200.0_0.0_0.0_True_False_none_99_4__2_3_4_6	True	True	3	4	99.5
2884a1bf-3934-421d-ae13-36b2fb06a4d0	0	0	1.0	0.1	0.9994	0.0002	0.0003	0.0001	0.0001							fit_model_var_classes_outlier_class_110_6_12_15_0.1_25_400_9_1.0_1.0_balanced_with-noise-class_200.0_0.0_0.0_True_False_none_99_4__2_3_4_6	True	True	3	4	99.5
48277ea1-26ca-49fd-9e1e-9c10a108b1f0	0	0	0.98	3.07	0.9877	0.0002	0.0078	0.0034	0.0009							fit_model_var_classes_outlier_class_110_6_12_15_0.1_25_400_9_1.0_1.0_balanced_with-noise-class_200.0_0.0_0.0_True_False_none_99_4__2_3_4_6	True	True	3	4	99.5
3da9b942-9789-41cb-9db8-c98e088d93d5	0	0	0.99	2.05	0.9955	0.0015	0.002	0.0007	0.0003							fit_model_var_classes_outlier_class_110_6_12_15_0.1_25_400_9_1.0_1.0_balanced_with-noise-class_200.0_0.0_0.0_True_False_none_99_4__2_3_4_6	True	True	3	4	99.5
3187be4d-4c2d-4130-ae79-a9172430c0fd	0	0	1.0	1.14	0.9991	0.0001	0.0003	0.0002	0.0003							fit_model_var_classes_outlier_class_110_6_12_15_0.1_25_400_9_1.0_1.0_balanced_with-noise-class_200.0_0.0_0.0_True_False_none_99_4__2_3_4_6	True	True	3	4	99.5
c659d2ee-03da-4a7a-a199-3fad06ef95f3	0	0	0.99	3.03	0.9948	0.0007	0.0027	0.0004	0.0014							fit_model_var_classes_outlier_class_110_6_12_15_0.1_25_400_9_1.0_1.0_balanced_with-noise-class_200.0_0.0_0.0_True_False_none_99_4__2_3_4_6	True	True	3	4	99.5
fc4f9ca3-2ec2-4217-b974-715d8274cc81	0	0	0.96	3.4	0.9701	0.0059	0.0146	0.003	0.0063							fit_model_var_classes_outlier_class_110_6_12_15_0.1_25_400_9_1.0_1.0_balanced_with-noise-class_200.0_0.0_0.0_True_False_none_99_4__2_3_4_6	True	True	3	4	99.5
24f0db1b-a54d-40c2-abfd-8f3fbd6022be	0	0	0.61	3.26	0.7541	0.1454	0.0889	0.0078	0.0038							fit_model_var_classes_outlier_class_110_6_12_15_0.1_25_400_9_1.0_1.0_balanced_with-noise-class_200.0_0.0_0.0_True_False_none_99_4__2_3_4_6	True	True	3	4	99.5
8fb13b8b-b6e5-4076-ab08-e72e82091f3a	0	0	0.96	1.73	0.9782	0.0008	0.0172	0.0037	0.0002							fit_model_var_classes_outlier_class_110_6_12_15_0.1_25_400_9_1.0_1.0_balanced_with-noise-class_200.0_0.0_0.0_True_False_none_99_4__2_3_4_6	True	True	3	4	99.5
ffab8c07-66c1-4b5e-9ef4-6f6eb9dc4206	0	0	0.98	2.14	0.9901	0.0006	0.008	0.0006	0.0007							fit_model_var_classes_outlier_class_110_6_12_15_0.1_25_400_9_1.0_1.0_balanced_with-noise-class_200.0_0.0_0.0_True_False_none_99_4__2_3_4_6	True	True	3	4	99.5
064e33db-14aa-4c61-b7f8-3ca365b955f2	0	0	0.99	2.15	0.996	0.0007	0.001	0.0018	0.0004							fit_model_var_classes_outlier_class_110_6_12_15_0.1_25_400_9_1.0_1.0_balanced_with-noise-class_200.0_0.0_0.0_True_False_none_99_4__2_3_4_6	True	True	3	4	99.5
03a5c06e-5155-4020-99c9-bca0b83adee3	0	0	0.81	3.78	0.8937	0.0044	0.087	0.0071	0.0077							fit_model_var_classes_outlier_class_110_6_12_15_0.1_25_400_9_1.0_1.0_balanced_with-noise-class_200.0_0.0_0.0_True_False_none_99_4__2_3_4_6	True	True	3	4	99.5
130db538-a02d-4a6c-aa53-a10270b6699c	0	0	0.98	1.86	0.9886	0.0022	0.0078	0.0012	0.0002							fit_model_var_classes_outlier_class_110_6_12_15_0.1_25_400_9_1.0_1.0_balanced_with-noise-class_200.0_0.0_0.0_True_False_none_99_4__2_3_4_6	True	True	3	4	99.5
32928350-b879-44a7-8012-320c84e1376c	0	0	0.96	2.59	0.9729	0.0118	0.0115	0.0032	0.0006							fit_model_var_classes_outlier_class_110_6_12_15_0.1_25_400_9_1.0_1.0_balanced_with-noise-class_200.0_0.0_0.0_True_False_none_99_4__2_3_4_6	True	True	3	4	99.5
6f818a28-598c-4d73-b7cd-1f4d0dc0ce35	0	0	1.0	0.36	0.9978	0.0008	0.0011	0.0003	0.0001							fit_model_var_classes_outlier_class_110_6_12_15_0.1_25_400_9_1.0_1.0_balanced_with-noise-class_200.0_0.0_0.0_True_False_none_99_4__2_3_4_6	True	True	3	4	99.5
6434508e-ca01-49e4-9196-38b49d8bb1d5	0	0	0.99	1.32	0.9951	0.0005	0.0017	0.0025	0.0003							fit_model_var_classes_outlier_class_110_6_12_15_0.1_25_400_9_1.0_1.0_balanced_with-noise-class_200.0_0.0_0.0_True_False_none_99_4__2_3_4_6	True	True	3	4	99.5
3afb687f-8c46-46f7-af4e-3e77e128f92e	0	0	0.99	2.63	0.9949	0.0003	0.0025	0.0008	0.0015							fit_model_var_classes_outlier_class_110_6_12_15_0.1_25_400_9_1.0_1.0_balanced_with-noise-class_200.0_0.0_0.0_True_False_none_99_4__2_3_4_6	True	True	3	4	99.5
b0ded36c-b341-4c96-b1f1-3313e87e117f	0	0	0.99	1.59	0.9925	0.0036	0.0019	0.0018	0.0002							fit_model_var_classes_outlier_class_110_6_12_15_0.1_25_400_9_1.0_1.0_balanced_with-noise-class_200.0_0.0_0.0_True_False_none_99_4__2_3_4_6	True	True	3	4	99.5
33126c3d-2632-46f4-b6bc-15bc674c926d	0	0	0.72	6.49	0.8126	0.0301	0.0477	0.0213	0.0883							fit_model_var_classes_outlier_class_110_6_12_15_0.1_25_400_9_1.0_1.0_balanced_with-noise-class_200.0_0.0_0.0_True_False_none_99_4__2_3_4_6	True	True	3	4	99.5
f7d5cf3e-a00d-458f-9db9-267a5f46c30c	0	0	1.0	0.45	0.9987	0.0002	0.0003	0.0007	0.0001							fit_model_var_classes_outlier_class_110_6_12_15_0.1_25_400_9_1.0_1.0_balanced_with-noise-class_200.0_0.0_0.0_True_False_none_99_4__2_3_4_6	True	True	3	4	99.5
24b387bd-787a-4987-b448-3a1c5db263c9	0	0	1.0	1.74	0.9966	0.0001	0.0012	0.0011	0.001							fit_model_var_classes_outlier_class_110_6_12_15_0.1_25_400_9_1.0_1.0_balanced_with-noise-class_200.0_0.0_0.0_True_False_none_99_4__2_3_4_6	True	True	3	4	99.5
7f9dc814-e72f-412e-8238-322082c99fee	0	0	1.0	1.65	0.997	0.0005	0.0016	0.0005	0.0004							fit_model_var_classes_outlier_class_110_6_12_15_0.1_25_400_9_1.0_1.0_balanced_with-noise-class_200.0_0.0_0.0_True_False_none_99_4__2_3_4_6	True	True	3	4	99.5
08bf296e-f831-47f8-b139-1e51ad69000a	0	0	0.79	6.26	0.8518	0.0117	0.0629	0.0233	0.0503							fit_model_var_classes_outlier_class_110_6_12_15_0.1_25_400_9_1.0_1.0_balanced_with-noise-class_200.0_0.0_0.0_True_False_none_99_4__2_3_4_6	True	True	3	4	99.5
b770360d-574d-4f8a-b93b-6707af3eceff	0	0	0.95	3.18	0.9708	0.0019	0.0162	0.0023	0.0088							fit_model_var_classes_outlier_class_110_6_12_15_0.1_25_400_9_1.0_1.0_balanced_with-noise-class_200.0_0.0_0.0_True_False_none_99_4__2_3_4_6	True	True	3	4	99.5
41b4e85d-6f0b-4c2b-9a9e-3b449fdf5d20	0	0	1.0	1.02	0.9978	0.0003	0.0011	0.0006	0.0002							fit_model_var_classes_outlier_class_110_6_12_15_0.1_25_400_9_1.0_1.0_balanced_with-noise-class_200.0_0.0_0.0_True_False_none_99_4__2_3_4_6	True	True	3	4	99.5
f462d51d-d593-41b5-b48f-dcc34796826d	0	0	0.99	1.8	0.991	0.001	0.0023	0.0055	0.0002							fit_model_var_classes_outlier_class_110_6_12_15_0.1_25_400_9_1.0_1.0_balanced_with-noise-class_200.0_0.0_0.0_True_False_none_99_4__2_3_4_6	True	True	3	4	99.5
1e0dbc7f-c0f5-4501-bc72-3d10abba2ae8	0	0	0.97	2.18	0.9834	0.0008	0.0129	0.0024	0.0004							fit_model_var_classes_outlier_class_110_6_12_15_0.1_25_400_9_1.0_1.0_balanced_with-noise-class_200.0_0.0_0.0_True_False_none_99_4__2_3_4_6	True	True	3	4	99.5
b1e2e412-ce80-46d9-a50c-eabc55c195b0	0	0	1.0	1.9	0.9977	0.0004	0.001	0.0005	0.0005							fit_model_var_classes_outlier_class_110_6_12_15_0.1_25_400_9_1.0_1.0_balanced_with-noise-class_200.0_0.0_0.0_True_False_none_99_4__2_3_4_6	True	True	3	4	99.5
f29e2ab1-7f1e-4da6-971c-c75cfafda172	0	0	0.51	4.4	0.7419	0.0124	0.2344	0.0076	0.0036							fit_model_var_classes_outlier_class_110_6_12_15_0.1_25_400_9_1.0_1.0_balanced_with-noise-class_200.0_0.0_0.0_True_False_none_99_4__2_3_4_6	True	True	3	4	99.5
027a91dc-4261-47a4-97ab-ee202168e86d	0	0	1.0	1.02	0.9988	0.0003	0.0003	0.0004	0.0001							fit_model_var_classes_outlier_class_110_6_12_15_0.1_25_400_9_1.0_1.0_balanced_with-noise-class_200.0_0.0_0.0_True_False_none_99_4__2_3_4_6	True	True	3	4	99.5
647a8482-1113-4b23-9703-917e384919de	0	0	0.98	3.24	0.9895	0.0017	0.0047	0.0018	0.0023							fit_model_var_classes_outlier_class_110_6_12_15_0.1_25_400_9_1.0_1.0_balanced_with-noise-class_200.0_0.0_0.0_True_False_none_99_4__2_3_4_6	True	True	3	4	99.5
9cc5fce8-6820-4db1-8018-92291aa9bba3	0	0	0.96	3.64	0.9714	0.0022	0.0159	0.0053	0.0053							fit_model_var_classes_outlier_class_110_6_12_15_0.1_25_400_9_1.0_1.0_balanced_with-noise-class_200.0_0.0_0.0_True_False_none_99_4__2_3_4_6	True	True	3	4	99.5
77f0c9d6-be14-475c-acbe-fc198c0299db	0	0	0.99	3.97	0.9953	0.0003	0.0008	0.0012	0.0023							fit_model_var_classes_outlier_class_110_6_12_15_0.1_25_400_9_1.0_1.0_balanced_with-noise-class_200.0_0.0_0.0_True_False_none_99_4__2_3_4_6	True	True	3	4	99.5
a910a801-483b-4834-86df-530091195e66	0	0	0.99	4.96	0.9914	0.0008	0.0044	0.0013	0.0021							fit_model_var_classes_outlier_class_110_6_12_15_0.1_25_400_9_1.0_1.0_balanced_with-noise-class_200.0_0.0_0.0_True_False_none_99_4__2_3_4_6	True	True	3	4	99.5
c2b046ba-f87f-4c77-871c-bf71adec9909	0	0	0.98	2.14	0.9845	0.005	0.0059	0.0034	0.0013							fit_model_var_classes_outlier_class_110_6_12_15_0.1_25_400_9_1.0_1.0_balanced_with-noise-class_200.0_0.0_0.0_True_False_none_99_4__2_3_4_6	True	True	3	4	99.5
4399c3b4-77f1-426c-80ee-959bf4f599a6	0	0	1.0	0.04	0.9992	0.0001	0.0003	0.0003	0.0001							fit_model_var_classes_outlier_class_110_6_12_15_0.1_25_400_9_1.0_1.0_balanced_with-noise-class_200.0_0.0_0.0_True_False_none_99_4__2_3_4_6	True	True	3	4	99.5
7b2a448c-01f5-40da-8246-f7a9e345ddad	0	0	0.99	1.81	0.9961	0.0008	0.0015	0.0011	0.0004							fit_model_var_classes_outlier_class_110_6_12_15_0.1_25_400_9_1.0_1.0_balanced_with-noise-class_200.0_0.0_0.0_True_False_none_99_4__2_3_4_6	True	True	3	4	99.5
5e2b1b9c-2a77-42ab-8c98-48d3354b6d82	0	0	0.78	5.95	0.87	0.0053	0.0248	0.01	0.0898							fit_model_var_classes_outlier_class_110_6_12_15_0.1_25_400_9_1.0_1.0_balanced_with-noise-class_200.0_0.0_0.0_True_False_none_99_4__2_3_4_6	True	True	3	4	99.5
00e822eb-aee3-456f-98e7-d52c3f63e4a1	0	0	0.99	3.9	0.993	0.0009	0.0024	0.0008	0.0029							fit_model_var_classes_outlier_class_110_6_12_15_0.1_25_400_9_1.0_1.0_balanced_with-noise-class_200.0_0.0_0.0_True_False_none_99_4__2_3_4_6	True	True	3	4	99.5
6e91d1c8-19b8-4799-a8c0-848a836ab893	0	0	0.98	2.7	0.9845	0.0074	0.0068	0.0007	0.0006							fit_model_var_classes_outlier_class_110_6_12_15_0.1_25_400_9_1.0_1.0_balanced_with-noise-class_200.0_0.0_0.0_True_False_none_99_4__2_3_4_6	True	True	3	4	99.5
353add2f-6274-4d5d-95dc-88a8c8d3b0a0	0	0	1.0	0.39	0.9992	0.0001	0.0004	0.0002	0.0002							fit_model_var_classes_outlier_class_110_6_12_15_0.1_25_400_9_1.0_1.0_balanced_with-noise-class_200.0_0.0_0.0_True_False_none_99_4__2_3_4_6	True	True	3	4	99.5
11c4ed9c-f95f-48b2-ad87-87b71401ab31	0	0	0.97	3.15	0.9819	0.0004	0.0031	0.0011	0.0135							fit_model_var_classes_outlier_class_110_6_12_15_0.1_25_400_9_1.0_1.0_balanced_with-noise-class_200.0_0.0_0.0_True_False_none_99_4__2_3_4_6	True	True	3	4	99.5
3e6af118-d25a-48e6-a054-66af3d7cee26	0	0	0.99	2.24	0.9938	0.0006	0.0019	0.003	0.0007							fit_model_var_classes_outlier_class_110_6_12_15_0.1_25_400_9_1.0_1.0_balanced_with-noise-class_200.0_0.0_0.0_True_False_none_99_4__2_3_4_6	True	True	3	4	99.5
a132043f-b422-4157-b2c9-c64427facaf5	0	0	0.97	4.54	0.9789	0.0082	0.0071	0.0034	0.0024							fit_model_var_classes_outlier_class_110_6_12_15_0.1_25_400_9_1.0_1.0_balanced_with-noise-class_200.0_0.0_0.0_True_False_none_99_4__2_3_4_6	True	True	3	4	99.5
227552a8-5cc7-4d58-858f-cccc81f6eef6	0	0	0.74	5.05	0.8411	0.1	0.0486	0.0076	0.0027							fit_model_var_classes_outlier_class_110_6_12_15_0.1_25_400_9_1.0_1.0_balanced_with-noise-class_200.0_0.0_0.0_True_False_none_99_4__2_3_4_6	True	True	3	4	99.5
7ecff627-186f-48b4-a6d8-f91ac2fa6b4b	0	0	0.97	2.77	0.98	0.0036	0.0061	0.0098	0.0005							fit_model_var_classes_outlier_class_110_6_12_15_0.1_25_400_9_1.0_1.0_balanced_with-noise-class_200.0_0.0_0.0_True_False_none_99_4__2_3_4_6	True	True	3	4	99.5
abbe45a1-893c-468c-8ff8-c2f7a50c877e	0	0	0.97	2.59	0.9813	0.0039	0.0133	0.001	0.0004							fit_model_var_classes_outlier_class_110_6_12_15_0.1_25_400_9_1.0_1.0_balanced_with-noise-class_200.0_0.0_0.0_True_False_none_99_4__2_3_4_6	True	True	3	4	99.5
f9d4966f-668c-45f8-9f96-f8bd05020216	0	0	0.99	1.72	0.9959	0.0014	0.0021	0.0005	0.0001							fit_model_var_classes_outlier_class_110_6_12_15_0.1_25_400_9_1.0_1.0_balanced_with-noise-class_200.0_0.0_0.0_True_False_none_99_4__2_3_4_6	True	True	3	4	99.5
93088b13-ed15-4610-b059-22093527bbe9	0	0	0.99	1.86	0.993	0.0009	0.0038	0.0015	0.0008							fit_model_var_classes_outlier_class_110_6_12_15_0.1_25_400_9_1.0_1.0_balanced_with-noise-class_200.0_0.0_0.0_True_False_none_99_4__2_3_4_6	True	True	3	4	99.5
5c3c3a42-3fc5-4616-af02-b52f9c7f6d21	0	0	0.99	1.78	0.9962	0.0007	0.0015	0.0012	0.0003							fit_model_var_classes_outlier_class_110_6_12_15_0.1_25_400_9_1.0_1.0_balanced_with-noise-class_200.0_0.0_0.0_True_False_none_99_4__2_3_4_6	True	True	3	4	99.5
7f1d7603-1b28-4707-982d-b6813067902d	0	0	1.0	2.5	0.9968	0.0002	0.001	0.0008	0.0013							fit_model_var_classes_outlier_class_110_6_12_15_0.1_25_400_9_1.0_1.0_balanced_with-noise-class_200.0_0.0_0.0_True_False_none_99_4__2_3_4_6	True	True	3	4	99.5
83a393c2-9e76-4b73-8305-7a5dc93baade	0	0	1.0	1.24	0.9969	0.0009	0.0005	0.0015	0.0002							fit_model_var_classes_outlier_class_110_6_12_15_0.1_25_400_9_1.0_1.0_balanced_with-noise-class_200.0_0.0_0.0_True_False_none_99_4__2_3_4_6	True	True	3	4	99.5
5b540c53-aa1a-4813-a9be-64baf92a071e	0	0	1.0	1.77	0.9988	0.0004	0.0006	0.0002	0.0001							fit_model_var_classes_outlier_class_110_6_12_15_0.1_25_400_9_1.0_1.0_balanced_with-noise-class_200.0_0.0_0.0_True_False_none_99_4__2_3_4_6	True	True	3	4	99.5
bda68f47-b69d-4dee-8ef0-2492964e9f7e	0	0	1.0	0.75	0.9978	0.0009	0.0008	0.0004	0.0001							fit_model_var_classes_outlier_class_110_6_12_15_0.1_25_400_9_1.0_1.0_balanced_with-noise-class_200.0_0.0_0.0_True_False_none_99_4__2_3_4_6	True	True	3	4	99.5
841d4559-4b2c-4cd9-b76e-b3fc734525d3	0	0	0.77	4.72	0.8492	0.0353	0.0798	0.0308	0.0049							fit_model_var_classes_outlier_class_110_6_12_15_0.1_25_400_9_1.0_1.0_balanced_with-noise-class_200.0_0.0_0.0_True_False_none_99_4__2_3_4_6	True	True	3	4	99.5
c86e6d19-676e-4c4d-ac93-81536cdbb024	0	0	0.52	7.45	0.6537	0.0064	0.0992	0.1075	0.1331							fit_model_var_classes_outlier_class_110_6_12_15_0.1_25_400_9_1.0_1.0_balanced_with-noise-class_200.0_0.0_0.0_True_False_none_99_4__2_3_4_6	True	True	3	4	99.5
31ddf3d3-28c9-4051-a626-47513116ca43	0	0	0.78	3.3	0.8816	0.0987	0.013	0.0043	0.0024							fit_model_var_classes_outlier_class_110_6_12_15_0.1_25_400_9_1.0_1.0_balanced_with-noise-class_200.0_0.0_0.0_True_False_none_99_4__2_3_4_6	True	True	3	4	99.5
b0acda02-8b21-4aec-ad80-64dda4d92651	0	0	1.0	0.53	0.9981	0.0002	0.001	0.0006	0.0002							fit_model_var_classes_outlier_class_110_6_12_15_0.1_25_400_9_1.0_1.0_balanced_with-noise-class_200.0_0.0_0.0_True_False_none_99_4__2_3_4_6	True	True	3	4	99.5
aea5cc0a-b432-4373-9251-36a3eba69032	0	0	0.99	3.05	0.9946	0.0011	0.0027	0.001	0.0007							fit_model_var_classes_outlier_class_110_6_12_15_0.1_25_400_9_1.0_1.0_balanced_with-noise-class_200.0_0.0_0.0_True_False_none_99_4__2_3_4_6	True	True	3	4	99.5
d41456e6-eedb-4079-a9cc-a0e40a3a813d	0	0	0.96	3.08	0.9739	0.0035	0.0167	0.0047	0.0012							fit_model_var_classes_outlier_class_110_6_12_15_0.1_25_400_9_1.0_1.0_balanced_with-noise-class_200.0_0.0_0.0_True_False_none_99_4__2_3_4_6	True	True	3	4	99.5
cc122b34-b5ff-4f15-99d5-8ceadcbe3044	0	0	0.98	3.01	0.9866	0.0042	0.0056	0.0019	0.0016							fit_model_var_classes_outlier_class_110_6_12_15_0.1_25_400_9_1.0_1.0_balanced_with-noise-class_200.0_0.0_0.0_True_False_none_99_4__2_3_4_6	True	True	3	4	99.5
7fa0e1bf-ba6e-46f8-b465-deaef1f5ce50	0	0	0.99	2.37	0.9946	0.0004	0.0019	0.0012	0.0019							fit_model_var_classes_outlier_class_110_6_12_15_0.1_25_400_9_1.0_1.0_balanced_with-noise-class_200.0_0.0_0.0_True_False_none_99_4__2_3_4_6	True	True	3	4	99.5
909fea09-0405-4e54-b5b2-3a09312adf2c	0	0	1.0	2.33	0.9971	0.0004	0.0009	0.0009	0.0008							fit_model_var_classes_outlier_class_110_6_12_15_0.1_25_400_9_1.0_1.0_balanced_with-noise-class_200.0_0.0_0.0_True_False_none_99_4__2_3_4_6	True	True	3	4	99.5
48194f01-c214-48f3-a3e0-dbd043b7af89	0	0	0.99	1.56	0.9957	0.001	0.0024	0.0006	0.0003							fit_model_var_classes_outlier_class_110_6_12_15_0.1_25_400_9_1.0_1.0_balanced_with-noise-class_200.0_0.0_0.0_True_False_none_99_4__2_3_4_6	True	True	3	4	99.5
8fb9a48f-3479-4d8e-802a-cd94e9429893	0	0	1.0	2.0	0.9979	0.0003	0.0003	0.0009	0.0006							fit_model_var_classes_outlier_class_110_6_12_15_0.1_25_400_9_1.0_1.0_balanced_with-noise-class_200.0_0.0_0.0_True_False_none_99_4__2_3_4_6	True	True	3	4	99.5
01da2ecd-e81a-459b-9173-75c87eb442f6	0	0	0.98	2.39	0.9852	0.0006	0.0074	0.0055	0.0013							fit_model_var_classes_outlier_class_110_6_12_15_0.1_25_400_9_1.0_1.0_balanced_with-noise-class_200.0_0.0_0.0_True_False_none_99_4__2_3_4_6	True	True	3	4	99.5
f6c28d48-02f9-45bb-a439-672c91237ce9	0	0	0.97	4.49	0.9796	0.0026	0.0054	0.0025	0.0098							fit_model_var_classes_outlier_class_110_6_12_15_0.1_25_400_9_1.0_1.0_balanced_with-noise-class_200.0_0.0_0.0_True_False_none_99_4__2_3_4_6	True	True	3	4	99.5
7ddd786e-8842-489b-af92-9d78bbc5ebbc	0	0	1.0	1.21	0.998	0.0005	0.0004	0.0007	0.0004							fit_model_var_classes_outlier_class_110_6_12_15_0.1_25_400_9_1.0_1.0_balanced_with-noise-class_200.0_0.0_0.0_True_False_none_99_4__2_3_4_6	True	True	3	4	99.5
ae0e4929-1b87-4f9d-b8e2-1d42d888b879	0	0	0.94	2.49	0.968	0.0024	0.0271	0.002	0.0004							fit_model_var_classes_outlier_class_110_6_12_15_0.1_25_400_9_1.0_1.0_balanced_with-noise-class_200.0_0.0_0.0_True_False_none_99_4__2_3_4_6	True	True	3	4	99.5
78980547-ad9e-41cc-b35a-43c38d917a7e	0	0	0.97	4.0	0.9787	0.0045	0.0106	0.0025	0.0036							fit_model_var_classes_outlier_class_110_6_12_15_0.1_25_400_9_1.0_1.0_balanced_with-noise-class_200.0_0.0_0.0_True_False_none_99_4__2_3_4_6	True	True	3	4	99.5
1403b695-63e4-4ffa-a171-7b2bff710e14	0	0	0.91	3.4	0.9362	0.0247	0.021	0.0148	0.0033							fit_model_var_classes_outlier_class_110_6_12_15_0.1_25_400_9_1.0_1.0_balanced_with-noise-class_200.0_0.0_0.0_True_False_none_99_4__2_3_4_6	True	True	3	4	99.5
c92f0aaf-0e3d-422e-8b09-1c3a4f133b8c	0	0	0.98	4.62	0.9879	0.0013	0.0043	0.0023	0.0042							fit_model_var_classes_outlier_class_110_6_12_15_0.1_25_400_9_1.0_1.0_balanced_with-noise-class_200.0_0.0_0.0_True_False_none_99_4__2_3_4_6	True	True	3	4	99.5
76a98ef1-095d-426a-800f-be0f6dd1017d	0	0	0.96	4.88	0.9782	0.0017	0.0026	0.0019	0.0156							fit_model_var_classes_outlier_class_110_6_12_15_0.1_25_400_9_1.0_1.0_balanced_with-noise-class_200.0_0.0_0.0_True_False_none_99_4__2_3_4_6	True	True	3	4	99.5
0caf411c-7f29-4340-838f-2185966c48fc	0	0	0.99	1.63	0.9917	0.0007	0.0067	0.0006	0.0004							fit_model_var_classes_outlier_class_110_6_12_15_0.1_25_400_9_1.0_1.0_balanced_with-noise-class_200.0_0.0_0.0_True_False_none_99_4__2_3_4_6	True	True	3	4	99.5
3daabcde-0b50-4402-a312-fe4150831695	0	0	0.99	2.67	0.9959	0.001	0.0019	0.0004	0.0008							fit_model_var_classes_outlier_class_110_6_12_15_0.1_25_400_9_1.0_1.0_balanced_with-noise-class_200.0_0.0_0.0_True_False_none_99_4__2_3_4_6	True	True	3	4	99.5
02fd2214-1163-40f1-b5b9-af1aade778e3	0	0	1.0	2.33	0.9969	0.0003	0.0013	0.0011	0.0005							fit_model_var_classes_outlier_class_110_6_12_15_0.1_25_400_9_1.0_1.0_balanced_with-noise-class_200.0_0.0_0.0_True_False_none_99_4__2_3_4_6	True	True	3	4	99.5
36989ee7-98e2-49d7-afa7-7df895e3d7eb	0	0	0.99	3.03	0.9961	0.0008	0.0007	0.0016	0.0008							fit_model_var_classes_outlier_class_110_6_12_15_0.1_25_400_9_1.0_1.0_balanced_with-noise-class_200.0_0.0_0.0_True_False_none_99_4__2_3_4_6	True	True	3	4	99.5
941c7b6e-17a8-4e6e-865c-24cd2a9f5bc4	0	0	0.99	1.89	0.9949	0.0013	0.0025	0.0012	0.0001							fit_model_var_classes_outlier_class_110_6_12_15_0.1_25_400_9_1.0_1.0_balanced_with-noise-class_200.0_0.0_0.0_True_False_none_99_4__2_3_4_6	True	True	3	4	99.5
72cd79b6-198d-4d8b-9e74-fbd71700f46d	0	0	0.99	4.86	0.9929	0.0009	0.0037	0.0011	0.0014							fit_model_var_classes_outlier_class_110_6_12_15_0.1_25_400_9_1.0_1.0_balanced_with-noise-class_200.0_0.0_0.0_True_False_none_99_4__2_3_4_6	True	True	3	4	99.5
b52c7f6e-b17f-4341-a11f-7b91ad205ff8	0	0	1.0	0.42	0.9978	0.0002	0.0012	0.0006	0.0002							fit_model_var_classes_outlier_class_110_6_12_15_0.1_25_400_9_1.0_1.0_balanced_with-noise-class_200.0_0.0_0.0_True_False_none_99_4__2_3_4_6	True	True	3	4	99.5
8045f1a7-5a61-4086-9eaa-2cacf6aa3c5c	0	0	0.87	5.0	0.906	0.0124	0.0405	0.0146	0.0264							fit_model_var_classes_outlier_class_110_6_12_15_0.1_25_400_9_1.0_1.0_balanced_with-noise-class_200.0_0.0_0.0_True_False_none_99_4__2_3_4_6	True	True	3	4	99.5
9d30f58b-6031-4222-875f-3834b0640ece	0	0	0.99	1.83	0.9958	0.0003	0.0025	0.0008	0.0005							fit_model_var_classes_outlier_class_110_6_12_15_0.1_25_400_9_1.0_1.0_balanced_with-noise-class_200.0_0.0_0.0_True_False_none_99_4__2_3_4_6	True	True	3	4	99.5
25ba4f5f-6ae0-49c2-9ad3-53b8015a625b	0	0	0.99	1.43	0.9964	0.0002	0.0019	0.001	0.0006							fit_model_var_classes_outlier_class_110_6_12_15_0.1_25_400_9_1.0_1.0_balanced_with-noise-class_200.0_0.0_0.0_True_False_none_99_4__2_3_4_6	True	True	3	4	99.5
bf8f4d5d-adbc-41f4-aae7-1cfd3133a1b3	0	0	1.0	0.28	0.9987	0.0001	0.0007	0.0005	0.0001							fit_model_var_classes_outlier_class_110_6_12_15_0.1_25_400_9_1.0_1.0_balanced_with-noise-class_200.0_0.0_0.0_True_False_none_99_4__2_3_4_6	True	True	3	4	99.5
924912cf-eaf0-4232-bd91-81edbab04fd6	0	0	0.99	1.08	0.9947	0.0014	0.0023	0.0013	0.0003							fit_model_var_classes_outlier_class_110_6_12_15_0.1_25_400_9_1.0_1.0_balanced_with-noise-class_200.0_0.0_0.0_True_False_none_99_4__2_3_4_6	True	True	3	4	99.5
2a055c25-7793-4d17-8ac8-a12410e07b7b	0	0	0.99	1.41	0.9942	0.0022	0.0024	0.0009	0.0003							fit_model_var_classes_outlier_class_110_6_12_15_0.1_25_400_9_1.0_1.0_balanced_with-noise-class_200.0_0.0_0.0_True_False_none_99_4__2_3_4_6	True	True	3	4	99.5
97c7c1bd-f780-40df-a5c2-04ff844aa0f5	0	0	0.98	2.97	0.985	0.0013	0.0066	0.0057	0.0014							fit_model_var_classes_outlier_class_110_6_12_15_0.1_25_400_9_1.0_1.0_balanced_with-noise-class_200.0_0.0_0.0_True_False_none_99_4__2_3_4_6	True	True	3	4	99.5
366d88e4-1fad-4789-86f0-34f283a0c55d	0	0	0.99	2.27	0.9917	0.0009	0.0056	0.0015	0.0003							fit_model_var_classes_outlier_class_110_6_12_15_0.1_25_400_9_1.0_1.0_balanced_with-noise-class_200.0_0.0_0.0_True_False_none_99_4__2_3_4_6	True	True	3	4	99.5
1dfe391f-4747-4c62-9327-ecd0fb89322c	0	0	1.0	1.41	0.9967	0.0005	0.0016	0.001	0.0002							fit_model_var_classes_outlier_class_110_6_12_15_0.1_25_400_9_1.0_1.0_balanced_with-noise-class_200.0_0.0_0.0_True_False_none_99_4__2_3_4_6	True	True	3	4	99.5
17d8ad83-1a4a-4035-bc9a-8c5ca2df877e	0	0	0.99	1.93	0.992	0.0008	0.0037	0.0024	0.0012							fit_model_var_classes_outlier_class_110_6_12_15_0.1_25_400_9_1.0_1.0_balanced_with-noise-class_200.0_0.0_0.0_True_False_none_99_4__2_3_4_6	True	True	3	4	99.5
cd91ae9c-4466-4882-ac0f-f018d920f50c	0	0	0.99	3.02	0.9962	0.0005	0.0016	0.0004	0.0013							fit_model_var_classes_outlier_class_110_6_12_15_0.1_25_400_9_1.0_1.0_balanced_with-noise-class_200.0_0.0_0.0_True_False_none_99_4__2_3_4_6	True	True	3	4	99.5
be897e7d-57aa-4309-ab4b-3f29ed3a03e0	0	0	0.98	5.92	0.987	0.0009	0.0044	0.0009	0.0068							fit_model_var_classes_outlier_class_110_6_12_15_0.1_25_400_9_1.0_1.0_balanced_with-noise-class_200.0_0.0_0.0_True_False_none_99_4__2_3_4_6	True	True	3	4	99.5
5a869bcd-ef5b-4f8f-9caf-a391485f21c6	0	0	0.98	2.49	0.9909	0.0008	0.0072	0.0007	0.0005							fit_model_var_classes_outlier_class_110_6_12_15_0.1_25_400_9_1.0_1.0_balanced_with-noise-class_200.0_0.0_0.0_True_False_none_99_4__2_3_4_6	True	True	3	4	99.5
c591d053-fa0e-4c72-abcd-dab3b04f743a	0	0	0.93	6.2	0.9493	0.0059	0.0148	0.0076	0.0225							fit_model_var_classes_outlier_class_110_6_12_15_0.1_25_400_9_1.0_1.0_balanced_with-noise-class_200.0_0.0_0.0_True_False_none_99_4__2_3_4_6	True	True	3	4	99.5
29b248e3-10cf-4857-b4ad-fe7f2edddcf4	0	0	0.93	5.0	0.9579	0.0012	0.0061	0.0052	0.0296							fit_model_var_classes_outlier_class_110_6_12_15_0.1_25_400_9_1.0_1.0_balanced_with-noise-class_200.0_0.0_0.0_True_False_none_99_4__2_3_4_6	True	True	3	4	99.5
1486f8c8-d2f4-4bcc-96db-4e0019c16dc6	0	0	0.99	1.98	0.9963	0.0007	0.0016	0.0013	0.0002							fit_model_var_classes_outlier_class_110_6_12_15_0.1_25_400_9_1.0_1.0_balanced_with-noise-class_200.0_0.0_0.0_True_False_none_99_4__2_3_4_6	True	True	3	4	99.5
da7fe8d1-951c-490c-a86d-7feb33f4c738	0	0	1.0	1.61	0.9988	0.0002	0.0006	0.0003	0.0001							fit_model_var_classes_outlier_class_110_6_12_15_0.1_25_400_9_1.0_1.0_balanced_with-noise-class_200.0_0.0_0.0_True_False_none_99_4__2_3_4_6	True	True	3	4	99.5
5727cb50-8210-4789-93a2-57b420e6cbec	0	0	0.7	5.55	0.8163	0.0217	0.1205	0.039	0.0025							fit_model_var_classes_outlier_class_110_6_12_15_0.1_25_400_9_1.0_1.0_balanced_with-noise-class_200.0_0.0_0.0_True_False_none_99_4__2_3_4_6	True	True	3	4	99.5
c4377dd3-2e33-431a-b45c-7f6d13375e56	0	0	1.0	1.8	0.9984	0.0002	0.0006	0.0003	0.0004							fit_model_var_classes_outlier_class_110_6_12_15_0.1_25_400_9_1.0_1.0_balanced_with-noise-class_200.0_0.0_0.0_True_False_none_99_4__2_3_4_6	True	True	3	4	99.5
71e64b41-0983-46b5-9e93-1eca18b5640a	0	0	0.99	2.86	0.9948	0.0001	0.0008	0.0032	0.001							fit_model_var_classes_outlier_class_110_6_12_15_0.1_25_400_9_1.0_1.0_balanced_with-noise-class_200.0_0.0_0.0_True_False_none_99_4__2_3_4_6	True	True	3	4	99.5
c2863a31-63e8-41dd-af11-0bda1ff4d005	0	0	1.0	0.34	0.9988	0.0002	0.0006	0.0003	0.0001							fit_model_var_classes_outlier_class_110_6_12_15_0.1_25_400_9_1.0_1.0_balanced_with-noise-class_200.0_0.0_0.0_True_False_none_99_4__2_3_4_6	True	True	3	4	99.5
dbac5502-65ba-477e-abfb-68ebe7ad7987	0	0	0.96	2.1	0.9757	0.0024	0.0197	0.0015	0.0007							fit_model_var_classes_outlier_class_110_6_12_15_0.1_25_400_9_1.0_1.0_balanced_with-noise-class_200.0_0.0_0.0_True_False_none_99_4__2_3_4_6	True	True	3	4	99.5
9b894e07-ae5c-414f-b130-7c3ada900082	0	0	0.99	2.03	0.9956	0.0005	0.002	0.0011	0.0008							fit_model_var_classes_outlier_class_110_6_12_15_0.1_25_400_9_1.0_1.0_balanced_with-noise-class_200.0_0.0_0.0_True_False_none_99_4__2_3_4_6	True	True	3	4	99.5
e71569a7-2d1c-431b-aa6b-b824b2d55c9a	0	0	0.99	2.68	0.9908	0.0022	0.0029	0.0035	0.0007							fit_model_var_classes_outlier_class_110_6_12_15_0.1_25_400_9_1.0_1.0_balanced_with-noise-class_200.0_0.0_0.0_True_False_none_99_4__2_3_4_6	True	True	3	4	99.5
ce381265-aa2a-4cff-baa7-8ff85a7cdeec	0	0	0.99	0.79	0.9956	0.0009	0.0025	0.0009	0.0002							fit_model_var_classes_outlier_class_110_6_12_15_0.1_25_400_9_1.0_1.0_balanced_with-noise-class_200.0_0.0_0.0_True_False_none_99_4__2_3_4_6	True	True	3	4	99.5
b0f17cdf-2763-4ee5-acf0-1bc1c184bc06	0	0	1.0	0.86	0.999	0.0003	0.0003	0.0003	0.0001							fit_model_var_classes_outlier_class_110_6_12_15_0.1_25_400_9_1.0_1.0_balanced_with-noise-class_200.0_0.0_0.0_True_False_none_99_4__2_3_4_6	True	True	3	4	99.5
c2544178-3af4-448e-a66d-b6e377d50642	0	0	0.99	0.75	0.9963	0.0006	0.0026	0.0004	0.0001							fit_model_var_classes_outlier_class_110_6_12_15_0.1_25_400_9_1.0_1.0_balanced_with-noise-class_200.0_0.0_0.0_True_False_none_99_4__2_3_4_6	True	True	3	4	99.5
81adf34b-0d1a-48ab-bd7c-663d88f29f3c	0	0	0.99	3.8	0.9907	0.0007	0.003	0.0011	0.0044							fit_model_var_classes_outlier_class_110_6_12_15_0.1_25_400_9_1.0_1.0_balanced_with-noise-class_200.0_0.0_0.0_True_False_none_99_4__2_3_4_6	True	True	3	4	99.5
65b4ebcc-4b9e-4059-849e-a660a821231d	0	0	1.0	0.06	0.9993	0.0002	0.0001	0.0003	0.0001							fit_model_var_classes_outlier_class_110_6_12_15_0.1_25_400_9_1.0_1.0_balanced_with-noise-class_200.0_0.0_0.0_True_False_none_99_4__2_3_4_6	True	True	3	4	99.5
78d3cf90-afb1-4851-ba84-f8d2b8a25672	0	0	0.92	3.6	0.9467	0.0011	0.0259	0.0228	0.0035							fit_model_var_classes_outlier_class_110_6_12_15_0.1_25_400_9_1.0_1.0_balanced_with-noise-class_200.0_0.0_0.0_True_False_none_99_4__2_3_4_6	True	True	3	4	99.5
9d369413-8f34-4394-abe1-5b520f265668	0	0	0.92	6.4	0.9441	0.0016	0.0271	0.017	0.0102							fit_model_var_classes_outlier_class_110_6_12_15_0.1_25_400_9_1.0_1.0_balanced_with-noise-class_200.0_0.0_0.0_True_False_none_99_4__2_3_4_6	True	True	3	4	99.5
6fda3b92-8aac-471c-958c-57f49453eeaa	0	0	0.99	3.06	0.9927	0.0013	0.0029	0.0022	0.001							fit_model_var_classes_outlier_class_110_6_12_15_0.1_25_400_9_1.0_1.0_balanced_with-noise-class_200.0_0.0_0.0_True_False_none_99_4__2_3_4_6	True	True	3	4	99.5
5ef7af79-62af-4f45-a6fd-e657f723b0ac	0	0	0.91	2.15	0.9522	0.0016	0.0404	0.0039	0.0018							fit_model_var_classes_outlier_class_110_6_12_15_0.1_25_400_9_1.0_1.0_balanced_with-noise-class_200.0_0.0_0.0_True_False_none_99_4__2_3_4_6	True	True	3	4	99.5
028ade00-2d7f-4fc4-ae22-6eccfefba82a	0	0	0.91	4.69	0.9406	0.0026	0.032	0.0077	0.0172							fit_model_var_classes_outlier_class_110_6_12_15_0.1_25_400_9_1.0_1.0_balanced_with-noise-class_200.0_0.0_0.0_True_False_none_99_4__2_3_4_6	True	True	3	4	99.5
d64e76e2-d08e-4e39-a9e9-7c75ba6df93d	0	0	0.99	3.24	0.9939	0.001	0.0025	0.0012	0.0014							fit_model_var_classes_outlier_class_110_6_12_15_0.1_25_400_9_1.0_1.0_balanced_with-noise-class_200.0_0.0_0.0_True_False_none_99_4__2_3_4_6	True	True	3	4	99.5
94bddaf5-4919-4c86-8f99-46bf62dd997b	0	0	0.68	7.74	0.828	0.0023	0.0157	0.0052	0.1488							fit_model_var_classes_outlier_class_110_6_12_15_0.1_25_400_9_1.0_1.0_balanced_with-noise-class_200.0_0.0_0.0_True_False_none_99_4__2_3_4_6	True	True	3	4	99.5
b2ccf8ce-109b-4012-8348-54ae94345243	0	0	0.96	2.59	0.9755	0.0018	0.0205	0.0014	0.0008							fit_model_var_classes_outlier_class_110_6_12_15_0.1_25_400_9_1.0_1.0_balanced_with-noise-class_200.0_0.0_0.0_True_False_none_99_4__2_3_4_6	True	True	3	4	99.5
1f74c26c-fbc6-4203-b9f7-853c54e87cdc	0	0	0.99	1.74	0.9946	0.0007	0.0026	0.0008	0.0013							fit_model_var_classes_outlier_class_110_6_12_15_0.1_25_400_9_1.0_1.0_balanced_with-noise-class_200.0_0.0_0.0_True_False_none_99_4__2_3_4_6	True	True	3	4	99.5
a3ff117c-8442-422a-befb-3cefa06b4aa1	0	0	1.0	2.07	0.9985	0.0004	0.0007	0.0002	0.0002							fit_model_var_classes_outlier_class_110_6_12_15_0.1_25_400_9_1.0_1.0_balanced_with-noise-class_200.0_0.0_0.0_True_False_none_99_4__2_3_4_6	True	True	3	4	99.5
f91fb392-9dae-4d3a-af7d-46af30196eed	0	0	0.99	1.11	0.9954	0.0005	0.0026	0.001	0.0006							fit_model_var_classes_outlier_class_110_6_12_15_0.1_25_400_9_1.0_1.0_balanced_with-noise-class_200.0_0.0_0.0_True_False_none_99_4__2_3_4_6	True	True	3	4	99.5
624597d9-e33e-41a2-8c70-fa43439b0ea0	0	0	0.97	3.12	0.9803	0.002	0.0069	0.009	0.0018							fit_model_var_classes_outlier_class_110_6_12_15_0.1_25_400_9_1.0_1.0_balanced_with-noise-class_200.0_0.0_0.0_True_False_none_99_4__2_3_4_6	True	True	3	4	99.5
aa2f6f44-5d7c-41e3-ac1b-9248fa812fa8	0	0	1.0	0.3	0.9986	0.0001	0.0008	0.0005	0.0001							fit_model_var_classes_outlier_class_110_6_12_15_0.1_25_400_9_1.0_1.0_balanced_with-noise-class_200.0_0.0_0.0_True_False_none_99_4__2_3_4_6	True	True	3	4	99.5
347276b3-4b27-4d8a-b9e7-6796514126fb	0	0	0.96	3.47	0.9731	0.0027	0.017	0.0036	0.0036							fit_model_var_classes_outlier_class_110_6_12_15_0.1_25_400_9_1.0_1.0_balanced_with-noise-class_200.0_0.0_0.0_True_False_none_99_4__2_3_4_6	True	True	3	4	99.5
73c8ced3-e331-4a59-bc43-664a38ae2876	0	0	0.97	4.24	0.9814	0.0011	0.0048	0.0025	0.0102							fit_model_var_classes_outlier_class_110_6_12_15_0.1_25_400_9_1.0_1.0_balanced_with-noise-class_200.0_0.0_0.0_True_False_none_99_4__2_3_4_6	True	True	3	4	99.5
deef0f47-9b88-4f96-a732-086547e20d84	0	0	1.0	1.03	0.9985	0.0003	0.0006	0.0005	0.0001							fit_model_var_classes_outlier_class_110_6_12_15_0.1_25_400_9_1.0_1.0_balanced_with-noise-class_200.0_0.0_0.0_True_False_none_99_4__2_3_4_6	True	True	3	4	99.5
4ec64118-5302-47e7-8386-a2fb6af28e0f	0	0	0.99	1.78	0.9937	0.0028	0.0022	0.0011	0.0002							fit_model_var_classes_outlier_class_110_6_12_15_0.1_25_400_9_1.0_1.0_balanced_with-noise-class_200.0_0.0_0.0_True_False_none_99_4__2_3_4_6	True	True	3	4	99.5
52a3b749-a026-4b44-823a-bf9616edb9a3	0	0	1.0	1.25	0.997	0.0001	0.0009	0.0017	0.0004							fit_model_var_classes_outlier_class_110_6_12_15_0.1_25_400_9_1.0_1.0_balanced_with-noise-class_200.0_0.0_0.0_True_False_none_99_4__2_3_4_6	True	True	3	4	99.5
04cc3530-aca6-4ebc-8af2-bc80869091d6	0	0	1.0	1.15	0.9986	0.0001	0.0006	0.0003	0.0003							fit_model_var_classes_outlier_class_110_6_12_15_0.1_25_400_9_1.0_1.0_balanced_with-noise-class_200.0_0.0_0.0_True_False_none_99_4__2_3_4_6	True	True	3	4	99.5
15c49693-99ad-4225-8505-72ee67bca266	0	0	0.98	2.22	0.9868	0.0044	0.0061	0.0021	0.0005							fit_model_var_classes_outlier_class_110_6_12_15_0.1_25_400_9_1.0_1.0_balanced_with-noise-class_200.0_0.0_0.0_True_False_none_99_4__2_3_4_6	True	True	3	4	99.5
de6be953-af75-486a-b32e-d9bd2bfc201c	0	0	0.96	3.58	0.9785	0.0008	0.0044	0.0025	0.0138							fit_model_var_classes_outlier_class_110_6_12_15_0.1_25_400_9_1.0_1.0_balanced_with-noise-class_200.0_0.0_0.0_True_False_none_99_4__2_3_4_6	True	True	3	4	99.5
977b3872-001e-4a4d-9753-dc58888e8202	0	0	0.99	1.99	0.9936	0.0001	0.0001	0.0003	0.0059							fit_model_var_classes_outlier_class_110_6_12_15_0.1_25_400_9_1.0_1.0_balanced_with-noise-class_200.0_0.0_0.0_True_False_none_99_4__2_3_4_6	True	True	3	4	99.5
5e4af2a3-c2c6-4445-ac09-5dabdbfe05cd	0	0	0.99	2.03	0.9915	0.0009	0.0064	0.0009	0.0002							fit_model_var_classes_outlier_class_110_6_12_15_0.1_25_400_9_1.0_1.0_balanced_with-noise-class_200.0_0.0_0.0_True_False_none_99_4__2_3_4_6	True	True	3	4	99.5
ec5c5e68-759c-4b28-be10-b7d95bfa3d2b	0	0	0.99	0.61	0.9939	0.0038	0.0015	0.0007	0.0001							fit_model_var_classes_outlier_class_110_6_12_15_0.1_25_400_9_1.0_1.0_balanced_with-noise-class_200.0_0.0_0.0_True_False_none_99_4__2_3_4_6	True	True	3	4	99.5
3391b978-9f16-42a2-be56-d992078351bb	0	0	1.0	1.29	0.9984	0.0003	0.0006	0.0004	0.0001							fit_model_var_classes_outlier_class_110_6_12_15_0.1_25_400_9_1.0_1.0_balanced_with-noise-class_200.0_0.0_0.0_True_False_none_99_4__2_3_4_6	True	True	3	4	99.5
92a39237-88aa-4587-aac9-fc76f9bc7f45	0	0	0.99	2.83	0.9954	0.0009	0.0025	0.0004	0.0008							fit_model_var_classes_outlier_class_110_6_12_15_0.1_25_400_9_1.0_1.0_balanced_with-noise-class_200.0_0.0_0.0_True_False_none_99_4__2_3_4_6	True	True	3	4	99.5
bdeeacec-545f-4ff4-a46a-946a506456ba	0	0	1.0	1.4	0.9977	0.0003	0.0013	0.0004	0.0004							fit_model_var_classes_outlier_class_110_6_12_15_0.1_25_400_9_1.0_1.0_balanced_with-noise-class_200.0_0.0_0.0_True_False_none_99_4__2_3_4_6	True	True	3	4	99.5
32170b81-f3a9-4fad-bee0-184a1485ac6d	0	0	0.99	0.8	0.9947	0.0002	0.0037	0.0012	0.0002							fit_model_var_classes_outlier_class_110_6_12_15_0.1_25_400_9_1.0_1.0_balanced_with-noise-class_200.0_0.0_0.0_True_False_none_99_4__2_3_4_6	True	True	3	4	99.5
4f2d9ed6-a91d-4c35-b8dc-c3c21e5a7991	0	0	0.99	2.84	0.9933	0.0009	0.0042	0.0006	0.001							fit_model_var_classes_outlier_class_110_6_12_15_0.1_25_400_9_1.0_1.0_balanced_with-noise-class_200.0_0.0_0.0_True_False_none_99_4__2_3_4_6	True	True	3	4	99.5
0fbe3880-8bc0-4137-85e3-61cb5f5c5082	0	0	0.96	2.81	0.975	0.0045	0.0164	0.0034	0.0007							fit_model_var_classes_outlier_class_110_6_12_15_0.1_25_400_9_1.0_1.0_balanced_with-noise-class_200.0_0.0_0.0_True_False_none_99_4__2_3_4_6	True	True	3	4	99.5
0ae33b47-343e-4b5c-b4b7-4bf5e370090e	0	0	0.86	4.01	0.918	0.0024	0.0567	0.004	0.0188							fit_model_var_classes_outlier_class_110_6_12_15_0.1_25_400_9_1.0_1.0_balanced_with-noise-class_200.0_0.0_0.0_True_False_none_99_4__2_3_4_6	True	True	3	4	99.5
ca072068-1417-48b5-ae4d-a79f2f50c7d6	0	0	0.95	3.31	0.9737	0.0036	0.0201	0.0014	0.0013							fit_model_var_classes_outlier_class_110_6_12_15_0.1_25_400_9_1.0_1.0_balanced_with-noise-class_200.0_0.0_0.0_True_False_none_99_4__2_3_4_6	True	True	3	4	99.5
bc0fc5d1-2925-4c55-b319-c62991d1dbdc	0	0	1.0	1.01	0.9982	0.0003	0.001	0.0004	0.0001							fit_model_var_classes_outlier_class_110_6_12_15_0.1_25_400_9_1.0_1.0_balanced_with-noise-class_200.0_0.0_0.0_True_False_none_99_4__2_3_4_6	True	True	3	4	99.5
909bcd4f-0ba6-4d22-8dbd-c41750e4a722	0	0	0.98	1.08	0.9886	0.0009	0.0079	0.002	0.0005							fit_model_var_classes_outlier_class_110_6_12_15_0.1_25_400_9_1.0_1.0_balanced_with-noise-class_200.0_0.0_0.0_True_False_none_99_4__2_3_4_6	True	True	3	4	99.5
07c9301b-6440-4de3-881a-237ae84427ba	0	0	0.88	4.31	0.9228	0.0223	0.0414	0.0091	0.0044							fit_model_var_classes_outlier_class_110_6_12_15_0.1_25_400_9_1.0_1.0_balanced_with-noise-class_200.0_0.0_0.0_True_False_none_99_4__2_3_4_6	True	True	3	4	99.5
5a9d2ef7-392a-4ff2-9ce5-97571a5b94f6	0	0	0.87	4.01	0.9285	0.0018	0.0587	0.0053	0.0057							fit_model_var_classes_outlier_class_110_6_12_15_0.1_25_400_9_1.0_1.0_balanced_with-noise-class_200.0_0.0_0.0_True_False_none_99_4__2_3_4_6	True	True	3	4	99.5
fe1cbde8-49a0-4fd1-b311-c78e10de1ff7	0	0	1.0	1.06	0.9979	0.0002	0.0011	0.0006	0.0002							fit_model_var_classes_outlier_class_110_6_12_15_0.1_25_400_9_1.0_1.0_balanced_with-noise-class_200.0_0.0_0.0_True_False_none_99_4__2_3_4_6	True	True	3	4	99.5
c06b96af-8060-421e-8d7d-d16470b83bbd	0	0	0.95	4.94	0.9712	0.0008	0.0072	0.0031	0.0176							fit_model_var_classes_outlier_class_110_6_12_15_0.1_25_400_9_1.0_1.0_balanced_with-noise-class_200.0_0.0_0.0_True_False_none_99_4__2_3_4_6	True	True	3	4	99.5
7f499bc1-18d7-45c4-ab12-a06180a2c5c5	0	0	1.0	1.91	0.9965	0.0002	0.0014	0.0008	0.0011							fit_model_var_classes_outlier_class_110_6_12_15_0.1_25_400_9_1.0_1.0_balanced_with-noise-class_200.0_0.0_0.0_True_False_none_99_4__2_3_4_6	True	True	3	4	99.5
abb74ff2-698f-425f-b003-926697348cb5	0	0	0.94	3.64	0.9657	0.0235	0.007	0.0028	0.001							fit_model_var_classes_outlier_class_110_6_12_15_0.1_25_400_9_1.0_1.0_balanced_with-noise-class_200.0_0.0_0.0_True_False_none_99_4__2_3_4_6	True	True	3	4	99.5
4bb3d53f-ee35-4a75-b85a-5c9adfb70d20	0	0	0.98	1.72	0.9868	0.0013	0.0108	0.0008	0.0003							fit_model_var_classes_outlier_class_110_6_12_15_0.1_25_400_9_1.0_1.0_balanced_with-noise-class_200.0_0.0_0.0_True_False_none_99_4__2_3_4_6	True	True	3	4	99.5
25054b17-f4b6-43bc-94cb-587d9fa85979	0	0	1.0	1.14	0.9972	0.0004	0.0017	0.0004	0.0002							fit_model_var_classes_outlier_class_110_6_12_15_0.1_25_400_9_1.0_1.0_balanced_with-noise-class_200.0_0.0_0.0_True_False_none_99_4__2_3_4_6	True	True	3	4	99.5
62718e41-b47d-4916-b980-4a412941849c	0	0	0.97	3.39	0.9799	0.0008	0.0094	0.007	0.003							fit_model_var_classes_outlier_class_110_6_12_15_0.1_25_400_9_1.0_1.0_balanced_with-noise-class_200.0_0.0_0.0_True_False_none_99_4__2_3_4_6	True	True	3	4	99.5
fa405a2f-0150-45d2-bb1d-e8823204ad9c	0	0	0.97	2.05	0.9856	0.0014	0.011	0.0015	0.0005							fit_model_var_classes_outlier_class_110_6_12_15_0.1_25_400_9_1.0_1.0_balanced_with-noise-class_200.0_0.0_0.0_True_False_none_99_4__2_3_4_6	True	True	3	4	99.5
66fa3aaf-73de-4f01-9338-bb700d9c27e0	0	0	0.96	1.61	0.9809	0.0014	0.016	0.0017	0.0001							fit_model_var_classes_outlier_class_110_6_12_15_0.1_25_400_9_1.0_1.0_balanced_with-noise-class_200.0_0.0_0.0_True_False_none_99_4__2_3_4_6	True	True	3	4	99.5
0658dfe2-407e-4b4d-ab01-d1314e1d352f	0	0	0.99	0.89	0.9969	0.0003	0.0023	0.0003	0.0002							fit_model_var_classes_outlier_class_110_6_12_15_0.1_25_400_9_1.0_1.0_balanced_with-noise-class_200.0_0.0_0.0_True_False_none_99_4__2_3_4_6	True	True	3	4	99.5
62b12936-4b66-42ad-a08f-fea8139e276f	0	0	0.99	1.63	0.9918	0.0023	0.0036	0.0019	0.0003							fit_model_var_classes_outlier_class_110_6_12_15_0.1_25_400_9_1.0_1.0_balanced_with-noise-class_200.0_0.0_0.0_True_False_none_99_4__2_3_4_6	True	True	3	4	99.5
00cd6068-412b-4974-8a54-1ab974a85e58	0	0	0.99	1.48	0.996	0.0006	0.002	0.0012	0.0002							fit_model_var_classes_outlier_class_110_6_12_15_0.1_25_400_9_1.0_1.0_balanced_with-noise-class_200.0_0.0_0.0_True_False_none_99_4__2_3_4_6	True	True	3	4	99.5
e9fa8f16-982c-4c85-b2cb-51ed0a0cb744	0	0	0.99	1.17	0.9969	0.0002	0.0021	0.0006	0.0001							fit_model_var_classes_outlier_class_110_6_12_15_0.1_25_400_9_1.0_1.0_balanced_with-noise-class_200.0_0.0_0.0_True_False_none_99_4__2_3_4_6	True	True	3	4	99.5
819dd72b-f345-4f96-928e-84bfbfd083ae	0	0	0.99	1.6	0.9966	0.0001	0.0026	0.0003	0.0004							fit_model_var_classes_outlier_class_110_6_12_15_0.1_25_400_9_1.0_1.0_balanced_with-noise-class_200.0_0.0_0.0_True_False_none_99_4__2_3_4_6	True	True	3	4	99.5
c48a1366-80f8-4b9d-97c0-55f2f7030a7a	0	0	0.91	4.65	0.9434	0.0011	0.0142	0.0048	0.0365							fit_model_var_classes_outlier_class_110_6_12_15_0.1_25_400_9_1.0_1.0_balanced_with-noise-class_200.0_0.0_0.0_True_False_none_99_4__2_3_4_6	True	True	3	4	99.5
8612edec-4b38-4f01-9f43-29a30f1d20e7	0	0	0.9	4.02	0.9223	0.0195	0.0263	0.0263	0.0057							fit_model_var_classes_outlier_class_110_6_12_15_0.1_25_400_9_1.0_1.0_balanced_with-noise-class_200.0_0.0_0.0_True_False_none_99_4__2_3_4_6	True	True	3	4	99.5
21407b83-976c-4984-9384-6c24955973f3	0	0	0.98	2.09	0.989	0.0005	0.0076	0.0019	0.0011							fit_model_var_classes_outlier_class_110_6_12_15_0.1_25_400_9_1.0_1.0_balanced_with-noise-class_200.0_0.0_0.0_True_False_none_99_4__2_3_4_6	True	True	3	4	99.5
d5e753ea-de14-4694-a28a-6320c33d29b5	0	0	1.0	0.6	0.9985	0.0001	0.0008	0.0005	0.0001							fit_model_var_classes_outlier_class_110_6_12_15_0.1_25_400_9_1.0_1.0_balanced_with-noise-class_200.0_0.0_0.0_True_False_none_99_4__2_3_4_6	True	True	3	4	99.5
f07c1b97-7af3-490f-a8b5-47ad673a743e	0	0	0.99	1.56	0.9947	0.0014	0.0018	0.0016	0.0004							fit_model_var_classes_outlier_class_110_6_12_15_0.1_25_400_9_1.0_1.0_balanced_with-noise-class_200.0_0.0_0.0_True_False_none_99_4__2_3_4_6	True	True	3	4	99.5
a0e489cd-9640-4dbb-9913-a030fb9f17a3	0	0	0.99	1.14	0.9965	0.0002	0.0026	0.0005	0.0002							fit_model_var_classes_outlier_class_110_6_12_15_0.1_25_400_9_1.0_1.0_balanced_with-noise-class_200.0_0.0_0.0_True_False_none_99_4__2_3_4_6	True	True	3	4	99.5
d96afdfc-7d35-47e7-946b-ba7a6a359426	0	0	0.99	2.32	0.9951	0.0002	0.0008	0.0022	0.0017							fit_model_var_classes_outlier_class_110_6_12_15_0.1_25_400_9_1.0_1.0_balanced_with-noise-class_200.0_0.0_0.0_True_False_none_99_4__2_3_4_6	True	True	3	4	99.5
02eadfb7-7ef8-464a-99f7-16725e6b1cbc	0	0	1.0	1.16	0.9979	0.0002	0.0011	0.0007	0.0001							fit_model_var_classes_outlier_class_110_6_12_15_0.1_25_400_9_1.0_1.0_balanced_with-noise-class_200.0_0.0_0.0_True_False_none_99_4__2_3_4_6	True	True	3	4	99.5
786f2867-76aa-4ffb-8ec2-900cfd197fe6	0	0	0.99	2.92	0.9963	0.0004	0.0003	0.0003	0.0027							fit_model_var_classes_outlier_class_110_6_12_15_0.1_25_400_9_1.0_1.0_balanced_with-noise-class_200.0_0.0_0.0_True_False_none_99_4__2_3_4_6	True	True	3	4	99.5
9e1481a5-51bd-49db-b661-fe71db65a3e0	0	0	0.96	2.46	0.9793	0.0014	0.0162	0.0021	0.001							fit_model_var_classes_outlier_class_110_6_12_15_0.1_25_400_9_1.0_1.0_balanced_with-noise-class_200.0_0.0_0.0_True_False_none_99_4__2_3_4_6	True	True	3	4	99.5
87e050ed-686f-4751-b0a2-40dd3eee8f63	0	0	0.99	4.65	0.9923	0.0004	0.002	0.0028	0.0026							fit_model_var_classes_outlier_class_110_6_12_15_0.1_25_400_9_1.0_1.0_balanced_with-noise-class_200.0_0.0_0.0_True_False_none_99_4__2_3_4_6	True	True	3	4	99.5
b5f24985-aaa3-40e0-a49e-0c673aff36dd	0	0	0.99	1.1	0.995	0.0006	0.0035	0.0005	0.0004							fit_model_var_classes_outlier_class_110_6_12_15_0.1_25_400_9_1.0_1.0_balanced_with-noise-class_200.0_0.0_0.0_True_False_none_99_4__2_3_4_6	True	True	3	4	99.5
518063c4-1a63-40b2-a74f-5b027749d662	0	0	0.95	3.51	0.9706	0.0009	0.0057	0.0043	0.0185							fit_model_var_classes_outlier_class_110_6_12_15_0.1_25_400_9_1.0_1.0_balanced_with-noise-class_200.0_0.0_0.0_True_False_none_99_4__2_3_4_6	True	True	3	4	99.5
2c35bbab-7fa6-4650-bf1a-270298ececba	0	0	0.98	2.54	0.9827	0.0076	0.0045	0.0046	0.0006							fit_model_var_classes_outlier_class_110_6_12_15_0.1_25_400_9_1.0_1.0_balanced_with-noise-class_200.0_0.0_0.0_True_False_none_99_4__2_3_4_6	True	True	3	4	99.5
88327d52-0211-418b-8747-6a42285bd47c	0	0	0.99	2.26	0.9951	0.0004	0.0021	0.0004	0.002							fit_model_var_classes_outlier_class_110_6_12_15_0.1_25_400_9_1.0_1.0_balanced_with-noise-class_200.0_0.0_0.0_True_False_none_99_4__2_3_4_6	True	True	3	4	99.5
ee39de2e-cd42-41b3-b9a4-be297e5d0bc1	0	0	0.93	5.49	0.9549	0.0016	0.0204	0.0073	0.0159							fit_model_var_classes_outlier_class_110_6_12_15_0.1_25_400_9_1.0_1.0_balanced_with-noise-class_200.0_0.0_0.0_True_False_none_99_4__2_3_4_6	True	True	3	4	99.5
4b647e8c-6229-4ce6-8543-36d8e1baf621	0	0	0.95	2.68	0.9731	0.0022	0.0197	0.0039	0.0011							fit_model_var_classes_outlier_class_110_6_12_15_0.1_25_400_9_1.0_1.0_balanced_with-noise-class_200.0_0.0_0.0_True_False_none_99_4__2_3_4_6	True	True	3	4	99.5
125505ac-3a4a-4819-bcec-c0c54e7ad073	0	0	0.99	2.14	0.9953	0.0011	0.0022	0.0007	0.0007							fit_model_var_classes_outlier_class_110_6_12_15_0.1_25_400_9_1.0_1.0_balanced_with-noise-class_200.0_0.0_0.0_True_False_none_99_4__2_3_4_6	True	True	3	4	99.5
b0423ebd-6ab6-4675-a7f7-d92805cd4a6b	0	0	1.0	0.95	0.9972	0.0001	0.0011	0.0015	0.0002							fit_model_var_classes_outlier_class_110_6_12_15_0.1_25_400_9_1.0_1.0_balanced_with-noise-class_200.0_0.0_0.0_True_False_none_99_4__2_3_4_6	True	True	3	4	99.5
8833800a-e87f-46fa-b1d3-87fe480feb7c	0	0	1.0	1.39	0.999	0.0001	0.0004	0.0004	0.0001							fit_model_var_classes_outlier_class_110_6_12_15_0.1_25_400_9_1.0_1.0_balanced_with-noise-class_200.0_0.0_0.0_True_False_none_99_4__2_3_4_6	True	True	3	4	99.5
c3b364b6-7347-45b2-bcbf-ea8bc2d88944	0	0	0.98	3.37	0.9855	0.0009	0.0095	0.0023	0.0017							fit_model_var_classes_outlier_class_110_6_12_15_0.1_25_400_9_1.0_1.0_balanced_with-noise-class_200.0_0.0_0.0_True_False_none_99_4__2_3_4_6	True	True	3	4	99.5
96a4cfac-d021-4c67-8a33-27934eb38796	0	0	0.99	2.39	0.9961	0.0009	0.0012	0.001	0.0009							fit_model_var_classes_outlier_class_110_6_12_15_0.1_25_400_9_1.0_1.0_balanced_with-noise-class_200.0_0.0_0.0_True_False_none_99_4__2_3_4_6	True	True	3	4	99.5
b18bdeab-55f9-4467-83ed-55bf90b778c1	0	0	0.97	1.98	0.9828	0.0006	0.0068	0.0094	0.0003							fit_model_var_classes_outlier_class_110_6_12_15_0.1_25_400_9_1.0_1.0_balanced_with-noise-class_200.0_0.0_0.0_True_False_none_99_4__2_3_4_6	True	True	3	4	99.5
6b8c0177-fd80-4365-bdef-9d9bab360a95	0	0	0.98	2.84	0.9837	0.0015	0.007	0.0049	0.003							fit_model_var_classes_outlier_class_110_6_12_15_0.1_25_400_9_1.0_1.0_balanced_with-noise-class_200.0_0.0_0.0_True_False_none_99_4__2_3_4_6	True	True	3	4	99.5
e6ad0e2d-5ea7-4edf-be22-d6b91946417c	0	0	0.71	4.51	0.8263	0.0072	0.1211	0.036	0.0094							fit_model_var_classes_outlier_class_110_6_12_15_0.1_25_400_9_1.0_1.0_balanced_with-noise-class_200.0_0.0_0.0_True_False_none_99_4__2_3_4_6	True	True	3	4	99.5
8e4b9ada-982d-453a-9b87-2507e92fece9	0	0	0.99	1.19	0.9969	0.0006	0.002	0.0002	0.0002							fit_model_var_classes_outlier_class_110_6_12_15_0.1_25_400_9_1.0_1.0_balanced_with-noise-class_200.0_0.0_0.0_True_False_none_99_4__2_3_4_6	True	True	3	4	99.5
05101d08-ae6c-4c74-9c90-0dd93849398b	0	0	0.87	5.95	0.9139	0.009	0.03	0.0073	0.0398							fit_model_var_classes_outlier_class_110_6_12_15_0.1_25_400_9_1.0_1.0_balanced_with-noise-class_200.0_0.0_0.0_True_False_none_99_4__2_3_4_6	True	True	3	4	99.5
1bf1c783-cdfc-4d7e-a31e-40d473a6728f	0	0	1.0	0.92	0.9985	0.0002	0.0008	0.0002	0.0003							fit_model_var_classes_outlier_class_110_6_12_15_0.1_25_400_9_1.0_1.0_balanced_with-noise-class_200.0_0.0_0.0_True_False_none_99_4__2_3_4_6	True	True	3	4	99.5
f5a70450-2b31-4b03-8820-22b8b2dccb71	0	0	0.93	5.61	0.9535	0.0024	0.0158	0.0046	0.0238							fit_model_var_classes_outlier_class_110_6_12_15_0.1_25_400_9_1.0_1.0_balanced_with-noise-class_200.0_0.0_0.0_True_False_none_99_4__2_3_4_6	True	True	3	4	99.5
38530ea4-f562-411e-976c-d715199164f7	0	0	0.98	2.83	0.9882	0.001	0.0055	0.0016	0.0037							fit_model_var_classes_outlier_class_110_6_12_15_0.1_25_400_9_1.0_1.0_balanced_with-noise-class_200.0_0.0_0.0_True_False_none_99_4__2_3_4_6	True	True	3	4	99.5
9808fa63-f018-403c-a2d6-93925d6786e2	0	0	1.0	0.9	0.9986	0.0002	0.0007	0.0005	0.0001							fit_model_var_classes_outlier_class_110_6_12_15_0.1_25_400_9_1.0_1.0_balanced_with-noise-class_200.0_0.0_0.0_True_False_none_99_4__2_3_4_6	True	True	3	4	99.5
25fb7ede-8e7a-4141-ab3b-5669ff8fc717	0	0	0.98	3.9	0.9871	0.0011	0.0048	0.0017	0.0053							fit_model_var_classes_outlier_class_110_6_12_15_0.1_25_400_9_1.0_1.0_balanced_with-noise-class_200.0_0.0_0.0_True_False_none_99_4__2_3_4_6	True	True	3	4	99.5
c402fdd2-d4bd-40c7-b7bb-473478e69a4d	0	0	1.0	0.91	0.9977	0.0004	0.0012	0.0006	0.0001							fit_model_var_classes_outlier_class_110_6_12_15_0.1_25_400_9_1.0_1.0_balanced_with-noise-class_200.0_0.0_0.0_True_False_none_99_4__2_3_4_6	True	True	3	4	99.5
26d0f1c2-83a8-404b-9bf1-4ecc0f25293b	0	0	0.99	1.91	0.9961	0.0007	0.0017	0.0009	0.0006							fit_model_var_classes_outlier_class_110_6_12_15_0.1_25_400_9_1.0_1.0_balanced_with-noise-class_200.0_0.0_0.0_True_False_none_99_4__2_3_4_6	True	True	3	4	99.5
7a1cacea-a323-439e-9953-517236cdfe6e	0	0	0.82	5.37	0.8995	0.0057	0.0745	0.0118	0.0085							fit_model_var_classes_outlier_class_110_6_12_15_0.1_25_400_9_1.0_1.0_balanced_with-noise-class_200.0_0.0_0.0_True_False_none_99_4__2_3_4_6	True	True	3	4	99.5
05b3e19c-33d5-4fa4-a833-7678b6dbf895	0	0	0.97	3.46	0.9821	0.0047	0.0091	0.0019	0.0022							fit_model_var_classes_outlier_class_110_6_12_15_0.1_25_400_9_1.0_1.0_balanced_with-noise-class_200.0_0.0_0.0_True_False_none_99_4__2_3_4_6	True	True	3	4	99.5
a152791d-c8d7-4cf5-a90f-7e89aaaf8aea	0	0	0.97	1.67	0.9771	0.0062	0.0116	0.0047	0.0005							fit_model_var_classes_outlier_class_110_6_12_15_0.1_25_400_9_1.0_1.0_balanced_with-noise-class_200.0_0.0_0.0_True_False_none_99_4__2_3_4_6	True	True	3	4	99.5
0404a5c6-55cd-4426-9222-3f38e57bb2c1	0	0	1.0	2.15	0.998	0.0009	0.0006	0.0004	0.0002							fit_model_var_classes_outlier_class_110_6_12_15_0.1_25_400_9_1.0_1.0_balanced_with-noise-class_200.0_0.0_0.0_True_False_none_99_4__2_3_4_6	True	True	3	4	99.5
b557ca4d-00b6-4607-98cf-f48f8cd258e8	0	0	0.97	5.1	0.9777	0.0046	0.0082	0.0029	0.0066							fit_model_var_classes_outlier_class_110_6_12_15_0.1_25_400_9_1.0_1.0_balanced_with-noise-class_200.0_0.0_0.0_True_False_none_99_4__2_3_4_6	True	True	3	4	99.5
dc894ef0-f237-45bf-9925-ab4d3fce4622	0	0	0.99	2.12	0.9939	0.0002	0.0024	0.0026	0.0008							fit_model_var_classes_outlier_class_110_6_12_15_0.1_25_400_9_1.0_1.0_balanced_with-noise-class_200.0_0.0_0.0_True_False_none_99_4__2_3_4_6	True	True	3	4	99.5
bf8102a7-cedb-4643-8f51-5a186237b0be	0	0	0.97	2.62	0.9823	0.0054	0.009	0.003	0.0004							fit_model_var_classes_outlier_class_110_6_12_15_0.1_25_400_9_1.0_1.0_balanced_with-noise-class_200.0_0.0_0.0_True_False_none_99_4__2_3_4_6	True	True	3	4	99.5
eec6f01c-f016-4851-b08d-5c167e2dcd0d	0	0	1.0	0.43	0.9986	0.0004	0.0007	0.0003	0.0001							fit_model_var_classes_outlier_class_110_6_12_15_0.1_25_400_9_1.0_1.0_balanced_with-noise-class_200.0_0.0_0.0_True_False_none_99_4__2_3_4_6	True	True	3	4	99.5
3fdc2b54-8d85-470a-a86f-7f4bdc260dba	0	0	0.99	0.78	0.9938	0.0018	0.0025	0.0019	0.0001							fit_model_var_classes_outlier_class_110_6_12_15_0.1_25_400_9_1.0_1.0_balanced_with-noise-class_200.0_0.0_0.0_True_False_none_99_4__2_3_4_6	True	True	3	4	99.5
bb59ec05-3817-4631-a8c3-f0e401b701dd	0	0	1.0	1.19	0.9983	0.0001	0.0008	0.0006	0.0001							fit_model_var_classes_outlier_class_110_6_12_15_0.1_25_400_9_1.0_1.0_balanced_with-noise-class_200.0_0.0_0.0_True_False_none_99_4__2_3_4_6	True	True	3	4	99.5
fa442df3-5706-40c1-8a47-b884c5a5c012	0	0	1.0	1.9	0.997	0.0008	0.001	0.0007	0.0005							fit_model_var_classes_outlier_class_110_6_12_15_0.1_25_400_9_1.0_1.0_balanced_with-noise-class_200.0_0.0_0.0_True_False_none_99_4__2_3_4_6	True	True	3	4	99.5
fbc8bf54-aa03-4dfb-9c3b-0579b7dccafd	0	0	0.95	4.41	0.9707	0.0017	0.0182	0.0057	0.0037							fit_model_var_classes_outlier_class_110_6_12_15_0.1_25_400_9_1.0_1.0_balanced_with-noise-class_200.0_0.0_0.0_True_False_none_99_4__2_3_4_6	True	True	3	4	99.5
d71863d8-c1c6-402a-8d57-ab848921a936	0	0	0.95	1.69	0.9738	0.0194	0.0054	0.0012	0.0002							fit_model_var_classes_outlier_class_110_6_12_15_0.1_25_400_9_1.0_1.0_balanced_with-noise-class_200.0_0.0_0.0_True_False_none_99_4__2_3_4_6	True	True	3	4	99.5
62df910a-a6ad-4100-b14f-bf9dd68358de	0	0	1.0	1.0	0.9981	0.0001	0.0011	0.0003	0.0003							fit_model_var_classes_outlier_class_110_6_12_15_0.1_25_400_9_1.0_1.0_balanced_with-noise-class_200.0_0.0_0.0_True_False_none_99_4__2_3_4_6	True	True	3	4	99.5
8171de38-f01a-43d5-bb25-d8b8fc770fa1	0	0	0.98	0.59	0.9903	0.0017	0.0071	0.0006	0.0002							fit_model_var_classes_outlier_class_110_6_12_15_0.1_25_400_9_1.0_1.0_balanced_with-noise-class_200.0_0.0_0.0_True_False_none_99_4__2_3_4_6	True	True	3	4	99.5
8a57f7c6-ebcf-4cd4-b1c4-b939d03b5e27	0	0	0.98	2.2	0.985	0.0079	0.0032	0.0036	0.0002							fit_model_var_classes_outlier_class_110_6_12_15_0.1_25_400_9_1.0_1.0_balanced_with-noise-class_200.0_0.0_0.0_True_False_none_99_4__2_3_4_6	True	True	3	4	99.5
d7c793ce-cae3-41b0-816e-3ae4dbc016a7	0	0	1.0	0.45	0.9978	0.0006	0.001	0.0004	0.0002							fit_model_var_classes_outlier_class_110_6_12_15_0.1_25_400_9_1.0_1.0_balanced_with-noise-class_200.0_0.0_0.0_True_False_none_99_4__2_3_4_6	True	True	3	4	99.5
f7fc9d4d-64c2-47d2-a39d-0a6100471a8f	0	0	0.99	1.15	0.9968	0.0002	0.0008	0.002	0.0002							fit_model_var_classes_outlier_class_110_6_12_15_0.1_25_400_9_1.0_1.0_balanced_with-noise-class_200.0_0.0_0.0_True_False_none_99_4__2_3_4_6	True	True	3	4	99.5
f8dc8c00-468b-4723-b3d7-9948b56720f2	0	0	0.94	1.73	0.9623	0.0245	0.0072	0.0053	0.0007							fit_model_var_classes_outlier_class_110_6_12_15_0.1_25_400_9_1.0_1.0_balanced_with-noise-class_200.0_0.0_0.0_True_False_none_99_4__2_3_4_6	True	True	3	4	99.5
67d4297d-4cda-47db-98e2-df8d53384f80	0	0	1.0	1.38	0.9981	0.0002	0.0011	0.0004	0.0002							fit_model_var_classes_outlier_class_110_6_12_15_0.1_25_400_9_1.0_1.0_balanced_with-noise-class_200.0_0.0_0.0_True_False_none_99_4__2_3_4_6	True	True	3	4	99.5
cae785a6-75d2-4124-807d-f33db6362ef2	0	0	0.99	3.18	0.9925	0.0005	0.0008	0.0034	0.0029							fit_model_var_classes_outlier_class_110_6_12_15_0.1_25_400_9_1.0_1.0_balanced_with-noise-class_200.0_0.0_0.0_True_False_none_99_4__2_3_4_6	True	True	3	4	99.5
e11c4acd-99f7-4234-8098-047c70585f95	0	0	0.89	5.22	0.9345	0.0029	0.0147	0.007	0.0409							fit_model_var_classes_outlier_class_110_6_12_15_0.1_25_400_9_1.0_1.0_balanced_with-noise-class_200.0_0.0_0.0_True_False_none_99_4__2_3_4_6	True	True	3	4	99.5
92520ed9-3ca3-4183-aad8-b3b6ae78663b	0	0	1.0	0.95	0.9973	0.0012	0.0008	0.0006	0.0002							fit_model_var_classes_outlier_class_110_6_12_15_0.1_25_400_9_1.0_1.0_balanced_with-noise-class_200.0_0.0_0.0_True_False_none_99_4__2_3_4_6	True	True	3	4	99.5
488271b2-2190-40be-b788-aed891d7adcf	0	0	0.98	2.63	0.9865	0.002	0.0098	0.0011	0.0006							fit_model_var_classes_outlier_class_110_6_12_15_0.1_25_400_9_1.0_1.0_balanced_with-noise-class_200.0_0.0_0.0_True_False_none_99_4__2_3_4_6	True	True	3	4	99.5
6a591c49-cf83-425b-b0ee-c95c1f5cd48d	0	0	0.94	3.09	0.9624	0.021	0.0124	0.0029	0.0014							fit_model_var_classes_outlier_class_110_6_12_15_0.1_25_400_9_1.0_1.0_balanced_with-noise-class_200.0_0.0_0.0_True_False_none_99_4__2_3_4_6	True	True	3	4	99.5
aad3bd4c-c0de-4f98-97b0-270091e756ee	0	0	1.0	1.29	0.9975	0.0002	0.0011	0.0009	0.0002							fit_model_var_classes_outlier_class_110_6_12_15_0.1_25_400_9_1.0_1.0_balanced_with-noise-class_200.0_0.0_0.0_True_False_none_99_4__2_3_4_6	True	True	3	4	99.5
3a873b40-3881-46c2-b855-f93ee4be6a83	0	0	0.99	1.19	0.9946	0.0027	0.0016	0.001	0.0001							fit_model_var_classes_outlier_class_110_6_12_15_0.1_25_400_9_1.0_1.0_balanced_with-noise-class_200.0_0.0_0.0_True_False_none_99_4__2_3_4_6	True	True	3	4	99.5
7427ef2d-427e-46d4-8195-c9612dd1ea5f	0	0	0.99	1.57	0.9947	0.0018	0.0026	0.0006	0.0003							fit_model_var_classes_outlier_class_110_6_12_15_0.1_25_400_9_1.0_1.0_balanced_with-noise-class_200.0_0.0_0.0_True_False_none_99_4__2_3_4_6	True	True	3	4	99.5
11c08d98-3689-4ead-89ed-ec4b48ca5e35	0	0	0.96	3.0	0.973	0.0029	0.0164	0.006	0.0017							fit_model_var_classes_outlier_class_110_6_12_15_0.1_25_400_9_1.0_1.0_balanced_with-noise-class_200.0_0.0_0.0_True_False_none_99_4__2_3_4_6	True	True	3	4	99.5
484305b8-200d-476d-afa1-88a6844b4630	0	0	1.0	1.0	0.9974	0.0002	0.0012	0.0011	0.0002							fit_model_var_classes_outlier_class_110_6_12_15_0.1_25_400_9_1.0_1.0_balanced_with-noise-class_200.0_0.0_0.0_True_False_none_99_4__2_3_4_6	True	True	3	4	99.5
4208576b-199d-445a-8cb6-74c84aaef969	0	0	0.98	5.22	0.9875	0.0011	0.0051	0.0028	0.0035							fit_model_var_classes_outlier_class_110_6_12_15_0.1_25_400_9_1.0_1.0_balanced_with-noise-class_200.0_0.0_0.0_True_False_none_99_4__2_3_4_6	True	True	3	4	99.5
607c4e17-cbd8-4ea5-849c-8ca35da1ae8a	0	0	1.0	1.47	0.9973	0.0002	0.0016	0.0003	0.0007							fit_model_var_classes_outlier_class_110_6_12_15_0.1_25_400_9_1.0_1.0_balanced_with-noise-class_200.0_0.0_0.0_True_False_none_99_4__2_3_4_6	True	True	3	4	99.5
3e0c70a0-37bb-422d-bb3e-acc05facff4d	0	0	0.99	2.27	0.9952	0.0004	0.0019	0.0018	0.0006							fit_model_var_classes_outlier_class_110_6_12_15_0.1_25_400_9_1.0_1.0_balanced_with-noise-class_200.0_0.0_0.0_True_False_none_99_4__2_3_4_6	True	True	3	4	99.5
01b213b2-e340-48a1-b03a-6447f20aa2fb	0	0	0.98	4.15	0.983	0.0045	0.0069	0.0013	0.0043							fit_model_var_classes_outlier_class_110_6_12_15_0.1_25_400_9_1.0_1.0_balanced_with-noise-class_200.0_0.0_0.0_True_False_none_99_4__2_3_4_6	True	True	3	4	99.5
8e92583d-67ae-4d31-a839-48af943d040d	0	0	1.0	0.48	0.9993	0.0001	0.0003	0.0001	0.0001							fit_model_var_classes_outlier_class_110_6_12_15_0.1_25_400_9_1.0_1.0_balanced_with-noise-class_200.0_0.0_0.0_True_False_none_99_4__2_3_4_6	True	True	3	4	99.5
137850fe-f40b-4bef-a90f-f200de3cb001	0	0	0.99	1.38	0.9946	0.0005	0.0024	0.0022	0.0004							fit_model_var_classes_outlier_class_110_6_12_15_0.1_25_400_9_1.0_1.0_balanced_with-noise-class_200.0_0.0_0.0_True_False_none_99_4__2_3_4_6	True	True	3	4	99.5
f87ff726-5234-47dc-922b-7ad2664d8694	0	0	1.0	0.53	0.9977	0.0003	0.0008	0.001	0.0002							fit_model_var_classes_outlier_class_110_6_12_15_0.1_25_400_9_1.0_1.0_balanced_with-noise-class_200.0_0.0_0.0_True_False_none_99_4__2_3_4_6	True	True	3	4	99.5
17c59ef1-2237-4741-bdf2-5c634cba17c4	0	0	0.99	2.3	0.9926	0.0002	0.0028	0.0027	0.0017							fit_model_var_classes_outlier_class_110_6_12_15_0.1_25_400_9_1.0_1.0_balanced_with-noise-class_200.0_0.0_0.0_True_False_none_99_4__2_3_4_6	True	True	3	4	99.5
8b4fa94e-10f4-4b4e-a284-67542584dfc5	0	0	1.0	1.79	0.9987	0.0002	0.0004	0.0004	0.0003							fit_model_var_classes_outlier_class_110_6_12_15_0.1_25_400_9_1.0_1.0_balanced_with-noise-class_200.0_0.0_0.0_True_False_none_99_4__2_3_4_6	True	True	3	4	99.5
d6e5a31d-1224-40f6-a579-3e5d2f73afa4	0	0	1.0	1.38	0.9989	0.0002	0.0005	0.0002	0.0001							fit_model_var_classes_outlier_class_110_6_12_15_0.1_25_400_9_1.0_1.0_balanced_with-noise-class_200.0_0.0_0.0_True_False_none_99_4__2_3_4_6	True	True	3	4	99.5
2dda9eca-7d47-4fdd-85a8-916c73f97283	0	0	0.99	0.91	0.993	0.0002	0.0059	0.0007	0.0002							fit_model_var_classes_outlier_class_110_6_12_15_0.1_25_400_9_1.0_1.0_balanced_with-noise-class_200.0_0.0_0.0_True_False_none_99_4__2_3_4_6	True	True	3	4	99.5
799c5c95-ad52-48d6-a80a-5742557e70bb	0	0	1.0	1.44	0.9967	0.0006	0.0016	0.0009	0.0001							fit_model_var_classes_outlier_class_110_6_12_15_0.1_25_400_9_1.0_1.0_balanced_with-noise-class_200.0_0.0_0.0_True_False_none_99_4__2_3_4_6	True	True	3	4	99.5
4cf7ef5b-a4f3-4a5c-894b-059c25e690eb	0	0	0.99	1.54	0.9946	0.0012	0.0025	0.0009	0.0008							fit_model_var_classes_outlier_class_110_6_12_15_0.1_25_400_9_1.0_1.0_balanced_with-noise-class_200.0_0.0_0.0_True_False_none_99_4__2_3_4_6	True	True	3	4	99.5
2f3e1861-ab39-49d4-b45b-3b85170b1d6c	0	0	0.98	3.48	0.9869	0.0008	0.0082	0.001	0.0031							fit_model_var_classes_outlier_class_110_6_12_15_0.1_25_400_9_1.0_1.0_balanced_with-noise-class_200.0_0.0_0.0_True_False_none_99_4__2_3_4_6	True	True	3	4	99.5
ccc029cb-b421-4fd7-bcb1-fd508f21a906	0	0	0.52	8.51	0.6447	0.0299	0.0941	0.1047	0.1266							fit_model_var_classes_outlier_class_110_6_12_15_0.1_25_400_9_1.0_1.0_balanced_with-noise-class_200.0_0.0_0.0_True_False_none_99_4__2_3_4_6	True	True	3	4	99.5
4a287af5-db21-47c0-b1ce-12e86f8f560a	0	0	1.0	0.22	0.9993	0.0001	0.0003	0.0003	0.0							fit_model_var_classes_outlier_class_110_6_12_15_0.1_25_400_9_1.0_1.0_balanced_with-noise-class_200.0_0.0_0.0_True_False_none_99_4__2_3_4_6	True	True	3	4	99.5
e76c205f-cdc6-4846-b135-332d69065c53	0	0	0.7	3.91	0.8386	0.002	0.1427	0.0134	0.0033							fit_model_var_classes_outlier_class_110_6_12_15_0.1_25_400_9_1.0_1.0_balanced_with-noise-class_200.0_0.0_0.0_True_False_none_99_4__2_3_4_6	True	True	3	4	99.5
7a0b1bb1-3e57-418d-93c6-8711debd3262	0	0	1.0	0.93	0.9979	0.0003	0.0012	0.0004	0.0001							fit_model_var_classes_outlier_class_110_6_12_15_0.1_25_400_9_1.0_1.0_balanced_with-noise-class_200.0_0.0_0.0_True_False_none_99_4__2_3_4_6	True	True	3	4	99.5
5989aeb9-9467-4d8b-9e28-28c02361cfd8	0	0	1.0	0.6	0.9969	0.0003	0.0018	0.0009	0.0002							fit_model_var_classes_outlier_class_110_6_12_15_0.1_25_400_9_1.0_1.0_balanced_with-noise-class_200.0_0.0_0.0_True_False_none_99_4__2_3_4_6	True	True	3	4	99.5
bdd62ba5-8b59-4b8e-8a03-fb6abc2b730a	0	0	1.0	0.66	0.9988	0.0001	0.0006	0.0002	0.0003							fit_model_var_classes_outlier_class_110_6_12_15_0.1_25_400_9_1.0_1.0_balanced_with-noise-class_200.0_0.0_0.0_True_False_none_99_4__2_3_4_6	True	True	3	4	99.5
407e64c1-faad-4527-9133-c5329a754fea	0	0	0.96	2.9	0.9747	0.0012	0.019	0.0025	0.0027							fit_model_var_classes_outlier_class_110_6_12_15_0.1_25_400_9_1.0_1.0_balanced_with-noise-class_200.0_0.0_0.0_True_False_none_99_4__2_3_4_6	True	True	3	4	99.5
6fcbda00-f16f-477b-bc20-6ce49300e26e	0	0	1.0	0.55	0.9986	0.0002	0.0005	0.0006	0.0001							fit_model_var_classes_outlier_class_110_6_12_15_0.1_25_400_9_1.0_1.0_balanced_with-noise-class_200.0_0.0_0.0_True_False_none_99_4__2_3_4_6	True	True	3	4	99.5
b4d44066-3742-4690-8591-9ebc2b2f82d4	0	0	1.0	3.08	0.9974	0.0001	0.0002	0.0012	0.001							fit_model_var_classes_outlier_class_110_6_12_15_0.1_25_400_9_1.0_1.0_balanced_with-noise-class_200.0_0.0_0.0_True_False_none_99_4__2_3_4_6	True	True	3	4	99.5
2cb9314f-a597-41b0-a759-33825df2bc3a	0	0	0.99	1.98	0.9917	0.0011	0.0022	0.0048	0.0002							fit_model_var_classes_outlier_class_110_6_12_15_0.1_25_400_9_1.0_1.0_balanced_with-noise-class_200.0_0.0_0.0_True_False_none_99_4__2_3_4_6	True	True	3	4	99.5
4c1ed35f-7236-4ba0-9855-ee2afb760827	0	0	0.97	1.36	0.98	0.0138	0.0048	0.0013	0.0002							fit_model_var_classes_outlier_class_110_6_12_15_0.1_25_400_9_1.0_1.0_balanced_with-noise-class_200.0_0.0_0.0_True_False_none_99_4__2_3_4_6	True	True	3	4	99.5
39e7a3a6-7a41-40d8-8326-2067b2c49801	0	0	0.99	2.02	0.9959	0.0012	0.0022	0.0006	0.0001							fit_model_var_classes_outlier_class_110_6_12_15_0.1_25_400_9_1.0_1.0_balanced_with-noise-class_200.0_0.0_0.0_True_False_none_99_4__2_3_4_6	True	True	3	4	99.5
704acbaa-d0f2-4ae8-901b-62de698e4797	0	0	1.0	1.46	0.998	0.0002	0.0006	0.0007	0.0005							fit_model_var_classes_outlier_class_110_6_12_15_0.1_25_400_9_1.0_1.0_balanced_with-noise-class_200.0_0.0_0.0_True_False_none_99_4__2_3_4_6	True	True	3	4	99.5
d5e6bc10-0e7b-4d29-90b6-b20d5bfb66c6	0	0	1.0	0.23	0.9989	0.0004	0.0004	0.0002	0.0001							fit_model_var_classes_outlier_class_110_6_12_15_0.1_25_400_9_1.0_1.0_balanced_with-noise-class_200.0_0.0_0.0_True_False_none_99_4__2_3_4_6	True	True	3	4	99.5
628fe085-bd72-4d12-8b40-9ad3ea915a9e	0	0	0.98	2.82	0.9856	0.0004	0.0036	0.0099	0.0005							fit_model_var_classes_outlier_class_110_6_12_15_0.1_25_400_9_1.0_1.0_balanced_with-noise-class_200.0_0.0_0.0_True_False_none_99_4__2_3_4_6	True	True	3	4	99.5
cee6d184-3c97-438b-8f97-d9679d42d1ca	0	0	0.99	1.44	0.9951	0.0011	0.002	0.0015	0.0003							fit_model_var_classes_outlier_class_110_6_12_15_0.1_25_400_9_1.0_1.0_balanced_with-noise-class_200.0_0.0_0.0_True_False_none_99_4__2_3_4_6	True	True	3	4	99.5
b31e6ac8-cd9c-4421-90b6-1d0e0019f784	0	0	0.98	4.23	0.9892	0.0014	0.0039	0.0008	0.0047							fit_model_var_classes_outlier_class_110_6_12_15_0.1_25_400_9_1.0_1.0_balanced_with-noise-class_200.0_0.0_0.0_True_False_none_99_4__2_3_4_6	True	True	3	4	99.5
b0a24c1f-9bae-4f97-88aa-93ae8ae296ba	0	0	1.0	1.15	0.9983	0.0004	0.0007	0.0004	0.0002							fit_model_var_classes_outlier_class_110_6_12_15_0.1_25_400_9_1.0_1.0_balanced_with-noise-class_200.0_0.0_0.0_True_False_none_99_4__2_3_4_6	True	True	3	4	99.5
fb8f46cc-6993-4445-8b0f-cfbd9a38c703	0	0	0.99	1.99	0.9938	0.0012	0.0034	0.0013	0.0003							fit_model_var_classes_outlier_class_110_6_12_15_0.1_25_400_9_1.0_1.0_balanced_with-noise-class_200.0_0.0_0.0_True_False_none_99_4__2_3_4_6	True	True	3	4	99.5
0adc1eb1-fc68-4b74-985a-93289ef101e9	0	0	0.91	5.36	0.9447	0.0036	0.0124	0.003	0.0363							fit_model_var_classes_outlier_class_110_6_12_15_0.1_25_400_9_1.0_1.0_balanced_with-noise-class_200.0_0.0_0.0_True_False_none_99_4__2_3_4_6	True	True	3	4	99.5
41d22e67-8fcf-4033-b6a9-3b09429d61ce	0	0	0.99	2.47	0.9947	0.0012	0.0018	0.0021	0.0002							fit_model_var_classes_outlier_class_110_6_12_15_0.1_25_400_9_1.0_1.0_balanced_with-noise-class_200.0_0.0_0.0_True_False_none_99_4__2_3_4_6	True	True	3	4	99.5
5d19329f-52ec-4fcd-a91c-ac0ebd09854f	0	0	0.98	2.36	0.9873	0.0009	0.0102	0.0013	0.0002							fit_model_var_classes_outlier_class_110_6_12_15_0.1_25_400_9_1.0_1.0_balanced_with-noise-class_200.0_0.0_0.0_True_False_none_99_4__2_3_4_6	True	True	3	4	99.5
50ce30d6-7cd2-4e3d-9ce9-10c5c6d7c921	0	0	0.97	3.89	0.977	0.0041	0.007	0.0064	0.0056							fit_model_var_classes_outlier_class_110_6_12_15_0.1_25_400_9_1.0_1.0_balanced_with-noise-class_200.0_0.0_0.0_True_False_none_99_4__2_3_4_6	True	True	3	4	99.5
c7fa9a23-0b6b-469d-970a-c5836188e6f1	0	0	0.99	2.27	0.9956	0.0009	0.0024	0.0005	0.0006							fit_model_var_classes_outlier_class_110_6_12_15_0.1_25_400_9_1.0_1.0_balanced_with-noise-class_200.0_0.0_0.0_True_False_none_99_4__2_3_4_6	True	True	3	4	99.5
53b9c124-5963-4136-8597-bd97af4be87f	0	0	1.0	0.71	0.9973	0.0001	0.0013	0.0011	0.0002							fit_model_var_classes_outlier_class_110_6_12_15_0.1_25_400_9_1.0_1.0_balanced_with-noise-class_200.0_0.0_0.0_True_False_none_99_4__2_3_4_6	True	True	3	4	99.5
2a13cde0-e4cc-451e-b033-d58af43204ed	0	0	0.96	5.74	0.9714	0.0026	0.0116	0.0067	0.0078							fit_model_var_classes_outlier_class_110_6_12_15_0.1_25_400_9_1.0_1.0_balanced_with-noise-class_200.0_0.0_0.0_True_False_none_99_4__2_3_4_6	True	True	3	4	99.5
12185a42-b06a-4227-a081-782bdcdee870	0	0	0.99	2.06	0.994	0.0005	0.0023	0.0029	0.0003							fit_model_var_classes_outlier_class_110_6_12_15_0.1_25_400_9_1.0_1.0_balanced_with-noise-class_200.0_0.0_0.0_True_False_none_99_4__2_3_4_6	True	True	3	4	99.5
92ea3ac3-4ce8-4cae-8d08-3f5079f794e3	0	0	1.0	1.45	0.9976	0.0001	0.0013	0.0005	0.0005							fit_model_var_classes_outlier_class_110_6_12_15_0.1_25_400_9_1.0_1.0_balanced_with-noise-class_200.0_0.0_0.0_True_False_none_99_4__2_3_4_6	True	True	3	4	99.5
a7f13cb1-9707-43a0-a086-c6e96881e104	0	0	1.0	0.53	0.9981	0.0009	0.0006	0.0003	0.0001							fit_model_var_classes_outlier_class_110_6_12_15_0.1_25_400_9_1.0_1.0_balanced_with-noise-class_200.0_0.0_0.0_True_False_none_99_4__2_3_4_6	True	True	3	4	99.5
69d82cc8-dfdc-4bb9-89cd-f51d2a85963e	0	0	1.0	1.4	0.998	0.0003	0.001	0.0003	0.0004							fit_model_var_classes_outlier_class_110_6_12_15_0.1_25_400_9_1.0_1.0_balanced_with-noise-class_200.0_0.0_0.0_True_False_none_99_4__2_3_4_6	True	True	3	4	99.5
9dd8de7a-eb58-40d9-a9da-9a67c195315d	0	0	1.0	1.77	0.9972	0.001	0.0013	0.0004	0.0001							fit_model_var_classes_outlier_class_110_6_12_15_0.1_25_400_9_1.0_1.0_balanced_with-noise-class_200.0_0.0_0.0_True_False_none_99_4__2_3_4_6	True	True	3	4	99.5
e9836462-1f9d-4e33-b60e-79bacdef0b3f	0	0	0.99	2.84	0.9907	0.0004	0.0038	0.0024	0.0026							fit_model_var_classes_outlier_class_110_6_12_15_0.1_25_400_9_1.0_1.0_balanced_with-noise-class_200.0_0.0_0.0_True_False_none_99_4__2_3_4_6	True	True	3	4	99.5
6e802268-0649-4b8c-a932-ffb9a06a4e83	0	0	1.0	1.3	0.997	0.0007	0.0013	0.0007	0.0002							fit_model_var_classes_outlier_class_110_6_12_15_0.1_25_400_9_1.0_1.0_balanced_with-noise-class_200.0_0.0_0.0_True_False_none_99_4__2_3_4_6	True	True	3	4	99.5
7bc78133-a547-4a81-977c-acedb05ff492	0	0	0.99	1.73	0.9937	0.0032	0.0023	0.0006	0.0002							fit_model_var_classes_outlier_class_110_6_12_15_0.1_25_400_9_1.0_1.0_balanced_with-noise-class_200.0_0.0_0.0_True_False_none_99_4__2_3_4_6	True	True	3	4	99.5
34179b08-79a5-4040-a582-72ae3dafedb1	0	0	0.93	1.41	0.9592	0.0074	0.0315	0.0013	0.0007							fit_model_var_classes_outlier_class_110_6_12_15_0.1_25_400_9_1.0_1.0_balanced_with-noise-class_200.0_0.0_0.0_True_False_none_99_4__2_3_4_6	True	True	3	4	99.5
508aa9a8-2d4a-4f7e-b324-a360f9a52d55	0	0	0.98	4.13	0.986	0.0015	0.0041	0.0023	0.0061							fit_model_var_classes_outlier_class_110_6_12_15_0.1_25_400_9_1.0_1.0_balanced_with-noise-class_200.0_0.0_0.0_True_False_none_99_4__2_3_4_6	True	True	3	4	99.5
353e0770-ce9f-4d83-83ca-930253cdd783	0	0	1.0	1.79	0.998	0.0007	0.0006	0.0006	0.0001							fit_model_var_classes_outlier_class_110_6_12_15_0.1_25_400_9_1.0_1.0_balanced_with-noise-class_200.0_0.0_0.0_True_False_none_99_4__2_3_4_6	True	True	3	4	99.5
d92d7eb2-493c-4c46-99bc-7e8bf736d84f	0	0	1.0	0.45	0.9983	0.0008	0.0003	0.0005	0.0							fit_model_var_classes_outlier_class_110_6_12_15_0.1_25_400_9_1.0_1.0_balanced_with-noise-class_200.0_0.0_0.0_True_False_none_99_4__2_3_4_6	True	True	3	4	99.5
f79e04e8-1ae6-47b1-875f-17577adabaf9	0	0	0.99	1.38	0.9936	0.0006	0.003	0.002	0.0007							fit_model_var_classes_outlier_class_110_6_12_15_0.1_25_400_9_1.0_1.0_balanced_with-noise-class_200.0_0.0_0.0_True_False_none_99_4__2_3_4_6	True	True	3	4	99.5
a0475db9-e530-42bf-ae87-0dc9954de803	0	0	0.99	1.85	0.9902	0.0017	0.0033	0.0039	0.001							fit_model_var_classes_outlier_class_110_6_12_15_0.1_25_400_9_1.0_1.0_balanced_with-noise-class_200.0_0.0_0.0_True_False_none_99_4__2_3_4_6	True	True	3	4	99.5
62bdd502-982a-4c34-a056-d769c6c38241	0	0	1.0	1.2	0.9991	0.0001	0.0004	0.0003	0.0001							fit_model_var_classes_outlier_class_110_6_12_15_0.1_25_400_9_1.0_1.0_balanced_with-noise-class_200.0_0.0_0.0_True_False_none_99_4__2_3_4_6	True	True	3	4	99.5
e410e79a-3fca-4fce-8e7c-5b1ca3312f61	0	0	1.0	1.11	0.9983	0.0002	0.0006	0.0008	0.0002							fit_model_var_classes_outlier_class_110_6_12_15_0.1_25_400_9_1.0_1.0_balanced_with-noise-class_200.0_0.0_0.0_True_False_none_99_4__2_3_4_6	True	True	3	4	99.5
a7eddf22-9bdd-4236-bfd7-22de4f75c2c1	0	0	0.96	3.6	0.97	0.0027	0.0134	0.0095	0.0044							fit_model_var_classes_outlier_class_110_6_12_15_0.1_25_400_9_1.0_1.0_balanced_with-noise-class_200.0_0.0_0.0_True_False_none_99_4__2_3_4_6	True	True	3	4	99.5
86b21786-a837-4103-b30c-bb26081eb17b	0	0	0.95	2.78	0.9669	0.0025	0.0129	0.0048	0.013							fit_model_var_classes_outlier_class_110_6_12_15_0.1_25_400_9_1.0_1.0_balanced_with-noise-class_200.0_0.0_0.0_True_False_none_99_4__2_3_4_6	True	True	3	4	99.5
b8cabf5a-8a9c-4af5-a174-6a62ea4f789b	0	0	0.96	5.05	0.9785	0.0009	0.0047	0.0013	0.0146							fit_model_var_classes_outlier_class_110_6_12_15_0.1_25_400_9_1.0_1.0_balanced_with-noise-class_200.0_0.0_0.0_True_False_none_99_4__2_3_4_6	True	True	3	4	99.5
80b59f8d-27cb-4962-a88d-0cfcca32d42e	0	0	0.98	3.36	0.9858	0.0029	0.0064	0.003	0.0019							fit_model_var_classes_outlier_class_110_6_12_15_0.1_25_400_9_1.0_1.0_balanced_with-noise-class_200.0_0.0_0.0_True_False_none_99_4__2_3_4_6	True	True	3	4	99.5
509c1d24-b9b3-49b9-9ec3-e84a777bef34	0	0	0.95	2.85	0.9662	0.0025	0.017	0.006	0.0084							fit_model_var_classes_outlier_class_110_6_12_15_0.1_25_400_9_1.0_1.0_balanced_with-noise-class_200.0_0.0_0.0_True_False_none_99_4__2_3_4_6	True	True	3	4	99.5
02d5b638-68e4-4b55-b61b-343d2511bdb4	0	0	1.0	1.26	0.9995	0.0	0.0001	0.0001	0.0002							fit_model_var_classes_outlier_class_110_6_12_15_0.1_25_400_9_1.0_1.0_balanced_with-noise-class_200.0_0.0_0.0_True_False_none_99_4__2_3_4_6	True	True	3	4	99.5
3a871411-e185-484f-9ca7-7b7bb0086d88	0	0	0.99	1.45	0.9942	0.0029	0.0017	0.0008	0.0004							fit_model_var_classes_outlier_class_110_6_12_15_0.1_25_400_9_1.0_1.0_balanced_with-noise-class_200.0_0.0_0.0_True_False_none_99_4__2_3_4_6	True	True	3	4	99.5
25437107-5060-4aeb-b51f-1b18c89d66a6	0	0	1.0	1.64	0.9975	0.0007	0.0011	0.0006	0.0001							fit_model_var_classes_outlier_class_110_6_12_15_0.1_25_400_9_1.0_1.0_balanced_with-noise-class_200.0_0.0_0.0_True_False_none_99_4__2_3_4_6	True	True	3	4	99.5
2ea64f85-f900-413b-b2e8-9f8fc7631f37	0	0	0.99	1.8	0.9941	0.0015	0.0036	0.0006	0.0001							fit_model_var_classes_outlier_class_110_6_12_15_0.1_25_400_9_1.0_1.0_balanced_with-noise-class_200.0_0.0_0.0_True_False_none_99_4__2_3_4_6	True	True	3	4	99.5
b2cecdf2-33e2-449b-8119-de4cc52c8ae7	0	0	0.91	2.75	0.9487	0.0024	0.0415	0.0049	0.0025							fit_model_var_classes_outlier_class_110_6_12_15_0.1_25_400_9_1.0_1.0_balanced_with-noise-class_200.0_0.0_0.0_True_False_none_99_4__2_3_4_6	True	True	3	4	99.5
eb28af62-3056-4e8f-89de-e4fd0c659dd1	0	0	1.0	0.11	0.9988	0.0003	0.0005	0.0004	0.0							fit_model_var_classes_outlier_class_110_6_12_15_0.1_25_400_9_1.0_1.0_balanced_with-noise-class_200.0_0.0_0.0_True_False_none_99_4__2_3_4_6	True	True	3	4	99.5
e9c3930a-97f4-448e-a4c8-ca349b21ab44	0	0	0.66	6.59	0.7632	0.0229	0.0808	0.0326	0.1005							fit_model_var_classes_outlier_class_110_6_12_15_0.1_25_400_9_1.0_1.0_balanced_with-noise-class_200.0_0.0_0.0_True_False_none_99_4__2_3_4_6	True	True	3	4	99.5
648cae9b-c4d9-4f7f-8cc1-85a1ffda6b06	0	0	0.98	3.68	0.9883	0.0007	0.0025	0.0041	0.0044							fit_model_var_classes_outlier_class_110_6_12_15_0.1_25_400_9_1.0_1.0_balanced_with-noise-class_200.0_0.0_0.0_True_False_none_99_4__2_3_4_6	True	True	3	4	99.5
774b54cb-748b-4232-a265-af190f1b422a	0	0	1.0	0.96	0.9971	0.0003	0.0008	0.0015	0.0003							fit_model_var_classes_outlier_class_110_6_12_15_0.1_25_400_9_1.0_1.0_balanced_with-noise-class_200.0_0.0_0.0_True_False_none_99_4__2_3_4_6	True	True	3	4	99.5
2d211cf5-3a26-4eae-9b95-242469acbff3	0	0	0.99	3.72	0.9915	0.0007	0.0031	0.0009	0.0038							fit_model_var_classes_outlier_class_110_6_12_15_0.1_25_400_9_1.0_1.0_balanced_with-noise-class_200.0_0.0_0.0_True_False_none_99_4__2_3_4_6	True	True	3	4	99.5
e4216637-1120-4f72-b275-11d3e4a9ac45	0	0	0.97	2.08	0.9795	0.0067	0.0111	0.0023	0.0003							fit_model_var_classes_outlier_class_110_6_12_15_0.1_25_400_9_1.0_1.0_balanced_with-noise-class_200.0_0.0_0.0_True_False_none_99_4__2_3_4_6	True	True	3	4	99.5
fda06aaf-7999-4ff2-a0a2-a9041d8e4cd5	0	0	1.0	0.69	0.9993	0.0002	0.0001	0.0003	0.0001							fit_model_var_classes_outlier_class_110_6_12_15_0.1_25_400_9_1.0_1.0_balanced_with-noise-class_200.0_0.0_0.0_True_False_none_99_4__2_3_4_6	True	True	3	4	99.5
4f069670-1681-4d12-b255-c41420b80083	0	0	0.83	8.91	0.8962	0.0051	0.0142	0.0217	0.0627							fit_model_var_classes_outlier_class_110_6_12_15_0.1_25_400_9_1.0_1.0_balanced_with-noise-class_200.0_0.0_0.0_True_False_none_99_4__2_3_4_6	True	True	3	4	99.5
d0e612b2-761e-4881-8600-389747e52915	0	0	1.0	0.83	0.9979	0.0005	0.0009	0.0005	0.0001							fit_model_var_classes_outlier_class_110_6_12_15_0.1_25_400_9_1.0_1.0_balanced_with-noise-class_200.0_0.0_0.0_True_False_none_99_4__2_3_4_6	True	True	3	4	99.5
6c7d6e9c-127f-49b0-bbc1-14c417cd9ca5	0	0	0.99	1.36	0.9939	0.0013	0.0024	0.0019	0.0004							fit_model_var_classes_outlier_class_110_6_12_15_0.1_25_400_9_1.0_1.0_balanced_with-noise-class_200.0_0.0_0.0_True_False_none_99_4__2_3_4_6	True	True	3	4	99.5
ab6cb902-c36c-4f96-835b-85b4c7be3263	0	0	1.0	1.09	0.9975	0.0002	0.0012	0.0009	0.0002							fit_model_var_classes_outlier_class_110_6_12_15_0.1_25_400_9_1.0_1.0_balanced_with-noise-class_200.0_0.0_0.0_True_False_none_99_4__2_3_4_6	True	True	3	4	99.5
ca547541-1ba5-4682-b028-01bdb50cdd36	0	0	0.98	3.33	0.9873	0.0019	0.0045	0.0053	0.001							fit_model_var_classes_outlier_class_110_6_12_15_0.1_25_400_9_1.0_1.0_balanced_with-noise-class_200.0_0.0_0.0_True_False_none_99_4__2_3_4_6	True	True	3	4	99.5
ba28ee05-7a9e-48e0-8681-253112148ec0	0	0	0.98	1.37	0.9882	0.0013	0.0084	0.0019	0.0002							fit_model_var_classes_outlier_class_110_6_12_15_0.1_25_400_9_1.0_1.0_balanced_with-noise-class_200.0_0.0_0.0_True_False_none_99_4__2_3_4_6	True	True	3	4	99.5
4d20678e-ee14-42f2-a1a8-ff597163e7e4	0	0	1.0	1.51	0.9985	0.0	0.0006	0.0003	0.0005							fit_model_var_classes_outlier_class_110_6_12_15_0.1_25_400_9_1.0_1.0_balanced_with-noise-class_200.0_0.0_0.0_True_False_none_99_4__2_3_4_6	True	True	3	4	99.5
34146d35-598b-4aa2-9eb2-9a2fd6e99b18	0	0	1.0	0.13	0.9994	0.0002	0.0002	0.0002	0.0001							fit_model_var_classes_outlier_class_110_6_12_15_0.1_25_400_9_1.0_1.0_balanced_with-noise-class_200.0_0.0_0.0_True_False_none_99_4__2_3_4_6	True	True	3	4	99.5
3821be4d-1283-4596-a23b-7ae93c10ad1c	0	0	0.99	1.47	0.9962	0.0006	0.0019	0.0007	0.0005							fit_model_var_classes_outlier_class_110_6_12_15_0.1_25_400_9_1.0_1.0_balanced_with-noise-class_200.0_0.0_0.0_True_False_none_99_4__2_3_4_6	True	True	3	4	99.5
b7a9dad2-6063-46bc-b4b8-54f001573524	0	0	0.99	3.3	0.992	0.001	0.0051	0.0006	0.0013							fit_model_var_classes_outlier_class_110_6_12_15_0.1_25_400_9_1.0_1.0_balanced_with-noise-class_200.0_0.0_0.0_True_False_none_99_4__2_3_4_6	True	True	3	4	99.5
4a31aba1-51c8-45f8-b40a-2fcb6b294842	0	0	0.62	5.33	0.7419	0.1049	0.1268	0.0186	0.0079							fit_model_var_classes_outlier_class_110_6_12_15_0.1_25_400_9_1.0_1.0_balanced_with-noise-class_200.0_0.0_0.0_True_False_none_99_4__2_3_4_6	True	True	3	4	99.5
a04e49b7-ffe4-4392-bb4c-eb7d8f138c1a	0	0	0.98	3.08	0.9889	0.0008	0.007	0.0026	0.0008							fit_model_var_classes_outlier_class_110_6_12_15_0.1_25_400_9_1.0_1.0_balanced_with-noise-class_200.0_0.0_0.0_True_False_none_99_4__2_3_4_6	True	True	3	4	99.5
f69b9f3c-5a1c-4240-a3ea-76732e9d70df	0	0	1.0	1.17	0.9984	0.0002	0.0007	0.0003	0.0004							fit_model_var_classes_outlier_class_110_6_12_15_0.1_25_400_9_1.0_1.0_balanced_with-noise-class_200.0_0.0_0.0_True_False_none_99_4__2_3_4_6	True	True	3	4	99.5
203466ed-d403-4167-ab65-9b9e98ea54a2	0	0	1.0	1.6	0.9989	0.0001	0.0005	0.0001	0.0003							fit_model_var_classes_outlier_class_110_6_12_15_0.1_25_400_9_1.0_1.0_balanced_with-noise-class_200.0_0.0_0.0_True_False_none_99_4__2_3_4_6	True	True	3	4	99.5
1eafe38c-a970-453f-b1e2-c566f9d132a0	0	0	0.99	1.76	0.9935	0.0012	0.0033	0.0013	0.0006							fit_model_var_classes_outlier_class_110_6_12_15_0.1_25_400_9_1.0_1.0_balanced_with-noise-class_200.0_0.0_0.0_True_False_none_99_4__2_3_4_6	True	True	3	4	99.5
1e8955fc-f5f3-4036-8605-7a47864e62fd	0	0	1.0	0.8	0.9986	0.0005	0.0004	0.0004	0.0002							fit_model_var_classes_outlier_class_110_6_12_15_0.1_25_400_9_1.0_1.0_balanced_with-noise-class_200.0_0.0_0.0_True_False_none_99_4__2_3_4_6	True	True	3	4	99.5
6630c2a7-7696-49b8-b6df-27da658af78e	0	0	0.98	1.49	0.9907	0.0002	0.0069	0.0018	0.0003							fit_model_var_classes_outlier_class_110_6_12_15_0.1_25_400_9_1.0_1.0_balanced_with-noise-class_200.0_0.0_0.0_True_False_none_99_4__2_3_4_6	True	True	3	4	99.5
b02ebcc5-4cbb-4f86-a6a1-815bc2a2d2a8	0	0	0.97	3.64	0.9785	0.0018	0.0094	0.0034	0.0068							fit_model_var_classes_outlier_class_110_6_12_15_0.1_25_400_9_1.0_1.0_balanced_with-noise-class_200.0_0.0_0.0_True_False_none_99_4__2_3_4_6	True	True	3	4	99.5
95583ae7-5189-4224-8681-654dd560378c	0	0	0.95	2.14	0.9717	0.0046	0.0202	0.003	0.0004							fit_model_var_classes_outlier_class_110_6_12_15_0.1_25_400_9_1.0_1.0_balanced_with-noise-class_200.0_0.0_0.0_True_False_none_99_4__2_3_4_6	True	True	3	4	99.5
a37adc33-f7e3-4a1c-a1b0-c07d27b8765c	0	0	0.98	2.14	0.9876	0.0007	0.009	0.0015	0.0013							fit_model_var_classes_outlier_class_110_6_12_15_0.1_25_400_9_1.0_1.0_balanced_with-noise-class_200.0_0.0_0.0_True_False_none_99_4__2_3_4_6	True	True	3	4	99.5
619b4bba-08cf-40db-bf49-a42d004499f8	0	0	0.99	3.77	0.9915	0.0003	0.0017	0.0014	0.0052							fit_model_var_classes_outlier_class_110_6_12_15_0.1_25_400_9_1.0_1.0_balanced_with-noise-class_200.0_0.0_0.0_True_False_none_99_4__2_3_4_6	True	True	3	4	99.5
fcc5377f-e756-4653-be8f-22ab5ae123ae	0	0	0.99	0.51	0.9936	0.0037	0.0012	0.0012	0.0002							fit_model_var_classes_outlier_class_110_6_12_15_0.1_25_400_9_1.0_1.0_balanced_with-noise-class_200.0_0.0_0.0_True_False_none_99_4__2_3_4_6	True	True	3	4	99.5
9e72e7e5-91c6-46e4-8906-feb99d8b52ae	0	0	0.99	1.18	0.9919	0.0048	0.0016	0.0015	0.0002							fit_model_var_classes_outlier_class_110_6_12_15_0.1_25_400_9_1.0_1.0_balanced_with-noise-class_200.0_0.0_0.0_True_False_none_99_4__2_3_4_6	True	True	3	4	99.5
3f903291-09a2-441e-b0bd-da64f0325815	0	0	0.99	1.62	0.9923	0.0016	0.0043	0.0013	0.0005							fit_model_var_classes_outlier_class_110_6_12_15_0.1_25_400_9_1.0_1.0_balanced_with-noise-class_200.0_0.0_0.0_True_False_none_99_4__2_3_4_6	True	True	3	4	99.5
173379a6-00c1-4fb5-b7cc-a803374da726	0	0	0.9	5.66	0.9288	0.0047	0.0249	0.0172	0.0244							fit_model_var_classes_outlier_class_110_6_12_15_0.1_25_400_9_1.0_1.0_balanced_with-noise-class_200.0_0.0_0.0_True_False_none_99_4__2_3_4_6	True	True	3	4	99.5
7867ed3e-8ede-4dfa-80c4-c821a5c232b4	0	0	0.88	7.06	0.9262	0.0024	0.0139	0.0102	0.0474							fit_model_var_classes_outlier_class_110_6_12_15_0.1_25_400_9_1.0_1.0_balanced_with-noise-class_200.0_0.0_0.0_True_False_none_99_4__2_3_4_6	True	True	3	4	99.5
14c21f7b-5750-45f0-88e3-c602bc9118a3	0	0	0.95	5.6	0.972	0.0011	0.0045	0.0008	0.0216							fit_model_var_classes_outlier_class_110_6_12_15_0.1_25_400_9_1.0_1.0_balanced_with-noise-class_200.0_0.0_0.0_True_False_none_99_4__2_3_4_6	True	True	3	4	99.5
c0810ea7-c5b6-4d8d-be63-bbe5da5f5b0f	0	0	0.99	1.87	0.992	0.0009	0.0016	0.0049	0.0005							fit_model_var_classes_outlier_class_110_6_12_15_0.1_25_400_9_1.0_1.0_balanced_with-noise-class_200.0_0.0_0.0_True_False_none_99_4__2_3_4_6	True	True	3	4	99.5
cf1812cc-4613-4a53-9f43-9656e0ed6941	0	0	0.99	2.3	0.9952	0.0006	0.0025	0.0008	0.001							fit_model_var_classes_outlier_class_110_6_12_15_0.1_25_400_9_1.0_1.0_balanced_with-noise-class_200.0_0.0_0.0_True_False_none_99_4__2_3_4_6	True	True	3	4	99.5
05a8e6b8-0c0d-4c50-9240-71d7687b1a2a	0	0	0.99	2.19	0.9944	0.0003	0.003	0.002	0.0003							fit_model_var_classes_outlier_class_110_6_12_15_0.1_25_400_9_1.0_1.0_balanced_with-noise-class_200.0_0.0_0.0_True_False_none_99_4__2_3_4_6	True	True	3	4	99.5
dd6e3173-dc3e-4ae6-8e53-aebba3362aa4	0	0	0.93	5.14	0.9569	0.002	0.0263	0.0058	0.009							fit_model_var_classes_outlier_class_110_6_12_15_0.1_25_400_9_1.0_1.0_balanced_with-noise-class_200.0_0.0_0.0_True_False_none_99_4__2_3_4_6	True	True	3	4	99.5
17c946d1-9bd7-4aeb-a77a-184ee5e7ac68	0	0	1.0	0.69	0.9981	0.0003	0.001	0.0005	0.0001							fit_model_var_classes_outlier_class_110_6_12_15_0.1_25_400_9_1.0_1.0_balanced_with-noise-class_200.0_0.0_0.0_True_False_none_99_4__2_3_4_6	True	True	3	4	99.5
531fe743-3bc5-4d87-9a90-8ea14ffc45a2	0	0	1.0	1.62	0.9984	0.0001	0.0008	0.0005	0.0001							fit_model_var_classes_outlier_class_110_6_12_15_0.1_25_400_9_1.0_1.0_balanced_with-noise-class_200.0_0.0_0.0_True_False_none_99_4__2_3_4_6	True	True	3	4	99.5
efe4ac43-6cd7-4f8e-bbff-bbddf677b15f	0	0	0.99	2.1	0.9942	0.0009	0.0035	0.0011	0.0002							fit_model_var_classes_outlier_class_110_6_12_15_0.1_25_400_9_1.0_1.0_balanced_with-noise-class_200.0_0.0_0.0_True_False_none_99_4__2_3_4_6	True	True	3	4	99.5
55fa6032-e85c-4ece-b974-041ea2f5b0c0	0	0	0.92	4.69	0.9519	0.0006	0.0316	0.0094	0.0064							fit_model_var_classes_outlier_class_110_6_12_15_0.1_25_400_9_1.0_1.0_balanced_with-noise-class_200.0_0.0_0.0_True_False_none_99_4__2_3_4_6	True	True	3	4	99.5
5b88e7c1-276c-4193-8ecb-36ffa445f4d0	0	0	0.95	2.52	0.9712	0.0218	0.0046	0.0019	0.0004							fit_model_var_classes_outlier_class_110_6_12_15_0.1_25_400_9_1.0_1.0_balanced_with-noise-class_200.0_0.0_0.0_True_False_none_99_4__2_3_4_6	True	True	3	4	99.5
ebfbaf37-d955-4aa9-b1b1-3cd91c6fdc28	0	0	1.0	1.64	0.9971	0.0004	0.0012	0.0004	0.0009							fit_model_var_classes_outlier_class_110_6_12_15_0.1_25_400_9_1.0_1.0_balanced_with-noise-class_200.0_0.0_0.0_True_False_none_99_4__2_3_4_6	True	True	3	4	99.5
f0e4c028-7a94-4f98-8008-a1f1577f3adc	0	0	0.97	3.72	0.9809	0.0021	0.0081	0.0072	0.0018							fit_model_var_classes_outlier_class_110_6_12_15_0.1_25_400_9_1.0_1.0_balanced_with-noise-class_200.0_0.0_0.0_True_False_none_99_4__2_3_4_6	True	True	3	4	99.5
b9f6a122-78c3-4d0a-ad86-fe0f7ae5483e	0	0	0.99	2.93	0.9932	0.0025	0.0017	0.0014	0.0011							fit_model_var_classes_outlier_class_110_6_12_15_0.1_25_400_9_1.0_1.0_balanced_with-noise-class_200.0_0.0_0.0_True_False_none_99_4__2_3_4_6	True	True	3	4	99.5
d3efaf22-17aa-4960-a7c4-9e4c3c9a3ae6	0	0	0.95	6.18	0.9652	0.002	0.0123	0.0032	0.0173							fit_model_var_classes_outlier_class_110_6_12_15_0.1_25_400_9_1.0_1.0_balanced_with-noise-class_200.0_0.0_0.0_True_False_none_99_4__2_3_4_6	True	True	3	4	99.5
bdb5b847-58a3-443f-9fbb-2c5abc183baa	0	0	1.0	1.22	0.9989	0.0001	0.0004	0.0002	0.0005							fit_model_var_classes_outlier_class_110_6_12_15_0.1_25_400_9_1.0_1.0_balanced_with-noise-class_200.0_0.0_0.0_True_False_none_99_4__2_3_4_6	True	True	3	4	99.5
e3a89aa0-1967-4bde-a898-3907b7a78c51	0	0	0.97	3.8	0.9823	0.0097	0.0056	0.0011	0.0013							fit_model_var_classes_outlier_class_110_6_12_15_0.1_25_400_9_1.0_1.0_balanced_with-noise-class_200.0_0.0_0.0_True_False_none_99_4__2_3_4_6	True	True	3	4	99.5
db121edf-cae0-49e8-87f5-7f655127c268	0	0	1.0	0.91	0.9988	0.0001	0.0003	0.0004	0.0003							fit_model_var_classes_outlier_class_110_6_12_15_0.1_25_400_9_1.0_1.0_balanced_with-noise-class_200.0_0.0_0.0_True_False_none_99_4__2_3_4_6	True	True	3	4	99.5
7c1b32dc-6844-4020-b95a-647c051e5a1a	0	0	0.88	5.44	0.9151	0.0174	0.0313	0.0112	0.0249							fit_model_var_classes_outlier_class_110_6_12_15_0.1_25_400_9_1.0_1.0_balanced_with-noise-class_200.0_0.0_0.0_True_False_none_99_4__2_3_4_6	True	True	3	4	99.5
21536547-d32c-4bdb-94e2-ecd9c1e855eb	0	0	1.0	0.23	0.998	0.0005	0.0008	0.0006	0.0001							fit_model_var_classes_outlier_class_110_6_12_15_0.1_25_400_9_1.0_1.0_balanced_with-noise-class_200.0_0.0_0.0_True_False_none_99_4__2_3_4_6	True	True	3	4	99.5
eeb354fc-519c-442d-afb4-6ffc61714b4a	0	0	1.0	0.18	0.9992	0.0002	0.0002	0.0003	0.0001							fit_model_var_classes_outlier_class_110_6_12_15_0.1_25_400_9_1.0_1.0_balanced_with-noise-class_200.0_0.0_0.0_True_False_none_99_4__2_3_4_6	True	True	3	4	99.5
a4500f69-b2ca-423d-b815-eadf26f60f02	0	0	1.0	0.53	0.9984	0.0002	0.0009	0.0004	0.0001							fit_model_var_classes_outlier_class_110_6_12_15_0.1_25_400_9_1.0_1.0_balanced_with-noise-class_200.0_0.0_0.0_True_False_none_99_4__2_3_4_6	True	True	3	4	99.5
509a1a40-aa3a-4af0-a06d-4595d138e010	0	0	0.95	4.08	0.9693	0.003	0.0161	0.0046	0.0071							fit_model_var_classes_outlier_class_110_6_12_15_0.1_25_400_9_1.0_1.0_balanced_with-noise-class_200.0_0.0_0.0_True_False_none_99_4__2_3_4_6	True	True	3	4	99.5
7209b3ff-42fc-4891-b5ea-71e33e3eeb2e	0	0	0.99	1.58	0.9912	0.001	0.0057	0.0013	0.0008							fit_model_var_classes_outlier_class_110_6_12_15_0.1_25_400_9_1.0_1.0_balanced_with-noise-class_200.0_0.0_0.0_True_False_none_99_4__2_3_4_6	True	True	3	4	99.5
8dd56cba-ecc7-47d2-bc81-5ef758fccd66	0	0	0.98	3.28	0.9858	0.0007	0.0099	0.0018	0.0018							fit_model_var_classes_outlier_class_110_6_12_15_0.1_25_400_9_1.0_1.0_balanced_with-noise-class_200.0_0.0_0.0_True_False_none_99_4__2_3_4_6	True	True	3	4	99.5
7fc13afe-be60-467b-a6f1-143423ef857f	0	0	0.99	3.51	0.9928	0.002	0.0025	0.001	0.0017							fit_model_var_classes_outlier_class_110_6_12_15_0.1_25_400_9_1.0_1.0_balanced_with-noise-class_200.0_0.0_0.0_True_False_none_99_4__2_3_4_6	True	True	3	4	99.5
ce0a3e62-bea5-497f-85d7-f327bd328a05	0	0	0.85	1.77	0.9176	0.0172	0.0638	0.0009	0.0004							fit_model_var_classes_outlier_class_110_6_12_15_0.1_25_400_9_1.0_1.0_balanced_with-noise-class_200.0_0.0_0.0_True_False_none_99_4__2_3_4_6	True	True	3	4	99.5
39134eae-8c7a-4343-8931-8b757aac55ad	0	0	1.0	1.46	0.9974	0.0005	0.0013	0.0007	0.0001							fit_model_var_classes_outlier_class_110_6_12_15_0.1_25_400_9_1.0_1.0_balanced_with-noise-class_200.0_0.0_0.0_True_False_none_99_4__2_3_4_6	True	True	3	4	99.5
fc694806-97f3-46a0-a435-0a6338a482e3	0	0	1.0	1.78	0.998	0.0003	0.001	0.0004	0.0004							fit_model_var_classes_outlier_class_110_6_12_15_0.1_25_400_9_1.0_1.0_balanced_with-noise-class_200.0_0.0_0.0_True_False_none_99_4__2_3_4_6	True	True	3	4	99.5
7363ea57-f1b8-4b74-96d3-8fce6a568ced	0	0	0.92	5.11	0.9489	0.0037	0.0118	0.0041	0.0315							fit_model_var_classes_outlier_class_110_6_12_15_0.1_25_400_9_1.0_1.0_balanced_with-noise-class_200.0_0.0_0.0_True_False_none_99_4__2_3_4_6	True	True	3	4	99.5
8bd258ab-d0de-4909-996a-a180e6c05fb5	0	0	0.99	1.89	0.9948	0.0002	0.0022	0.0025	0.0003							fit_model_var_classes_outlier_class_110_6_12_15_0.1_25_400_9_1.0_1.0_balanced_with-noise-class_200.0_0.0_0.0_True_False_none_99_4__2_3_4_6	True	True	3	4	99.5
cee82d05-9f0e-4e21-820a-a31b5f76d013	0	0	0.98	1.77	0.9909	0.0004	0.0069	0.0007	0.0011							fit_model_var_classes_outlier_class_110_6_12_15_0.1_25_400_9_1.0_1.0_balanced_with-noise-class_200.0_0.0_0.0_True_False_none_99_4__2_3_4_6	True	True	3	4	99.5
0e543eac-57a9-45a8-8197-7eac099118cc	0	0	1.0	0.45	0.9989	0.0003	0.0003	0.0005	0.0							fit_model_var_classes_outlier_class_110_6_12_15_0.1_25_400_9_1.0_1.0_balanced_with-noise-class_200.0_0.0_0.0_True_False_none_99_4__2_3_4_6	True	True	3	4	99.5
72592467-b1be-4a9d-9a85-5c6c03665366	0	0	0.95	3.43	0.9708	0.0012	0.0221	0.0024	0.0036							fit_model_var_classes_outlier_class_110_6_12_15_0.1_25_400_9_1.0_1.0_balanced_with-noise-class_200.0_0.0_0.0_True_False_none_99_4__2_3_4_6	True	True	3	4	99.5
20ca932e-3aaf-4687-bede-81e80ccaafa5	0	0	0.98	2.54	0.9878	0.0009	0.0074	0.0022	0.0017							fit_model_var_classes_outlier_class_110_6_12_15_0.1_25_400_9_1.0_1.0_balanced_with-noise-class_200.0_0.0_0.0_True_False_none_99_4__2_3_4_6	True	True	3	4	99.5
45a2b1a5-1125-41e5-b1e6-17350f381e39	0	0	0.61	3.19	0.7938	0.0113	0.183	0.0099	0.0019							fit_model_var_classes_outlier_class_110_6_12_15_0.1_25_400_9_1.0_1.0_balanced_with-noise-class_200.0_0.0_0.0_True_False_none_99_4__2_3_4_6	True	True	3	4	99.5
3e2113d1-ecb7-4b3f-8d2d-f8bcd508a2d0	0	0	0.99	1.66	0.9958	0.0004	0.0021	0.0007	0.0011							fit_model_var_classes_outlier_class_110_6_12_15_0.1_25_400_9_1.0_1.0_balanced_with-noise-class_200.0_0.0_0.0_True_False_none_99_4__2_3_4_6	True	True	3	4	99.5
f6274687-55c4-4cd4-b03e-00cf1d8bc167	0	0	0.91	4.46	0.9385	0.0297	0.0197	0.0087	0.0034							fit_model_var_classes_outlier_class_110_6_12_15_0.1_25_400_9_1.0_1.0_balanced_with-noise-class_200.0_0.0_0.0_True_False_none_99_4__2_3_4_6	True	True	3	4	99.5
650b4fd6-bc49-47c4-bafd-f94f94180d22	0	0	0.97	2.91	0.9827	0.0026	0.0093	0.0041	0.0014							fit_model_var_classes_outlier_class_110_6_12_15_0.1_25_400_9_1.0_1.0_balanced_with-noise-class_200.0_0.0_0.0_True_False_none_99_4__2_3_4_6	True	True	3	4	99.5
d3f5551a-0d16-490f-918c-97f931b8761f	0	0	0.97	3.56	0.9838	0.0033	0.0105	0.0016	0.0008							fit_model_var_classes_outlier_class_110_6_12_15_0.1_25_400_9_1.0_1.0_balanced_with-noise-class_200.0_0.0_0.0_True_False_none_99_4__2_3_4_6	True	True	3	4	99.5
54a9a7b7-16f5-4e8b-80e3-02e2e505c368	0	0	1.0	0.56	0.9988	0.0001	0.0003	0.0007	0.0001							fit_model_var_classes_outlier_class_110_6_12_15_0.1_25_400_9_1.0_1.0_balanced_with-noise-class_200.0_0.0_0.0_True_False_none_99_4__2_3_4_6	True	True	3	4	99.5
87b3daa7-32b4-4ae5-a086-9151ebb9b86d	0	0	0.99	1.82	0.9963	0.0008	0.0019	0.0006	0.0003							fit_model_var_classes_outlier_class_110_6_12_15_0.1_25_400_9_1.0_1.0_balanced_with-noise-class_200.0_0.0_0.0_True_False_none_99_4__2_3_4_6	True	True	3	4	99.5
a2ee7927-c154-4843-abc8-03c35c908ebe	0	0	0.93	3.49	0.9578	0.0058	0.0252	0.0042	0.007							fit_model_var_classes_outlier_class_110_6_12_15_0.1_25_400_9_1.0_1.0_balanced_with-noise-class_200.0_0.0_0.0_True_False_none_99_4__2_3_4_6	True	True	3	4	99.5
765d2d1f-cf16-4b69-a57d-e6630f3badc6	0	0	0.86	2.96	0.902	0.0462	0.0435	0.0074	0.0008							fit_model_var_classes_outlier_class_110_6_12_15_0.1_25_400_9_1.0_1.0_balanced_with-noise-class_200.0_0.0_0.0_True_False_none_99_4__2_3_4_6	True	True	3	4	99.5
1621815c-4bb0-4ff2-91eb-c5414b8ec13b	0	0	1.0	1.65	0.999	0.0002	0.0004	0.0002	0.0002							fit_model_var_classes_outlier_class_110_6_12_15_0.1_25_400_9_1.0_1.0_balanced_with-noise-class_200.0_0.0_0.0_True_False_none_99_4__2_3_4_6	True	True	3	4	99.5
e9578a56-c530-4010-909b-a9466e64d120	0	0	1.0	1.42	0.9974	0.0004	0.0011	0.0009	0.0003							fit_model_var_classes_outlier_class_110_6_12_15_0.1_25_400_9_1.0_1.0_balanced_with-noise-class_200.0_0.0_0.0_True_False_none_99_4__2_3_4_6	True	True	3	4	99.5
042201e5-2fc2-457b-ae59-a1e3f1fe3ba9	0	0	1.0	1.1	0.9975	0.0008	0.0011	0.0004	0.0001							fit_model_var_classes_outlier_class_110_6_12_15_0.1_25_400_9_1.0_1.0_balanced_with-noise-class_200.0_0.0_0.0_True_False_none_99_4__2_3_4_6	True	True	3	4	99.5
e2cd3529-a9aa-4977-9b2a-c31449a4df08	0	0	0.99	1.98	0.9948	0.0005	0.0023	0.0012	0.0012							fit_model_var_classes_outlier_class_110_6_12_15_0.1_25_400_9_1.0_1.0_balanced_with-noise-class_200.0_0.0_0.0_True_False_none_99_4__2_3_4_6	True	True	3	4	99.5
f9169ea8-8239-42bf-950c-9627a282a9ea	0	0	1.0	0.53	0.9986	0.0002	0.0005	0.0006	0.0001							fit_model_var_classes_outlier_class_110_6_12_15_0.1_25_400_9_1.0_1.0_balanced_with-noise-class_200.0_0.0_0.0_True_False_none_99_4__2_3_4_6	True	True	3	4	99.5
27addde9-f589-46cf-b9c6-e8e850599f3a	0	0	0.96	2.92	0.975	0.0011	0.0159	0.0066	0.0014							fit_model_var_classes_outlier_class_110_6_12_15_0.1_25_400_9_1.0_1.0_balanced_with-noise-class_200.0_0.0_0.0_True_False_none_99_4__2_3_4_6	True	True	3	4	99.5
4fefc960-97cf-4260-ae1a-56cba1533baf	0	0	0.97	4.89	0.9802	0.0006	0.0099	0.0046	0.0047							fit_model_var_classes_outlier_class_110_6_12_15_0.1_25_400_9_1.0_1.0_balanced_with-noise-class_200.0_0.0_0.0_True_False_none_99_4__2_3_4_6	True	True	3	4	99.5
5c928cb4-612d-43c4-817f-f6a96bc4d267	0	0	1.0	1.11	0.997	0.0006	0.0017	0.0005	0.0002							fit_model_var_classes_outlier_class_110_6_12_15_0.1_25_400_9_1.0_1.0_balanced_with-noise-class_200.0_0.0_0.0_True_False_none_99_4__2_3_4_6	True	True	3	4	99.5
9e524ca0-c285-4764-8908-7557bc958971	0	0	0.99	1.67	0.9961	0.0002	0.0016	0.0017	0.0003							fit_model_var_classes_outlier_class_110_6_12_15_0.1_25_400_9_1.0_1.0_balanced_with-noise-class_200.0_0.0_0.0_True_False_none_99_4__2_3_4_6	True	True	3	4	99.5
0289df42-23a4-4d53-9782-4dab02abd4d7	0	0	0.96	2.98	0.9743	0.0052	0.0171	0.0014	0.002							fit_model_var_classes_outlier_class_110_6_12_15_0.1_25_400_9_1.0_1.0_balanced_with-noise-class_200.0_0.0_0.0_True_False_none_99_4__2_3_4_6	True	True	3	4	99.5
bf4f84d2-a6b6-445c-aea7-f125c05dc797	0	0	0.97	3.04	0.9792	0.006	0.0126	0.0011	0.0012							fit_model_var_classes_outlier_class_110_6_12_15_0.1_25_400_9_1.0_1.0_balanced_with-noise-class_200.0_0.0_0.0_True_False_none_99_4__2_3_4_6	True	True	3	4	99.5
b52dd1e6-6bae-49c7-bba6-086effcdd306	0	0	0.99	2.34	0.9897	0.0015	0.0044	0.0031	0.0013							fit_model_var_classes_outlier_class_110_6_12_15_0.1_25_400_9_1.0_1.0_balanced_with-noise-class_200.0_0.0_0.0_True_False_none_99_4__2_3_4_6	True	True	3	4	99.5
a1fca50e-6e7c-4ded-9ca0-adafe31b0470	0	0	0.94	5.34	0.9557	0.0107	0.0126	0.0083	0.0127							fit_model_var_classes_outlier_class_110_6_12_15_0.1_25_400_9_1.0_1.0_balanced_with-noise-class_200.0_0.0_0.0_True_False_none_99_4__2_3_4_6	True	True	3	4	99.5
4b6b9797-8d92-40cd-b1a8-3125858cea6f	0	0	0.99	1.9	0.996	0.0005	0.0015	0.0016	0.0004							fit_model_var_classes_outlier_class_110_6_12_15_0.1_25_400_9_1.0_1.0_balanced_with-noise-class_200.0_0.0_0.0_True_False_none_99_4__2_3_4_6	True	True	3	4	99.5
9c4315e7-8375-488c-8832-b4de4d71fb2c	0	0	1.0	1.03	0.9984	0.0005	0.0004	0.0005	0.0002							fit_model_var_classes_outlier_class_110_6_12_15_0.1_25_400_9_1.0_1.0_balanced_with-noise-class_200.0_0.0_0.0_True_False_none_99_4__2_3_4_6	True	True	3	4	99.5
38088da1-eac5-46d8-afe2-0c94f89537c8	0	0	1.0	1.55	0.9983	0.0003	0.0009	0.0003	0.0001							fit_model_var_classes_outlier_class_110_6_12_15_0.1_25_400_9_1.0_1.0_balanced_with-noise-class_200.0_0.0_0.0_True_False_none_99_4__2_3_4_6	True	True	3	4	99.5
c0f1521b-6f76-48f3-bc55-c12dad9e6025	0	0	0.55	5.49	0.709	0.0701	0.1636	0.0438	0.0136							fit_model_var_classes_outlier_class_110_6_12_15_0.1_25_400_9_1.0_1.0_balanced_with-noise-class_200.0_0.0_0.0_True_False_none_99_4__2_3_4_6	True	True	3	4	99.5
d8c9fdd9-aa93-4cba-9e6e-e2f504d86c9f	0	0	0.93	3.19	0.9557	0.0238	0.0138	0.0063	0.0005							fit_model_var_classes_outlier_class_110_6_12_15_0.1_25_400_9_1.0_1.0_balanced_with-noise-class_200.0_0.0_0.0_True_False_none_99_4__2_3_4_6	True	True	3	4	99.5
f98ad6d7-cd33-4ef3-8a21-afa43bf1d308	0	0	0.97	2.57	0.9808	0.005	0.006	0.0063	0.0018							fit_model_var_classes_outlier_class_110_6_12_15_0.1_25_400_9_1.0_1.0_balanced_with-noise-class_200.0_0.0_0.0_True_False_none_99_4__2_3_4_6	True	True	3	4	99.5
50331ab3-7457-4536-a257-f82e2d04428d	0	0	1.0	0.93	0.9985	0.0003	0.0007	0.0003	0.0002							fit_model_var_classes_outlier_class_110_6_12_15_0.1_25_400_9_1.0_1.0_balanced_with-noise-class_200.0_0.0_0.0_True_False_none_99_4__2_3_4_6	True	True	3	4	99.5
bd1d7914-dc41-455e-87e0-2bd0ef852502	0	0	0.98	2.58	0.9845	0.0048	0.0054	0.0041	0.0012							fit_model_var_classes_outlier_class_110_6_12_15_0.1_25_400_9_1.0_1.0_balanced_with-noise-class_200.0_0.0_0.0_True_False_none_99_4__2_3_4_6	True	True	3	4	99.5
74446b3b-70c9-455b-af18-bd05cb167756	0	0	0.89	2.84	0.942	0.0055	0.0492	0.0018	0.0016							fit_model_var_classes_outlier_class_110_6_12_15_0.1_25_400_9_1.0_1.0_balanced_with-noise-class_200.0_0.0_0.0_True_False_none_99_4__2_3_4_6	True	True	3	4	99.5
16e3f837-2c05-46f9-be0b-458fd4297232	0	0	0.99	2.39	0.9959	0.0012	0.0015	0.0009	0.0005							fit_model_var_classes_outlier_class_110_6_12_15_0.1_25_400_9_1.0_1.0_balanced_with-noise-class_200.0_0.0_0.0_True_False_none_99_4__2_3_4_6	True	True	3	4	99.5
cbefd527-50aa-4406-9981-de38e804f631	0	0	0.99	1.82	0.9944	0.0018	0.0025	0.001	0.0002							fit_model_var_classes_outlier_class_110_6_12_15_0.1_25_400_9_1.0_1.0_balanced_with-noise-class_200.0_0.0_0.0_True_False_none_99_4__2_3_4_6	True	True	3	4	99.5
5a0c558b-7aef-48c1-b205-b0b1b0ae1051	0	0	1.0	1.64	0.9969	0.0003	0.0014	0.0009	0.0005							fit_model_var_classes_outlier_class_110_6_12_15_0.1_25_400_9_1.0_1.0_balanced_with-noise-class_200.0_0.0_0.0_True_False_none_99_4__2_3_4_6	True	True	3	4	99.5
7777a241-370c-42f1-8da7-17f124cab88f	0	0	1.0	0.85	0.9992	0.0001	0.0001	0.0002	0.0004							fit_model_var_classes_outlier_class_110_6_12_15_0.1_25_400_9_1.0_1.0_balanced_with-noise-class_200.0_0.0_0.0_True_False_none_99_4__2_3_4_6	True	True	3	4	99.5
304ade0f-7e85-4994-9b47-be21f807f37d	0	0	0.97	1.62	0.9839	0.0014	0.0119	0.0018	0.001							fit_model_var_classes_outlier_class_110_6_12_15_0.1_25_400_9_1.0_1.0_balanced_with-noise-class_200.0_0.0_0.0_True_False_none_99_4__2_3_4_6	True	True	3	4	99.5
120d7b8f-af4c-4a54-907a-55258854a945	0	0	0.96	2.41	0.9752	0.0098	0.0124	0.002	0.0005							fit_model_var_classes_outlier_class_110_6_12_15_0.1_25_400_9_1.0_1.0_balanced_with-noise-class_200.0_0.0_0.0_True_False_none_99_4__2_3_4_6	True	True	3	4	99.5
aff6ce16-c83d-4517-bc80-bc0a1e8be875	0	0	1.0	0.99	0.9979	0.0002	0.0007	0.0008	0.0003							fit_model_var_classes_outlier_class_110_6_12_15_0.1_25_400_9_1.0_1.0_balanced_with-noise-class_200.0_0.0_0.0_True_False_none_99_4__2_3_4_6	True	True	3	4	99.5
b493466d-a234-44ee-bd2f-e2acafc22488	0	0	0.98	2.15	0.9845	0.0051	0.0075	0.0025	0.0003							fit_model_var_classes_outlier_class_110_6_12_15_0.1_25_400_9_1.0_1.0_balanced_with-noise-class_200.0_0.0_0.0_True_False_none_99_4__2_3_4_6	True	True	3	4	99.5
93476370-357d-4b52-8757-0655c16bd9b3	0	0	0.98	2.48	0.9844	0.0059	0.004	0.0049	0.0008							fit_model_var_classes_outlier_class_110_6_12_15_0.1_25_400_9_1.0_1.0_balanced_with-noise-class_200.0_0.0_0.0_True_False_none_99_4__2_3_4_6	True	True	3	4	99.5
f4fac127-c048-4bf4-be5d-0aaf3a7d07da	0	0	0.89	4.28	0.9348	0.0021	0.048	0.009	0.0061							fit_model_var_classes_outlier_class_110_6_12_15_0.1_25_400_9_1.0_1.0_balanced_with-noise-class_200.0_0.0_0.0_True_False_none_99_4__2_3_4_6	True	True	3	4	99.5
ee53c704-0365-46fa-a865-060d84022340	0	0	1.0	0.04	0.9996	0.0001	0.0001	0.0002	0.0001							fit_model_var_classes_outlier_class_110_6_12_15_0.1_25_400_9_1.0_1.0_balanced_with-noise-class_200.0_0.0_0.0_True_False_none_99_4__2_3_4_6	True	True	3	4	99.5
1749b101-da54-4b91-b26c-1ec7aca5ec09	0	0	0.98	2.13	0.986	0.0004	0.0081	0.0032	0.0024							fit_model_var_classes_outlier_class_110_6_12_15_0.1_25_400_9_1.0_1.0_balanced_with-noise-class_200.0_0.0_0.0_True_False_none_99_4__2_3_4_6	True	True	3	4	99.5
0a03aa4c-007c-42ba-8fdb-d752b2a4f3ec	0	0	0.98	3.25	0.9835	0.0013	0.0073	0.0045	0.0034							fit_model_var_classes_outlier_class_110_6_12_15_0.1_25_400_9_1.0_1.0_balanced_with-noise-class_200.0_0.0_0.0_True_False_none_99_4__2_3_4_6	True	True	3	4	99.5
90669e59-6300-44ec-bb7a-a6f30eb647ab	0	0	0.96	3.19	0.9765	0.0008	0.0145	0.0037	0.0045							fit_model_var_classes_outlier_class_110_6_12_15_0.1_25_400_9_1.0_1.0_balanced_with-noise-class_200.0_0.0_0.0_True_False_none_99_4__2_3_4_6	True	True	3	4	99.5
31727426-a5ca-40fb-8749-bd5564d63e2d	0	0	0.99	2.1	0.9908	0.0007	0.0027	0.0013	0.0045							fit_model_var_classes_outlier_class_110_6_12_15_0.1_25_400_9_1.0_1.0_balanced_with-noise-class_200.0_0.0_0.0_True_False_none_99_4__2_3_4_6	True	True	3	4	99.5
74cda55b-4b92-4414-9f28-ddd0e285cd64	0	0	0.99	1.63	0.9945	0.0014	0.0026	0.001	0.0004							fit_model_var_classes_outlier_class_110_6_12_15_0.1_25_400_9_1.0_1.0_balanced_with-noise-class_200.0_0.0_0.0_True_False_none_99_4__2_3_4_6	True	True	3	4	99.5
059e3eed-1d9f-4bdb-95ab-8d10ad43c796	0	0	1.0	1.25	0.9977	0.0011	0.0006	0.0004	0.0001							fit_model_var_classes_outlier_class_110_6_12_15_0.1_25_400_9_1.0_1.0_balanced_with-noise-class_200.0_0.0_0.0_True_False_none_99_4__2_3_4_6	True	True	3	4	99.5
88bca7a4-b80f-466c-97d3-c7d1719b8f55	0	0	0.97	3.51	0.9794	0.0049	0.0107	0.004	0.0011							fit_model_var_classes_outlier_class_110_6_12_15_0.1_25_400_9_1.0_1.0_balanced_with-noise-class_200.0_0.0_0.0_True_False_none_99_4__2_3_4_6	True	True	3	4	99.5
39d0a7b8-7bdc-469f-b600-046e14092158	0	0	1.0	0.92	0.9975	0.0004	0.0013	0.0008	0.0001							fit_model_var_classes_outlier_class_110_6_12_15_0.1_25_400_9_1.0_1.0_balanced_with-noise-class_200.0_0.0_0.0_True_False_none_99_4__2_3_4_6	True	True	3	4	99.5
1bd2f92e-23bb-4530-a2e0-9fc9bbf973a1	0	0	1.0	0.93	0.9979	0.0006	0.0008	0.0007	0.0001							fit_model_var_classes_outlier_class_110_6_12_15_0.1_25_400_9_1.0_1.0_balanced_with-noise-class_200.0_0.0_0.0_True_False_none_99_4__2_3_4_6	True	True	3	4	99.5
f2b0c6a3-eeef-49e1-b023-a13a7147c8b8	0	0	0.98	3.34	0.9857	0.0013	0.0081	0.0016	0.0033							fit_model_var_classes_outlier_class_110_6_12_15_0.1_25_400_9_1.0_1.0_balanced_with-noise-class_200.0_0.0_0.0_True_False_none_99_4__2_3_4_6	True	True	3	4	99.5
3b74474a-ce0a-4668-bca3-b3ca6e552179	0	0	0.96	4.99	0.9775	0.0016	0.0155	0.0012	0.0042							fit_model_var_classes_outlier_class_110_6_12_15_0.1_25_400_9_1.0_1.0_balanced_with-noise-class_200.0_0.0_0.0_True_False_none_99_4__2_3_4_6	True	True	3	4	99.5
4281b68d-d5b2-43fd-a796-aa19fd0fb826	0	0	1.0	0.77	0.9973	0.0015	0.0006	0.0005	0.0001							fit_model_var_classes_outlier_class_110_6_12_15_0.1_25_400_9_1.0_1.0_balanced_with-noise-class_200.0_0.0_0.0_True_False_none_99_4__2_3_4_6	True	True	3	4	99.5
525e3cbf-d535-46b5-897b-4cc43d51fe30	0	0	1.0	0.56	0.9988	0.0001	0.0004	0.0003	0.0004							fit_model_var_classes_outlier_class_110_6_12_15_0.1_25_400_9_1.0_1.0_balanced_with-noise-class_200.0_0.0_0.0_True_False_none_99_4__2_3_4_6	True	True	3	4	99.5
4eae5895-8155-4d19-8c0a-a6a384aa884a	0	0	0.99	1.21	0.9912	0.0043	0.0025	0.0018	0.0002							fit_model_var_classes_outlier_class_110_6_12_15_0.1_25_400_9_1.0_1.0_balanced_with-noise-class_200.0_0.0_0.0_True_False_none_99_4__2_3_4_6	True	True	3	4	99.5
550e5f9c-c74f-4927-a527-fa771130986b	0	0	1.0	0.96	0.9983	0.0003	0.0008	0.0005	0.0001							fit_model_var_classes_outlier_class_110_6_12_15_0.1_25_400_9_1.0_1.0_balanced_with-noise-class_200.0_0.0_0.0_True_False_none_99_4__2_3_4_6	True	True	3	4	99.5
5c616a6b-f2f3-42f7-8100-2bc8f94c7d96	0	0	0.9	4.99	0.9345	0.0042	0.0169	0.0075	0.037							fit_model_var_classes_outlier_class_110_6_12_15_0.1_25_400_9_1.0_1.0_balanced_with-noise-class_200.0_0.0_0.0_True_False_none_99_4__2_3_4_6	True	True	3	4	99.5
4d191985-f759-4aba-8bb4-981f21ab15bd	0	0	1.0	0.3	0.999	0.0	0.0004	0.0003	0.0002							fit_model_var_classes_outlier_class_110_6_12_15_0.1_25_400_9_1.0_1.0_balanced_with-noise-class_200.0_0.0_0.0_True_False_none_99_4__2_3_4_6	True	True	3	4	99.5
605b7d08-4d95-4edb-bd96-75697f385238	0	0	1.0	0.26	0.9991	0.0001	0.0004	0.0003	0.0001							fit_model_var_classes_outlier_class_110_6_12_15_0.1_25_400_9_1.0_1.0_balanced_with-noise-class_200.0_0.0_0.0_True_False_none_99_4__2_3_4_6	True	True	3	4	99.5
da50d7fc-bdaa-46ed-ad64-09fc834a15e0	0	0	1.0	2.48	0.9978	0.0002	0.0011	0.0003	0.0006							fit_model_var_classes_outlier_class_110_6_12_15_0.1_25_400_9_1.0_1.0_balanced_with-noise-class_200.0_0.0_0.0_True_False_none_99_4__2_3_4_6	True	True	3	4	99.5
f7ab3b4d-df28-4b02-8332-f5769c55ef20	0	0	0.99	3.05	0.9953	0.0011	0.0007	0.0006	0.0022							fit_model_var_classes_outlier_class_110_6_12_15_0.1_25_400_9_1.0_1.0_balanced_with-noise-class_200.0_0.0_0.0_True_False_none_99_4__2_3_4_6	True	True	3	4	99.5
f7ba966c-c611-4b7b-8381-7343e849de16	0	0	1.0	1.5	0.9973	0.0002	0.0014	0.0009	0.0003							fit_model_var_classes_outlier_class_110_6_12_15_0.1_25_400_9_1.0_1.0_balanced_with-noise-class_200.0_0.0_0.0_True_False_none_99_4__2_3_4_6	True	True	3	4	99.5
581fb3cc-ba43-4fcb-b1be-ed14056c0c39	0	0	0.98	1.97	0.9873	0.008	0.0025	0.002	0.0003							fit_model_var_classes_outlier_class_110_6_12_15_0.1_25_400_9_1.0_1.0_balanced_with-noise-class_200.0_0.0_0.0_True_False_none_99_4__2_3_4_6	True	True	3	4	99.5
1dac9f09-e2f4-4349-99e5-9aec616e045c	0	0	1.0	0.02	0.9986	0.0002	0.0009	0.0001	0.0002							fit_model_var_classes_outlier_class_110_6_12_15_0.1_25_400_9_1.0_1.0_balanced_with-noise-class_200.0_0.0_0.0_True_False_none_99_4__2_3_4_6	True	True	3	4	99.5
ea447045-46ff-40f8-bda0-8cb9dda55837	0	0	0.98	2.79	0.9889	0.0006	0.0033	0.0027	0.0045							fit_model_var_classes_outlier_class_110_6_12_15_0.1_25_400_9_1.0_1.0_balanced_with-noise-class_200.0_0.0_0.0_True_False_none_99_4__2_3_4_6	True	True	3	4	99.5
764a0fe9-10d0-464d-8d7d-83482b931d67	0	0	0.97	4.13	0.9825	0.0023	0.0113	0.0017	0.0022							fit_model_var_classes_outlier_class_110_6_12_15_0.1_25_400_9_1.0_1.0_balanced_with-noise-class_200.0_0.0_0.0_True_False_none_99_4__2_3_4_6	True	True	3	4	99.5
4849bbbd-383c-4c9f-89a4-8d33b280cc22	0	0	0.99	2.59	0.9942	0.0012	0.0027	0.001	0.0008							fit_model_var_classes_outlier_class_110_6_12_15_0.1_25_400_9_1.0_1.0_balanced_with-noise-class_200.0_0.0_0.0_True_False_none_99_4__2_3_4_6	True	True	3	4	99.5
1ef71e91-6b6d-4456-88ff-8d42549a3bb6	0	0	0.86	2.78	0.9247	0.0067	0.061	0.0054	0.0023							fit_model_var_classes_outlier_class_110_6_12_15_0.1_25_400_9_1.0_1.0_balanced_with-noise-class_200.0_0.0_0.0_True_False_none_99_4__2_3_4_6	True	True	3	4	99.5
14219c16-4955-404b-b874-fe33fee334df	0	0	0.99	1.25	0.9967	0.0001	0.0018	0.001	0.0003							fit_model_var_classes_outlier_class_110_6_12_15_0.1_25_400_9_1.0_1.0_balanced_with-noise-class_200.0_0.0_0.0_True_False_none_99_4__2_3_4_6	True	True	3	4	99.5
432c842d-4b70-4d41-b1b8-857f8e510348	0	0	0.97	2.28	0.98	0.0016	0.014	0.0031	0.0013							fit_model_var_classes_outlier_class_110_6_12_15_0.1_25_400_9_1.0_1.0_balanced_with-noise-class_200.0_0.0_0.0_True_False_none_99_4__2_3_4_6	True	True	3	4	99.5
76076336-feab-4f04-84c4-ea32b0585fee	0	0	1.0	1.73	0.9988	0.0002	0.0006	0.0002	0.0002							fit_model_var_classes_outlier_class_110_6_12_15_0.1_25_400_9_1.0_1.0_balanced_with-noise-class_200.0_0.0_0.0_True_False_none_99_4__2_3_4_6	True	True	3	4	99.5
9f818237-0ed6-4eb9-8a86-6d0fb50ba69a	0	0	0.95	2.67	0.9633	0.0101	0.0126	0.0125	0.0015							fit_model_var_classes_outlier_class_110_6_12_15_0.1_25_400_9_1.0_1.0_balanced_with-noise-class_200.0_0.0_0.0_True_False_none_99_4__2_3_4_6	True	True	3	4	99.5
0691cce1-9590-42a0-85ac-38f63f93022b	0	0	0.99	2.07	0.9929	0.0001	0.0013	0.0008	0.0049							fit_model_var_classes_outlier_class_110_6_12_15_0.1_25_400_9_1.0_1.0_balanced_with-noise-class_200.0_0.0_0.0_True_False_none_99_4__2_3_4_6	True	True	3	4	99.5
a9cc4d6e-5c26-4ca3-b41e-6b112fe8d7db	0	0	1.0	2.63	0.9968	0.0003	0.0018	0.0005	0.0007							fit_model_var_classes_outlier_class_110_6_12_15_0.1_25_400_9_1.0_1.0_balanced_with-noise-class_200.0_0.0_0.0_True_False_none_99_4__2_3_4_6	True	True	3	4	99.5
c97c5dc9-234a-43d3-a20e-e53591698cbd	0	0	0.99	1.99	0.9957	0.0021	0.0012	0.0006	0.0004							fit_model_var_classes_outlier_class_110_6_12_15_0.1_25_400_9_1.0_1.0_balanced_with-noise-class_200.0_0.0_0.0_True_False_none_99_4__2_3_4_6	True	True	3	4	99.5
05c91d38-b480-4e55-9898-e0a65cc245e6	0	0	0.98	3.33	0.9874	0.0015	0.0048	0.0054	0.0009							fit_model_var_classes_outlier_class_110_6_12_15_0.1_25_400_9_1.0_1.0_balanced_with-noise-class_200.0_0.0_0.0_True_False_none_99_4__2_3_4_6	True	True	3	4	99.5
36f91b92-18fa-4904-bffd-bf1fbacb3085	0	0	0.64	4.38	0.8135	0.003	0.1688	0.0107	0.004							fit_model_var_classes_outlier_class_110_6_12_15_0.1_25_400_9_1.0_1.0_balanced_with-noise-class_200.0_0.0_0.0_True_False_none_99_4__2_3_4_6	True	True	3	4	99.5
2ac1b1cb-d472-4f0e-a282-1d614b888182	0	0	0.92	2.96	0.9469	0.0124	0.0236	0.0142	0.0029							fit_model_var_classes_outlier_class_110_6_12_15_0.1_25_400_9_1.0_1.0_balanced_with-noise-class_200.0_0.0_0.0_True_False_none_99_4__2_3_4_6	True	True	3	4	99.5
18652135-f158-4ae5-96bc-670ab4043a6c	0	0	0.97	3.61	0.9835	0.0008	0.0131	0.0013	0.0013							fit_model_var_classes_outlier_class_110_6_12_15_0.1_25_400_9_1.0_1.0_balanced_with-noise-class_200.0_0.0_0.0_True_False_none_99_4__2_3_4_6	True	True	3	4	99.5
f06a2ce4-cae6-41fd-831d-c3a68789c916	0	0	1.0	0.43	0.9984	0.0002	0.0007	0.0007	0.0001							fit_model_var_classes_outlier_class_110_6_12_15_0.1_25_400_9_1.0_1.0_balanced_with-noise-class_200.0_0.0_0.0_True_False_none_99_4__2_3_4_6	True	True	3	4	99.5
b320d418-fbf8-4640-8571-d9de5aa77cde	0	0	0.99	2.15	0.9917	0.0008	0.0049	0.0016	0.001							fit_model_var_classes_outlier_class_110_6_12_15_0.1_25_400_9_1.0_1.0_balanced_with-noise-class_200.0_0.0_0.0_True_False_none_99_4__2_3_4_6	True	True	3	4	99.5
df83e764-932a-4196-9d14-1e526e42e101	0	0	0.99	1.57	0.9965	0.0002	0.0024	0.0004	0.0004							fit_model_var_classes_outlier_class_110_6_12_15_0.1_25_400_9_1.0_1.0_balanced_with-noise-class_200.0_0.0_0.0_True_False_none_99_4__2_3_4_6	True	True	3	4	99.5
f8f37ccd-bf40-4ffe-afe7-fd5745502f75	0	0	0.99	0.66	0.9927	0.0008	0.0052	0.0012	0.0001							fit_model_var_classes_outlier_class_110_6_12_15_0.1_25_400_9_1.0_1.0_balanced_with-noise-class_200.0_0.0_0.0_True_False_none_99_4__2_3_4_6	True	True	3	4	99.5
b76381c1-f06b-4203-8fe4-d9d2d7cda74e	0	0	1.0	1.53	0.9986	0.0001	0.0001	0.0004	0.0008							fit_model_var_classes_outlier_class_110_6_12_15_0.1_25_400_9_1.0_1.0_balanced_with-noise-class_200.0_0.0_0.0_True_False_none_99_4__2_3_4_6	True	True	3	4	99.5
754cd8ee-8587-4427-ad99-beb4610135b5	0	0	1.0	1.85	0.9977	0.0009	0.001	0.0003	0.0001							fit_model_var_classes_outlier_class_110_6_12_15_0.1_25_400_9_1.0_1.0_balanced_with-noise-class_200.0_0.0_0.0_True_False_none_99_4__2_3_4_6	True	True	3	4	99.5
ef2a2232-f10d-4e63-8a97-e148e4b143ba	0	0	0.99	2.02	0.9937	0.0007	0.0033	0.0014	0.0009							fit_model_var_classes_outlier_class_110_6_12_15_0.1_25_400_9_1.0_1.0_balanced_with-noise-class_200.0_0.0_0.0_True_False_none_99_4__2_3_4_6	True	True	3	4	99.5
3c22e404-e2c5-4136-a794-1a76dec6352f	0	0	0.98	3.07	0.9865	0.0004	0.0076	0.0022	0.0032							fit_model_var_classes_outlier_class_110_6_12_15_0.1_25_400_9_1.0_1.0_balanced_with-noise-class_200.0_0.0_0.0_True_False_none_99_4__2_3_4_6	True	True	3	4	99.5
34964a20-7597-410f-9301-850b19f21ff0	0	0	0.88	5.77	0.9313	0.0013	0.012	0.008	0.0474							fit_model_var_classes_outlier_class_110_6_12_15_0.1_25_400_9_1.0_1.0_balanced_with-noise-class_200.0_0.0_0.0_True_False_none_99_4__2_3_4_6	True	True	3	4	99.5
545c29d8-9e6f-4fac-a4a9-745deb93d9d0	0	0	1.0	1.46	0.9972	0.0001	0.0007	0.0007	0.0013							fit_model_var_classes_outlier_class_110_6_12_15_0.1_25_400_9_1.0_1.0_balanced_with-noise-class_200.0_0.0_0.0_True_False_none_99_4__2_3_4_6	True	True	3	4	99.5
6a0af10c-c708-4fe3-a6ca-6be72e6c4ae8	0	0	0.98	2.39	0.986	0.0008	0.007	0.005	0.0011							fit_model_var_classes_outlier_class_110_6_12_15_0.1_25_400_9_1.0_1.0_balanced_with-noise-class_200.0_0.0_0.0_True_False_none_99_4__2_3_4_6	True	True	3	4	99.5
15e5293d-1483-496b-811e-085c1b03ef7f	0	0	0.99	0.88	0.994	0.0022	0.0031	0.0006	0.0001							fit_model_var_classes_outlier_class_110_6_12_15_0.1_25_400_9_1.0_1.0_balanced_with-noise-class_200.0_0.0_0.0_True_False_none_99_4__2_3_4_6	True	True	3	4	99.5
82a41824-41dc-48de-ad2f-c1c5413ee7e6	0	0	1.0	1.4	0.997	0.0004	0.0015	0.0006	0.0005							fit_model_var_classes_outlier_class_110_6_12_15_0.1_25_400_9_1.0_1.0_balanced_with-noise-class_200.0_0.0_0.0_True_False_none_99_4__2_3_4_6	True	True	3	4	99.5
7cd1f6f3-a54d-40f1-b78e-c0aa07fc2612	0	0	1.0	0.92	0.9983	0.0003	0.0009	0.0002	0.0003							fit_model_var_classes_outlier_class_110_6_12_15_0.1_25_400_9_1.0_1.0_balanced_with-noise-class_200.0_0.0_0.0_True_False_none_99_4__2_3_4_6	True	True	3	4	99.5
c114cd24-7445-4446-8ee0-3a361bef7dca	0	0	0.9	3.79	0.941	0.002	0.0437	0.0105	0.0028							fit_model_var_classes_outlier_class_110_6_12_15_0.1_25_400_9_1.0_1.0_balanced_with-noise-class_200.0_0.0_0.0_True_False_none_99_4__2_3_4_6	True	True	3	4	99.5
f0449181-b55f-457f-b65e-984b6cf85c54	0	0	1.0	2.01	0.9971	0.0004	0.0014	0.0005	0.0006							fit_model_var_classes_outlier_class_110_6_12_15_0.1_25_400_9_1.0_1.0_balanced_with-noise-class_200.0_0.0_0.0_True_False_none_99_4__2_3_4_6	True	True	3	4	99.5
9a2072df-1333-4889-bdca-52355cee4605	0	0	0.99	1.13	0.9958	0.0009	0.0019	0.0012	0.0003							fit_model_var_classes_outlier_class_110_6_12_15_0.1_25_400_9_1.0_1.0_balanced_with-noise-class_200.0_0.0_0.0_True_False_none_99_4__2_3_4_6	True	True	3	4	99.5
70bc3c1e-7107-4d82-a330-356c479fe38e	0	0	0.99	1.76	0.992	0.0034	0.0015	0.0029	0.0002							fit_model_var_classes_outlier_class_110_6_12_15_0.1_25_400_9_1.0_1.0_balanced_with-noise-class_200.0_0.0_0.0_True_False_none_99_4__2_3_4_6	True	True	3	4	99.5
78af3adb-ed60-4258-987e-beed95b3b69e	0	0	0.98	2.85	0.9872	0.0023	0.0062	0.0017	0.0026							fit_model_var_classes_outlier_class_110_6_12_15_0.1_25_400_9_1.0_1.0_balanced_with-noise-class_200.0_0.0_0.0_True_False_none_99_4__2_3_4_6	True	True	3	4	99.5
6e255e45-1471-4f2f-b121-1150959f88e9	0	0	0.99	1.81	0.9904	0.0034	0.0046	0.0011	0.0005							fit_model_var_classes_outlier_class_110_6_12_15_0.1_25_400_9_1.0_1.0_balanced_with-noise-class_200.0_0.0_0.0_True_False_none_99_4__2_3_4_6	True	True	3	4	99.5
c602fdaf-eeb9-4845-b50c-cf80b0750f27	0	0	1.0	2.35	0.9967	0.001	0.0017	0.0004	0.0003							fit_model_var_classes_outlier_class_110_6_12_15_0.1_25_400_9_1.0_1.0_balanced_with-noise-class_200.0_0.0_0.0_True_False_none_99_4__2_3_4_6	True	True	3	4	99.5
862c577d-a40d-407f-8b41-f8f63e111081	0	0	0.91	2.02	0.95	0.0354	0.0093	0.004	0.0013							fit_model_var_classes_outlier_class_110_6_12_15_0.1_25_400_9_1.0_1.0_balanced_with-noise-class_200.0_0.0_0.0_True_False_none_99_4__2_3_4_6	True	True	3	4	99.5
b5420e92-28f5-4be9-8191-11689907bb66	0	0	0.47	6.94	0.6394	0.0271	0.1732	0.0428	0.1176							fit_model_var_classes_outlier_class_110_6_12_15_0.1_25_400_9_1.0_1.0_balanced_with-noise-class_200.0_0.0_0.0_True_False_none_99_4__2_3_4_6	True	True	3	4	99.5
bb286b17-3ce1-40dd-842e-13dfcde9435f	0	0	0.99	1.43	0.9952	0.0016	0.0018	0.0012	0.0002							fit_model_var_classes_outlier_class_110_6_12_15_0.1_25_400_9_1.0_1.0_balanced_with-noise-class_200.0_0.0_0.0_True_False_none_99_4__2_3_4_6	True	True	3	4	99.5
fc4992ea-b67a-4fe4-9335-ded18714f125	0	0	0.99	2.24	0.9932	0.0008	0.003	0.0023	0.0007							fit_model_var_classes_outlier_class_110_6_12_15_0.1_25_400_9_1.0_1.0_balanced_with-noise-class_200.0_0.0_0.0_True_False_none_99_4__2_3_4_6	True	True	3	4	99.5
d4bfadcb-9195-4d61-b892-d3f5e245a4c4	0	0	0.97	6.63	0.9775	0.0014	0.004	0.0046	0.0125							fit_model_var_classes_outlier_class_110_6_12_15_0.1_25_400_9_1.0_1.0_balanced_with-noise-class_200.0_0.0_0.0_True_False_none_99_4__2_3_4_6	True	True	3	4	99.5
1c0bc483-b7e1-4484-9820-075605369caf	0	0	1.0	1.43	0.9979	0.0001	0.0012	0.0006	0.0002							fit_model_var_classes_outlier_class_110_6_12_15_0.1_25_400_9_1.0_1.0_balanced_with-noise-class_200.0_0.0_0.0_True_False_none_99_4__2_3_4_6	True	True	3	4	99.5
32e90469-39d7-46bd-8480-2cba5e4a886a	0	0	0.94	5.3	0.9586	0.0032	0.019	0.0084	0.0109							fit_model_var_classes_outlier_class_110_6_12_15_0.1_25_400_9_1.0_1.0_balanced_with-noise-class_200.0_0.0_0.0_True_False_none_99_4__2_3_4_6	True	True	3	4	99.5
1ce43116-05ec-4126-aa55-f0a093ff6a3d	0	0	0.99	3.21	0.9939	0.0009	0.0024	0.001	0.0018							fit_model_var_classes_outlier_class_110_6_12_15_0.1_25_400_9_1.0_1.0_balanced_with-noise-class_200.0_0.0_0.0_True_False_none_99_4__2_3_4_6	True	True	3	4	99.5
47c46a85-8c7f-4716-9de2-0d182c20de1e	0	0	0.98	3.21	0.9847	0.0008	0.0073	0.0022	0.0051							fit_model_var_classes_outlier_class_110_6_12_15_0.1_25_400_9_1.0_1.0_balanced_with-noise-class_200.0_0.0_0.0_True_False_none_99_4__2_3_4_6	True	True	3	4	99.5
aa615e3a-3ba2-46dd-bab9-42dcd68a0f42	0	0	0.99	1.96	0.9954	0.0006	0.0026	0.001	0.0005							fit_model_var_classes_outlier_class_110_6_12_15_0.1_25_400_9_1.0_1.0_balanced_with-noise-class_200.0_0.0_0.0_True_False_none_99_4__2_3_4_6	True	True	3	4	99.5
ffb8cf32-8905-4b17-8559-113df3d0d7cb	0	0	1.0	0.79	0.9979	0.0005	0.0012	0.0002	0.0001							fit_model_var_classes_outlier_class_110_6_12_15_0.1_25_400_9_1.0_1.0_balanced_with-noise-class_200.0_0.0_0.0_True_False_none_99_4__2_3_4_6	True	True	3	4	99.5
236372ba-9f52-4259-8cd7-eb8aeae3a446	0	0	0.98	1.06	0.986	0.0063	0.005	0.0024	0.0003							fit_model_var_classes_outlier_class_110_6_12_15_0.1_25_400_9_1.0_1.0_balanced_with-noise-class_200.0_0.0_0.0_True_False_none_99_4__2_3_4_6	True	True	3	4	99.5
75f1f294-cf1f-42e3-8f9a-77550ac3d34f	0	0	1.0	1.47	0.9976	0.0002	0.0003	0.0004	0.0015							fit_model_var_classes_outlier_class_110_6_12_15_0.1_25_400_9_1.0_1.0_balanced_with-noise-class_200.0_0.0_0.0_True_False_none_99_4__2_3_4_6	True	True	3	4	99.5
42df231d-73a1-481a-b366-23a52e5cebd8	0	0	1.0	0.21	0.9993	0.0001	0.0003	0.0002	0.0002							fit_model_var_classes_outlier_class_110_6_12_15_0.1_25_400_9_1.0_1.0_balanced_with-noise-class_200.0_0.0_0.0_True_False_none_99_4__2_3_4_6	True	True	3	4	99.5
052f85c7-d658-40aa-9339-6ca1f948169d	0	0	0.99	2.58	0.9948	0.0002	0.0002	0.0002	0.0046							fit_model_var_classes_outlier_class_110_6_12_15_0.1_25_400_9_1.0_1.0_balanced_with-noise-class_200.0_0.0_0.0_True_False_none_99_4__2_3_4_6	True	True	3	4	99.5
2b6945a0-ed9c-42f7-9811-de175587e8c5	0	0	0.99	2.32	0.9961	0.0003	0.0014	0.0013	0.0009							fit_model_var_classes_outlier_class_110_6_12_15_0.1_25_400_9_1.0_1.0_balanced_with-noise-class_200.0_0.0_0.0_True_False_none_99_4__2_3_4_6	True	True	3	4	99.5
2d1370e7-497a-4cef-888b-78cf7745c969	0	0	0.91	2.74	0.9405	0.0289	0.0262	0.003	0.0014							fit_model_var_classes_outlier_class_110_6_12_15_0.1_25_400_9_1.0_1.0_balanced_with-noise-class_200.0_0.0_0.0_True_False_none_99_4__2_3_4_6	True	True	3	4	99.5
de2fff9b-19aa-4688-bedf-100e1c0d3987	0	0	0.96	3.5	0.9738	0.0085	0.0116	0.0027	0.0034							fit_model_var_classes_outlier_class_110_6_12_15_0.1_25_400_9_1.0_1.0_balanced_with-noise-class_200.0_0.0_0.0_True_False_none_99_4__2_3_4_6	True	True	3	4	99.5
d229211b-c80c-447e-b6bd-75ba8f24146a	0	0	0.99	1.51	0.9948	0.0004	0.0033	0.0012	0.0003							fit_model_var_classes_outlier_class_110_6_12_15_0.1_25_400_9_1.0_1.0_balanced_with-noise-class_200.0_0.0_0.0_True_False_none_99_4__2_3_4_6	True	True	3	4	99.5
9c511acb-92ae-4542-9f98-4128cabfe69e	0	0	0.93	3.6	0.9487	0.002	0.0227	0.0159	0.0108							fit_model_var_classes_outlier_class_110_6_12_15_0.1_25_400_9_1.0_1.0_balanced_with-noise-class_200.0_0.0_0.0_True_False_none_99_4__2_3_4_6	True	True	3	4	99.5
5f828bcb-6679-4a2d-b557-f77c6a4e278f	0	0	0.99	1.31	0.9911	0.0018	0.0045	0.0022	0.0004							fit_model_var_classes_outlier_class_110_6_12_15_0.1_25_400_9_1.0_1.0_balanced_with-noise-class_200.0_0.0_0.0_True_False_none_99_4__2_3_4_6	True	True	3	4	99.5
ea037fcb-6969-4cbc-a730-4249e49bbc5d	0	0	1.0	2.93	0.9977	0.0007	0.0008	0.0005	0.0003							fit_model_var_classes_outlier_class_110_6_12_15_0.1_25_400_9_1.0_1.0_balanced_with-noise-class_200.0_0.0_0.0_True_False_none_99_4__2_3_4_6	True	True	3	4	99.5
ad23ddae-7c91-4c5f-abc5-6ab4db55b5d4	0	0	1.0	0.26	0.9989	0.0001	0.0003	0.0005	0.0003							fit_model_var_classes_outlier_class_110_6_12_15_0.1_25_400_9_1.0_1.0_balanced_with-noise-class_200.0_0.0_0.0_True_False_none_99_4__2_3_4_6	True	True	3	4	99.5
8da1ecd0-87ec-4054-b48a-d97a072366d3	0	0	1.0	1.34	0.9982	0.0002	0.0005	0.0009	0.0002							fit_model_var_classes_outlier_class_110_6_12_15_0.1_25_400_9_1.0_1.0_balanced_with-noise-class_200.0_0.0_0.0_True_False_none_99_4__2_3_4_6	True	True	3	4	99.5
fe4483f3-b52f-4755-a1bb-f3eebb8b7391	0	0	1.0	1.76	0.9981	0.0003	0.001	0.0004	0.0003							fit_model_var_classes_outlier_class_110_6_12_15_0.1_25_400_9_1.0_1.0_balanced_with-noise-class_200.0_0.0_0.0_True_False_none_99_4__2_3_4_6	True	True	3	4	99.5
5a781186-97f6-40c3-9428-5647dbe9af9f	0	0	0.99	1.44	0.9931	0.0012	0.0043	0.0013	0.0002							fit_model_var_classes_outlier_class_110_6_12_15_0.1_25_400_9_1.0_1.0_balanced_with-noise-class_200.0_0.0_0.0_True_False_none_99_4__2_3_4_6	True	True	3	4	99.5
4d6abe76-55c4-48e7-acd1-7d5956c62b3b	0	0	1.0	0.33	0.9975	0.0005	0.001	0.0009	0.0001							fit_model_var_classes_outlier_class_110_6_12_15_0.1_25_400_9_1.0_1.0_balanced_with-noise-class_200.0_0.0_0.0_True_False_none_99_4__2_3_4_6	True	True	3	4	99.5
01255083-178e-4687-8675-86eee42dccd1	0	0	0.99	1.8	0.9923	0.0023	0.0043	0.001	0.0002							fit_model_var_classes_outlier_class_110_6_12_15_0.1_25_400_9_1.0_1.0_balanced_with-noise-class_200.0_0.0_0.0_True_False_none_99_4__2_3_4_6	True	True	3	4	99.5
7d7c5962-62ab-4a57-b76a-695e4826b1e5	0	0	0.98	1.2	0.9908	0.0009	0.0061	0.0021	0.0002							fit_model_var_classes_outlier_class_110_6_12_15_0.1_25_400_9_1.0_1.0_balanced_with-noise-class_200.0_0.0_0.0_True_False_none_99_4__2_3_4_6	True	True	3	4	99.5
53f9c963-ea37-4011-9058-9fb2e36e4d68	0	0	1.0	3.06	0.9972	0.0006	0.0009	0.0008	0.0005							fit_model_var_classes_outlier_class_110_6_12_15_0.1_25_400_9_1.0_1.0_balanced_with-noise-class_200.0_0.0_0.0_True_False_none_99_4__2_3_4_6	True	True	3	4	99.5
39d56ce1-dfa9-4df0-87b9-30a2695e5f47	0	0	0.98	2.8	0.9875	0.0053	0.0041	0.0024	0.0007							fit_model_var_classes_outlier_class_110_6_12_15_0.1_25_400_9_1.0_1.0_balanced_with-noise-class_200.0_0.0_0.0_True_False_none_99_4__2_3_4_6	True	True	3	4	99.5
f5f4b2b8-7d55-40e6-8c4f-100203346196	0	0	1.0	0.66	0.9989	0.0	0.0004	0.0006	0.0001							fit_model_var_classes_outlier_class_110_6_12_15_0.1_25_400_9_1.0_1.0_balanced_with-noise-class_200.0_0.0_0.0_True_False_none_99_4__2_3_4_6	True	True	3	4	99.5
fa843fe9-5496-48a1-8b24-a93a6aa763ca	0	0	0.97	0.95	0.9819	0.0051	0.0114	0.0015	0.0002							fit_model_var_classes_outlier_class_110_6_12_15_0.1_25_400_9_1.0_1.0_balanced_with-noise-class_200.0_0.0_0.0_True_False_none_99_4__2_3_4_6	True	True	3	4	99.5
86fd6575-f9ad-4508-badb-c1610faeccd0	0	0	0.97	2.34	0.9838	0.002	0.0106	0.0029	0.0007							fit_model_var_classes_outlier_class_110_6_12_15_0.1_25_400_9_1.0_1.0_balanced_with-noise-class_200.0_0.0_0.0_True_False_none_99_4__2_3_4_6	True	True	3	4	99.5
b12155fe-39f7-45ca-a42c-e20bf9ef5864	0	0	1.0	3.94	0.9966	0.0008	0.0014	0.0004	0.0008							fit_model_var_classes_outlier_class_110_6_12_15_0.1_25_400_9_1.0_1.0_balanced_with-noise-class_200.0_0.0_0.0_True_False_none_99_4__2_3_4_6	True	True	3	4	99.5
e0c7ccb7-3533-47dc-98a6-b524c5b69b92	0	0	0.98	2.63	0.9886	0.0049	0.0044	0.0019	0.0002							fit_model_var_classes_outlier_class_110_6_12_15_0.1_25_400_9_1.0_1.0_balanced_with-noise-class_200.0_0.0_0.0_True_False_none_99_4__2_3_4_6	True	True	3	4	99.5
2065c56b-4208-4d8a-885c-ceca4439926e	0	0	1.0	0.93	0.9976	0.0007	0.0008	0.0008	0.0001							fit_model_var_classes_outlier_class_110_6_12_15_0.1_25_400_9_1.0_1.0_balanced_with-noise-class_200.0_0.0_0.0_True_False_none_99_4__2_3_4_6	True	True	3	4	99.5
088bb950-4245-4040-a584-70afc7fa0d1d	0	0	1.0	1.63	0.9966	0.0006	0.0016	0.0008	0.0003							fit_model_var_classes_outlier_class_110_6_12_15_0.1_25_400_9_1.0_1.0_balanced_with-noise-class_200.0_0.0_0.0_True_False_none_99_4__2_3_4_6	True	True	3	4	99.5
e060afee-106b-446c-a127-3e9f22388abd	0	0	0.97	3.58	0.9848	0.0011	0.0099	0.0007	0.0035							fit_model_var_classes_outlier_class_110_6_12_15_0.1_25_400_9_1.0_1.0_balanced_with-noise-class_200.0_0.0_0.0_True_False_none_99_4__2_3_4_6	True	True	3	4	99.5
ffa854ec-2fd8-4af1-a6fd-b383624906bb	0	0	0.96	4.08	0.973	0.001	0.0112	0.008	0.0068							fit_model_var_classes_outlier_class_110_6_12_15_0.1_25_400_9_1.0_1.0_balanced_with-noise-class_200.0_0.0_0.0_True_False_none_99_4__2_3_4_6	True	True	3	4	99.5
83758b23-29b1-44cf-8aeb-8f642ba5fe06	0	0	1.0	2.7	0.9975	0.0002	0.0013	0.0009	0.0002							fit_model_var_classes_outlier_class_110_6_12_15_0.1_25_400_9_1.0_1.0_balanced_with-noise-class_200.0_0.0_0.0_True_False_none_99_4__2_3_4_6	True	True	3	4	99.5
10b428c0-c243-4ded-875c-2ffbc17cc769	0	0	1.0	1.68	0.9966	0.0011	0.0011	0.0009	0.0002							fit_model_var_classes_outlier_class_110_6_12_15_0.1_25_400_9_1.0_1.0_balanced_with-noise-class_200.0_0.0_0.0_True_False_none_99_4__2_3_4_6	True	True	3	4	99.5
ffe36a2d-ded4-4385-b7cb-db64df2b4a0b	0	0	1.0	1.33	0.9978	0.0001	0.0009	0.0009	0.0002							fit_model_var_classes_outlier_class_110_6_12_15_0.1_25_400_9_1.0_1.0_balanced_with-noise-class_200.0_0.0_0.0_True_False_none_99_4__2_3_4_6	True	True	3	4	99.5
111ba404-d9be-470b-8f9e-29f6923370d2	0	1	0.66	4.49	0.1241	0.7825	0.0459	0.0413	0.0063							fit_model_var_classes_outlier_class_110_6_12_15_0.1_25_400_9_1.0_1.0_balanced_with-noise-class_200.0_0.0_0.0_True_False_none_99_4__2_3_4_6	True	False	3	4	99.5
454583ac-26e7-4e8d-9012-45bfad2febaf	0	0	0.91	2.74	0.9427	0.0323	0.0195	0.0044	0.0011							fit_model_var_classes_outlier_class_110_6_12_15_0.1_25_400_9_1.0_1.0_balanced_with-noise-class_200.0_0.0_0.0_True_False_none_99_4__2_3_4_6	True	True	3	4	99.5
9e2329f0-fa00-41a1-86d5-2e8c3dddfcb9	0	0	0.93	2.21	0.957	0.0042	0.0318	0.006	0.0009							fit_model_var_classes_outlier_class_110_6_12_15_0.1_25_400_9_1.0_1.0_balanced_with-noise-class_200.0_0.0_0.0_True_False_none_99_4__2_3_4_6	True	True	3	4	99.5
e531d73b-37ca-42fa-b19d-d578458d5c53	0	0	0.66	4.04	0.8191	0.158	0.0156	0.0057	0.0016							fit_model_var_classes_outlier_class_110_6_12_15_0.1_25_400_9_1.0_1.0_balanced_with-noise-class_200.0_0.0_0.0_True_False_none_99_4__2_3_4_6	True	True	3	4	99.5
f4dcdf08-abf1-478a-ae5e-d50ed65dc5e4	0	0	0.98	3.36	0.9879	0.0029	0.0046	0.0028	0.0019							fit_model_var_classes_outlier_class_110_6_12_15_0.1_25_400_9_1.0_1.0_balanced_with-noise-class_200.0_0.0_0.0_True_False_none_99_4__2_3_4_6	True	True	3	4	99.5
cd1cc76b-012f-4369-87d3-60f209584120	0	0	0.98	3.89	0.9832	0.003	0.0058	0.0026	0.0054							fit_model_var_classes_outlier_class_110_6_12_15_0.1_25_400_9_1.0_1.0_balanced_with-noise-class_200.0_0.0_0.0_True_False_none_99_4__2_3_4_6	True	True	3	4	99.5
862d4f5b-b6a1-47ec-8e13-f2a37b506b91	0	0	0.99	1.98	0.9945	0.0022	0.0018	0.0012	0.0003							fit_model_var_classes_outlier_class_110_6_12_15_0.1_25_400_9_1.0_1.0_balanced_with-noise-class_200.0_0.0_0.0_True_False_none_99_4__2_3_4_6	True	True	3	4	99.5
e2850c9e-9b52-4955-abb6-d7354a2f38ac	0	0	1.0	0.8	0.998	0.0001	0.0003	0.0014	0.0002							fit_model_var_classes_outlier_class_110_6_12_15_0.1_25_400_9_1.0_1.0_balanced_with-noise-class_200.0_0.0_0.0_True_False_none_99_4__2_3_4_6	True	True	3	4	99.5
18969fae-97e8-4ffe-864c-4ee819705242	0	0	1.0	1.89	0.9971	0.0004	0.001	0.0013	0.0003							fit_model_var_classes_outlier_class_110_6_12_15_0.1_25_400_9_1.0_1.0_balanced_with-noise-class_200.0_0.0_0.0_True_False_none_99_4__2_3_4_6	True	True	3	4	99.5
3a18275e-0d69-4b14-a672-aaf29c20eaeb	0	0	0.93	4.37	0.9505	0.0052	0.0239	0.0151	0.0052							fit_model_var_classes_outlier_class_110_6_12_15_0.1_25_400_9_1.0_1.0_balanced_with-noise-class_200.0_0.0_0.0_True_False_none_99_4__2_3_4_6	True	True	3	4	99.5
aefe21fd-8d55-4434-bcfb-b2fdd0c2e51f	0	0	0.93	4.32	0.9572	0.0026	0.031	0.0035	0.0057							fit_model_var_classes_outlier_class_110_6_12_15_0.1_25_400_9_1.0_1.0_balanced_with-noise-class_200.0_0.0_0.0_True_False_none_99_4__2_3_4_6	True	True	3	4	99.5
a86ae8f5-d364-4b11-9cc7-8850b4d2db51	0	0	0.98	3.58	0.9871	0.0013	0.0082	0.0027	0.0006							fit_model_var_classes_outlier_class_110_6_12_15_0.1_25_400_9_1.0_1.0_balanced_with-noise-class_200.0_0.0_0.0_True_False_none_99_4__2_3_4_6	True	True	3	4	99.5
189bc91d-7e39-41ce-adac-03d6392c7af2	0	0	1.0	1.38	0.9973	0.0006	0.001	0.001	0.0001							fit_model_var_classes_outlier_class_110_6_12_15_0.1_25_400_9_1.0_1.0_balanced_with-noise-class_200.0_0.0_0.0_True_False_none_99_4__2_3_4_6	True	True	3	4	99.5
58d5fc8d-a9cb-4073-81e4-f54dabe5405a	0	0	0.97	3.35	0.9778	0.0079	0.0091	0.0041	0.0011							fit_model_var_classes_outlier_class_110_6_12_15_0.1_25_400_9_1.0_1.0_balanced_with-noise-class_200.0_0.0_0.0_True_False_none_99_4__2_3_4_6	True	True	3	4	99.5
40a6445c-9319-44c4-a39d-05507fb9344e	0	0	0.99	1.49	0.9945	0.0003	0.004	0.0009	0.0003							fit_model_var_classes_outlier_class_110_6_12_15_0.1_25_400_9_1.0_1.0_balanced_with-noise-class_200.0_0.0_0.0_True_False_none_99_4__2_3_4_6	True	True	3	4	99.5
87e32af6-21b8-4ce5-bb2a-51d7068329d0	0	0	0.91	3.1	0.9389	0.0025	0.0338	0.0137	0.0112							fit_model_var_classes_outlier_class_110_6_12_15_0.1_25_400_9_1.0_1.0_balanced_with-noise-class_200.0_0.0_0.0_True_False_none_99_4__2_3_4_6	True	True	3	4	99.5
823ac04d-0232-48d6-9a9d-5965f0cb6006	0	0	1.0	2.2	0.9982	0.0003	0.0008	0.0004	0.0003							fit_model_var_classes_outlier_class_110_6_12_15_0.1_25_400_9_1.0_1.0_balanced_with-noise-class_200.0_0.0_0.0_True_False_none_99_4__2_3_4_6	True	True	3	4	99.5
5dd56e20-4790-41c2-9088-0a931861cf49	0	0	1.0	0.44	0.9982	0.0002	0.0009	0.0004	0.0003							fit_model_var_classes_outlier_class_110_6_12_15_0.1_25_400_9_1.0_1.0_balanced_with-noise-class_200.0_0.0_0.0_True_False_none_99_4__2_3_4_6	True	True	3	4	99.5
56dcd444-c3bd-4cbe-848a-0838d2f26ce7	0	0	0.99	0.93	0.996	0.0013	0.0013	0.0012	0.0002							fit_model_var_classes_outlier_class_110_6_12_15_0.1_25_400_9_1.0_1.0_balanced_with-noise-class_200.0_0.0_0.0_True_False_none_99_4__2_3_4_6	True	True	3	4	99.5
c2d9c040-13a8-4232-a523-95fb07c46327	0	0	0.99	1.1	0.9949	0.0002	0.0036	0.0008	0.0005							fit_model_var_classes_outlier_class_110_6_12_15_0.1_25_400_9_1.0_1.0_balanced_with-noise-class_200.0_0.0_0.0_True_False_none_99_4__2_3_4_6	True	True	3	4	99.5
8cb88b2a-1f57-4cd5-9385-1bde2fee5ed5	0	0	1.0	1.65	0.9969	0.0005	0.0013	0.001	0.0002							fit_model_var_classes_outlier_class_110_6_12_15_0.1_25_400_9_1.0_1.0_balanced_with-noise-class_200.0_0.0_0.0_True_False_none_99_4__2_3_4_6	True	True	3	4	99.5
3aa61a7f-ea3e-4261-9852-f80446bdc8d3	0	0	0.99	2.4	0.9927	0.0002	0.0011	0.0007	0.0054							fit_model_var_classes_outlier_class_110_6_12_15_0.1_25_400_9_1.0_1.0_balanced_with-noise-class_200.0_0.0_0.0_True_False_none_99_4__2_3_4_6	True	True	3	4	99.5
df793a5c-faf6-497d-a680-3efb0f577b90	0	0	1.0	0.89	0.9985	0.0003	0.0007	0.0003	0.0002							fit_model_var_classes_outlier_class_110_6_12_15_0.1_25_400_9_1.0_1.0_balanced_with-noise-class_200.0_0.0_0.0_True_False_none_99_4__2_3_4_6	True	True	3	4	99.5
b2f6984c-58f9-4753-97c5-4a13c3c2f545	0	0	1.0	1.09	0.9983	0.0001	0.0005	0.0006	0.0005							fit_model_var_classes_outlier_class_110_6_12_15_0.1_25_400_9_1.0_1.0_balanced_with-noise-class_200.0_0.0_0.0_True_False_none_99_4__2_3_4_6	True	True	3	4	99.5
fd1dd5bd-5012-4356-a01e-c3bfb802db39	0	0	0.97	1.76	0.9817	0.0005	0.0163	0.0011	0.0004							fit_model_var_classes_outlier_class_110_6_12_15_0.1_25_400_9_1.0_1.0_balanced_with-noise-class_200.0_0.0_0.0_True_False_none_99_4__2_3_4_6	True	True	3	4	99.5
48a19146-cbd4-4af3-a9e4-97e174f546e0	0	0	0.98	2.61	0.9861	0.0004	0.0077	0.0047	0.001							fit_model_var_classes_outlier_class_110_6_12_15_0.1_25_400_9_1.0_1.0_balanced_with-noise-class_200.0_0.0_0.0_True_False_none_99_4__2_3_4_6	True	True	3	4	99.5
2fc097d4-2523-4e17-a15d-75ea5545141e	0	0	0.97	2.67	0.9764	0.0008	0.0068	0.005	0.011							fit_model_var_classes_outlier_class_110_6_12_15_0.1_25_400_9_1.0_1.0_balanced_with-noise-class_200.0_0.0_0.0_True_False_none_99_4__2_3_4_6	True	True	3	4	99.5
bdffb20d-70cb-430f-b638-51af366e4674	0	0	0.99	1.64	0.9936	0.0003	0.0036	0.0021	0.0004							fit_model_var_classes_outlier_class_110_6_12_15_0.1_25_400_9_1.0_1.0_balanced_with-noise-class_200.0_0.0_0.0_True_False_none_99_4__2_3_4_6	True	True	3	4	99.5
4bc28fc2-0b7e-4325-adf4-5331c6f4ffdc	0	0	0.98	2.71	0.9876	0.0004	0.0074	0.0011	0.0034							fit_model_var_classes_outlier_class_110_6_12_15_0.1_25_400_9_1.0_1.0_balanced_with-noise-class_200.0_0.0_0.0_True_False_none_99_4__2_3_4_6	True	True	3	4	99.5
e7729100-432a-4e33-b301-216d7d8235df	0	0	0.96	1.19	0.9802	0.0012	0.0169	0.0012	0.0006							fit_model_var_classes_outlier_class_110_6_12_15_0.1_25_400_9_1.0_1.0_balanced_with-noise-class_200.0_0.0_0.0_True_False_none_99_4__2_3_4_6	True	True	3	4	99.5
5fb272f4-cb2c-4351-a591-0a074bebb6c7	0	0	1.0	1.77	0.9977	0.0003	0.0012	0.0006	0.0001							fit_model_var_classes_outlier_class_110_6_12_15_0.1_25_400_9_1.0_1.0_balanced_with-noise-class_200.0_0.0_0.0_True_False_none_99_4__2_3_4_6	True	True	3	4	99.5
d2ecbd2f-5046-4a77-ab35-18b173245ae3	0	0	1.0	0.94	0.9995	0.0001	0.0002	0.0001	0.0							fit_model_var_classes_outlier_class_110_6_12_15_0.1_25_400_9_1.0_1.0_balanced_with-noise-class_200.0_0.0_0.0_True_False_none_99_4__2_3_4_6	True	True	3	4	99.5
73ef75cf-62b9-41ac-b405-02de4378fe79	0	0	1.0	1.75	0.9975	0.0005	0.0014	0.0004	0.0002							fit_model_var_classes_outlier_class_110_6_12_15_0.1_25_400_9_1.0_1.0_balanced_with-noise-class_200.0_0.0_0.0_True_False_none_99_4__2_3_4_6	True	True	3	4	99.5
e263b8b6-6d91-4c44-bd5b-507cafef826a	0	0	0.93	4.12	0.9626	0.0007	0.004	0.0013	0.0315							fit_model_var_classes_outlier_class_110_6_12_15_0.1_25_400_9_1.0_1.0_balanced_with-noise-class_200.0_0.0_0.0_True_False_none_99_4__2_3_4_6	True	True	3	4	99.5
962540a6-c1e8-4553-b6d9-b23ef42f24ce	0	0	0.98	3.03	0.9867	0.003	0.0076	0.0017	0.0009							fit_model_var_classes_outlier_class_110_6_12_15_0.1_25_400_9_1.0_1.0_balanced_with-noise-class_200.0_0.0_0.0_True_False_none_99_4__2_3_4_6	True	True	3	4	99.5
1ecd3737-d258-43b9-acbe-e9c63044559f	0	0	0.99	2.91	0.9914	0.0022	0.002	0.0035	0.0009							fit_model_var_classes_outlier_class_110_6_12_15_0.1_25_400_9_1.0_1.0_balanced_with-noise-class_200.0_0.0_0.0_True_False_none_99_4__2_3_4_6	True	True	3	4	99.5
1e0246a4-8de0-48f6-8145-3d7354905595	0	0	0.96	6.47	0.9709	0.0032	0.0123	0.0053	0.0082							fit_model_var_classes_outlier_class_110_6_12_15_0.1_25_400_9_1.0_1.0_balanced_with-noise-class_200.0_0.0_0.0_True_False_none_99_4__2_3_4_6	True	True	3	4	99.5
4c6dce8f-1f85-4edc-beca-269cf297a305	0	0	1.0	1.18	0.9968	0.0002	0.0009	0.0014	0.0008							fit_model_var_classes_outlier_class_110_6_12_15_0.1_25_400_9_1.0_1.0_balanced_with-noise-class_200.0_0.0_0.0_True_False_none_99_4__2_3_4_6	True	True	3	4	99.5
fbefd3a9-d64a-4e67-b1dc-da44b19df1df	0	0	0.96	3.44	0.9734	0.0035	0.0184	0.0028	0.0018							fit_model_var_classes_outlier_class_110_6_12_15_0.1_25_400_9_1.0_1.0_balanced_with-noise-class_200.0_0.0_0.0_True_False_none_99_4__2_3_4_6	True	True	3	4	99.5
5223f437-a045-4afd-8c37-9385281b9b64	0	0	0.94	2.18	0.9655	0.0266	0.0033	0.0043	0.0003							fit_model_var_classes_outlier_class_110_6_12_15_0.1_25_400_9_1.0_1.0_balanced_with-noise-class_200.0_0.0_0.0_True_False_none_99_4__2_3_4_6	True	True	3	4	99.5
76524ae0-aa50-4711-858f-61acf746266c	0	0	0.99	2.94	0.9913	0.0003	0.0039	0.001	0.0035							fit_model_var_classes_outlier_class_110_6_12_15_0.1_25_400_9_1.0_1.0_balanced_with-noise-class_200.0_0.0_0.0_True_False_none_99_4__2_3_4_6	True	True	3	4	99.5
181e5a50-1c0f-4aa5-a019-eef607c55b0a	0	0	0.99	1.69	0.9914	0.0008	0.0059	0.0016	0.0003							fit_model_var_classes_outlier_class_110_6_12_15_0.1_25_400_9_1.0_1.0_balanced_with-noise-class_200.0_0.0_0.0_True_False_none_99_4__2_3_4_6	True	True	3	4	99.5
6fc516d6-114e-4085-9c21-ef1e7128ca19	0	0	1.0	1.94	0.9969	0.0005	0.0018	0.0006	0.0001							fit_model_var_classes_outlier_class_110_6_12_15_0.1_25_400_9_1.0_1.0_balanced_with-noise-class_200.0_0.0_0.0_True_False_none_99_4__2_3_4_6	True	True	3	4	99.5
fad46695-adf4-4d2a-ace1-34e82bb79f44	0	0	1.0	1.07	0.9976	0.0003	0.0012	0.0005	0.0004							fit_model_var_classes_outlier_class_110_6_12_15_0.1_25_400_9_1.0_1.0_balanced_with-noise-class_200.0_0.0_0.0_True_False_none_99_4__2_3_4_6	True	True	3	4	99.5
cb321674-95d1-4b4c-b724-19a8c40f68f2	0	0	1.0	0.01	0.999	0.0001	0.0006	0.0003	0.0001							fit_model_var_classes_outlier_class_110_6_12_15_0.1_25_400_9_1.0_1.0_balanced_with-noise-class_200.0_0.0_0.0_True_False_none_99_4__2_3_4_6	True	True	3	4	99.5
db0fdb76-55c3-41fe-9066-6f2c9558f1ed	0	0	1.0	0.9	0.9978	0.0004	0.0013	0.0005	0.0001							fit_model_var_classes_outlier_class_110_6_12_15_0.1_25_400_9_1.0_1.0_balanced_with-noise-class_200.0_0.0_0.0_True_False_none_99_4__2_3_4_6	True	True	3	4	99.5
0695b3cb-b456-4cb2-a240-349d93480ae6	0	0	0.97	3.19	0.98	0.0028	0.0114	0.0034	0.0023							fit_model_var_classes_outlier_class_110_6_12_15_0.1_25_400_9_1.0_1.0_balanced_with-noise-class_200.0_0.0_0.0_True_False_none_99_4__2_3_4_6	True	True	3	4	99.5
1ead7949-281a-40c9-bfa3-77c58bc69ab0	0	0	0.98	3.4	0.9831	0.0065	0.0048	0.0032	0.0024							fit_model_var_classes_outlier_class_110_6_12_15_0.1_25_400_9_1.0_1.0_balanced_with-noise-class_200.0_0.0_0.0_True_False_none_99_4__2_3_4_6	True	True	3	4	99.5
c84b0153-55aa-4540-92bf-9694822d5adf	0	0	1.0	0.95	0.9981	0.0001	0.0012	0.0003	0.0002							fit_model_var_classes_outlier_class_110_6_12_15_0.1_25_400_9_1.0_1.0_balanced_with-noise-class_200.0_0.0_0.0_True_False_none_99_4__2_3_4_6	True	True	3	4	99.5
6d51d656-a65d-43e6-bb22-912df67c26c1	0	0	0.84	6.28	0.9063	0.0044	0.0116	0.0074	0.0703							fit_model_var_classes_outlier_class_110_6_12_15_0.1_25_400_9_1.0_1.0_balanced_with-noise-class_200.0_0.0_0.0_True_False_none_99_4__2_3_4_6	True	True	3	4	99.5
b566a239-77d8-4f6c-9c57-6ed495d701fe	0	0	0.61	6.11	0.744	0.0245	0.1356	0.0239	0.072							fit_model_var_classes_outlier_class_110_6_12_15_0.1_25_400_9_1.0_1.0_balanced_with-noise-class_200.0_0.0_0.0_True_False_none_99_4__2_3_4_6	True	True	3	4	99.5
8bc14ff5-967f-43ba-bbaa-448a31e7bcb1	0	0	1.0	1.35	0.9982	0.0003	0.0009	0.0004	0.0002							fit_model_var_classes_outlier_class_110_6_12_15_0.1_25_400_9_1.0_1.0_balanced_with-noise-class_200.0_0.0_0.0_True_False_none_99_4__2_3_4_6	True	True	3	4	99.5
fcc10357-92b2-405b-b6c4-43d1ede6a794	0	0	1.0	1.23	0.998	0.0001	0.0006	0.0007	0.0006							fit_model_var_classes_outlier_class_110_6_12_15_0.1_25_400_9_1.0_1.0_balanced_with-noise-class_200.0_0.0_0.0_True_False_none_99_4__2_3_4_6	True	True	3	4	99.5
bf320d62-8227-4ae0-9785-bfb824aba1f8	0	0	0.87	6.3	0.9298	0.0031	0.0056	0.005	0.0564							fit_model_var_classes_outlier_class_110_6_12_15_0.1_25_400_9_1.0_1.0_balanced_with-noise-class_200.0_0.0_0.0_True_False_none_99_4__2_3_4_6	True	True	3	4	99.5
f1d95d4c-c73b-4628-92eb-41532670c663	0	0	0.99	1.75	0.9918	0.0022	0.0012	0.0044	0.0003							fit_model_var_classes_outlier_class_110_6_12_15_0.1_25_400_9_1.0_1.0_balanced_with-noise-class_200.0_0.0_0.0_True_False_none_99_4__2_3_4_6	True	True	3	4	99.5
9b2aa499-96fc-41fb-9a6c-6523c958f2fc	0	0	0.94	1.76	0.9657	0.0009	0.024	0.0084	0.0009							fit_model_var_classes_outlier_class_110_6_12_15_0.1_25_400_9_1.0_1.0_balanced_with-noise-class_200.0_0.0_0.0_True_False_none_99_4__2_3_4_6	True	True	3	4	99.5
14c6b483-369b-4449-b188-33d01175db36	0	0	1.0	1.29	0.9988	0.0002	0.0005	0.0003	0.0003							fit_model_var_classes_outlier_class_110_6_12_15_0.1_25_400_9_1.0_1.0_balanced_with-noise-class_200.0_0.0_0.0_True_False_none_99_4__2_3_4_6	True	True	3	4	99.5
30697835-c564-433c-8e8d-6707946f2eae	0	0	0.99	1.8	0.9934	0.0002	0.0037	0.0021	0.0006							fit_model_var_classes_outlier_class_110_6_12_15_0.1_25_400_9_1.0_1.0_balanced_with-noise-class_200.0_0.0_0.0_True_False_none_99_4__2_3_4_6	True	True	3	4	99.5
15e87523-73c2-4e63-b80a-c7b6117b0d08	0	0	0.93	2.87	0.9625	0.0016	0.0291	0.0032	0.0037							fit_model_var_classes_outlier_class_110_6_12_15_0.1_25_400_9_1.0_1.0_balanced_with-noise-class_200.0_0.0_0.0_True_False_none_99_4__2_3_4_6	True	True	3	4	99.5
5c41ee97-c2b5-47f3-81cc-e8f1e8be722e	0	0	0.98	1.56	0.9899	0.002	0.007	0.0007	0.0004							fit_model_var_classes_outlier_class_110_6_12_15_0.1_25_400_9_1.0_1.0_balanced_with-noise-class_200.0_0.0_0.0_True_False_none_99_4__2_3_4_6	True	True	3	4	99.5
b75d39fd-9b55-4a3f-92a2-14360941bf96	0	0	0.98	1.31	0.9878	0.0008	0.0094	0.0012	0.001							fit_model_var_classes_outlier_class_110_6_12_15_0.1_25_400_9_1.0_1.0_balanced_with-noise-class_200.0_0.0_0.0_True_False_none_99_4__2_3_4_6	True	True	3	4	99.5
3c234272-936d-4b93-b039-737cc5e18a97	0	0	1.0	0.04	0.9993	0.0002	0.0002	0.0002	0.0001							fit_model_var_classes_outlier_class_110_6_12_15_0.1_25_400_9_1.0_1.0_balanced_with-noise-class_200.0_0.0_0.0_True_False_none_99_4__2_3_4_6	True	True	3	4	99.5
f0425bc2-b95a-4f4f-9528-dc923e53397e	0	0	0.95	1.92	0.9701	0.006	0.0212	0.0012	0.0015							fit_model_var_classes_outlier_class_110_6_12_15_0.1_25_400_9_1.0_1.0_balanced_with-noise-class_200.0_0.0_0.0_True_False_none_99_4__2_3_4_6	True	True	3	4	99.5
28f2670d-f0b7-45f7-8d39-d953e8c4ddff	0	0	0.99	2.33	0.9907	0.0024	0.0026	0.0032	0.001							fit_model_var_classes_outlier_class_110_6_12_15_0.1_25_400_9_1.0_1.0_balanced_with-noise-class_200.0_0.0_0.0_True_False_none_99_4__2_3_4_6	True	True	3	4	99.5
e76eb84c-498b-4ee5-bdae-8a62d0c5a723	0	0	0.7	3.35	0.8069	0.1078	0.0716	0.0127	0.001							fit_model_var_classes_outlier_class_110_6_12_15_0.1_25_400_9_1.0_1.0_balanced_with-noise-class_200.0_0.0_0.0_True_False_none_99_4__2_3_4_6	True	True	3	4	99.5
89f3c051-4a3e-425c-8bf8-53c70d5479e9	0	0	0.88	4.24	0.9085	0.0018	0.0297	0.0279	0.0321							fit_model_var_classes_outlier_class_110_6_12_15_0.1_25_400_9_1.0_1.0_balanced_with-noise-class_200.0_0.0_0.0_True_False_none_99_4__2_3_4_6	True	True	3	4	99.5
f23dccb0-f64f-4c01-9d9b-1d52e8abd26e	0	0	1.0	0.2	0.9984	0.0004	0.0009	0.0002	0.0002							fit_model_var_classes_outlier_class_110_6_12_15_0.1_25_400_9_1.0_1.0_balanced_with-noise-class_200.0_0.0_0.0_True_False_none_99_4__2_3_4_6	True	True	3	4	99.5
868dbb6e-6cd4-4c1b-b0e8-c47777814791	0	0	1.0	0.15	0.9994	0.0001	0.0003	0.0001	0.0001							fit_model_var_classes_outlier_class_110_6_12_15_0.1_25_400_9_1.0_1.0_balanced_with-noise-class_200.0_0.0_0.0_True_False_none_99_4__2_3_4_6	True	True	3	4	99.5
2699da2b-32c4-49f9-8c71-1181a55b01ae	0	0	0.99	2.32	0.9959	0.0004	0.0021	0.0005	0.0011							fit_model_var_classes_outlier_class_110_6_12_15_0.1_25_400_9_1.0_1.0_balanced_with-noise-class_200.0_0.0_0.0_True_False_none_99_4__2_3_4_6	True	True	3	4	99.5
fdfffc38-01a7-4001-ace4-30435ca477b8	0	0	0.99	2.95	0.9917	0.0006	0.0022	0.0028	0.0028							fit_model_var_classes_outlier_class_110_6_12_15_0.1_25_400_9_1.0_1.0_balanced_with-noise-class_200.0_0.0_0.0_True_False_none_99_4__2_3_4_6	True	True	3	4	99.5
9341fddf-cb69-40f7-b540-3e1b3ea9ba99	0	0	0.97	2.28	0.9794	0.0025	0.0138	0.0019	0.0025							fit_model_var_classes_outlier_class_110_6_12_15_0.1_25_400_9_1.0_1.0_balanced_with-noise-class_200.0_0.0_0.0_True_False_none_99_4__2_3_4_6	True	True	3	4	99.5
57398636-3b1f-40e9-8a47-4288bf964892	0	0	0.56	6.89	0.689	0.0124	0.1255	0.0516	0.1215							fit_model_var_classes_outlier_class_110_6_12_15_0.1_25_400_9_1.0_1.0_balanced_with-noise-class_200.0_0.0_0.0_True_False_none_99_4__2_3_4_6	True	True	3	4	99.5
0b9b6c3f-b3ac-4fef-80e7-bb50d7e3a9a2	0	0	1.0	1.79	0.997	0.0006	0.0012	0.0005	0.0008							fit_model_var_classes_outlier_class_110_6_12_15_0.1_25_400_9_1.0_1.0_balanced_with-noise-class_200.0_0.0_0.0_True_False_none_99_4__2_3_4_6	True	True	3	4	99.5
ca003df7-0e6c-4189-becc-c6edea3702c6	0	0	0.99	2.26	0.9945	0.0003	0.0022	0.0019	0.0011							fit_model_var_classes_outlier_class_110_6_12_15_0.1_25_400_9_1.0_1.0_balanced_with-noise-class_200.0_0.0_0.0_True_False_none_99_4__2_3_4_6	True	True	3	4	99.5
6b6e1205-a82e-4cba-8c81-050698a8a05c	0	0	0.94	4.01	0.9586	0.0022	0.0178	0.0191	0.0023							fit_model_var_classes_outlier_class_110_6_12_15_0.1_25_400_9_1.0_1.0_balanced_with-noise-class_200.0_0.0_0.0_True_False_none_99_4__2_3_4_6	True	True	3	4	99.5
c83edf78-ede1-4c04-89df-1d0adf27516c	0	0	1.0	0.92	0.9971	0.0009	0.0007	0.0013	0.0001							fit_model_var_classes_outlier_class_110_6_12_15_0.1_25_400_9_1.0_1.0_balanced_with-noise-class_200.0_0.0_0.0_True_False_none_99_4__2_3_4_6	True	True	3	4	99.5
991aa636-932b-449b-babf-72e61ffbdef9	0	0	0.92	3.38	0.9461	0.0239	0.022	0.0056	0.0024							fit_model_var_classes_outlier_class_110_6_12_15_0.1_25_400_9_1.0_1.0_balanced_with-noise-class_200.0_0.0_0.0_True_False_none_99_4__2_3_4_6	True	True	3	4	99.5
6cf844b3-23d8-4448-a5ec-312a5c6ca91b	0	0	1.0	2.51	0.9973	0.0003	0.0017	0.0003	0.0004							fit_model_var_classes_outlier_class_110_6_12_15_0.1_25_400_9_1.0_1.0_balanced_with-noise-class_200.0_0.0_0.0_True_False_none_99_4__2_3_4_6	True	True	3	4	99.5
bb095bda-bde2-40a3-86e2-f7d5685e5c4b	0	0	1.0	2.82	0.9965	0.0009	0.0009	0.0008	0.0008							fit_model_var_classes_outlier_class_110_6_12_15_0.1_25_400_9_1.0_1.0_balanced_with-noise-class_200.0_0.0_0.0_True_False_none_99_4__2_3_4_6	True	True	3	4	99.5
998314d4-b90d-40f7-b0a3-d20b28889d8c	0	0	0.92	3.34	0.9495	0.0022	0.0323	0.0067	0.0092							fit_model_var_classes_outlier_class_110_6_12_15_0.1_25_400_9_1.0_1.0_balanced_with-noise-class_200.0_0.0_0.0_True_False_none_99_4__2_3_4_6	True	True	3	4	99.5
d135cae5-0b7e-44c5-82e9-49e993281ade	0	0	0.9	4.8	0.9258	0.0287	0.023	0.0168	0.0056							fit_model_var_classes_outlier_class_110_6_12_15_0.1_25_400_9_1.0_1.0_balanced_with-noise-class_200.0_0.0_0.0_True_False_none_99_4__2_3_4_6	True	True	3	4	99.5
6373254b-d86c-4e96-9325-843549e297ec	0	0	0.99	1.99	0.9951	0.0001	0.0008	0.0027	0.0014							fit_model_var_classes_outlier_class_110_6_12_15_0.1_25_400_9_1.0_1.0_balanced_with-noise-class_200.0_0.0_0.0_True_False_none_99_4__2_3_4_6	True	True	3	4	99.5
380f7a26-d5e5-40f5-8b89-6bfa272c0b13	0	0	1.0	0.93	0.9987	0.0001	0.0007	0.0003	0.0002							fit_model_var_classes_outlier_class_110_6_12_15_0.1_25_400_9_1.0_1.0_balanced_with-noise-class_200.0_0.0_0.0_True_False_none_99_4__2_3_4_6	True	True	3	4	99.5
51f1c149-d53f-4fe1-bd65-75acac2adf96	0	0	0.97	4.57	0.9828	0.0008	0.0037	0.0029	0.0099							fit_model_var_classes_outlier_class_110_6_12_15_0.1_25_400_9_1.0_1.0_balanced_with-noise-class_200.0_0.0_0.0_True_False_none_99_4__2_3_4_6	True	True	3	4	99.5
f65d7594-47fe-4249-a276-f416458161ea	0	0	0.98	4.97	0.9842	0.0011	0.0047	0.0009	0.0091							fit_model_var_classes_outlier_class_110_6_12_15_0.1_25_400_9_1.0_1.0_balanced_with-noise-class_200.0_0.0_0.0_True_False_none_99_4__2_3_4_6	True	True	3	4	99.5
d6bb0dda-50b9-4a6a-a3d8-540ff063e14f	0	0	0.93	3.97	0.9584	0.0007	0.0077	0.0019	0.0312							fit_model_var_classes_outlier_class_110_6_12_15_0.1_25_400_9_1.0_1.0_balanced_with-noise-class_200.0_0.0_0.0_True_False_none_99_4__2_3_4_6	True	True	3	4	99.5
e99bd41e-d733-493e-9e02-dcf84da9e84d	0	0	0.99	1.11	0.9942	0.0007	0.0037	0.0011	0.0004							fit_model_var_classes_outlier_class_110_6_12_15_0.1_25_400_9_1.0_1.0_balanced_with-noise-class_200.0_0.0_0.0_True_False_none_99_4__2_3_4_6	True	True	3	4	99.5
ac9d516e-0121-46c7-a863-62aa84c7cfb8	0	0	0.99	0.89	0.9958	0.0005	0.001	0.0025	0.0002							fit_model_var_classes_outlier_class_110_6_12_15_0.1_25_400_9_1.0_1.0_balanced_with-noise-class_200.0_0.0_0.0_True_False_none_99_4__2_3_4_6	True	True	3	4	99.5
69e760d2-c55e-49f6-9923-858ca23780a1	0	0	0.98	3.77	0.9844	0.0045	0.0069	0.0022	0.0021							fit_model_var_classes_outlier_class_110_6_12_15_0.1_25_400_9_1.0_1.0_balanced_with-noise-class_200.0_0.0_0.0_True_False_none_99_4__2_3_4_6	True	True	3	4	99.5
9b5c1696-2020-4473-b10c-55d1698b563d	0	0	0.92	3.71	0.9512	0.028	0.0135	0.0033	0.004							fit_model_var_classes_outlier_class_110_6_12_15_0.1_25_400_9_1.0_1.0_balanced_with-noise-class_200.0_0.0_0.0_True_False_none_99_4__2_3_4_6	True	True	3	4	99.5
4c42365c-dc0a-40d3-ab77-bd309f77cd5b	0	0	0.98	2.12	0.9895	0.0009	0.0066	0.0023	0.0008							fit_model_var_classes_outlier_class_110_6_12_15_0.1_25_400_9_1.0_1.0_balanced_with-noise-class_200.0_0.0_0.0_True_False_none_99_4__2_3_4_6	True	True	3	4	99.5
ed8a57d7-b25e-4238-8b90-8077d51a74b6	0	0	0.97	4.73	0.9817	0.0004	0.0026	0.0024	0.0129							fit_model_var_classes_outlier_class_110_6_12_15_0.1_25_400_9_1.0_1.0_balanced_with-noise-class_200.0_0.0_0.0_True_False_none_99_4__2_3_4_6	True	True	3	4	99.5
70ea3704-108d-4a3b-a5b9-be0205434331	0	0	0.99	2.17	0.996	0.0008	0.0016	0.0007	0.0009							fit_model_var_classes_outlier_class_110_6_12_15_0.1_25_400_9_1.0_1.0_balanced_with-noise-class_200.0_0.0_0.0_True_False_none_99_4__2_3_4_6	True	True	3	4	99.5
6909beb0-f18d-4330-ac80-dfc570ca8d2d	0	0	0.97	2.45	0.9826	0.0059	0.0091	0.0015	0.0008							fit_model_var_classes_outlier_class_110_6_12_15_0.1_25_400_9_1.0_1.0_balanced_with-noise-class_200.0_0.0_0.0_True_False_none_99_4__2_3_4_6	True	True	3	4	99.5
1abf42c0-df3a-4b8a-ac40-8afeea440584	0	0	0.99	2.67	0.9908	0.0003	0.0054	0.0021	0.0015							fit_model_var_classes_outlier_class_110_6_12_15_0.1_25_400_9_1.0_1.0_balanced_with-noise-class_200.0_0.0_0.0_True_False_none_99_4__2_3_4_6	True	True	3	4	99.5
0680cf54-024a-491d-b1fd-1ec439b52890	0	0	0.99	1.03	0.9959	0.0008	0.0025	0.0005	0.0002							fit_model_var_classes_outlier_class_110_6_12_15_0.1_25_400_9_1.0_1.0_balanced_with-noise-class_200.0_0.0_0.0_True_False_none_99_4__2_3_4_6	True	True	3	4	99.5
5e459e42-c2c5-4dd4-ad0f-13e4bb637302	0	0	0.98	3.83	0.9876	0.0012	0.0088	0.0016	0.0008							fit_model_var_classes_outlier_class_110_6_12_15_0.1_25_400_9_1.0_1.0_balanced_with-noise-class_200.0_0.0_0.0_True_False_none_99_4__2_3_4_6	True	True	3	4	99.5
0d19e95b-ac88-4269-9423-2303134fe526	0	0	0.99	2.04	0.9961	0.001	0.0013	0.0011	0.0005							fit_model_var_classes_outlier_class_110_6_12_15_0.1_25_400_9_1.0_1.0_balanced_with-noise-class_200.0_0.0_0.0_True_False_none_99_4__2_3_4_6	True	True	3	4	99.5
f158a319-d735-4ba2-ab4b-2c57f3a5cdc4	0	0	0.84	2.2	0.914	0.0025	0.0775	0.0052	0.0008							fit_model_var_classes_outlier_class_110_6_12_15_0.1_25_400_9_1.0_1.0_balanced_with-noise-class_200.0_0.0_0.0_True_False_none_99_4__2_3_4_6	True	True	3	4	99.5
7e7b6658-c5dd-4808-a876-32f5daabb726	0	0	0.99	1.88	0.994	0.001	0.0027	0.0014	0.0009							fit_model_var_classes_outlier_class_110_6_12_15_0.1_25_400_9_1.0_1.0_balanced_with-noise-class_200.0_0.0_0.0_True_False_none_99_4__2_3_4_6	True	True	3	4	99.5
d74960c0-2c21-4efd-9c19-806f672faa5d	0	0	0.99	1.1	0.9959	0.0011	0.0021	0.0007	0.0002							fit_model_var_classes_outlier_class_110_6_12_15_0.1_25_400_9_1.0_1.0_balanced_with-noise-class_200.0_0.0_0.0_True_False_none_99_4__2_3_4_6	True	True	3	4	99.5
602290e8-5124-4e9d-ab04-b2e8134b88e6	0	0	0.73	7.18	0.8104	0.0156	0.0375	0.0534	0.0831							fit_model_var_classes_outlier_class_110_6_12_15_0.1_25_400_9_1.0_1.0_balanced_with-noise-class_200.0_0.0_0.0_True_False_none_99_4__2_3_4_6	True	True	3	4	99.5
f3a7020b-4ac7-4ea1-a990-887002c76e09	0	0	0.97	2.2	0.9833	0.0031	0.0109	0.0018	0.0009							fit_model_var_classes_outlier_class_110_6_12_15_0.1_25_400_9_1.0_1.0_balanced_with-noise-class_200.0_0.0_0.0_True_False_none_99_4__2_3_4_6	True	True	3	4	99.5
afaf91de-5919-44cc-b014-f693de73fa61	0	0	1.0	1.06	0.9985	0.0002	0.001	0.0002	0.0001							fit_model_var_classes_outlier_class_110_6_12_15_0.1_25_400_9_1.0_1.0_balanced_with-noise-class_200.0_0.0_0.0_True_False_none_99_4__2_3_4_6	True	True	3	4	99.5
d3babcfb-3ef0-457b-9421-2b260037aaea	0	0	0.96	6.04	0.977	0.0008	0.0031	0.0024	0.0167							fit_model_var_classes_outlier_class_110_6_12_15_0.1_25_400_9_1.0_1.0_balanced_with-noise-class_200.0_0.0_0.0_True_False_none_99_4__2_3_4_6	True	True	3	4	99.5
4f29229d-d8fb-44f3-9c12-fe5e0af4a6f4	0	0	0.99	2.37	0.9922	0.0021	0.0044	0.0007	0.0006							fit_model_var_classes_outlier_class_110_6_12_15_0.1_25_400_9_1.0_1.0_balanced_with-noise-class_200.0_0.0_0.0_True_False_none_99_4__2_3_4_6	True	True	3	4	99.5
2e942f52-704f-4e92-a57c-ae664a562c38	0	0	0.99	1.87	0.9918	0.0005	0.0058	0.0015	0.0005							fit_model_var_classes_outlier_class_110_6_12_15_0.1_25_400_9_1.0_1.0_balanced_with-noise-class_200.0_0.0_0.0_True_False_none_99_4__2_3_4_6	True	True	3	4	99.5
9c28c02b-0fa4-4fdd-a224-f48ba3801b46	0	0	1.0	2.57	0.9966	0.0002	0.0008	0.0012	0.0012							fit_model_var_classes_outlier_class_110_6_12_15_0.1_25_400_9_1.0_1.0_balanced_with-noise-class_200.0_0.0_0.0_True_False_none_99_4__2_3_4_6	True	True	3	4	99.5
29e1b027-4d02-46ad-9ac7-5770b66dbdbf	0	0	1.0	0.37	0.9984	0.0004	0.0008	0.0002	0.0001							fit_model_var_classes_outlier_class_110_6_12_15_0.1_25_400_9_1.0_1.0_balanced_with-noise-class_200.0_0.0_0.0_True_False_none_99_4__2_3_4_6	True	True	3	4	99.5
43d3dc39-d399-4cb3-8888-101faebbd530	0	1	0.56	5.32	0.0098	0.7574	0.196	0.0298	0.007							fit_model_var_classes_outlier_class_110_6_12_15_0.1_25_400_9_1.0_1.0_balanced_with-noise-class_200.0_0.0_0.0_True_False_none_99_4__2_3_4_6	True	False	3	4	99.5
5254897f-05e4-4c61-9576-9a2be3a9dcc7	0	0	1.0	0.31	0.9988	0.0004	0.0005	0.0002	0.0002							fit_model_var_classes_outlier_class_110_6_12_15_0.1_25_400_9_1.0_1.0_balanced_with-noise-class_200.0_0.0_0.0_True_False_none_99_4__2_3_4_6	True	True	3	4	99.5
e9f1d713-3b41-41ed-8fdd-a5c519dab524	0	0	0.99	3.07	0.9957	0.0002	0.001	0.0006	0.0025							fit_model_var_classes_outlier_class_110_6_12_15_0.1_25_400_9_1.0_1.0_balanced_with-noise-class_200.0_0.0_0.0_True_False_none_99_4__2_3_4_6	True	True	3	4	99.5
a099ea42-1cb9-4c7e-bd14-e06f49591066	0	0	0.99	3.24	0.9928	0.0011	0.0024	0.0016	0.0021							fit_model_var_classes_outlier_class_110_6_12_15_0.1_25_400_9_1.0_1.0_balanced_with-noise-class_200.0_0.0_0.0_True_False_none_99_4__2_3_4_6	True	True	3	4	99.5
727b24c1-4d3d-4282-88ec-7b6866b37aff	0	0	0.98	2.44	0.9854	0.0058	0.0067	0.0016	0.0006							fit_model_var_classes_outlier_class_110_6_12_15_0.1_25_400_9_1.0_1.0_balanced_with-noise-class_200.0_0.0_0.0_True_False_none_99_4__2_3_4_6	True	True	3	4	99.5
bf4fbe11-e62e-447c-907b-3549fa570529	0	0	0.96	2.76	0.9768	0.0006	0.0194	0.001	0.0022							fit_model_var_classes_outlier_class_110_6_12_15_0.1_25_400_9_1.0_1.0_balanced_with-noise-class_200.0_0.0_0.0_True_False_none_99_4__2_3_4_6	True	True	3	4	99.5
3a756058-f46b-4cf8-a7dd-af3e0dfc6f5b	0	0	1.0	1.08	0.9986	0.0002	0.0007	0.0005	0.0001							fit_model_var_classes_outlier_class_110_6_12_15_0.1_25_400_9_1.0_1.0_balanced_with-noise-class_200.0_0.0_0.0_True_False_none_99_4__2_3_4_6	True	True	3	4	99.5
c1068424-f1e8-4e4c-912e-73b5ea395d22	0	0	1.0	1.06	0.9994	0.0001	0.0002	0.0002	0.0001							fit_model_var_classes_outlier_class_110_6_12_15_0.1_25_400_9_1.0_1.0_balanced_with-noise-class_200.0_0.0_0.0_True_False_none_99_4__2_3_4_6	True	True	3	4	99.5
2ffd1ee9-4b76-479a-9497-79fb731f31dd	0	0	1.0	2.46	0.9975	0.0002	0.0011	0.0006	0.0006							fit_model_var_classes_outlier_class_110_6_12_15_0.1_25_400_9_1.0_1.0_balanced_with-noise-class_200.0_0.0_0.0_True_False_none_99_4__2_3_4_6	True	True	3	4	99.5
f018b460-e383-4919-93d8-fb25aa9e24bb	0	0	0.99	2.24	0.9948	0.0013	0.003	0.0006	0.0003							fit_model_var_classes_outlier_class_110_6_12_15_0.1_25_400_9_1.0_1.0_balanced_with-noise-class_200.0_0.0_0.0_True_False_none_99_4__2_3_4_6	True	True	3	4	99.5
acf8606e-fb71-4f75-8492-f0efaeada00f	0	0	1.0	0.57	0.9992	0.0001	0.0002	0.0004	0.0001							fit_model_var_classes_outlier_class_110_6_12_15_0.1_25_400_9_1.0_1.0_balanced_with-noise-class_200.0_0.0_0.0_True_False_none_99_4__2_3_4_6	True	True	3	4	99.5
40ad971e-289b-4fc5-b35f-eccee088f87e	0	0	1.0	1.53	0.9995	0.0001	0.0001	0.0002	0.0001							fit_model_var_classes_outlier_class_110_6_12_15_0.1_25_400_9_1.0_1.0_balanced_with-noise-class_200.0_0.0_0.0_True_False_none_99_4__2_3_4_6	True	True	3	4	99.5
993b17b5-c0ed-4ac0-a188-2e97b2c6af74	0	0	1.0	1.52	0.9975	0.0002	0.0006	0.0008	0.0009							fit_model_var_classes_outlier_class_110_6_12_15_0.1_25_400_9_1.0_1.0_balanced_with-noise-class_200.0_0.0_0.0_True_False_none_99_4__2_3_4_6	True	True	3	4	99.5
55f05929-1817-4667-8e82-deb347ac575b	0	0	0.98	2.87	0.9849	0.0021	0.0062	0.0029	0.0039							fit_model_var_classes_outlier_class_110_6_12_15_0.1_25_400_9_1.0_1.0_balanced_with-noise-class_200.0_0.0_0.0_True_False_none_99_4__2_3_4_6	True	True	3	4	99.5
46b99be0-6519-425c-b871-eb783f1273cb	0	0	1.0	1.22	0.9982	0.0007	0.0005	0.0004	0.0003							fit_model_var_classes_outlier_class_110_6_12_15_0.1_25_400_9_1.0_1.0_balanced_with-noise-class_200.0_0.0_0.0_True_False_none_99_4__2_3_4_6	True	True	3	4	99.5
f22b06be-d5fa-433e-80bb-77a544580040	0	0	1.0	0.07	0.9992	0.0001	0.0003	0.0003	0.0002							fit_model_var_classes_outlier_class_110_6_12_15_0.1_25_400_9_1.0_1.0_balanced_with-noise-class_200.0_0.0_0.0_True_False_none_99_4__2_3_4_6	True	True	3	4	99.5
e41bb124-3513-4ccc-b7aa-74fcc7879ffb	0	0	0.99	2.55	0.9965	0.0002	0.0015	0.0006	0.0012							fit_model_var_classes_outlier_class_110_6_12_15_0.1_25_400_9_1.0_1.0_balanced_with-noise-class_200.0_0.0_0.0_True_False_none_99_4__2_3_4_6	True	True	3	4	99.5
96b44925-fbef-4aeb-aa4e-96f3668963f6	0	0	1.0	2.12	0.9979	0.0002	0.0009	0.0003	0.0007							fit_model_var_classes_outlier_class_110_6_12_15_0.1_25_400_9_1.0_1.0_balanced_with-noise-class_200.0_0.0_0.0_True_False_none_99_4__2_3_4_6	True	True	3	4	99.5
951f0d8d-dc17-4b93-a505-140eb3407f92	0	0	0.92	3.26	0.9458	0.004	0.0221	0.025	0.0032							fit_model_var_classes_outlier_class_110_6_12_15_0.1_25_400_9_1.0_1.0_balanced_with-noise-class_200.0_0.0_0.0_True_False_none_99_4__2_3_4_6	True	True	3	4	99.5
ae596ee9-abe0-41cc-b332-19b2de0d052d	0	0	0.91	3.89	0.9456	0.002	0.0403	0.0053	0.0068							fit_model_var_classes_outlier_class_110_6_12_15_0.1_25_400_9_1.0_1.0_balanced_with-noise-class_200.0_0.0_0.0_True_False_none_99_4__2_3_4_6	True	True	3	4	99.5
5fb07e6c-6a44-4a7a-a387-ce3a54a3302a	0	0	0.99	2.42	0.9907	0.0008	0.0053	0.0027	0.0006							fit_model_var_classes_outlier_class_110_6_12_15_0.1_25_400_9_1.0_1.0_balanced_with-noise-class_200.0_0.0_0.0_True_False_none_99_4__2_3_4_6	True	True	3	4	99.5
7ef1e5cf-2422-4710-a05f-3411c01cb537	0	0	0.99	2.62	0.9934	0.0009	0.0032	0.0019	0.0006							fit_model_var_classes_outlier_class_110_6_12_15_0.1_25_400_9_1.0_1.0_balanced_with-noise-class_200.0_0.0_0.0_True_False_none_99_4__2_3_4_6	True	True	3	4	99.5
88a33f5e-7ff0-4fe0-82f8-b0a0c22f2cd8	0	0	0.99	1.08	0.9953	0.0003	0.0021	0.0018	0.0004							fit_model_var_classes_outlier_class_110_6_12_15_0.1_25_400_9_1.0_1.0_balanced_with-noise-class_200.0_0.0_0.0_True_False_none_99_4__2_3_4_6	True	True	3	4	99.5
0fefef73-42bb-41b1-acc0-4e92cd2d78ab	0	0	1.0	0.65	0.9985	0.0004	0.0007	0.0002	0.0001							fit_model_var_classes_outlier_class_110_6_12_15_0.1_25_400_9_1.0_1.0_balanced_with-noise-class_200.0_0.0_0.0_True_False_none_99_4__2_3_4_6	True	True	3	4	99.5
94855da5-e701-46bf-90af-a53511985a30	0	0	1.0	2.32	0.9975	0.0005	0.0012	0.0006	0.0002							fit_model_var_classes_outlier_class_110_6_12_15_0.1_25_400_9_1.0_1.0_balanced_with-noise-class_200.0_0.0_0.0_True_False_none_99_4__2_3_4_6	True	True	3	4	99.5
778c1d74-7e6f-42b7-b53e-6d59a48115b3	0	0	0.99	3.04	0.9942	0.0003	0.003	0.0008	0.0017							fit_model_var_classes_outlier_class_110_6_12_15_0.1_25_400_9_1.0_1.0_balanced_with-noise-class_200.0_0.0_0.0_True_False_none_99_4__2_3_4_6	True	True	3	4	99.5
1c1ef901-9df6-4789-837b-ad5bab46d7ec	0	0	0.92	4.56	0.9518	0.0049	0.0286	0.0083	0.0064							fit_model_var_classes_outlier_class_110_6_12_15_0.1_25_400_9_1.0_1.0_balanced_with-noise-class_200.0_0.0_0.0_True_False_none_99_4__2_3_4_6	True	True	3	4	99.5
a197d576-7aca-4e84-9b90-79a808cbb2c3	0	0	0.79	3.82	0.8595	0.0033	0.0683	0.0613	0.0076							fit_model_var_classes_outlier_class_110_6_12_15_0.1_25_400_9_1.0_1.0_balanced_with-noise-class_200.0_0.0_0.0_True_False_none_99_4__2_3_4_6	True	True	3	4	99.5
582a3bf2-f327-44cc-8dbf-fd54a8bb48a8	0	0	0.99	2.95	0.992	0.0005	0.0034	0.0006	0.0035							fit_model_var_classes_outlier_class_110_6_12_15_0.1_25_400_9_1.0_1.0_balanced_with-noise-class_200.0_0.0_0.0_True_False_none_99_4__2_3_4_6	True	True	3	4	99.5
30543117-5a19-4c9b-918d-551b1094c04d	0	0	1.0	1.64	0.9991	0.0002	0.0003	0.0001	0.0003							fit_model_var_classes_outlier_class_110_6_12_15_0.1_25_400_9_1.0_1.0_balanced_with-noise-class_200.0_0.0_0.0_True_False_none_99_4__2_3_4_6	True	True	3	4	99.5
134314a1-097b-4c26-bf92-460cd7a0176b	0	0	0.95	3.15	0.9683	0.003	0.0159	0.0104	0.0023							fit_model_var_classes_outlier_class_110_6_12_15_0.1_25_400_9_1.0_1.0_balanced_with-noise-class_200.0_0.0_0.0_True_False_none_99_4__2_3_4_6	True	True	3	4	99.5
faf62ef1-5dd4-4b80-ae1d-7f2807938509	0	0	1.0	2.7	0.9969	0.0008	0.001	0.0006	0.0007							fit_model_var_classes_outlier_class_110_6_12_15_0.1_25_400_9_1.0_1.0_balanced_with-noise-class_200.0_0.0_0.0_True_False_none_99_4__2_3_4_6	True	True	3	4	99.5
e1e2ae12-6c34-45d9-9729-b55475f98723	0	0	0.99	2.4	0.9931	0.0014	0.0022	0.0016	0.0018							fit_model_var_classes_outlier_class_110_6_12_15_0.1_25_400_9_1.0_1.0_balanced_with-noise-class_200.0_0.0_0.0_True_False_none_99_4__2_3_4_6	True	True	3	4	99.5
4367a8aa-9105-4f28-82a4-e9c3244c2e47	0	0	0.98	1.83	0.9882	0.0016	0.0064	0.0035	0.0003							fit_model_var_classes_outlier_class_110_6_12_15_0.1_25_400_9_1.0_1.0_balanced_with-noise-class_200.0_0.0_0.0_True_False_none_99_4__2_3_4_6	True	True	3	4	99.5
5b455d9b-0642-4121-8c65-03e6fe991f6b	0	0	0.99	1.78	0.9937	0.0011	0.0022	0.0028	0.0002							fit_model_var_classes_outlier_class_110_6_12_15_0.1_25_400_9_1.0_1.0_balanced_with-noise-class_200.0_0.0_0.0_True_False_none_99_4__2_3_4_6	True	True	3	4	99.5
18a84400-846b-443a-86b2-a7405949536e	0	0	0.98	2.05	0.9845	0.0092	0.0033	0.0022	0.0008							fit_model_var_classes_outlier_class_110_6_12_15_0.1_25_400_9_1.0_1.0_balanced_with-noise-class_200.0_0.0_0.0_True_False_none_99_4__2_3_4_6	True	True	3	4	99.5
f4861487-db34-4454-816a-206b1f064cbe	0	0	1.0	1.68	0.9975	0.0003	0.001	0.0008	0.0004							fit_model_var_classes_outlier_class_110_6_12_15_0.1_25_400_9_1.0_1.0_balanced_with-noise-class_200.0_0.0_0.0_True_False_none_99_4__2_3_4_6	True	True	3	4	99.5
99477d76-1d41-4af7-aded-4d5a08683cb6	0	0	0.99	3.11	0.992	0.0007	0.0032	0.0023	0.0017							fit_model_var_classes_outlier_class_110_6_12_15_0.1_25_400_9_1.0_1.0_balanced_with-noise-class_200.0_0.0_0.0_True_False_none_99_4__2_3_4_6	True	True	3	4	99.5
06e5a433-9d21-4fbc-b757-e577665f25ec	0	0	0.93	3.07	0.9516	0.0257	0.0183	0.0032	0.0012							fit_model_var_classes_outlier_class_110_6_12_15_0.1_25_400_9_1.0_1.0_balanced_with-noise-class_200.0_0.0_0.0_True_False_none_99_4__2_3_4_6	True	True	3	4	99.5
26b4466a-ad30-44ea-b3bd-6063273d73d2	0	0	1.0	0.03	0.9993	0.0001	0.0003	0.0003	0.0001							fit_model_var_classes_outlier_class_110_6_12_15_0.1_25_400_9_1.0_1.0_balanced_with-noise-class_200.0_0.0_0.0_True_False_none_99_4__2_3_4_6	True	True	3	4	99.5
cd21a21c-c7ca-47c5-956e-4c7a82167317	0	0	1.0	1.34	0.9976	0.0004	0.001	0.0009	0.0002							fit_model_var_classes_outlier_class_110_6_12_15_0.1_25_400_9_1.0_1.0_balanced_with-noise-class_200.0_0.0_0.0_True_False_none_99_4__2_3_4_6	True	True	3	4	99.5
bf561fc8-552b-4d2e-8436-68c7c04f72e3	0	0	0.99	1.45	0.9957	0.0005	0.0018	0.0016	0.0004							fit_model_var_classes_outlier_class_110_6_12_15_0.1_25_400_9_1.0_1.0_balanced_with-noise-class_200.0_0.0_0.0_True_False_none_99_4__2_3_4_6	True	True	3	4	99.5
0222416e-fde8-4735-8d04-25bc3f0e8e8a	0	0	0.89	5.5	0.9351	0.0012	0.0117	0.0029	0.0491							fit_model_var_classes_outlier_class_110_6_12_15_0.1_25_400_9_1.0_1.0_balanced_with-noise-class_200.0_0.0_0.0_True_False_none_99_4__2_3_4_6	True	True	3	4	99.5
8ad65dec-574d-4294-b115-9db14ea7dbf7	0	0	0.94	4.08	0.9614	0.0092	0.0168	0.0056	0.007							fit_model_var_classes_outlier_class_110_6_12_15_0.1_25_400_9_1.0_1.0_balanced_with-noise-class_200.0_0.0_0.0_True_False_none_99_4__2_3_4_6	True	True	3	4	99.5
3c48c5bb-1b86-4198-b879-73bf7364abef	0	0	0.99	1.5	0.994	0.0021	0.0028	0.0007	0.0004							fit_model_var_classes_outlier_class_110_6_12_15_0.1_25_400_9_1.0_1.0_balanced_with-noise-class_200.0_0.0_0.0_True_False_none_99_4__2_3_4_6	True	True	3	4	99.5
9ea3bff1-816b-47a8-806a-ae79a917c12e	0	0	0.87	5.35	0.9171	0.0475	0.0234	0.0071	0.0049							fit_model_var_classes_outlier_class_110_6_12_15_0.1_25_400_9_1.0_1.0_balanced_with-noise-class_200.0_0.0_0.0_True_False_none_99_4__2_3_4_6	True	True	3	4	99.5
596996d5-7576-4921-8d90-4dd9df133db4	0	0	0.97	4.76	0.9801	0.0008	0.0048	0.0009	0.0135							fit_model_var_classes_outlier_class_110_6_12_15_0.1_25_400_9_1.0_1.0_balanced_with-noise-class_200.0_0.0_0.0_True_False_none_99_4__2_3_4_6	True	True	3	4	99.5
b7ca3235-bf1b-4509-b46a-54406829eb03	0	0	0.9	2.37	0.9444	0.0016	0.0487	0.0042	0.0011							fit_model_var_classes_outlier_class_110_6_12_15_0.1_25_400_9_1.0_1.0_balanced_with-noise-class_200.0_0.0_0.0_True_False_none_99_4__2_3_4_6	True	True	3	4	99.5
6cd59bdd-cc1d-40cb-aa4a-1fc776c50ed8	0	0	0.99	1.34	0.9936	0.0008	0.0043	0.0009	0.0004							fit_model_var_classes_outlier_class_110_6_12_15_0.1_25_400_9_1.0_1.0_balanced_with-noise-class_200.0_0.0_0.0_True_False_none_99_4__2_3_4_6	True	True	3	4	99.5
eaa818cd-b410-4f78-9790-f99b810b523f	0	0	0.97	4.06	0.9784	0.0018	0.0085	0.0071	0.0042							fit_model_var_classes_outlier_class_110_6_12_15_0.1_25_400_9_1.0_1.0_balanced_with-noise-class_200.0_0.0_0.0_True_False_none_99_4__2_3_4_6	True	True	3	4	99.5
c2f60c18-835c-442e-9f4b-206d3bd32da3	0	0	0.99	1.69	0.9915	0.0015	0.0051	0.0016	0.0003							fit_model_var_classes_outlier_class_110_6_12_15_0.1_25_400_9_1.0_1.0_balanced_with-noise-class_200.0_0.0_0.0_True_False_none_99_4__2_3_4_6	True	True	3	4	99.5
944d722c-8064-4957-a057-9cd644e5f627	0	0	1.0	2.43	0.9968	0.0002	0.0008	0.0006	0.0016							fit_model_var_classes_outlier_class_110_6_12_15_0.1_25_400_9_1.0_1.0_balanced_with-noise-class_200.0_0.0_0.0_True_False_none_99_4__2_3_4_6	True	True	3	4	99.5
cc8a9842-aefa-4a84-91c5-7d8749434ddf	0	0	0.41	6.16	0.6329	0.0169	0.2216	0.0398	0.0888							fit_model_var_classes_outlier_class_110_6_12_15_0.1_25_400_9_1.0_1.0_balanced_with-noise-class_200.0_0.0_0.0_True_False_none_99_4__2_3_4_6	True	True	3	4	99.5
353a5735-3f4e-43c5-9c98-7568134fda48	0	0	1.0	0.1	0.9997	0.0001	0.0001	0.0001	0.0							fit_model_var_classes_outlier_class_110_6_12_15_0.1_25_400_9_1.0_1.0_balanced_with-noise-class_200.0_0.0_0.0_True_False_none_99_4__2_3_4_6	True	True	3	4	99.5
8de0e1dc-81b3-403e-993f-53db4645463e	0	0	0.99	2.86	0.9916	0.0007	0.0048	0.0014	0.0015							fit_model_var_classes_outlier_class_110_6_12_15_0.1_25_400_9_1.0_1.0_balanced_with-noise-class_200.0_0.0_0.0_True_False_none_99_4__2_3_4_6	True	True	3	4	99.5
1f68c6d0-f846-46da-b82e-26e506aefd3b	0	0	0.99	2.4	0.9933	0.0004	0.0035	0.0017	0.0011							fit_model_var_classes_outlier_class_110_6_12_15_0.1_25_400_9_1.0_1.0_balanced_with-noise-class_200.0_0.0_0.0_True_False_none_99_4__2_3_4_6	True	True	3	4	99.5
9f87c094-0bba-499b-b192-e0e6675587c8	0	0	1.0	1.72	0.9973	0.0008	0.0011	0.0004	0.0003							fit_model_var_classes_outlier_class_110_6_12_15_0.1_25_400_9_1.0_1.0_balanced_with-noise-class_200.0_0.0_0.0_True_False_none_99_4__2_3_4_6	True	True	3	4	99.5
5390262f-0fe3-434e-a4d5-7e5565132f25	0	0	1.0	1.08	0.9969	0.0004	0.0017	0.0005	0.0005							fit_model_var_classes_outlier_class_110_6_12_15_0.1_25_400_9_1.0_1.0_balanced_with-noise-class_200.0_0.0_0.0_True_False_none_99_4__2_3_4_6	True	True	3	4	99.5
9c0d7e8d-c8ad-4545-8145-bc456e5c98f0	0	0	0.98	3.95	0.9892	0.0005	0.0025	0.0009	0.0069							fit_model_var_classes_outlier_class_110_6_12_15_0.1_25_400_9_1.0_1.0_balanced_with-noise-class_200.0_0.0_0.0_True_False_none_99_4__2_3_4_6	True	True	3	4	99.5
1dae6c55-3d1b-411a-afe1-2773d6a7dbf5	0	0	0.6	5.95	0.732	0.1287	0.0632	0.0577	0.0184							fit_model_var_classes_outlier_class_110_6_12_15_0.1_25_400_9_1.0_1.0_balanced_with-noise-class_200.0_0.0_0.0_True_False_none_99_4__2_3_4_6	True	True	3	4	99.5
df6969e5-4f04-4c36-a5f1-843f5d8e7d8d	0	0	0.8	2.88	0.8838	0.0161	0.0853	0.0119	0.0029							fit_model_var_classes_outlier_class_110_6_12_15_0.1_25_400_9_1.0_1.0_balanced_with-noise-class_200.0_0.0_0.0_True_False_none_99_4__2_3_4_6	True	True	3	4	99.5
f7704f4f-8ae1-422a-a3a7-02fb8f6cc271	0	0	0.96	3.31	0.9754	0.0012	0.0196	0.0017	0.002							fit_model_var_classes_outlier_class_110_6_12_15_0.1_25_400_9_1.0_1.0_balanced_with-noise-class_200.0_0.0_0.0_True_False_none_99_4__2_3_4_6	True	True	3	4	99.5
02e70156-75a0-4310-9fb8-77de274bcf56	0	0	1.0	2.11	0.9988	0.0002	0.0007	0.0002	0.0001							fit_model_var_classes_outlier_class_110_6_12_15_0.1_25_400_9_1.0_1.0_balanced_with-noise-class_200.0_0.0_0.0_True_False_none_99_4__2_3_4_6	True	True	3	4	99.5
b580b72c-d09b-47d4-a084-1c90f6e19178	0	0	0.99	3.28	0.9939	0.0004	0.0018	0.0015	0.0024							fit_model_var_classes_outlier_class_110_6_12_15_0.1_25_400_9_1.0_1.0_balanced_with-noise-class_200.0_0.0_0.0_True_False_none_99_4__2_3_4_6	True	True	3	4	99.5
b37f29e5-3475-40a7-9250-0c96c5590ab3	0	0	0.97	2.97	0.9828	0.0011	0.0084	0.0045	0.0032							fit_model_var_classes_outlier_class_110_6_12_15_0.1_25_400_9_1.0_1.0_balanced_with-noise-class_200.0_0.0_0.0_True_False_none_99_4__2_3_4_6	True	True	3	4	99.5
444f8f73-0c34-47f3-8685-d96c0b4384a9	0	0	1.0	2.63	0.9973	0.0002	0.0012	0.0008	0.0005							fit_model_var_classes_outlier_class_110_6_12_15_0.1_25_400_9_1.0_1.0_balanced_with-noise-class_200.0_0.0_0.0_True_False_none_99_4__2_3_4_6	True	True	3	4	99.5
5dc9ec7c-0749-44a9-af9c-43ed8a37832f	0	0	0.99	2.95	0.9935	0.001	0.0029	0.0009	0.0017							fit_model_var_classes_outlier_class_110_6_12_15_0.1_25_400_9_1.0_1.0_balanced_with-noise-class_200.0_0.0_0.0_True_False_none_99_4__2_3_4_6	True	True	3	4	99.5
ecbd8484-0c60-4061-b22f-4975808cb7f8	0	0	1.0	1.72	0.998	0.0001	0.0008	0.0006	0.0005							fit_model_var_classes_outlier_class_110_6_12_15_0.1_25_400_9_1.0_1.0_balanced_with-noise-class_200.0_0.0_0.0_True_False_none_99_4__2_3_4_6	True	True	3	4	99.5
fc6901fb-d185-457c-b0f0-5b2feffb9c64	0	0	0.99	0.89	0.9939	0.003	0.0024	0.0006	0.0002							fit_model_var_classes_outlier_class_110_6_12_15_0.1_25_400_9_1.0_1.0_balanced_with-noise-class_200.0_0.0_0.0_True_False_none_99_4__2_3_4_6	True	True	3	4	99.5
3aa2f504-43d6-4590-98a6-d90a86b5d1bf	0	0	1.0	1.86	0.9991	0.0001	0.0004	0.0001	0.0003							fit_model_var_classes_outlier_class_110_6_12_15_0.1_25_400_9_1.0_1.0_balanced_with-noise-class_200.0_0.0_0.0_True_False_none_99_4__2_3_4_6	True	True	3	4	99.5
4b2c761f-c73a-4cc7-a3cb-bc905dbf3e69	0	0	0.96	2.98	0.9707	0.0126	0.0117	0.0043	0.0007							fit_model_var_classes_outlier_class_110_6_12_15_0.1_25_400_9_1.0_1.0_balanced_with-noise-class_200.0_0.0_0.0_True_False_none_99_4__2_3_4_6	True	True	3	4	99.5
e7286a4e-c810-40b6-86c8-1154fc5e7acf	0	0	0.99	2.44	0.9936	0.0011	0.002	0.0025	0.0008							fit_model_var_classes_outlier_class_110_6_12_15_0.1_25_400_9_1.0_1.0_balanced_with-noise-class_200.0_0.0_0.0_True_False_none_99_4__2_3_4_6	True	True	3	4	99.5
f6258901-90c8-4c57-bb75-4d096642cf6a	0	0	1.0	0.93	0.9982	0.0001	0.0008	0.0007	0.0002							fit_model_var_classes_outlier_class_110_6_12_15_0.1_25_400_9_1.0_1.0_balanced_with-noise-class_200.0_0.0_0.0_True_False_none_99_4__2_3_4_6	True	True	3	4	99.5
61746483-ea69-4bb6-b478-15b3ad7016f1	0	0	0.99	2.13	0.9962	0.0003	0.0021	0.0006	0.0008							fit_model_var_classes_outlier_class_110_6_12_15_0.1_25_400_9_1.0_1.0_balanced_with-noise-class_200.0_0.0_0.0_True_False_none_99_4__2_3_4_6	True	True	3	4	99.5
3fb25034-595e-48de-8521-98f9dc41c2d1	0	0	0.99	2.62	0.9909	0.0013	0.0054	0.0014	0.001							fit_model_var_classes_outlier_class_110_6_12_15_0.1_25_400_9_1.0_1.0_balanced_with-noise-class_200.0_0.0_0.0_True_False_none_99_4__2_3_4_6	True	True	3	4	99.5
addcffea-5d04-41b1-ba1a-616290a1f129	0	0	0.6	5.94	0.7437	0.0412	0.1424	0.0433	0.0293							fit_model_var_classes_outlier_class_110_6_12_15_0.1_25_400_9_1.0_1.0_balanced_with-noise-class_200.0_0.0_0.0_True_False_none_99_4__2_3_4_6	True	True	3	4	99.5
73a799f5-d76c-4e5a-b9e0-16a1db08551e	0	0	0.98	2.1	0.9892	0.004	0.0053	0.0011	0.0003							fit_model_var_classes_outlier_class_110_6_12_15_0.1_25_400_9_1.0_1.0_balanced_with-noise-class_200.0_0.0_0.0_True_False_none_99_4__2_3_4_6	True	True	3	4	99.5
3c4375b4-f7cb-44ee-b00c-a7204118451f	0	0	1.0	1.14	0.9977	0.0011	0.0006	0.0004	0.0002							fit_model_var_classes_outlier_class_110_6_12_15_0.1_25_400_9_1.0_1.0_balanced_with-noise-class_200.0_0.0_0.0_True_False_none_99_4__2_3_4_6	True	True	3	4	99.5
f1b4a083-2745-417f-9d20-6e6521a5e32e	0	0	0.99	2.26	0.9905	0.0012	0.0033	0.0047	0.0003							fit_model_var_classes_outlier_class_110_6_12_15_0.1_25_400_9_1.0_1.0_balanced_with-noise-class_200.0_0.0_0.0_True_False_none_99_4__2_3_4_6	True	True	3	4	99.5
5b6e7ae7-68ca-40c7-8d26-f8f48f5b4c10	0	0	0.94	3.3	0.9621	0.0097	0.0182	0.0089	0.0011							fit_model_var_classes_outlier_class_110_6_12_15_0.1_25_400_9_1.0_1.0_balanced_with-noise-class_200.0_0.0_0.0_True_False_none_99_4__2_3_4_6	True	True	3	4	99.5
044ab847-c746-444f-a6a7-184a58c5e35c	0	0	0.99	1.99	0.9942	0.0021	0.0018	0.0017	0.0002							fit_model_var_classes_outlier_class_110_6_12_15_0.1_25_400_9_1.0_1.0_balanced_with-noise-class_200.0_0.0_0.0_True_False_none_99_4__2_3_4_6	True	True	3	4	99.5
6cb8c972-7e79-455d-9504-5693604137cf	0	0	0.98	1.65	0.9896	0.0015	0.0054	0.0033	0.0002							fit_model_var_classes_outlier_class_110_6_12_15_0.1_25_400_9_1.0_1.0_balanced_with-noise-class_200.0_0.0_0.0_True_False_none_99_4__2_3_4_6	True	True	3	4	99.5
4eddaeb9-4f5b-4dd5-b2ef-c07f0eac9f35	0	0	0.99	1.19	0.9962	0.0005	0.0027	0.0005	0.0001							fit_model_var_classes_outlier_class_110_6_12_15_0.1_25_400_9_1.0_1.0_balanced_with-noise-class_200.0_0.0_0.0_True_False_none_99_4__2_3_4_6	True	True	3	4	99.5
82db3bd0-f955-448e-97e5-b5c80d558b74	0	0	1.0	0.53	0.9983	0.0001	0.0005	0.001	0.0001							fit_model_var_classes_outlier_class_110_6_12_15_0.1_25_400_9_1.0_1.0_balanced_with-noise-class_200.0_0.0_0.0_True_False_none_99_4__2_3_4_6	True	True	3	4	99.5
256cd7bd-73fc-4a08-a36b-09f380dec060	0	0	0.96	2.7	0.9715	0.0083	0.0135	0.0058	0.0009							fit_model_var_classes_outlier_class_110_6_12_15_0.1_25_400_9_1.0_1.0_balanced_with-noise-class_200.0_0.0_0.0_True_False_none_99_4__2_3_4_6	True	True	3	4	99.5
1de1c21d-f7bb-4555-9ccc-3cd9c339bda7	0	0	0.97	3.52	0.9803	0.0008	0.0103	0.0016	0.0069							fit_model_var_classes_outlier_class_110_6_12_15_0.1_25_400_9_1.0_1.0_balanced_with-noise-class_200.0_0.0_0.0_True_False_none_99_4__2_3_4_6	True	True	3	4	99.5
290232fd-4c70-468b-ae10-c7e3fe862eaf	0	0	0.65	4.75	0.7501	0.1004	0.105	0.0344	0.0101							fit_model_var_classes_outlier_class_110_6_12_15_0.1_25_400_9_1.0_1.0_balanced_with-noise-class_200.0_0.0_0.0_True_False_none_99_4__2_3_4_6	True	True	3	4	99.5
f88914ac-b3b2-44ed-bca4-e00d92491b04	0	0	0.99	2.82	0.9947	0.0007	0.0036	0.0003	0.0008							fit_model_var_classes_outlier_class_110_6_12_15_0.1_25_400_9_1.0_1.0_balanced_with-noise-class_200.0_0.0_0.0_True_False_none_99_4__2_3_4_6	True	True	3	4	99.5
7c4db7b3-f1b4-4cd4-8525-5e96447c74d8	0	0	1.0	1.05	0.9975	0.0001	0.0006	0.0013	0.0005							fit_model_var_classes_outlier_class_110_6_12_15_0.1_25_400_9_1.0_1.0_balanced_with-noise-class_200.0_0.0_0.0_True_False_none_99_4__2_3_4_6	True	True	3	4	99.5
dd7742b6-3ed2-4e4c-abb9-a5477ce43403	0	0	1.0	0.65	0.998	0.0006	0.0007	0.0007	0.0001							fit_model_var_classes_outlier_class_110_6_12_15_0.1_25_400_9_1.0_1.0_balanced_with-noise-class_200.0_0.0_0.0_True_False_none_99_4__2_3_4_6	True	True	3	4	99.5
f4035ff4-7cd5-426d-a2cd-0c29c8e1a8a6	0	0	1.0	0.56	0.9972	0.0005	0.002	0.0002	0.0001							fit_model_var_classes_outlier_class_110_6_12_15_0.1_25_400_9_1.0_1.0_balanced_with-noise-class_200.0_0.0_0.0_True_False_none_99_4__2_3_4_6	True	True	3	4	99.5
a1d80ad4-29fe-4eef-b204-ab9bf3525ff3	0	0	1.0	2.2	0.9966	0.0002	0.0013	0.001	0.0009							fit_model_var_classes_outlier_class_110_6_12_15_0.1_25_400_9_1.0_1.0_balanced_with-noise-class_200.0_0.0_0.0_True_False_none_99_4__2_3_4_6	True	True	3	4	99.5
e9466504-0093-4738-84dd-e8a24dbb7221	0	0	1.0	0.87	0.9984	0.0003	0.0009	0.0002	0.0003							fit_model_var_classes_outlier_class_110_6_12_15_0.1_25_400_9_1.0_1.0_balanced_with-noise-class_200.0_0.0_0.0_True_False_none_99_4__2_3_4_6	True	True	3	4	99.5
40b30d1a-1982-4263-8b42-1ecb251455ee	0	0	0.99	3.69	0.9938	0.0013	0.0033	0.0008	0.0009							fit_model_var_classes_outlier_class_110_6_12_15_0.1_25_400_9_1.0_1.0_balanced_with-noise-class_200.0_0.0_0.0_True_False_none_99_4__2_3_4_6	True	True	3	4	99.5
2df1a458-0d09-4aee-a9f8-5917f994491d	0	0	1.0	0.07	0.9994	0.0	0.0003	0.0002	0.0001							fit_model_var_classes_outlier_class_110_6_12_15_0.1_25_400_9_1.0_1.0_balanced_with-noise-class_200.0_0.0_0.0_True_False_none_99_4__2_3_4_6	True	True	3	4	99.5
28b8d036-872d-402d-a310-1c28cc60616e	0	0	0.97	3.36	0.9807	0.0027	0.0112	0.004	0.0014							fit_model_var_classes_outlier_class_110_6_12_15_0.1_25_400_9_1.0_1.0_balanced_with-noise-class_200.0_0.0_0.0_True_False_none_99_4__2_3_4_6	True	True	3	4	99.5
a78b4317-ed7e-408d-8dcb-791b716909fe	0	0	0.98	1.11	0.9873	0.0002	0.0111	0.0012	0.0003							fit_model_var_classes_outlier_class_110_6_12_15_0.1_25_400_9_1.0_1.0_balanced_with-noise-class_200.0_0.0_0.0_True_False_none_99_4__2_3_4_6	True	True	3	4	99.5
a1a01fe5-162b-4218-a938-4123c7d26339	0	0	0.97	3.25	0.9847	0.0013	0.0122	0.0013	0.0005							fit_model_var_classes_outlier_class_110_6_12_15_0.1_25_400_9_1.0_1.0_balanced_with-noise-class_200.0_0.0_0.0_True_False_none_99_4__2_3_4_6	True	True	3	4	99.5
8e371ae7-f41d-4aaf-b6b6-13c303543d13	0	0	0.88	5.16	0.9196	0.0068	0.0423	0.0107	0.0206							fit_model_var_classes_outlier_class_110_6_12_15_0.1_25_400_9_1.0_1.0_balanced_with-noise-class_200.0_0.0_0.0_True_False_none_99_4__2_3_4_6	True	True	3	4	99.5
89fd0ed4-ea66-4a66-9104-f25219dc4656	0	0	0.98	2.34	0.9883	0.0008	0.0085	0.0011	0.0013							fit_model_var_classes_outlier_class_110_6_12_15_0.1_25_400_9_1.0_1.0_balanced_with-noise-class_200.0_0.0_0.0_True_False_none_99_4__2_3_4_6	True	True	3	4	99.5
9db846cc-d0cb-4f46-a3b3-990d98fa8515	0	0	1.0	1.36	0.9974	0.0003	0.0011	0.0008	0.0003							fit_model_var_classes_outlier_class_110_6_12_15_0.1_25_400_9_1.0_1.0_balanced_with-noise-class_200.0_0.0_0.0_True_False_none_99_4__2_3_4_6	True	True	3	4	99.5
51b01b9f-5ded-49d0-ba9f-c42ae7ca46e5	0	0	1.0	0.19	0.9989	0.0001	0.0004	0.0004	0.0002							fit_model_var_classes_outlier_class_110_6_12_15_0.1_25_400_9_1.0_1.0_balanced_with-noise-class_200.0_0.0_0.0_True_False_none_99_4__2_3_4_6	True	True	3	4	99.5
8a2ad80b-150b-4f66-9907-c6233e146ef8	0	0	1.0	1.31	0.9971	0.0012	0.0013	0.0003	0.0001							fit_model_var_classes_outlier_class_110_6_12_15_0.1_25_400_9_1.0_1.0_balanced_with-noise-class_200.0_0.0_0.0_True_False_none_99_4__2_3_4_6	True	True	3	4	99.5
fc24de4c-829b-4075-a66d-d74c72f05b99	0	0	1.0	0.67	0.9989	0.0002	0.0004	0.0004	0.0002							fit_model_var_classes_outlier_class_110_6_12_15_0.1_25_400_9_1.0_1.0_balanced_with-noise-class_200.0_0.0_0.0_True_False_none_99_4__2_3_4_6	True	True	3	4	99.5
2f5b35ac-cc28-4487-b933-31602104f1ca	0	0	1.0	1.41	0.9969	0.0011	0.0011	0.0005	0.0004							fit_model_var_classes_outlier_class_110_6_12_15_0.1_25_400_9_1.0_1.0_balanced_with-noise-class_200.0_0.0_0.0_True_False_none_99_4__2_3_4_6	True	True	3	4	99.5
bb19e202-ac0f-4b2b-8ea7-1a48b416fece	0	0	0.95	4.81	0.9607	0.0034	0.0121	0.0086	0.0152							fit_model_var_classes_outlier_class_110_6_12_15_0.1_25_400_9_1.0_1.0_balanced_with-noise-class_200.0_0.0_0.0_True_False_none_99_4__2_3_4_6	True	True	3	4	99.5
46c8dc9f-c3a2-4aae-9a32-ecc699ed69cc	0	0	0.98	1.41	0.9877	0.0016	0.0083	0.0021	0.0003							fit_model_var_classes_outlier_class_110_6_12_15_0.1_25_400_9_1.0_1.0_balanced_with-noise-class_200.0_0.0_0.0_True_False_none_99_4__2_3_4_6	True	True	3	4	99.5
420dec7b-418c-40ea-9390-9e535b198203	0	0	0.99	1.07	0.9946	0.0003	0.0022	0.0025	0.0004							fit_model_var_classes_outlier_class_110_6_12_15_0.1_25_400_9_1.0_1.0_balanced_with-noise-class_200.0_0.0_0.0_True_False_none_99_4__2_3_4_6	True	True	3	4	99.5
5fcd6866-d34c-43dd-a113-9bb2ba5d25cd	0	0	0.96	3.81	0.9756	0.0023	0.0115	0.0054	0.0052							fit_model_var_classes_outlier_class_110_6_12_15_0.1_25_400_9_1.0_1.0_balanced_with-noise-class_200.0_0.0_0.0_True_False_none_99_4__2_3_4_6	True	True	3	4	99.5
f2854dc2-e6ec-4060-b440-84590c4caf44	0	0	1.0	0.44	0.9994	0.0001	0.0003	0.0001	0.0001							fit_model_var_classes_outlier_class_110_6_12_15_0.1_25_400_9_1.0_1.0_balanced_with-noise-class_200.0_0.0_0.0_True_False_none_99_4__2_3_4_6	True	True	3	4	99.5
56575b5e-42af-475c-a145-aac1957590ba	0	0	0.99	0.99	0.9966	0.0007	0.0016	0.0009	0.0001							fit_model_var_classes_outlier_class_110_6_12_15_0.1_25_400_9_1.0_1.0_balanced_with-noise-class_200.0_0.0_0.0_True_False_none_99_4__2_3_4_6	True	True	3	4	99.5
7557d7f1-6bcf-437a-af16-572ad60f2376	0	0	0.98	2.54	0.9867	0.0013	0.0087	0.0027	0.0006							fit_model_var_classes_outlier_class_110_6_12_15_0.1_25_400_9_1.0_1.0_balanced_with-noise-class_200.0_0.0_0.0_True_False_none_99_4__2_3_4_6	True	True	3	4	99.5
68ba814a-2aa7-42d7-bd10-1b19dadb66c4	0	0	1.0	0.76	0.9984	0.0001	0.0008	0.0006	0.0001							fit_model_var_classes_outlier_class_110_6_12_15_0.1_25_400_9_1.0_1.0_balanced_with-noise-class_200.0_0.0_0.0_True_False_none_99_4__2_3_4_6	True	True	3	4	99.5
42779d52-87b6-49ce-8f99-c0e2be50eba6	0	0	1.0	0.21	0.9983	0.0001	0.0011	0.0003	0.0001							fit_model_var_classes_outlier_class_110_6_12_15_0.1_25_400_9_1.0_1.0_balanced_with-noise-class_200.0_0.0_0.0_True_False_none_99_4__2_3_4_6	True	True	3	4	99.5
9585c63b-f758-42aa-84a5-2c090fb971e7	0	0	0.96	3.55	0.9715	0.0077	0.0111	0.0046	0.0052							fit_model_var_classes_outlier_class_110_6_12_15_0.1_25_400_9_1.0_1.0_balanced_with-noise-class_200.0_0.0_0.0_True_False_none_99_4__2_3_4_6	True	True	3	4	99.5
b8df7221-bde3-437e-9d91-526f2081564b	0	0	1.0	1.11	0.9985	0.0005	0.0006	0.0003	0.0001							fit_model_var_classes_outlier_class_110_6_12_15_0.1_25_400_9_1.0_1.0_balanced_with-noise-class_200.0_0.0_0.0_True_False_none_99_4__2_3_4_6	True	True	3	4	99.5
4492d0dc-8602-4e79-b889-bb47b06e1ee9	0	0	0.99	1.61	0.9918	0.0008	0.0052	0.0017	0.0006							fit_model_var_classes_outlier_class_110_6_12_15_0.1_25_400_9_1.0_1.0_balanced_with-noise-class_200.0_0.0_0.0_True_False_none_99_4__2_3_4_6	True	True	3	4	99.5
9d15d832-c192-4c19-a6e6-396ecb8451b6	0	0	1.0	0.89	0.9976	0.0005	0.0011	0.0006	0.0001							fit_model_var_classes_outlier_class_110_6_12_15_0.1_25_400_9_1.0_1.0_balanced_with-noise-class_200.0_0.0_0.0_True_False_none_99_4__2_3_4_6	True	True	3	4	99.5
d3c4de1b-1d96-47b3-8545-1513cf9a4393	0	0	1.0	0.72	0.9979	0.0003	0.0014	0.0003	0.0001							fit_model_var_classes_outlier_class_110_6_12_15_0.1_25_400_9_1.0_1.0_balanced_with-noise-class_200.0_0.0_0.0_True_False_none_99_4__2_3_4_6	True	True	3	4	99.5
a58143f1-6cda-4ed9-a30a-17b3f3b86824	0	0	0.96	5.5	0.9769	0.0006	0.0016	0.0023	0.0186							fit_model_var_classes_outlier_class_110_6_12_15_0.1_25_400_9_1.0_1.0_balanced_with-noise-class_200.0_0.0_0.0_True_False_none_99_4__2_3_4_6	True	True	3	4	99.5
f74d1b24-6502-4924-bf00-47c64baeda10	0	0	0.92	5.6	0.9495	0.004	0.01	0.0044	0.0322							fit_model_var_classes_outlier_class_110_6_12_15_0.1_25_400_9_1.0_1.0_balanced_with-noise-class_200.0_0.0_0.0_True_False_none_99_4__2_3_4_6	True	True	3	4	99.5
5ee07e84-6794-4138-ac09-0fec97767e60	0	1	0.66	3.89	0.1379	0.8016	0.0397	0.0121	0.0087							fit_model_var_classes_outlier_class_110_6_12_15_0.1_25_400_9_1.0_1.0_balanced_with-noise-class_200.0_0.0_0.0_True_False_none_99_4__2_3_4_6	True	False	3	4	99.5
ced0e185-19ed-42cf-ae81-e0f6e98c7b86	0	0	0.99	1.68	0.993	0.0007	0.0023	0.0029	0.0011							fit_model_var_classes_outlier_class_110_6_12_15_0.1_25_400_9_1.0_1.0_balanced_with-noise-class_200.0_0.0_0.0_True_False_none_99_4__2_3_4_6	True	True	3	4	99.5
a6b76885-06f7-49c5-8d53-47f2ccd99b6f	0	0	0.76	5.64	0.8385	0.0043	0.0523	0.0756	0.0292							fit_model_var_classes_outlier_class_110_6_12_15_0.1_25_400_9_1.0_1.0_balanced_with-noise-class_200.0_0.0_0.0_True_False_none_99_4__2_3_4_6	True	True	3	4	99.5
2a13c786-4b27-4be2-ac3d-819bf24e2de4	0	0	1.0	1.47	0.9967	0.0009	0.0009	0.0012	0.0004							fit_model_var_classes_outlier_class_110_6_12_15_0.1_25_400_9_1.0_1.0_balanced_with-noise-class_200.0_0.0_0.0_True_False_none_99_4__2_3_4_6	True	True	3	4	99.5
a86b839e-5f47-406e-b65b-f8351a3886b9	0	0	0.92	4.12	0.9554	0.0004	0.0056	0.0014	0.0373							fit_model_var_classes_outlier_class_110_6_12_15_0.1_25_400_9_1.0_1.0_balanced_with-noise-class_200.0_0.0_0.0_True_False_none_99_4__2_3_4_6	True	True	3	4	99.5
57d63a8e-93ed-4e76-9a93-7520a1e709fc	0	0	1.0	0.59	0.9992	0.0004	0.0002	0.0002	0.0							fit_model_var_classes_outlier_class_110_6_12_15_0.1_25_400_9_1.0_1.0_balanced_with-noise-class_200.0_0.0_0.0_True_False_none_99_4__2_3_4_6	True	True	3	4	99.5
a76a46ba-9ea4-4182-891a-8e9814d1ab90	0	0	0.99	1.2	0.9971	0.0002	0.0022	0.0003	0.0003							fit_model_var_classes_outlier_class_110_6_12_15_0.1_25_400_9_1.0_1.0_balanced_with-noise-class_200.0_0.0_0.0_True_False_none_99_4__2_3_4_6	True	True	3	4	99.5
1291338c-1614-4770-bdf7-5aab6a9f4b7c	0	0	0.99	1.32	0.9957	0.0003	0.0026	0.0005	0.0009							fit_model_var_classes_outlier_class_110_6_12_15_0.1_25_400_9_1.0_1.0_balanced_with-noise-class_200.0_0.0_0.0_True_False_none_99_4__2_3_4_6	True	True	3	4	99.5
dc46f2ef-0285-4f63-a130-bcec94c75a46	0	0	1.0	0.31	0.9974	0.0002	0.0012	0.001	0.0003							fit_model_var_classes_outlier_class_110_6_12_15_0.1_25_400_9_1.0_1.0_balanced_with-noise-class_200.0_0.0_0.0_True_False_none_99_4__2_3_4_6	True	True	3	4	99.5
9a59d38d-e8cf-46e1-882a-90575a359131	0	0	0.99	4.11	0.9923	0.0017	0.0022	0.0009	0.0029							fit_model_var_classes_outlier_class_110_6_12_15_0.1_25_400_9_1.0_1.0_balanced_with-noise-class_200.0_0.0_0.0_True_False_none_99_4__2_3_4_6	True	True	3	4	99.5
3d506457-8c38-4bbc-8000-af3da843ecca	0	0	1.0	0.71	0.9976	0.0005	0.0011	0.0006	0.0002							fit_model_var_classes_outlier_class_110_6_12_15_0.1_25_400_9_1.0_1.0_balanced_with-noise-class_200.0_0.0_0.0_True_False_none_99_4__2_3_4_6	True	True	3	4	99.5
f5fb6216-1f36-41ea-8292-6f3c20fa1717	0	0	0.49	3.73	0.6953	0.0414	0.201	0.0539	0.0084							fit_model_var_classes_outlier_class_110_6_12_15_0.1_25_400_9_1.0_1.0_balanced_with-noise-class_200.0_0.0_0.0_True_False_none_99_4__2_3_4_6	True	True	3	4	99.5
2541c8e4-b3d4-4cca-a50a-be8238beb044	0	0	1.0	0.18	0.9993	0.0001	0.0001	0.0004	0.0001							fit_model_var_classes_outlier_class_110_6_12_15_0.1_25_400_9_1.0_1.0_balanced_with-noise-class_200.0_0.0_0.0_True_False_none_99_4__2_3_4_6	True	True	3	4	99.5
3df5dcf2-37db-4b5c-8472-56190d7b3e50	0	0	0.41	2.84	0.6923	0.0086	0.2785	0.0199	0.0005							fit_model_var_classes_outlier_class_110_6_12_15_0.1_25_400_9_1.0_1.0_balanced_with-noise-class_200.0_0.0_0.0_True_False_none_99_4__2_3_4_6	True	True	3	4	99.5
bf9fa079-4d95-4f1f-8c93-71d2daf07792	0	0	1.0	0.33	0.9979	0.0002	0.0008	0.001	0.0001							fit_model_var_classes_outlier_class_110_6_12_15_0.1_25_400_9_1.0_1.0_balanced_with-noise-class_200.0_0.0_0.0_True_False_none_99_4__2_3_4_6	True	True	3	4	99.5
d2fbf112-3d5c-46b3-a67a-cb26304536f6	0	0	1.0	1.12	0.9975	0.0008	0.0011	0.0004	0.0001							fit_model_var_classes_outlier_class_110_6_12_15_0.1_25_400_9_1.0_1.0_balanced_with-noise-class_200.0_0.0_0.0_True_False_none_99_4__2_3_4_6	True	True	3	4	99.5
699af478-d21f-44ad-9186-3be131ff17ea	0	0	1.0	0.14	0.9987	0.0002	0.0007	0.0003	0.0001							fit_model_var_classes_outlier_class_110_6_12_15_0.1_25_400_9_1.0_1.0_balanced_with-noise-class_200.0_0.0_0.0_True_False_none_99_4__2_3_4_6	True	True	3	4	99.5
5b6196c8-744b-49ba-86fc-6e5ee38229c5	0	0	0.91	3.63	0.9388	0.0019	0.0126	0.0309	0.0158							fit_model_var_classes_outlier_class_110_6_12_15_0.1_25_400_9_1.0_1.0_balanced_with-noise-class_200.0_0.0_0.0_True_False_none_99_4__2_3_4_6	True	True	3	4	99.5
bead3a27-0a6d-4037-8e38-d83dd014d884	0	0	0.99	1.1	0.992	0.0007	0.0028	0.0041	0.0003							fit_model_var_classes_outlier_class_110_6_12_15_0.1_25_400_9_1.0_1.0_balanced_with-noise-class_200.0_0.0_0.0_True_False_none_99_4__2_3_4_6	True	True	3	4	99.5
450ea2b2-7697-47c5-bad1-6362422eea9c	0	0	0.99	2.37	0.9964	0.0002	0.0017	0.0007	0.001							fit_model_var_classes_outlier_class_110_6_12_15_0.1_25_400_9_1.0_1.0_balanced_with-noise-class_200.0_0.0_0.0_True_False_none_99_4__2_3_4_6	True	True	3	4	99.5
aa972afa-1537-411f-9720-ff79fe45c1ec	0	0	1.0	1.63	0.9981	0.0004	0.0008	0.0005	0.0002							fit_model_var_classes_outlier_class_110_6_12_15_0.1_25_400_9_1.0_1.0_balanced_with-noise-class_200.0_0.0_0.0_True_False_none_99_4__2_3_4_6	True	True	3	4	99.5
f929e0a4-ec96-4e52-8d4c-86101e20fa82	0	0	0.99	2.58	0.9913	0.0028	0.0025	0.0025	0.001							fit_model_var_classes_outlier_class_110_6_12_15_0.1_25_400_9_1.0_1.0_balanced_with-noise-class_200.0_0.0_0.0_True_False_none_99_4__2_3_4_6	True	True	3	4	99.5
c1a430bc-2cc7-4945-875f-12f740d2ade3	0	0	1.0	0.83	0.9995	0.0	0.0002	0.0002	0.0001							fit_model_var_classes_outlier_class_110_6_12_15_0.1_25_400_9_1.0_1.0_balanced_with-noise-class_200.0_0.0_0.0_True_False_none_99_4__2_3_4_6	True	True	3	4	99.5
14d83345-dc42-4168-bb2a-046886d331fa	0	0	0.95	3.64	0.9628	0.0018	0.0141	0.0079	0.0134							fit_model_var_classes_outlier_class_110_6_12_15_0.1_25_400_9_1.0_1.0_balanced_with-noise-class_200.0_0.0_0.0_True_False_none_99_4__2_3_4_6	True	True	3	4	99.5
caf9d0fb-4160-4ee6-a3df-5c1546d7ad19	0	0	0.98	2.67	0.99	0.0008	0.0058	0.0026	0.0008							fit_model_var_classes_outlier_class_110_6_12_15_0.1_25_400_9_1.0_1.0_balanced_with-noise-class_200.0_0.0_0.0_True_False_none_99_4__2_3_4_6	True	True	3	4	99.5
5b2e5bfa-d17b-44d6-8cdf-d3a8bfb229af	0	0	0.99	2.15	0.9953	0.0005	0.0029	0.0008	0.0005							fit_model_var_classes_outlier_class_110_6_12_15_0.1_25_400_9_1.0_1.0_balanced_with-noise-class_200.0_0.0_0.0_True_False_none_99_4__2_3_4_6	True	True	3	4	99.5
cf9e9fa5-6781-4839-a206-ca9f9446a17d	0	0	0.99	1.43	0.9945	0.0031	0.0013	0.0008	0.0002							fit_model_var_classes_outlier_class_110_6_12_15_0.1_25_400_9_1.0_1.0_balanced_with-noise-class_200.0_0.0_0.0_True_False_none_99_4__2_3_4_6	True	True	3	4	99.5
118c055f-d5fe-4520-aba4-bea6ca0c2b0f	0	0	1.0	0.78	0.9974	0.0001	0.0015	0.0007	0.0003							fit_model_var_classes_outlier_class_110_6_12_15_0.1_25_400_9_1.0_1.0_balanced_with-noise-class_200.0_0.0_0.0_True_False_none_99_4__2_3_4_6	True	True	3	4	99.5
4b771b0d-99bd-41fc-a0b5-f0624ba7cb52	0	0	1.0	0.93	0.9969	0.0004	0.0016	0.0009	0.0001							fit_model_var_classes_outlier_class_110_6_12_15_0.1_25_400_9_1.0_1.0_balanced_with-noise-class_200.0_0.0_0.0_True_False_none_99_4__2_3_4_6	True	True	3	4	99.5
ee01efc6-0cb5-44b1-9a4c-c5467b100e23	0	0	0.99	3.85	0.9906	0.0006	0.0032	0.0013	0.0043							fit_model_var_classes_outlier_class_110_6_12_15_0.1_25_400_9_1.0_1.0_balanced_with-noise-class_200.0_0.0_0.0_True_False_none_99_4__2_3_4_6	True	True	3	4	99.5
7ca7da42-b324-477b-ab16-50b345715167	0	0	0.99	0.74	0.9921	0.0026	0.0037	0.0014	0.0002							fit_model_var_classes_outlier_class_110_6_12_15_0.1_25_400_9_1.0_1.0_balanced_with-noise-class_200.0_0.0_0.0_True_False_none_99_4__2_3_4_6	True	True	3	4	99.5
e63068cc-a3a2-4d62-bab4-bce5ffdda868	0	0	0.98	5.28	0.9854	0.0012	0.0047	0.0027	0.006							fit_model_var_classes_outlier_class_110_6_12_15_0.1_25_400_9_1.0_1.0_balanced_with-noise-class_200.0_0.0_0.0_True_False_none_99_4__2_3_4_6	True	True	3	4	99.5
7bfdfa83-0de6-4840-9a9c-7c6e7725dfef	0	0	0.98	2.15	0.9887	0.0011	0.0028	0.0068	0.0006							fit_model_var_classes_outlier_class_110_6_12_15_0.1_25_400_9_1.0_1.0_balanced_with-noise-class_200.0_0.0_0.0_True_False_none_99_4__2_3_4_6	True	True	3	4	99.5
9eaafb8e-d759-4eeb-bb7a-cf4746ed08ee	0	0	0.99	3.16	0.9893	0.0005	0.0027	0.0034	0.0041							fit_model_var_classes_outlier_class_110_6_12_15_0.1_25_400_9_1.0_1.0_balanced_with-noise-class_200.0_0.0_0.0_True_False_none_99_4__2_3_4_6	True	True	3	4	99.5
8b89f661-8cb8-4e4f-a714-75f9ab4cd6c9	0	0	1.0	0.16	0.9987	0.0002	0.0009	0.0002	0.0							fit_model_var_classes_outlier_class_110_6_12_15_0.1_25_400_9_1.0_1.0_balanced_with-noise-class_200.0_0.0_0.0_True_False_none_99_4__2_3_4_6	True	True	3	4	99.5
41a4a171-64e9-4604-8e44-1c0d215ebf29	0	0	0.99	2.86	0.9949	0.001	0.0023	0.0007	0.0011							fit_model_var_classes_outlier_class_110_6_12_15_0.1_25_400_9_1.0_1.0_balanced_with-noise-class_200.0_0.0_0.0_True_False_none_99_4__2_3_4_6	True	True	3	4	99.5
6848f260-a701-4d0a-8046-57a7e8c5e277	0	0	0.73	4.98	0.8191	0.0921	0.0653	0.0196	0.0039							fit_model_var_classes_outlier_class_110_6_12_15_0.1_25_400_9_1.0_1.0_balanced_with-noise-class_200.0_0.0_0.0_True_False_none_99_4__2_3_4_6	True	True	3	4	99.5
7b185f3b-2d6f-41e4-8e1d-f356e87da3bf	0	0	0.97	4.03	0.9817	0.0013	0.0081	0.0022	0.0067							fit_model_var_classes_outlier_class_110_6_12_15_0.1_25_400_9_1.0_1.0_balanced_with-noise-class_200.0_0.0_0.0_True_False_none_99_4__2_3_4_6	True	True	3	4	99.5
b208e639-af46-461b-8e92-f3ab08610ad2	0	0	0.99	0.84	0.996	0.0015	0.0018	0.0006	0.0001							fit_model_var_classes_outlier_class_110_6_12_15_0.1_25_400_9_1.0_1.0_balanced_with-noise-class_200.0_0.0_0.0_True_False_none_99_4__2_3_4_6	True	True	3	4	99.5
38851495-2fa1-43b8-9f5a-d2fab0847620	0	0	0.98	2.64	0.9849	0.001	0.0088	0.0045	0.0008							fit_model_var_classes_outlier_class_110_6_12_15_0.1_25_400_9_1.0_1.0_balanced_with-noise-class_200.0_0.0_0.0_True_False_none_99_4__2_3_4_6	True	True	3	4	99.5
289b9d89-607d-4984-975b-cb75e1a88af4	0	0	0.97	1.32	0.9801	0.0089	0.0096	0.0012	0.0002							fit_model_var_classes_outlier_class_110_6_12_15_0.1_25_400_9_1.0_1.0_balanced_with-noise-class_200.0_0.0_0.0_True_False_none_99_4__2_3_4_6	True	True	3	4	99.5
9c85dcd2-6e52-4649-846a-43f6c6afa322	0	0	0.99	2.54	0.9961	0.0001	0.0002	0.0003	0.0033							fit_model_var_classes_outlier_class_110_6_12_15_0.1_25_400_9_1.0_1.0_balanced_with-noise-class_200.0_0.0_0.0_True_False_none_99_4__2_3_4_6	True	True	3	4	99.5
39a3e0a6-f2d5-4cdc-8f26-e8c0fe8cd680	0	0	0.99	2.11	0.9961	0.0009	0.0014	0.001	0.0007							fit_model_var_classes_outlier_class_110_6_12_15_0.1_25_400_9_1.0_1.0_balanced_with-noise-class_200.0_0.0_0.0_True_False_none_99_4__2_3_4_6	True	True	3	4	99.5
5d15850f-7331-4aa5-afcf-76810c9f06d4	0	0	0.99	2.48	0.9942	0.0002	0.0017	0.0024	0.0014							fit_model_var_classes_outlier_class_110_6_12_15_0.1_25_400_9_1.0_1.0_balanced_with-noise-class_200.0_0.0_0.0_True_False_none_99_4__2_3_4_6	True	True	3	4	99.5
6fee2032-2156-4977-96ac-a7c9c2c9cd09	0	0	0.98	2.45	0.9864	0.0008	0.0088	0.0017	0.0023							fit_model_var_classes_outlier_class_110_6_12_15_0.1_25_400_9_1.0_1.0_balanced_with-noise-class_200.0_0.0_0.0_True_False_none_99_4__2_3_4_6	True	True	3	4	99.5
a9652836-6ab4-403e-992a-4ac7fd279b99	0	0	0.83	5.14	0.8835	0.0308	0.0501	0.0228	0.0127							fit_model_var_classes_outlier_class_110_6_12_15_0.1_25_400_9_1.0_1.0_balanced_with-noise-class_200.0_0.0_0.0_True_False_none_99_4__2_3_4_6	True	True	3	4	99.5
449bc2e0-8e1f-40f4-a2f5-71a966cb86db	0	0	0.99	1.61	0.9953	0.0006	0.0025	0.0011	0.0005							fit_model_var_classes_outlier_class_110_6_12_15_0.1_25_400_9_1.0_1.0_balanced_with-noise-class_200.0_0.0_0.0_True_False_none_99_4__2_3_4_6	True	True	3	4	99.5
a70f37fd-acf2-4fdb-9836-6bf8f02a8b2e	0	0	0.99	3.15	0.9895	0.0011	0.0041	0.0039	0.0014							fit_model_var_classes_outlier_class_110_6_12_15_0.1_25_400_9_1.0_1.0_balanced_with-noise-class_200.0_0.0_0.0_True_False_none_99_4__2_3_4_6	True	True	3	4	99.5
54fadabf-0e2a-49d1-b503-f339bc6ba252	0	0	0.99	2.1	0.9956	0.0012	0.002	0.0004	0.0008							fit_model_var_classes_outlier_class_110_6_12_15_0.1_25_400_9_1.0_1.0_balanced_with-noise-class_200.0_0.0_0.0_True_False_none_99_4__2_3_4_6	True	True	3	4	99.5
f00d66c6-e71b-41b3-9717-12a2c8cb1b26	0	0	1.0	1.06	0.9984	0.0001	0.0005	0.0007	0.0002							fit_model_var_classes_outlier_class_110_6_12_15_0.1_25_400_9_1.0_1.0_balanced_with-noise-class_200.0_0.0_0.0_True_False_none_99_4__2_3_4_6	True	True	3	4	99.5
e829dfee-257a-4849-9981-b541cbebe122	0	0	0.99	3.88	0.9925	0.0008	0.0042	0.001	0.0016							fit_model_var_classes_outlier_class_110_6_12_15_0.1_25_400_9_1.0_1.0_balanced_with-noise-class_200.0_0.0_0.0_True_False_none_99_4__2_3_4_6	True	True	3	4	99.5
2eea20bb-4635-4e59-8ad9-7b34900a7a4d	0	0	1.0	1.62	0.9981	0.0004	0.0007	0.0004	0.0004							fit_model_var_classes_outlier_class_110_6_12_15_0.1_25_400_9_1.0_1.0_balanced_with-noise-class_200.0_0.0_0.0_True_False_none_99_4__2_3_4_6	True	True	3	4	99.5
c6d1f1db-65ea-4c35-8407-1050f2afce4a	0	0	0.99	1.13	0.9957	0.0023	0.0008	0.001	0.0002							fit_model_var_classes_outlier_class_110_6_12_15_0.1_25_400_9_1.0_1.0_balanced_with-noise-class_200.0_0.0_0.0_True_False_none_99_4__2_3_4_6	True	True	3	4	99.5
59d24f40-d2ca-413d-bc3c-e015673dd16e	0	0	0.94	4.6	0.957	0.0027	0.0172	0.0075	0.0156							fit_model_var_classes_outlier_class_110_6_12_15_0.1_25_400_9_1.0_1.0_balanced_with-noise-class_200.0_0.0_0.0_True_False_none_99_4__2_3_4_6	True	True	3	4	99.5
586eed23-93ad-4165-a535-aa2507d3e589	0	0	0.99	2.27	0.9939	0.0017	0.0028	0.0008	0.0007							fit_model_var_classes_outlier_class_110_6_12_15_0.1_25_400_9_1.0_1.0_balanced_with-noise-class_200.0_0.0_0.0_True_False_none_99_4__2_3_4_6	True	True	3	4	99.5
f8e45388-2145-4109-9fbe-12af807e3ef4	0	0	0.97	3.22	0.9836	0.0024	0.0089	0.0037	0.0014							fit_model_var_classes_outlier_class_110_6_12_15_0.1_25_400_9_1.0_1.0_balanced_with-noise-class_200.0_0.0_0.0_True_False_none_99_4__2_3_4_6	True	True	3	4	99.5
653fa2b0-5e2f-47bc-a989-42fc292240c9	0	0	0.98	5.42	0.9867	0.0012	0.0047	0.0023	0.0051							fit_model_var_classes_outlier_class_110_6_12_15_0.1_25_400_9_1.0_1.0_balanced_with-noise-class_200.0_0.0_0.0_True_False_none_99_4__2_3_4_6	True	True	3	4	99.5
89dadcfb-8576-4d99-9dc1-aa835600111b	0	0	0.99	3.23	0.9959	0.0004	0.0017	0.0007	0.0013							fit_model_var_classes_outlier_class_110_6_12_15_0.1_25_400_9_1.0_1.0_balanced_with-noise-class_200.0_0.0_0.0_True_False_none_99_4__2_3_4_6	True	True	3	4	99.5
41eccd6e-08cd-4a0b-b11b-0be90b888159	0	0	1.0	1.8	0.9969	0.0006	0.0006	0.0015	0.0004							fit_model_var_classes_outlier_class_110_6_12_15_0.1_25_400_9_1.0_1.0_balanced_with-noise-class_200.0_0.0_0.0_True_False_none_99_4__2_3_4_6	True	True	3	4	99.5
e667cf75-4690-4cc4-ba72-28754e275262	0	0	0.92	2.71	0.9501	0.0322	0.0147	0.0025	0.0006							fit_model_var_classes_outlier_class_110_6_12_15_0.1_25_400_9_1.0_1.0_balanced_with-noise-class_200.0_0.0_0.0_True_False_none_99_4__2_3_4_6	True	True	3	4	99.5
87d9edc7-bf6b-4db7-8049-c18006007f3b	0	0	0.97	3.88	0.9785	0.0014	0.0094	0.0031	0.0076							fit_model_var_classes_outlier_class_110_6_12_15_0.1_25_400_9_1.0_1.0_balanced_with-noise-class_200.0_0.0_0.0_True_False_none_99_4__2_3_4_6	True	True	3	4	99.5
ac9d5ec3-c36d-44a9-92ac-f91b32c1405d	0	0	0.99	3.41	0.9911	0.0037	0.0027	0.0013	0.0012							fit_model_var_classes_outlier_class_110_6_12_15_0.1_25_400_9_1.0_1.0_balanced_with-noise-class_200.0_0.0_0.0_True_False_none_99_4__2_3_4_6	True	True	3	4	99.5
59425574-02ab-4be7-9d10-859bb67d7851	0	0	1.0	1.58	0.997	0.0009	0.0013	0.0006	0.0002							fit_model_var_classes_outlier_class_110_6_12_15_0.1_25_400_9_1.0_1.0_balanced_with-noise-class_200.0_0.0_0.0_True_False_none_99_4__2_3_4_6	True	True	3	4	99.5
5027ed78-acc2-4a2e-99d7-906a161a852a	0	0	1.0	1.69	0.998	0.0003	0.0007	0.0008	0.0002							fit_model_var_classes_outlier_class_110_6_12_15_0.1_25_400_9_1.0_1.0_balanced_with-noise-class_200.0_0.0_0.0_True_False_none_99_4__2_3_4_6	True	True	3	4	99.5
843278de-db5b-459a-8107-87d89acc6c24	0	0	0.92	4.86	0.9436	0.0044	0.028	0.0122	0.0118							fit_model_var_classes_outlier_class_110_6_12_15_0.1_25_400_9_1.0_1.0_balanced_with-noise-class_200.0_0.0_0.0_True_False_none_99_4__2_3_4_6	True	True	3	4	99.5
23c9ae41-f712-41a9-b573-d74e6d258b47	0	0	1.0	1.56	0.9982	0.0005	0.0005	0.0005	0.0003							fit_model_var_classes_outlier_class_110_6_12_15_0.1_25_400_9_1.0_1.0_balanced_with-noise-class_200.0_0.0_0.0_True_False_none_99_4__2_3_4_6	True	True	3	4	99.5
2ee77ae9-5f1d-457e-9224-c9a3e8dcc607	0	0	0.99	2.83	0.9946	0.0002	0.0014	0.0013	0.0026							fit_model_var_classes_outlier_class_110_6_12_15_0.1_25_400_9_1.0_1.0_balanced_with-noise-class_200.0_0.0_0.0_True_False_none_99_4__2_3_4_6	True	True	3	4	99.5
279ffb5c-9ab0-4d87-a39e-01e929344524	0	0	0.99	3.79	0.996	0.0004	0.0011	0.0003	0.0023							fit_model_var_classes_outlier_class_110_6_12_15_0.1_25_400_9_1.0_1.0_balanced_with-noise-class_200.0_0.0_0.0_True_False_none_99_4__2_3_4_6	True	True	3	4	99.5
7f9eae92-a3b1-4bba-bb29-f5d414c9ee03	0	0	0.99	3.08	0.9934	0.0012	0.0019	0.0024	0.0011							fit_model_var_classes_outlier_class_110_6_12_15_0.1_25_400_9_1.0_1.0_balanced_with-noise-class_200.0_0.0_0.0_True_False_none_99_4__2_3_4_6	True	True	3	4	99.5
6e7aa6a4-ace9-485a-8d7f-2311bd176391	0	0	0.77	5.35	0.8792	0.0015	0.0076	0.006	0.1058							fit_model_var_classes_outlier_class_110_6_12_15_0.1_25_400_9_1.0_1.0_balanced_with-noise-class_200.0_0.0_0.0_True_False_none_99_4__2_3_4_6	True	True	3	4	99.5
46c32212-633d-4313-9d74-e6be660d5ef0	0	0	0.97	3.09	0.979	0.0089	0.007	0.0038	0.0014							fit_model_var_classes_outlier_class_110_6_12_15_0.1_25_400_9_1.0_1.0_balanced_with-noise-class_200.0_0.0_0.0_True_False_none_99_4__2_3_4_6	True	True	3	4	99.5
42fcc7d5-8cbc-4e1b-866b-b2dcaffdf5dc	0	0	0.98	2.87	0.985	0.0012	0.0087	0.0047	0.0005							fit_model_var_classes_outlier_class_110_6_12_15_0.1_25_400_9_1.0_1.0_balanced_with-noise-class_200.0_0.0_0.0_True_False_none_99_4__2_3_4_6	True	True	3	4	99.5
1e767002-39a3-437f-9713-1fe0af1f47da	0	0	0.99	1.84	0.9948	0.0013	0.0022	0.0012	0.0006							fit_model_var_classes_outlier_class_110_6_12_15_0.1_25_400_9_1.0_1.0_balanced_with-noise-class_200.0_0.0_0.0_True_False_none_99_4__2_3_4_6	True	True	3	4	99.5
cf689d60-612d-496c-b65a-3abb1d815f02	0	0	0.98	2.44	0.9904	0.0006	0.007	0.001	0.001							fit_model_var_classes_outlier_class_110_6_12_15_0.1_25_400_9_1.0_1.0_balanced_with-noise-class_200.0_0.0_0.0_True_False_none_99_4__2_3_4_6	True	True	3	4	99.5
27a851cc-9186-4a06-8f84-85d372c2c2ce	0	0	0.99	1.16	0.9928	0.0008	0.005	0.0008	0.0007							fit_model_var_classes_outlier_class_110_6_12_15_0.1_25_400_9_1.0_1.0_balanced_with-noise-class_200.0_0.0_0.0_True_False_none_99_4__2_3_4_6	True	True	3	4	99.5
892aa94e-2a7f-44ee-aeca-6b7723a0759b	0	0	0.94	1.58	0.9647	0.0006	0.0248	0.0082	0.0016							fit_model_var_classes_outlier_class_110_6_12_15_0.1_25_400_9_1.0_1.0_balanced_with-noise-class_200.0_0.0_0.0_True_False_none_99_4__2_3_4_6	True	True	3	4	99.5
aa13f2eb-20bf-48bc-b3e9-b264b72af36e	0	0	0.93	3.85	0.9574	0.0025	0.0318	0.0043	0.004							fit_model_var_classes_outlier_class_110_6_12_15_0.1_25_400_9_1.0_1.0_balanced_with-noise-class_200.0_0.0_0.0_True_False_none_99_4__2_3_4_6	True	True	3	4	99.5
82845c3a-43c4-40bf-aea0-db8b0b2f3153	0	0	0.95	1.74	0.97	0.0115	0.0156	0.0026	0.0004							fit_model_var_classes_outlier_class_110_6_12_15_0.1_25_400_9_1.0_1.0_balanced_with-noise-class_200.0_0.0_0.0_True_False_none_99_4__2_3_4_6	True	True	3	4	99.5
1ae797ee-5e35-4309-b465-fc16f6aba914	0	0	0.99	1.79	0.9934	0.0016	0.0026	0.002	0.0004							fit_model_var_classes_outlier_class_110_6_12_15_0.1_25_400_9_1.0_1.0_balanced_with-noise-class_200.0_0.0_0.0_True_False_none_99_4__2_3_4_6	True	True	3	4	99.5
7c26d297-4f9b-4d0c-88f8-593c72d6ab51	0	0	0.98	2.64	0.9891	0.0019	0.0051	0.0036	0.0004							fit_model_var_classes_outlier_class_110_6_12_15_0.1_25_400_9_1.0_1.0_balanced_with-noise-class_200.0_0.0_0.0_True_False_none_99_4__2_3_4_6	True	True	3	4	99.5
ddfa5701-4b57-4ddd-824e-4b5ecb22125a	0	0	1.0	0.59	0.9987	0.0004	0.0004	0.0004	0.0001							fit_model_var_classes_outlier_class_110_6_12_15_0.1_25_400_9_1.0_1.0_balanced_with-noise-class_200.0_0.0_0.0_True_False_none_99_4__2_3_4_6	True	True	3	4	99.5
fa917cf6-3aa4-4a10-9e13-c8ddb6eaade1	0	0	0.99	2.1	0.9946	0.0004	0.0022	0.0022	0.0005							fit_model_var_classes_outlier_class_110_6_12_15_0.1_25_400_9_1.0_1.0_balanced_with-noise-class_200.0_0.0_0.0_True_False_none_99_4__2_3_4_6	True	True	3	4	99.5
4baed7eb-8e34-4203-a302-7a8c3b380148	0	0	0.96	2.73	0.9718	0.0076	0.0082	0.0113	0.0011							fit_model_var_classes_outlier_class_110_6_12_15_0.1_25_400_9_1.0_1.0_balanced_with-noise-class_200.0_0.0_0.0_True_False_none_99_4__2_3_4_6	True	True	3	4	99.5
f46f9519-7f96-43fd-9ad4-05c85be48629	0	0	0.99	1.18	0.9959	0.0009	0.0023	0.0007	0.0002							fit_model_var_classes_outlier_class_110_6_12_15_0.1_25_400_9_1.0_1.0_balanced_with-noise-class_200.0_0.0_0.0_True_False_none_99_4__2_3_4_6	True	True	3	4	99.5
19884b2d-ae4f-4662-af65-9b39a3658a1c	0	0	0.92	4.78	0.9444	0.0222	0.0153	0.0072	0.0108							fit_model_var_classes_outlier_class_110_6_12_15_0.1_25_400_9_1.0_1.0_balanced_with-noise-class_200.0_0.0_0.0_True_False_none_99_4__2_3_4_6	True	True	3	4	99.5
3969bc31-11f1-4472-b17a-370c816ba3b1	0	0	1.0	0.55	0.9982	0.0009	0.0004	0.0005	0.0001							fit_model_var_classes_outlier_class_110_6_12_15_0.1_25_400_9_1.0_1.0_balanced_with-noise-class_200.0_0.0_0.0_True_False_none_99_4__2_3_4_6	True	True	3	4	99.5
baf18013-b025-428e-89fa-94ed1f4b08e2	0	0	0.98	3.52	0.9888	0.0041	0.004	0.002	0.0011							fit_model_var_classes_outlier_class_110_6_12_15_0.1_25_400_9_1.0_1.0_balanced_with-noise-class_200.0_0.0_0.0_True_False_none_99_4__2_3_4_6	True	True	3	4	99.5
b4df87e6-de2e-41fd-a6eb-11f713710218	0	0	1.0	0.68	0.9986	0.0001	0.0006	0.0005	0.0001							fit_model_var_classes_outlier_class_110_6_12_15_0.1_25_400_9_1.0_1.0_balanced_with-noise-class_200.0_0.0_0.0_True_False_none_99_4__2_3_4_6	True	True	3	4	99.5
413cd465-7e56-40a5-a32c-a14e65bdd81a	0	0	0.94	4.34	0.9649	0.0029	0.0047	0.026	0.0014							fit_model_var_classes_outlier_class_110_6_12_15_0.1_25_400_9_1.0_1.0_balanced_with-noise-class_200.0_0.0_0.0_True_False_none_99_4__2_3_4_6	True	True	3	4	99.5
3cdb856c-6290-466f-ab7f-9fe130934f5a	0	0	0.99	0.95	0.9969	0.0002	0.0019	0.0007	0.0003							fit_model_var_classes_outlier_class_110_6_12_15_0.1_25_400_9_1.0_1.0_balanced_with-noise-class_200.0_0.0_0.0_True_False_none_99_4__2_3_4_6	True	True	3	4	99.5
c5cdaa59-93b4-4704-915e-a34113b0c649	0	0	0.94	2.79	0.964	0.005	0.0252	0.0046	0.0012							fit_model_var_classes_outlier_class_110_6_12_15_0.1_25_400_9_1.0_1.0_balanced_with-noise-class_200.0_0.0_0.0_True_False_none_99_4__2_3_4_6	True	True	3	4	99.5
8c95a95e-84f3-4313-a2a4-3be3934b2664	0	0	0.96	3.54	0.9732	0.0136	0.0079	0.0038	0.0016							fit_model_var_classes_outlier_class_110_6_12_15_0.1_25_400_9_1.0_1.0_balanced_with-noise-class_200.0_0.0_0.0_True_False_none_99_4__2_3_4_6	True	True	3	4	99.5
4f5e0e7b-64c2-48b6-a7d7-fc3e373e8b26	0	0	0.99	3.04	0.9942	0.0002	0.0022	0.0007	0.0027							fit_model_var_classes_outlier_class_110_6_12_15_0.1_25_400_9_1.0_1.0_balanced_with-noise-class_200.0_0.0_0.0_True_False_none_99_4__2_3_4_6	True	True	3	4	99.5
537599c5-8190-4411-94ad-d35e36a4f42c	0	0	0.86	4.23	0.9132	0.0114	0.0221	0.049	0.0043							fit_model_var_classes_outlier_class_110_6_12_15_0.1_25_400_9_1.0_1.0_balanced_with-noise-class_200.0_0.0_0.0_True_False_none_99_4__2_3_4_6	True	True	3	4	99.5
c545b8b5-b6df-4ff9-b37d-3a11f3f20ce1	0	0	0.99	2.58	0.9907	0.0003	0.0039	0.0027	0.0024							fit_model_var_classes_outlier_class_110_6_12_15_0.1_25_400_9_1.0_1.0_balanced_with-noise-class_200.0_0.0_0.0_True_False_none_99_4__2_3_4_6	True	True	3	4	99.5
532b1908-1b22-4a7c-aef2-0f411bfbeafb	0	0	1.0	1.65	0.998	0.0003	0.0007	0.0007	0.0003							fit_model_var_classes_outlier_class_110_6_12_15_0.1_25_400_9_1.0_1.0_balanced_with-noise-class_200.0_0.0_0.0_True_False_none_99_4__2_3_4_6	True	True	3	4	99.5
fba69358-2489-46a8-8c8e-c73c1b7cda99	0	0	0.99	4.41	0.993	0.001	0.0023	0.0008	0.0029							fit_model_var_classes_outlier_class_110_6_12_15_0.1_25_400_9_1.0_1.0_balanced_with-noise-class_200.0_0.0_0.0_True_False_none_99_4__2_3_4_6	True	True	3	4	99.5
996227f9-fcf7-4b31-b9ef-b5454e623bc0	0	0	0.99	1.89	0.9933	0.0006	0.0021	0.0037	0.0003							fit_model_var_classes_outlier_class_110_6_12_15_0.1_25_400_9_1.0_1.0_balanced_with-noise-class_200.0_0.0_0.0_True_False_none_99_4__2_3_4_6	True	True	3	4	99.5
61eab598-62f9-44ac-9854-7d58f33ffe44	0	0	0.94	2.65	0.9585	0.0157	0.0208	0.0038	0.0013							fit_model_var_classes_outlier_class_110_6_12_15_0.1_25_400_9_1.0_1.0_balanced_with-noise-class_200.0_0.0_0.0_True_False_none_99_4__2_3_4_6	True	True	3	4	99.5
5987813d-7391-4848-9d96-0a7c0b5f72df	0	0	1.0	0.8	0.9985	0.0003	0.0006	0.0004	0.0002							fit_model_var_classes_outlier_class_110_6_12_15_0.1_25_400_9_1.0_1.0_balanced_with-noise-class_200.0_0.0_0.0_True_False_none_99_4__2_3_4_6	True	True	3	4	99.5
d3a8bd5e-e5a1-46a9-8457-75b835a02176	0	0	0.93	2.73	0.9635	0.0009	0.0287	0.0036	0.0034							fit_model_var_classes_outlier_class_110_6_12_15_0.1_25_400_9_1.0_1.0_balanced_with-noise-class_200.0_0.0_0.0_True_False_none_99_4__2_3_4_6	True	True	3	4	99.5
aa97223c-1491-412e-80de-a02d802d961e	0	0	0.78	4.82	0.8461	0.0637	0.0704	0.0121	0.0077							fit_model_var_classes_outlier_class_110_6_12_15_0.1_25_400_9_1.0_1.0_balanced_with-noise-class_200.0_0.0_0.0_True_False_none_99_4__2_3_4_6	True	True	3	4	99.5
b2a53a49-6928-4beb-b7d4-7b138b2bb727	0	0	1.0	1.87	0.9973	0.0011	0.0005	0.0008	0.0002							fit_model_var_classes_outlier_class_110_6_12_15_0.1_25_400_9_1.0_1.0_balanced_with-noise-class_200.0_0.0_0.0_True_False_none_99_4__2_3_4_6	True	True	3	4	99.5
f26ec4b1-1fd2-4442-b81d-3291edbc25d2	0	0	0.79	2.85	0.8626	0.0497	0.0766	0.0103	0.0008							fit_model_var_classes_outlier_class_110_6_12_15_0.1_25_400_9_1.0_1.0_balanced_with-noise-class_200.0_0.0_0.0_True_False_none_99_4__2_3_4_6	True	True	3	4	99.5
116088c7-3cc0-4129-9af3-f592bed1120d	0	0	1.0	0.12	0.9992	0.0002	0.0003	0.0002	0.0							fit_model_var_classes_outlier_class_110_6_12_15_0.1_25_400_9_1.0_1.0_balanced_with-noise-class_200.0_0.0_0.0_True_False_none_99_4__2_3_4_6	True	True	3	4	99.5
bae1478f-cd84-4e27-b54e-f4da328a9d45	0	0	0.99	3.73	0.9949	0.0002	0.0014	0.0016	0.0019							fit_model_var_classes_outlier_class_110_6_12_15_0.1_25_400_9_1.0_1.0_balanced_with-noise-class_200.0_0.0_0.0_True_False_none_99_4__2_3_4_6	True	True	3	4	99.5
d690b34c-5bac-4961-81d8-d2d69c0be31a	0	0	0.98	4.61	0.988	0.0006	0.001	0.0005	0.0099							fit_model_var_classes_outlier_class_110_6_12_15_0.1_25_400_9_1.0_1.0_balanced_with-noise-class_200.0_0.0_0.0_True_False_none_99_4__2_3_4_6	True	True	3	4	99.5
16634a80-e5a8-48d8-9c19-9ccde8474d26	0	0	0.99	2.97	0.9903	0.0023	0.0032	0.0029	0.0014							fit_model_var_classes_outlier_class_110_6_12_15_0.1_25_400_9_1.0_1.0_balanced_with-noise-class_200.0_0.0_0.0_True_False_none_99_4__2_3_4_6	True	True	3	4	99.5
a66af43b-d978-4c9f-bd92-12d1910798ef	0	0	0.98	1.32	0.9897	0.0005	0.0085	0.0009	0.0004							fit_model_var_classes_outlier_class_110_6_12_15_0.1_25_400_9_1.0_1.0_balanced_with-noise-class_200.0_0.0_0.0_True_False_none_99_4__2_3_4_6	True	True	3	4	99.5
b9dd70b8-4de5-4bf2-9c39-37cb8384193e	0	0	1.0	0.42	0.9988	0.0003	0.0003	0.0005	0.0001							fit_model_var_classes_outlier_class_110_6_12_15_0.1_25_400_9_1.0_1.0_balanced_with-noise-class_200.0_0.0_0.0_True_False_none_99_4__2_3_4_6	True	True	3	4	99.5
c40c0c77-05b6-4993-abdd-55f5dbbb1f0c	0	0	0.95	1.49	0.9722	0.0184	0.0071	0.0019	0.0004							fit_model_var_classes_outlier_class_110_6_12_15_0.1_25_400_9_1.0_1.0_balanced_with-noise-class_200.0_0.0_0.0_True_False_none_99_4__2_3_4_6	True	True	3	4	99.5
1b6118dc-39fc-4ff2-96b2-e8cb0134b330	0	0	1.0	0.41	0.9977	0.0009	0.0008	0.0005	0.0001							fit_model_var_classes_outlier_class_110_6_12_15_0.1_25_400_9_1.0_1.0_balanced_with-noise-class_200.0_0.0_0.0_True_False_none_99_4__2_3_4_6	True	True	3	4	99.5
bc7ba0b3-fce6-4552-a694-c21e5c012cd4	0	0	0.9	4.24	0.9398	0.0025	0.044	0.0062	0.0075							fit_model_var_classes_outlier_class_110_6_12_15_0.1_25_400_9_1.0_1.0_balanced_with-noise-class_200.0_0.0_0.0_True_False_none_99_4__2_3_4_6	True	True	3	4	99.5
9c6d789e-cb4e-49c4-9bfb-97a424b719af	0	0	0.98	4.19	0.9887	0.0007	0.0077	0.0017	0.0012							fit_model_var_classes_outlier_class_110_6_12_15_0.1_25_400_9_1.0_1.0_balanced_with-noise-class_200.0_0.0_0.0_True_False_none_99_4__2_3_4_6	True	True	3	4	99.5
f6506aa3-54ba-4a9d-a64b-e3c65becbdd2	0	0	0.98	6.29	0.9856	0.0009	0.0032	0.002	0.0084							fit_model_var_classes_outlier_class_110_6_12_15_0.1_25_400_9_1.0_1.0_balanced_with-noise-class_200.0_0.0_0.0_True_False_none_99_4__2_3_4_6	True	True	3	4	99.5
c30ad622-bd02-4eb5-8754-77da8bbc88f3	0	0	0.95	6.17	0.9677	0.0032	0.0128	0.004	0.0123							fit_model_var_classes_outlier_class_110_6_12_15_0.1_25_400_9_1.0_1.0_balanced_with-noise-class_200.0_0.0_0.0_True_False_none_99_4__2_3_4_6	True	True	3	4	99.5
bfe8303e-ed83-4b3f-be5b-d4f974a8cd9c	0	0	0.98	3.6	0.9891	0.0052	0.0024	0.0016	0.0017							fit_model_var_classes_outlier_class_110_6_12_15_0.1_25_400_9_1.0_1.0_balanced_with-noise-class_200.0_0.0_0.0_True_False_none_99_4__2_3_4_6	True	True	3	4	99.5
03a3b36f-774b-4e80-92c8-a47f5693da18	0	0	1.0	0.53	0.9981	0.0001	0.001	0.0005	0.0003							fit_model_var_classes_outlier_class_110_6_12_15_0.1_25_400_9_1.0_1.0_balanced_with-noise-class_200.0_0.0_0.0_True_False_none_99_4__2_3_4_6	True	True	3	4	99.5
a54ba961-c8b8-484e-aa96-0558b2860425	0	0	0.97	2.36	0.9805	0.0016	0.009	0.0076	0.0013							fit_model_var_classes_outlier_class_110_6_12_15_0.1_25_400_9_1.0_1.0_balanced_with-noise-class_200.0_0.0_0.0_True_False_none_99_4__2_3_4_6	True	True	3	4	99.5
7f276f8f-7d46-4896-97a2-1d4bd1b4761b	0	0	0.97	1.92	0.9827	0.0008	0.0153	0.0005	0.0007							fit_model_var_classes_outlier_class_110_6_12_15_0.1_25_400_9_1.0_1.0_balanced_with-noise-class_200.0_0.0_0.0_True_False_none_99_4__2_3_4_6	True	True	3	4	99.5
21c5c9ac-22f5-4f59-a997-6663b2d6ee91	0	3	0.63	4.3	0.0371	0.0508	0.1016	0.7336	0.0769							fit_model_var_classes_outlier_class_110_6_12_15_0.1_25_400_9_1.0_1.0_balanced_with-noise-class_200.0_0.0_0.0_True_False_none_99_4__2_3_4_6	True	False	3	4	99.5
c0d160ed-fab3-4cae-a380-ed168b9e9395	0	0	0.99	2.11	0.996	0.0002	0.0016	0.0004	0.0018							fit_model_var_classes_outlier_class_110_6_12_15_0.1_25_400_9_1.0_1.0_balanced_with-noise-class_200.0_0.0_0.0_True_False_none_99_4__2_3_4_6	True	True	3	4	99.5
8df5c2bb-3ad1-4071-a9a9-9b0fc4135253	0	0	0.98	2.51	0.9863	0.0031	0.0064	0.0029	0.0013							fit_model_var_classes_outlier_class_110_6_12_15_0.1_25_400_9_1.0_1.0_balanced_with-noise-class_200.0_0.0_0.0_True_False_none_99_4__2_3_4_6	True	True	3	4	99.5
9f35f02a-f589-40d1-8702-599329bd4a01	0	0	1.0	1.45	0.9977	0.0007	0.0009	0.0004	0.0003							fit_model_var_classes_outlier_class_110_6_12_15_0.1_25_400_9_1.0_1.0_balanced_with-noise-class_200.0_0.0_0.0_True_False_none_99_4__2_3_4_6	True	True	3	4	99.5
249bffe5-36c2-4868-87e0-6ae8acc623fb	0	0	1.0	1.45	0.9986	0.0001	0.0006	0.0006	0.0001							fit_model_var_classes_outlier_class_110_6_12_15_0.1_25_400_9_1.0_1.0_balanced_with-noise-class_200.0_0.0_0.0_True_False_none_99_4__2_3_4_6	True	True	3	4	99.5
a387c670-b5d0-41c6-8e3a-d50042db7f74	0	0	0.95	4.44	0.9739	0.0004	0.0044	0.0013	0.02							fit_model_var_classes_outlier_class_110_6_12_15_0.1_25_400_9_1.0_1.0_balanced_with-noise-class_200.0_0.0_0.0_True_False_none_99_4__2_3_4_6	True	True	3	4	99.5
e888d66c-7f2a-49fd-b66b-409b17762465	0	0	0.95	2.45	0.9756	0.001	0.0207	0.002	0.0008							fit_model_var_classes_outlier_class_110_6_12_15_0.1_25_400_9_1.0_1.0_balanced_with-noise-class_200.0_0.0_0.0_True_False_none_99_4__2_3_4_6	True	True	3	4	99.5
08cdbce4-c6af-491d-87f0-51a05679b9b0	0	0	0.94	1.96	0.9686	0.0009	0.028	0.0011	0.0014							fit_model_var_classes_outlier_class_110_6_12_15_0.1_25_400_9_1.0_1.0_balanced_with-noise-class_200.0_0.0_0.0_True_False_none_99_4__2_3_4_6	True	True	3	4	99.5
a42752e3-e7f2-406b-a103-ac18cae6be60	0	0	0.99	2.78	0.9964	0.001	0.0017	0.0004	0.0005							fit_model_var_classes_outlier_class_110_6_12_15_0.1_25_400_9_1.0_1.0_balanced_with-noise-class_200.0_0.0_0.0_True_False_none_99_4__2_3_4_6	True	True	3	4	99.5
dc8b86f0-cff7-487f-80fc-32d42ed8fcdb	0	0	0.92	4.98	0.9484	0.0038	0.0289	0.0129	0.0061							fit_model_var_classes_outlier_class_110_6_12_15_0.1_25_400_9_1.0_1.0_balanced_with-noise-class_200.0_0.0_0.0_True_False_none_99_4__2_3_4_6	True	True	3	4	99.5
08883afa-9d65-4a23-ba05-a33c8e8dac2c	0	0	0.99	3.39	0.9914	0.0008	0.0042	0.0021	0.0015							fit_model_var_classes_outlier_class_110_6_12_15_0.1_25_400_9_1.0_1.0_balanced_with-noise-class_200.0_0.0_0.0_True_False_none_99_4__2_3_4_6	True	True	3	4	99.5
f4efabcb-e11e-4355-b458-bd920766dae6	0	0	0.88	3.63	0.9269	0.0031	0.0513	0.0117	0.0071							fit_model_var_classes_outlier_class_110_6_12_15_0.1_25_400_9_1.0_1.0_balanced_with-noise-class_200.0_0.0_0.0_True_False_none_99_4__2_3_4_6	True	True	3	4	99.5
9bfde785-0e32-4656-8fd9-66f86bec59f9	0	0	0.98	3.04	0.9857	0.0006	0.0045	0.0043	0.0048							fit_model_var_classes_outlier_class_110_6_12_15_0.1_25_400_9_1.0_1.0_balanced_with-noise-class_200.0_0.0_0.0_True_False_none_99_4__2_3_4_6	True	True	3	4	99.5
c981b158-6b8a-422c-b077-5c51f05d24b2	0	0	0.99	2.3	0.9936	0.0008	0.003	0.0022	0.0003							fit_model_var_classes_outlier_class_110_6_12_15_0.1_25_400_9_1.0_1.0_balanced_with-noise-class_200.0_0.0_0.0_True_False_none_99_4__2_3_4_6	True	True	3	4	99.5
6075eb3d-32ff-4f63-9a54-0f879160e747	0	2	0.56	1.66	0.0345	0.1903	0.7488	0.0211	0.0053							fit_model_var_classes_outlier_class_110_6_12_15_0.1_25_400_9_1.0_1.0_balanced_with-noise-class_200.0_0.0_0.0_True_False_none_99_4__2_3_4_6	True	False	3	4	99.5
4a0f4344-9948-404e-8829-abe8b544aa95	0	0	0.99	2.12	0.9952	0.0009	0.0015	0.0019	0.0005							fit_model_var_classes_outlier_class_110_6_12_15_0.1_25_400_9_1.0_1.0_balanced_with-noise-class_200.0_0.0_0.0_True_False_none_99_4__2_3_4_6	True	True	3	4	99.5
f534f0ad-e1d8-494e-ad47-786bea009d31	0	0	0.98	3.17	0.9835	0.0058	0.0036	0.0046	0.0025							fit_model_var_classes_outlier_class_110_6_12_15_0.1_25_400_9_1.0_1.0_balanced_with-noise-class_200.0_0.0_0.0_True_False_none_99_4__2_3_4_6	True	True	3	4	99.5
62156021-1aa9-46e3-a527-fdd737cb48f3	0	0	1.0	2.13	0.9975	0.0001	0.0007	0.0013	0.0003							fit_model_var_classes_outlier_class_110_6_12_15_0.1_25_400_9_1.0_1.0_balanced_with-noise-class_200.0_0.0_0.0_True_False_none_99_4__2_3_4_6	True	True	3	4	99.5
f7098ff7-1a1f-46d4-859f-90ea96b2d86c	0	0	0.99	2.99	0.9959	0.0006	0.0023	0.0003	0.0011							fit_model_var_classes_outlier_class_110_6_12_15_0.1_25_400_9_1.0_1.0_balanced_with-noise-class_200.0_0.0_0.0_True_False_none_99_4__2_3_4_6	True	True	3	4	99.5
ee1341df-5ed2-447a-998d-bfc7ca2193be	0	0	1.0	1.03	0.998	0.0002	0.0009	0.0006	0.0002							fit_model_var_classes_outlier_class_110_6_12_15_0.1_25_400_9_1.0_1.0_balanced_with-noise-class_200.0_0.0_0.0_True_False_none_99_4__2_3_4_6	True	True	3	4	99.5
533de141-6e15-4991-9655-80aa172c787c	0	0	0.8	7.66	0.8648	0.0038	0.0314	0.0641	0.0359							fit_model_var_classes_outlier_class_110_6_12_15_0.1_25_400_9_1.0_1.0_balanced_with-noise-class_200.0_0.0_0.0_True_False_none_99_4__2_3_4_6	True	True	3	4	99.5
53d53f71-dfdb-492f-acb9-092a99fca056	0	0	1.0	1.45	0.9979	0.0001	0.0016	0.0002	0.0002							fit_model_var_classes_outlier_class_110_6_12_15_0.1_25_400_9_1.0_1.0_balanced_with-noise-class_200.0_0.0_0.0_True_False_none_99_4__2_3_4_6	True	True	3	4	99.5
8e1fe7da-3ecb-4ddb-911b-12e34368cc29	0	0	0.99	1.98	0.9952	0.0002	0.0021	0.0016	0.0008							fit_model_var_classes_outlier_class_110_6_12_15_0.1_25_400_9_1.0_1.0_balanced_with-noise-class_200.0_0.0_0.0_True_False_none_99_4__2_3_4_6	True	True	3	4	99.5
5d3ca16e-0e15-4658-bf45-e769f70a434c	0	0	0.98	1.87	0.9874	0.001	0.0081	0.0032	0.0003							fit_model_var_classes_outlier_class_110_6_12_15_0.1_25_400_9_1.0_1.0_balanced_with-noise-class_200.0_0.0_0.0_True_False_none_99_4__2_3_4_6	True	True	3	4	99.5
f84f13ab-1b90-4eb1-801b-3a1675a20a9c	0	0	0.52	2.12	0.7544	0.0046	0.2374	0.0029	0.0008							fit_model_var_classes_outlier_class_110_6_12_15_0.1_25_400_9_1.0_1.0_balanced_with-noise-class_200.0_0.0_0.0_True_False_none_99_4__2_3_4_6	True	True	3	4	99.5
a673715f-c389-4d17-9119-7ffbfe307ae1	0	0	1.0	1.54	0.9988	0.0001	0.0005	0.0004	0.0002							fit_model_var_classes_outlier_class_110_6_12_15_0.1_25_400_9_1.0_1.0_balanced_with-noise-class_200.0_0.0_0.0_True_False_none_99_4__2_3_4_6	True	True	3	4	99.5
fb5ea770-7942-4bbf-82d4-2fdc551cfc87	0	0	1.0	1.36	0.998	0.0003	0.0008	0.0008	0.0002							fit_model_var_classes_outlier_class_110_6_12_15_0.1_25_400_9_1.0_1.0_balanced_with-noise-class_200.0_0.0_0.0_True_False_none_99_4__2_3_4_6	True	True	3	4	99.5
157c567b-cf3d-41fb-b7c4-ed316914dff5	0	0	0.99	3.63	0.9945	0.0009	0.0022	0.0013	0.0011							fit_model_var_classes_outlier_class_110_6_12_15_0.1_25_400_9_1.0_1.0_balanced_with-noise-class_200.0_0.0_0.0_True_False_none_99_4__2_3_4_6	True	True	3	4	99.5
fe327da9-ea34-4c9c-bdae-6f31977d9e01	0	0	0.99	1.65	0.9923	0.001	0.0023	0.004	0.0004							fit_model_var_classes_outlier_class_110_6_12_15_0.1_25_400_9_1.0_1.0_balanced_with-noise-class_200.0_0.0_0.0_True_False_none_99_4__2_3_4_6	True	True	3	4	99.5
9751f75b-92f0-4762-81cc-c72f284c62ef	0	0	1.0	0.37	0.9983	0.0005	0.0009	0.0003	0.0001							fit_model_var_classes_outlier_class_110_6_12_15_0.1_25_400_9_1.0_1.0_balanced_with-noise-class_200.0_0.0_0.0_True_False_none_99_4__2_3_4_6	True	True	3	4	99.5
98068821-0bb5-4018-9d7b-c4996e81cc0d	0	0	1.0	0.81	0.9977	0.0009	0.0007	0.0006	0.0001							fit_model_var_classes_outlier_class_110_6_12_15_0.1_25_400_9_1.0_1.0_balanced_with-noise-class_200.0_0.0_0.0_True_False_none_99_4__2_3_4_6	True	True	3	4	99.5
6b410c7f-0941-4a75-be0d-a17b406563d2	0	0	1.0	1.66	0.9982	0.0002	0.0009	0.0003	0.0003							fit_model_var_classes_outlier_class_110_6_12_15_0.1_25_400_9_1.0_1.0_balanced_with-noise-class_200.0_0.0_0.0_True_False_none_99_4__2_3_4_6	True	True	3	4	99.5
54587837-c1ea-4431-8c18-4929149131f3	0	0	0.99	1.38	0.9943	0.0005	0.0039	0.0007	0.0006							fit_model_var_classes_outlier_class_110_6_12_15_0.1_25_400_9_1.0_1.0_balanced_with-noise-class_200.0_0.0_0.0_True_False_none_99_4__2_3_4_6	True	True	3	4	99.5
7bac4116-ab24-4b34-a58d-5dfc3bf1c226	0	0	0.95	3.5	0.9665	0.0031	0.0186	0.0035	0.0084							fit_model_var_classes_outlier_class_110_6_12_15_0.1_25_400_9_1.0_1.0_balanced_with-noise-class_200.0_0.0_0.0_True_False_none_99_4__2_3_4_6	True	True	3	4	99.5
2c6b33c8-616b-4b77-bae9-15f74b660846	0	0	1.0	0.7	0.9993	0.0001	0.0002	0.0003	0.0001							fit_model_var_classes_outlier_class_110_6_12_15_0.1_25_400_9_1.0_1.0_balanced_with-noise-class_200.0_0.0_0.0_True_False_none_99_4__2_3_4_6	True	True	3	4	99.5
675c2875-b55e-4bfb-b896-619aabebbfc8	0	0	1.0	0.69	0.9974	0.0006	0.0013	0.0007	0.0001							fit_model_var_classes_outlier_class_110_6_12_15_0.1_25_400_9_1.0_1.0_balanced_with-noise-class_200.0_0.0_0.0_True_False_none_99_4__2_3_4_6	True	True	3	4	99.5
effc7866-7366-4560-9f6c-f62908e72bad	0	0	1.0	0.62	0.9992	0.0002	0.0002	0.0002	0.0001							fit_model_var_classes_outlier_class_110_6_12_15_0.1_25_400_9_1.0_1.0_balanced_with-noise-class_200.0_0.0_0.0_True_False_none_99_4__2_3_4_6	True	True	3	4	99.5
c8491827-1705-4674-ac17-ad9661f5c242	0	0	0.99	2.61	0.992	0.0006	0.0042	0.0019	0.0013							fit_model_var_classes_outlier_class_110_6_12_15_0.1_25_400_9_1.0_1.0_balanced_with-noise-class_200.0_0.0_0.0_True_False_none_99_4__2_3_4_6	True	True	3	4	99.5
5dff30a7-54bd-4c4f-b89b-1bfd2925b683	0	0	0.99	1.21	0.9965	0.0006	0.0016	0.0007	0.0006							fit_model_var_classes_outlier_class_110_6_12_15_0.1_25_400_9_1.0_1.0_balanced_with-noise-class_200.0_0.0_0.0_True_False_none_99_4__2_3_4_6	True	True	3	4	99.5
e024ce1d-4923-41d5-8abe-e53e8dae8196	0	0	0.96	3.32	0.9759	0.0012	0.0076	0.0033	0.0119							fit_model_var_classes_outlier_class_110_6_12_15_0.1_25_400_9_1.0_1.0_balanced_with-noise-class_200.0_0.0_0.0_True_False_none_99_4__2_3_4_6	True	True	3	4	99.5
7fe0cb24-3604-4743-a4f6-c26e743869cd	0	0	0.99	1.77	0.996	0.0003	0.0007	0.001	0.002							fit_model_var_classes_outlier_class_110_6_12_15_0.1_25_400_9_1.0_1.0_balanced_with-noise-class_200.0_0.0_0.0_True_False_none_99_4__2_3_4_6	True	True	3	4	99.5
d3bfb229-1885-42fe-a33c-299e48ff1391	0	0	0.97	2.06	0.9796	0.0079	0.0083	0.0025	0.0017							fit_model_var_classes_outlier_class_110_6_12_15_0.1_25_400_9_1.0_1.0_balanced_with-noise-class_200.0_0.0_0.0_True_False_none_99_4__2_3_4_6	True	True	3	4	99.5
fe77e561-f0b3-4765-9bd6-a3498db8553b	0	0	0.99	2.96	0.9906	0.0017	0.0042	0.0026	0.0008							fit_model_var_classes_outlier_class_110_6_12_15_0.1_25_400_9_1.0_1.0_balanced_with-noise-class_200.0_0.0_0.0_True_False_none_99_4__2_3_4_6	True	True	3	4	99.5
a664e60d-1fab-4f4d-a7e7-348c7e538305	0	0	0.99	1.34	0.9943	0.003	0.002	0.0005	0.0001							fit_model_var_classes_outlier_class_110_6_12_15_0.1_25_400_9_1.0_1.0_balanced_with-noise-class_200.0_0.0_0.0_True_False_none_99_4__2_3_4_6	True	True	3	4	99.5
9c598e3a-5ab5-490a-9c73-eb3f754b3c33	0	0	0.95	2.8	0.9703	0.0049	0.0198	0.0041	0.0009							fit_model_var_classes_outlier_class_110_6_12_15_0.1_25_400_9_1.0_1.0_balanced_with-noise-class_200.0_0.0_0.0_True_False_none_99_4__2_3_4_6	True	True	3	4	99.5
20174c51-7d0e-4657-a352-be92fd372049	0	0	1.0	0.38	0.9983	0.0006	0.0009	0.0002	0.0001							fit_model_var_classes_outlier_class_110_6_12_15_0.1_25_400_9_1.0_1.0_balanced_with-noise-class_200.0_0.0_0.0_True_False_none_99_4__2_3_4_6	True	True	3	4	99.5
43034df4-4687-41c6-a6a3-ad642367fb32	0	0	0.99	1.43	0.9921	0.0004	0.0056	0.0013	0.0006							fit_model_var_classes_outlier_class_110_6_12_15_0.1_25_400_9_1.0_1.0_balanced_with-noise-class_200.0_0.0_0.0_True_False_none_99_4__2_3_4_6	True	True	3	4	99.5
4be91a87-10c0-4ae7-b4a1-03626e916851	0	0	0.79	2.78	0.8843	0.0166	0.0932	0.0049	0.001							fit_model_var_classes_outlier_class_110_6_12_15_0.1_25_400_9_1.0_1.0_balanced_with-noise-class_200.0_0.0_0.0_True_False_none_99_4__2_3_4_6	True	True	3	4	99.5
a82f50c9-0f3b-4e19-ae16-e6042ce700fb	0	0	1.0	0.94	0.9975	0.0008	0.0009	0.0006	0.0001							fit_model_var_classes_outlier_class_110_6_12_15_0.1_25_400_9_1.0_1.0_balanced_with-noise-class_200.0_0.0_0.0_True_False_none_99_4__2_3_4_6	True	True	3	4	99.5
62d163a1-12e6-41fb-b9d6-84d4f04850d9	0	0	1.0	2.47	0.9984	0.0002	0.0007	0.0003	0.0005							fit_model_var_classes_outlier_class_110_6_12_15_0.1_25_400_9_1.0_1.0_balanced_with-noise-class_200.0_0.0_0.0_True_False_none_99_4__2_3_4_6	True	True	3	4	99.5
d0ef0a45-658f-4f88-8290-acee6a4728bb	0	0	0.99	2.47	0.9908	0.0033	0.0029	0.0019	0.0011							fit_model_var_classes_outlier_class_110_6_12_15_0.1_25_400_9_1.0_1.0_balanced_with-noise-class_200.0_0.0_0.0_True_False_none_99_4__2_3_4_6	True	True	3	4	99.5
1f8683d2-8e4d-43c3-9fc5-128260501982	0	0	0.99	2.26	0.9949	0.0007	0.0023	0.0008	0.0013							fit_model_var_classes_outlier_class_110_6_12_15_0.1_25_400_9_1.0_1.0_balanced_with-noise-class_200.0_0.0_0.0_True_False_none_99_4__2_3_4_6	True	True	3	4	99.5
526a5706-8e61-4561-b9ff-500f17488822	0	0	0.99	1.38	0.996	0.0005	0.0016	0.0015	0.0004							fit_model_var_classes_outlier_class_110_6_12_15_0.1_25_400_9_1.0_1.0_balanced_with-noise-class_200.0_0.0_0.0_True_False_none_99_4__2_3_4_6	True	True	3	4	99.5
151076e3-6902-42e4-80c1-47af6f1db174	0	0	0.99	1.44	0.9949	0.0003	0.0041	0.0006	0.0001							fit_model_var_classes_outlier_class_110_6_12_15_0.1_25_400_9_1.0_1.0_balanced_with-noise-class_200.0_0.0_0.0_True_False_none_99_4__2_3_4_6	True	True	3	4	99.5
f875971a-5b57-4be5-93af-25aa206cb0a2	0	1	0.8	8.05	0.0299	0.8503	0.0221	0.0426	0.0552							fit_model_var_classes_outlier_class_110_6_12_15_0.1_25_400_9_1.0_1.0_balanced_with-noise-class_200.0_0.0_0.0_True_False_none_99_4__2_3_4_6	True	False	3	4	99.5
0e2675f2-3b81-4566-8cec-a367c81be62f	0	0	1.0	1.38	0.9964	0.0001	0.0013	0.0009	0.0013							fit_model_var_classes_outlier_class_110_6_12_15_0.1_25_400_9_1.0_1.0_balanced_with-noise-class_200.0_0.0_0.0_True_False_none_99_4__2_3_4_6	True	True	3	4	99.5
8adcde00-6f63-432e-b3e6-67d49c652a6c	0	0	1.0	0.89	0.9982	0.0001	0.001	0.0004	0.0003							fit_model_var_classes_outlier_class_110_6_12_15_0.1_25_400_9_1.0_1.0_balanced_with-noise-class_200.0_0.0_0.0_True_False_none_99_4__2_3_4_6	True	True	3	4	99.5
8a140fad-e569-4bc8-bd84-e42aa1c21a49	0	0	0.99	0.72	0.9964	0.0005	0.0013	0.0015	0.0003							fit_model_var_classes_outlier_class_110_6_12_15_0.1_25_400_9_1.0_1.0_balanced_with-noise-class_200.0_0.0_0.0_True_False_none_99_4__2_3_4_6	True	True	3	4	99.5
ff265c6b-d4e0-4798-b5bd-9d995db13eb0	0	0	0.97	3.86	0.9803	0.0006	0.014	0.0014	0.0038							fit_model_var_classes_outlier_class_110_6_12_15_0.1_25_400_9_1.0_1.0_balanced_with-noise-class_200.0_0.0_0.0_True_False_none_99_4__2_3_4_6	True	True	3	4	99.5
43bbed12-da23-44ca-91cc-0cae72b8e8bd	0	0	0.99	2.65	0.9927	0.0041	0.0015	0.0014	0.0003							fit_model_var_classes_outlier_class_110_6_12_15_0.1_25_400_9_1.0_1.0_balanced_with-noise-class_200.0_0.0_0.0_True_False_none_99_4__2_3_4_6	True	True	3	4	99.5
174be52c-57ee-44f6-a63a-57ac29f4c5de	0	0	0.81	4.55	0.886	0.0138	0.0742	0.0103	0.0157							fit_model_var_classes_outlier_class_110_6_12_15_0.1_25_400_9_1.0_1.0_balanced_with-noise-class_200.0_0.0_0.0_True_False_none_99_4__2_3_4_6	True	True	3	4	99.5
713acb8b-68f3-4812-b198-0ed0bb9a901d	0	0	0.92	2.86	0.9533	0.0088	0.0332	0.0033	0.0014							fit_model_var_classes_outlier_class_110_6_12_15_0.1_25_400_9_1.0_1.0_balanced_with-noise-class_200.0_0.0_0.0_True_False_none_99_4__2_3_4_6	True	True	3	4	99.5
9f276eb3-db78-4015-8f72-3a1899eb49e7	0	0	1.0	1.63	0.9975	0.0001	0.0006	0.0009	0.0008							fit_model_var_classes_outlier_class_110_6_12_15_0.1_25_400_9_1.0_1.0_balanced_with-noise-class_200.0_0.0_0.0_True_False_none_99_4__2_3_4_6	True	True	3	4	99.5
136f7330-862c-465a-b2a3-eb0e028c2ffb	0	0	1.0	0.57	0.9983	0.0003	0.0008	0.0004	0.0002							fit_model_var_classes_outlier_class_110_6_12_15_0.1_25_400_9_1.0_1.0_balanced_with-noise-class_200.0_0.0_0.0_True_False_none_99_4__2_3_4_6	True	True	3	4	99.5
91ebb012-d615-4142-9ac1-6dd9c680d6c8	0	0	0.62	3.46	0.7906	0.0052	0.1685	0.0324	0.0033							fit_model_var_classes_outlier_class_110_6_12_15_0.1_25_400_9_1.0_1.0_balanced_with-noise-class_200.0_0.0_0.0_True_False_none_99_4__2_3_4_6	True	True	3	4	99.5
44b2a1c8-5bc6-45d8-bf5d-cb91b7c9fd15	0	0	0.96	3.7	0.9708	0.0023	0.0134	0.0114	0.0021							fit_model_var_classes_outlier_class_110_6_12_15_0.1_25_400_9_1.0_1.0_balanced_with-noise-class_200.0_0.0_0.0_True_False_none_99_4__2_3_4_6	True	True	3	4	99.5
d94bb8b7-cae0-4881-befe-7288fbc39c6f	0	0	0.4	3.49	0.6958	0.0017	0.2924	0.0068	0.0033							fit_model_var_classes_outlier_class_110_6_12_15_0.1_25_400_9_1.0_1.0_balanced_with-noise-class_200.0_0.0_0.0_True_False_none_99_4__2_3_4_6	True	True	3	4	99.5
9830ed1d-b24b-439f-b4f2-7d3b1c6943bd	0	0	1.0	2.34	0.9968	0.0004	0.0004	0.001	0.0014							fit_model_var_classes_outlier_class_110_6_12_15_0.1_25_400_9_1.0_1.0_balanced_with-noise-class_200.0_0.0_0.0_True_False_none_99_4__2_3_4_6	True	True	3	4	99.5
a8b0c6e7-54dc-40be-9849-9a2b93a61fd8	0	0	0.97	3.18	0.981	0.0034	0.009	0.0056	0.001							fit_model_var_classes_outlier_class_110_6_12_15_0.1_25_400_9_1.0_1.0_balanced_with-noise-class_200.0_0.0_0.0_True_False_none_99_4__2_3_4_6	True	True	3	4	99.5
71b20d09-7da5-416a-9a24-2db3ba88ba8f	0	0	0.99	2.24	0.9931	0.0003	0.0037	0.0005	0.0024							fit_model_var_classes_outlier_class_110_6_12_15_0.1_25_400_9_1.0_1.0_balanced_with-noise-class_200.0_0.0_0.0_True_False_none_99_4__2_3_4_6	True	True	3	4	99.5
4ec37f96-6362-4956-8270-faa20469ae88	0	0	0.94	2.35	0.9676	0.002	0.0243	0.0055	0.0006							fit_model_var_classes_outlier_class_110_6_12_15_0.1_25_400_9_1.0_1.0_balanced_with-noise-class_200.0_0.0_0.0_True_False_none_99_4__2_3_4_6	True	True	3	4	99.5
2491b68c-71f8-44b7-99fb-c42be21151a9	0	0	0.86	5.38	0.9051	0.0165	0.0471	0.0177	0.0137							fit_model_var_classes_outlier_class_110_6_12_15_0.1_25_400_9_1.0_1.0_balanced_with-noise-class_200.0_0.0_0.0_True_False_none_99_4__2_3_4_6	True	True	3	4	99.5
2bd36566-5484-4697-8aab-05fed02a6fed	0	0	1.0	1.62	0.9991	0.0003	0.0004	0.0002	0.0001							fit_model_var_classes_outlier_class_110_6_12_15_0.1_25_400_9_1.0_1.0_balanced_with-noise-class_200.0_0.0_0.0_True_False_none_99_4__2_3_4_6	True	True	3	4	99.5
d98898e4-3614-4cb6-82b8-0054df9949a5	0	0	1.0	0.5	0.9984	0.0002	0.001	0.0004	0.0001							fit_model_var_classes_outlier_class_110_6_12_15_0.1_25_400_9_1.0_1.0_balanced_with-noise-class_200.0_0.0_0.0_True_False_none_99_4__2_3_4_6	True	True	3	4	99.5
0490d838-194a-401a-bd70-343f01a091ad	0	0	0.98	2.77	0.9873	0.0009	0.0081	0.0017	0.002							fit_model_var_classes_outlier_class_110_6_12_15_0.1_25_400_9_1.0_1.0_balanced_with-noise-class_200.0_0.0_0.0_True_False_none_99_4__2_3_4_6	True	True	3	4	99.5
9c342ef2-b26f-4c0d-9555-e2e053c10adc	0	0	0.92	1.53	0.9591	0.0026	0.0344	0.0031	0.0008							fit_model_var_classes_outlier_class_110_6_12_15_0.1_25_400_9_1.0_1.0_balanced_with-noise-class_200.0_0.0_0.0_True_False_none_99_4__2_3_4_6	True	True	3	4	99.5
f023c89b-b47e-4874-bf08-6bbc3e4543a1	0	0	0.99	0.86	0.9966	0.0002	0.0009	0.0021	0.0003							fit_model_var_classes_outlier_class_110_6_12_15_0.1_25_400_9_1.0_1.0_balanced_with-noise-class_200.0_0.0_0.0_True_False_none_99_4__2_3_4_6	True	True	3	4	99.5
566a48de-b133-44d2-b1b2-34425eab449a	0	0	0.99	1.32	0.9956	0.0003	0.0018	0.0016	0.0006							fit_model_var_classes_outlier_class_110_6_12_15_0.1_25_400_9_1.0_1.0_balanced_with-noise-class_200.0_0.0_0.0_True_False_none_99_4__2_3_4_6	True	True	3	4	99.5
f8525ea8-3a0f-41fc-bbbb-c797c425fddd	0	0	0.98	3.33	0.9842	0.0043	0.007	0.0012	0.0033							fit_model_var_classes_outlier_class_110_6_12_15_0.1_25_400_9_1.0_1.0_balanced_with-noise-class_200.0_0.0_0.0_True_False_none_99_4__2_3_4_6	True	True	3	4	99.5
34d09643-7ec4-4639-944b-19ba39289d98	0	0	0.99	2.46	0.9924	0.0008	0.0038	0.0016	0.0013							fit_model_var_classes_outlier_class_110_6_12_15_0.1_25_400_9_1.0_1.0_balanced_with-noise-class_200.0_0.0_0.0_True_False_none_99_4__2_3_4_6	True	True	3	4	99.5
b8abbfb5-487a-491f-a780-52fb506fda1a	0	0	0.9	1.82	0.9489	0.0017	0.0464	0.0025	0.0004							fit_model_var_classes_outlier_class_110_6_12_15_0.1_25_400_9_1.0_1.0_balanced_with-noise-class_200.0_0.0_0.0_True_False_none_99_4__2_3_4_6	True	True	3	4	99.5
21f0f01d-b6c4-4ad0-bbf9-f5581ad9d468	0	0	1.0	1.12	0.9989	0.0002	0.0005	0.0002	0.0002							fit_model_var_classes_outlier_class_110_6_12_15_0.1_25_400_9_1.0_1.0_balanced_with-noise-class_200.0_0.0_0.0_True_False_none_99_4__2_3_4_6	True	True	3	4	99.5
ca25ab9b-30b6-40ed-a3b1-c01594a16acc	0	0	0.9	3.51	0.935	0.0376	0.0197	0.0054	0.0022							fit_model_var_classes_outlier_class_110_6_12_15_0.1_25_400_9_1.0_1.0_balanced_with-noise-class_200.0_0.0_0.0_True_False_none_99_4__2_3_4_6	True	True	3	4	99.5
a38202da-c54e-4f4e-a8c5-a8e63e546eba	0	0	1.0	0.34	0.9995	0.0001	0.0003	0.0001	0.0							fit_model_var_classes_outlier_class_110_6_12_15_0.1_25_400_9_1.0_1.0_balanced_with-noise-class_200.0_0.0_0.0_True_False_none_99_4__2_3_4_6	True	True	3	4	99.5
09580d51-aa9d-400b-92e4-1cb1e6eb0fa0	0	0	0.99	2.56	0.9959	0.0004	0.0007	0.0021	0.0009							fit_model_var_classes_outlier_class_110_6_12_15_0.1_25_400_9_1.0_1.0_balanced_with-noise-class_200.0_0.0_0.0_True_False_none_99_4__2_3_4_6	True	True	3	4	99.5
feee9729-c321-4f95-8b72-8b93e41e306d	0	0	0.98	3.54	0.9874	0.0042	0.005	0.0022	0.0012							fit_model_var_classes_outlier_class_110_6_12_15_0.1_25_400_9_1.0_1.0_balanced_with-noise-class_200.0_0.0_0.0_True_False_none_99_4__2_3_4_6	True	True	3	4	99.5
37acab3e-3765-4f3d-a2da-ab6ae30b0607	0	0	1.0	0.29	0.999	0.0003	0.0003	0.0003	0.0001							fit_model_var_classes_outlier_class_110_6_12_15_0.1_25_400_9_1.0_1.0_balanced_with-noise-class_200.0_0.0_0.0_True_False_none_99_4__2_3_4_6	True	True	3	4	99.5
7656bd27-f82b-4adf-b7e3-d2b959ebd3f6	0	0	1.0	1.22	0.9983	0.0003	0.0006	0.0004	0.0004							fit_model_var_classes_outlier_class_110_6_12_15_0.1_25_400_9_1.0_1.0_balanced_with-noise-class_200.0_0.0_0.0_True_False_none_99_4__2_3_4_6	True	True	3	4	99.5
b28f906d-b307-40c3-967e-b2208354a44c	0	0	0.99	1.34	0.9956	0.0005	0.003	0.0006	0.0003							fit_model_var_classes_outlier_class_110_6_12_15_0.1_25_400_9_1.0_1.0_balanced_with-noise-class_200.0_0.0_0.0_True_False_none_99_4__2_3_4_6	True	True	3	4	99.5
7d7ff876-802d-4376-8183-5cd590b5b2ac	0	0	0.75	5.12	0.819	0.044	0.0674	0.057	0.0125							fit_model_var_classes_outlier_class_110_6_12_15_0.1_25_400_9_1.0_1.0_balanced_with-noise-class_200.0_0.0_0.0_True_False_none_99_4__2_3_4_6	True	True	3	4	99.5
27cd21a5-0d32-4d41-9782-4736e0cd1733	0	0	1.0	0.38	0.9981	0.0002	0.0012	0.0003	0.0002							fit_model_var_classes_outlier_class_110_6_12_15_0.1_25_400_9_1.0_1.0_balanced_with-noise-class_200.0_0.0_0.0_True_False_none_99_4__2_3_4_6	True	True	3	4	99.5
4731c06c-afaa-4017-b684-a0423b484316	0	0	0.99	2.15	0.995	0.0008	0.0024	0.0011	0.0007							fit_model_var_classes_outlier_class_110_6_12_15_0.1_25_400_9_1.0_1.0_balanced_with-noise-class_200.0_0.0_0.0_True_False_none_99_4__2_3_4_6	True	True	3	4	99.5
fe194903-097d-4e69-bc58-abf8563ab28e	0	0	0.88	6.04	0.9331	0.0029	0.0058	0.0081	0.0502							fit_model_var_classes_outlier_class_110_6_12_15_0.1_25_400_9_1.0_1.0_balanced_with-noise-class_200.0_0.0_0.0_True_False_none_99_4__2_3_4_6	True	True	3	4	99.5
9806a1b7-f4c5-48ec-8a91-3fa5e5cd791a	0	0	0.99	0.88	0.9966	0.0005	0.0009	0.0018	0.0002							fit_model_var_classes_outlier_class_110_6_12_15_0.1_25_400_9_1.0_1.0_balanced_with-noise-class_200.0_0.0_0.0_True_False_none_99_4__2_3_4_6	True	True	3	4	99.5
782ddc01-cf62-4de7-a2ca-a5b4836d9447	0	0	1.0	0.34	0.9995	0.0001	0.0002	0.0002	0.0001							fit_model_var_classes_outlier_class_110_6_12_15_0.1_25_400_9_1.0_1.0_balanced_with-noise-class_200.0_0.0_0.0_True_False_none_99_4__2_3_4_6	True	True	3	4	99.5
aba5f6eb-c5ff-42ae-aac9-57d557d183d3	0	0	1.0	0.46	0.9989	0.0003	0.0003	0.0005	0.0001							fit_model_var_classes_outlier_class_110_6_12_15_0.1_25_400_9_1.0_1.0_balanced_with-noise-class_200.0_0.0_0.0_True_False_none_99_4__2_3_4_6	True	True	3	4	99.5
6f4a5a90-39bd-41e2-ba4d-24d969b28681	0	0	1.0	1.17	0.9968	0.0007	0.0016	0.0005	0.0004							fit_model_var_classes_outlier_class_110_6_12_15_0.1_25_400_9_1.0_1.0_balanced_with-noise-class_200.0_0.0_0.0_True_False_none_99_4__2_3_4_6	True	True	3	4	99.5
d679acb3-1328-46e5-aed2-5e023ffc808d	0	0	0.99	1.26	0.9943	0.0005	0.0016	0.0032	0.0004							fit_model_var_classes_outlier_class_110_6_12_15_0.1_25_400_9_1.0_1.0_balanced_with-noise-class_200.0_0.0_0.0_True_False_none_99_4__2_3_4_6	True	True	3	4	99.5
39a03250-905c-42e0-ba74-65870a33fe76	0	0	0.99	2.76	0.9925	0.0011	0.002	0.0022	0.0022							fit_model_var_classes_outlier_class_110_6_12_15_0.1_25_400_9_1.0_1.0_balanced_with-noise-class_200.0_0.0_0.0_True_False_none_99_4__2_3_4_6	True	True	3	4	99.5
6189667f-f1df-425b-9e45-494aec73f7c1	0	0	1.0	0.6	0.9984	0.0004	0.0004	0.0007	0.0001							fit_model_var_classes_outlier_class_110_6_12_15_0.1_25_400_9_1.0_1.0_balanced_with-noise-class_200.0_0.0_0.0_True_False_none_99_4__2_3_4_6	True	True	3	4	99.5
14e2c3ce-b298-4fbb-b9a4-4c9a550f63b8	0	0	0.6	6.01	0.7168	0.1133	0.1187	0.0464	0.0047							fit_model_var_classes_outlier_class_110_6_12_15_0.1_25_400_9_1.0_1.0_balanced_with-noise-class_200.0_0.0_0.0_True_False_none_99_4__2_3_4_6	True	True	3	4	99.5
f44da5a0-67f8-409c-ae5b-d1fb1ce8e56f	0	0	0.98	1.82	0.9898	0.0023	0.0067	0.0007	0.0005							fit_model_var_classes_outlier_class_110_6_12_15_0.1_25_400_9_1.0_1.0_balanced_with-noise-class_200.0_0.0_0.0_True_False_none_99_4__2_3_4_6	True	True	3	4	99.5
75aba640-a578-4ced-a8f0-ab1f23b8cf6e	0	0	1.0	0.65	0.9993	0.0	0.0003	0.0002	0.0002							fit_model_var_classes_outlier_class_110_6_12_15_0.1_25_400_9_1.0_1.0_balanced_with-noise-class_200.0_0.0_0.0_True_False_none_99_4__2_3_4_6	True	True	3	4	99.5
6b9c4b48-fa60-4599-a515-f08df68cfbb0	0	0	1.0	2.74	0.9972	0.0004	0.0011	0.0006	0.0007							fit_model_var_classes_outlier_class_110_6_12_15_0.1_25_400_9_1.0_1.0_balanced_with-noise-class_200.0_0.0_0.0_True_False_none_99_4__2_3_4_6	True	True	3	4	99.5
fae5c0c2-d115-417e-a66c-302ca8b3f697	0	0	1.0	0.68	0.9987	0.0003	0.0004	0.0005	0.0001							fit_model_var_classes_outlier_class_110_6_12_15_0.1_25_400_9_1.0_1.0_balanced_with-noise-class_200.0_0.0_0.0_True_False_none_99_4__2_3_4_6	True	True	3	4	99.5
5bf483c9-9fd0-43c3-a4ca-e925023ca571	0	0	0.98	2.92	0.9817	0.0029	0.0066	0.0061	0.0028							fit_model_var_classes_outlier_class_110_6_12_15_0.1_25_400_9_1.0_1.0_balanced_with-noise-class_200.0_0.0_0.0_True_False_none_99_4__2_3_4_6	True	True	3	4	99.5
940d2714-0e55-4d1d-87a8-42cfc441518d	0	0	0.99	0.89	0.9933	0.001	0.0045	0.0009	0.0004							fit_model_var_classes_outlier_class_110_6_12_15_0.1_25_400_9_1.0_1.0_balanced_with-noise-class_200.0_0.0_0.0_True_False_none_99_4__2_3_4_6	True	True	3	4	99.5
30432a42-7f49-4798-a2e9-738feb61ee69	0	0	0.98	2.42	0.9885	0.0005	0.0058	0.0036	0.0016							fit_model_var_classes_outlier_class_110_6_12_15_0.1_25_400_9_1.0_1.0_balanced_with-noise-class_200.0_0.0_0.0_True_False_none_99_4__2_3_4_6	True	True	3	4	99.5
8107db40-a022-42a7-8cb3-6c2cfa7bde69	0	0	1.0	1.88	0.9966	0.0002	0.0015	0.001	0.0007							fit_model_var_classes_outlier_class_110_6_12_15_0.1_25_400_9_1.0_1.0_balanced_with-noise-class_200.0_0.0_0.0_True_False_none_99_4__2_3_4_6	True	True	3	4	99.5
db2065aa-db93-492e-b38e-6f3eab51ab45	0	0	0.97	2.31	0.9819	0.0104	0.0044	0.0026	0.0006							fit_model_var_classes_outlier_class_110_6_12_15_0.1_25_400_9_1.0_1.0_balanced_with-noise-class_200.0_0.0_0.0_True_False_none_99_4__2_3_4_6	True	True	3	4	99.5
b8a23ec0-1741-4140-9266-c80d4bad8531	0	0	1.0	0.79	0.9985	0.0003	0.0008	0.0003	0.0001							fit_model_var_classes_outlier_class_110_6_12_15_0.1_25_400_9_1.0_1.0_balanced_with-noise-class_200.0_0.0_0.0_True_False_none_99_4__2_3_4_6	True	True	3	4	99.5
b1b4680b-0b0f-4ad5-abc4-bdf4e61bacfa	0	0	0.99	0.99	0.9937	0.0008	0.0048	0.0006	0.0002							fit_model_var_classes_outlier_class_110_6_12_15_0.1_25_400_9_1.0_1.0_balanced_with-noise-class_200.0_0.0_0.0_True_False_none_99_4__2_3_4_6	True	True	3	4	99.5
1aba81a7-bce4-4bfd-8644-6292c5ea700c	0	0	0.89	2.5	0.9276	0.039	0.0292	0.0038	0.0003							fit_model_var_classes_outlier_class_110_6_12_15_0.1_25_400_9_1.0_1.0_balanced_with-noise-class_200.0_0.0_0.0_True_False_none_99_4__2_3_4_6	True	True	3	4	99.5
4bade2fe-14d9-450b-9298-a2185b40e64e	0	0	1.0	0.89	0.998	0.0003	0.0008	0.0008	0.0002							fit_model_var_classes_outlier_class_110_6_12_15_0.1_25_400_9_1.0_1.0_balanced_with-noise-class_200.0_0.0_0.0_True_False_none_99_4__2_3_4_6	True	True	3	4	99.5
b0dbbcec-fc34-4e6e-a2b8-2a88b23c5ca1	0	0	1.0	0.24	0.9996	0.0001	0.0001	0.0001	0.0001							fit_model_var_classes_outlier_class_110_6_12_15_0.1_25_400_9_1.0_1.0_balanced_with-noise-class_200.0_0.0_0.0_True_False_none_99_4__2_3_4_6	True	True	3	4	99.5
d073d1ad-8eeb-4cad-91ae-0167969e7f8f	0	0	1.0	0.36	0.9986	0.0001	0.0008	0.0003	0.0001							fit_model_var_classes_outlier_class_110_6_12_15_0.1_25_400_9_1.0_1.0_balanced_with-noise-class_200.0_0.0_0.0_True_False_none_99_4__2_3_4_6	True	True	3	4	99.5
8b63dbe3-04a5-45fa-aa5e-c672399fea03	0	0	1.0	0.47	0.9985	0.0003	0.0003	0.0008	0.0001							fit_model_var_classes_outlier_class_110_6_12_15_0.1_25_400_9_1.0_1.0_balanced_with-noise-class_200.0_0.0_0.0_True_False_none_99_4__2_3_4_6	True	True	3	4	99.5
98e1f3b8-f602-40cc-b0db-d5b41ca30bbb	0	0	0.98	2.24	0.9904	0.001	0.0064	0.0014	0.0008							fit_model_var_classes_outlier_class_110_6_12_15_0.1_25_400_9_1.0_1.0_balanced_with-noise-class_200.0_0.0_0.0_True_False_none_99_4__2_3_4_6	True	True	3	4	99.5
db787e6e-6ff0-4720-a829-e7d872a35e49	0	0	0.97	1.39	0.9863	0.0008	0.0115	0.001	0.0003							fit_model_var_classes_outlier_class_110_6_12_15_0.1_25_400_9_1.0_1.0_balanced_with-noise-class_200.0_0.0_0.0_True_False_none_99_4__2_3_4_6	True	True	3	4	99.5
f5b8f4a7-3934-494b-9588-c8970c395cb3	0	0	0.81	5.84	0.8833	0.0032	0.0197	0.0185	0.0753							fit_model_var_classes_outlier_class_110_6_12_15_0.1_25_400_9_1.0_1.0_balanced_with-noise-class_200.0_0.0_0.0_True_False_none_99_4__2_3_4_6	True	True	3	4	99.5
6c84ec2a-e409-4bab-9733-e8a512730375	0	0	0.95	3.95	0.9704	0.0019	0.0175	0.0058	0.0044							fit_model_var_classes_outlier_class_110_6_12_15_0.1_25_400_9_1.0_1.0_balanced_with-noise-class_200.0_0.0_0.0_True_False_none_99_4__2_3_4_6	True	True	3	4	99.5
ebdd6702-3d0f-44af-9cef-770881345d76	0	0	0.99	0.84	0.9969	0.0005	0.0023	0.0002	0.0002							fit_model_var_classes_outlier_class_110_6_12_15_0.1_25_400_9_1.0_1.0_balanced_with-noise-class_200.0_0.0_0.0_True_False_none_99_4__2_3_4_6	True	True	3	4	99.5
da8b7429-1afe-41e4-ac25-a4a6b0bfd393	0	0	1.0	0.02	0.9993	0.0001	0.0005	0.0001	0.0001							fit_model_var_classes_outlier_class_110_6_12_15_0.1_25_400_9_1.0_1.0_balanced_with-noise-class_200.0_0.0_0.0_True_False_none_99_4__2_3_4_6	True	True	3	4	99.5
fb6dcaf7-7db1-4f31-9f9c-559d4a173794	0	0	1.0	0.84	0.9984	0.0003	0.0005	0.0005	0.0003							fit_model_var_classes_outlier_class_110_6_12_15_0.1_25_400_9_1.0_1.0_balanced_with-noise-class_200.0_0.0_0.0_True_False_none_99_4__2_3_4_6	True	True	3	4	99.5
7de04687-0415-461a-bfb2-f5ce47fc65fd	0	0	0.95	3.78	0.9666	0.0028	0.0156	0.0042	0.0108							fit_model_var_classes_outlier_class_110_6_12_15_0.1_25_400_9_1.0_1.0_balanced_with-noise-class_200.0_0.0_0.0_True_False_none_99_4__2_3_4_6	True	True	3	4	99.5
2d711ccc-d1fa-43cc-abef-2dcd387cf32d	0	0	0.92	1.57	0.9598	0.0013	0.037	0.0013	0.0006							fit_model_var_classes_outlier_class_110_6_12_15_0.1_25_400_9_1.0_1.0_balanced_with-noise-class_200.0_0.0_0.0_True_False_none_99_4__2_3_4_6	True	True	3	4	99.5
74ddcc9a-7808-4eec-b755-517583a6c7fd	0	0	1.0	1.3	0.9981	0.0006	0.0006	0.0005	0.0002							fit_model_var_classes_outlier_class_110_6_12_15_0.1_25_400_9_1.0_1.0_balanced_with-noise-class_200.0_0.0_0.0_True_False_none_99_4__2_3_4_6	True	True	3	4	99.5
ad95a7cc-6051-4407-8cc3-1d2a7a7e0e3d	0	0	0.99	2.3	0.9962	0.0003	0.0021	0.0006	0.0007							fit_model_var_classes_outlier_class_110_6_12_15_0.1_25_400_9_1.0_1.0_balanced_with-noise-class_200.0_0.0_0.0_True_False_none_99_4__2_3_4_6	True	True	3	4	99.5
e01adab7-2158-4f72-b38d-9c015b11f6c8	0	0	0.71	7.45	0.7877	0.0382	0.0606	0.0309	0.0826							fit_model_var_classes_outlier_class_110_6_12_15_0.1_25_400_9_1.0_1.0_balanced_with-noise-class_200.0_0.0_0.0_True_False_none_99_4__2_3_4_6	True	True	3	4	99.5
845d1ef8-eb39-46d6-9690-757004ebea00	0	0	1.0	0.65	0.9987	0.0001	0.0003	0.0006	0.0003							fit_model_var_classes_outlier_class_110_6_12_15_0.1_25_400_9_1.0_1.0_balanced_with-noise-class_200.0_0.0_0.0_True_False_none_99_4__2_3_4_6	True	True	3	4	99.5
fbe8e088-b198-40fd-99d6-d53221a08a7a	0	0	0.99	0.75	0.9963	0.0003	0.0015	0.0018	0.0001							fit_model_var_classes_outlier_class_110_6_12_15_0.1_25_400_9_1.0_1.0_balanced_with-noise-class_200.0_0.0_0.0_True_False_none_99_4__2_3_4_6	True	True	3	4	99.5
d57b9a10-4800-4731-97f6-7be05a7416ff	0	0	1.0	0.53	0.9987	0.0004	0.0003	0.0004	0.0002							fit_model_var_classes_outlier_class_110_6_12_15_0.1_25_400_9_1.0_1.0_balanced_with-noise-class_200.0_0.0_0.0_True_False_none_99_4__2_3_4_6	True	True	3	4	99.5
abfc7793-f69d-419d-a785-d249bd865849	0	0	0.99	1.46	0.9965	0.0002	0.0024	0.0007	0.0003							fit_model_var_classes_outlier_class_110_6_12_15_0.1_25_400_9_1.0_1.0_balanced_with-noise-class_200.0_0.0_0.0_True_False_none_99_4__2_3_4_6	True	True	3	4	99.5
cb40e153-016e-4777-8f6e-2709526d637e	0	0	1.0	0.94	0.9989	0.0001	0.0006	0.0002	0.0002							fit_model_var_classes_outlier_class_110_6_12_15_0.1_25_400_9_1.0_1.0_balanced_with-noise-class_200.0_0.0_0.0_True_False_none_99_4__2_3_4_6	True	True	3	4	99.5
93b29618-497e-4053-9258-7cc492d002a2	0	0	1.0	2.5	0.9979	0.0001	0.0004	0.0003	0.0013							fit_model_var_classes_outlier_class_110_6_12_15_0.1_25_400_9_1.0_1.0_balanced_with-noise-class_200.0_0.0_0.0_True_False_none_99_4__2_3_4_6	True	True	3	4	99.5
b007a69f-3cbb-40d3-93d8-b5ed9c023766	0	0	0.99	1.14	0.9944	0.0021	0.0027	0.0004	0.0003							fit_model_var_classes_outlier_class_110_6_12_15_0.1_25_400_9_1.0_1.0_balanced_with-noise-class_200.0_0.0_0.0_True_False_none_99_4__2_3_4_6	True	True	3	4	99.5
78adba8b-1731-49bf-9e04-b918fb48f5bd	0	0	0.98	3.66	0.985	0.0066	0.0032	0.0024	0.0027							fit_model_var_classes_outlier_class_110_6_12_15_0.1_25_400_9_1.0_1.0_balanced_with-noise-class_200.0_0.0_0.0_True_False_none_99_4__2_3_4_6	True	True	3	4	99.5
be3ddf6b-2f67-4dd4-b7ff-a6b7c960ef9d	0	0	0.97	3.65	0.9835	0.0004	0.0038	0.0015	0.0108							fit_model_var_classes_outlier_class_110_6_12_15_0.1_25_400_9_1.0_1.0_balanced_with-noise-class_200.0_0.0_0.0_True_False_none_99_4__2_3_4_6	True	True	3	4	99.5
4988460f-8db6-4ea9-93e5-1fd8b2743365	0	0	0.95	3.76	0.9698	0.0042	0.0149	0.0061	0.005							fit_model_var_classes_outlier_class_110_6_12_15_0.1_25_400_9_1.0_1.0_balanced_with-noise-class_200.0_0.0_0.0_True_False_none_99_4__2_3_4_6	True	True	3	4	99.5
d2130b85-c74a-4c07-8a4e-2534c3702d4f	0	0	0.81	5.79	0.892	0.0019	0.0176	0.0089	0.0797							fit_model_var_classes_outlier_class_110_6_12_15_0.1_25_400_9_1.0_1.0_balanced_with-noise-class_200.0_0.0_0.0_True_False_none_99_4__2_3_4_6	True	True	3	4	99.5
9b8b7b42-3707-431c-96ae-c3a8ac230ee2	0	0	0.98	3.82	0.9871	0.0032	0.0048	0.0018	0.003							fit_model_var_classes_outlier_class_110_6_12_15_0.1_25_400_9_1.0_1.0_balanced_with-noise-class_200.0_0.0_0.0_True_False_none_99_4__2_3_4_6	True	True	3	4	99.5
e4459fad-ae2b-404b-a3f5-8532e209e105	0	0	0.99	1.64	0.9919	0.0002	0.0022	0.0048	0.0009							fit_model_var_classes_outlier_class_110_6_12_15_0.1_25_400_9_1.0_1.0_balanced_with-noise-class_200.0_0.0_0.0_True_False_none_99_4__2_3_4_6	True	True	3	4	99.5
b58d0538-625a-415d-8b8a-dde70e33a34b	0	0	0.97	2.69	0.9789	0.0029	0.0136	0.0028	0.0018							fit_model_var_classes_outlier_class_110_6_12_15_0.1_25_400_9_1.0_1.0_balanced_with-noise-class_200.0_0.0_0.0_True_False_none_99_4__2_3_4_6	True	True	3	4	99.5
685f18cc-e01b-4fb8-af31-d10158e58560	0	0	1.0	0.63	0.9992	0.0001	0.0004	0.0002	0.0001							fit_model_var_classes_outlier_class_110_6_12_15_0.1_25_400_9_1.0_1.0_balanced_with-noise-class_200.0_0.0_0.0_True_False_none_99_4__2_3_4_6	True	True	3	4	99.5
62c21f43-dc94-4252-91fd-807292964092	0	0	0.98	4.78	0.9888	0.0007	0.0027	0.0008	0.0071							fit_model_var_classes_outlier_class_110_6_12_15_0.1_25_400_9_1.0_1.0_balanced_with-noise-class_200.0_0.0_0.0_True_False_none_99_4__2_3_4_6	True	True	3	4	99.5
c5119595-f917-41ff-85bc-b56473ce3a91	0	0	0.92	1.93	0.9526	0.0151	0.0303	0.0015	0.0005							fit_model_var_classes_outlier_class_110_6_12_15_0.1_25_400_9_1.0_1.0_balanced_with-noise-class_200.0_0.0_0.0_True_False_none_99_4__2_3_4_6	True	True	3	4	99.5
6dfb7f07-4cb5-4531-bcb2-bf532825801e	0	0	0.96	2.94	0.9723	0.0133	0.008	0.0039	0.0025							fit_model_var_classes_outlier_class_110_6_12_15_0.1_25_400_9_1.0_1.0_balanced_with-noise-class_200.0_0.0_0.0_True_False_none_99_4__2_3_4_6	True	True	3	4	99.5
59d2b2a4-d735-4fed-98a9-6c0718e5303d	0	0	0.99	2.98	0.9906	0.0004	0.0039	0.0012	0.0039							fit_model_var_classes_outlier_class_110_6_12_15_0.1_25_400_9_1.0_1.0_balanced_with-noise-class_200.0_0.0_0.0_True_False_none_99_4__2_3_4_6	True	True	3	4	99.5
9c66aa2d-7c73-460e-9b9d-164b08393e81	0	0	0.99	2.94	0.9917	0.0003	0.0044	0.0018	0.0017							fit_model_var_classes_outlier_class_110_6_12_15_0.1_25_400_9_1.0_1.0_balanced_with-noise-class_200.0_0.0_0.0_True_False_none_99_4__2_3_4_6	True	True	3	4	99.5
81f76c03-2c57-4647-8b62-6cfe73db0aeb	0	0	0.94	6.14	0.9663	0.0007	0.0026	0.0009	0.0295							fit_model_var_classes_outlier_class_110_6_12_15_0.1_25_400_9_1.0_1.0_balanced_with-noise-class_200.0_0.0_0.0_True_False_none_99_4__2_3_4_6	True	True	3	4	99.5
bc225850-c8af-48da-b160-88200e16516e	0	0	0.88	5.27	0.9152	0.009	0.0293	0.0106	0.0359							fit_model_var_classes_outlier_class_110_6_12_15_0.1_25_400_9_1.0_1.0_balanced_with-noise-class_200.0_0.0_0.0_True_False_none_99_4__2_3_4_6	True	True	3	4	99.5
ebd8f428-5fa4-471a-aecb-8e5f7876c2ae	0	0	1.0	0.12	0.9992	0.0001	0.0002	0.0003	0.0001							fit_model_var_classes_outlier_class_110_6_12_15_0.1_25_400_9_1.0_1.0_balanced_with-noise-class_200.0_0.0_0.0_True_False_none_99_4__2_3_4_6	True	True	3	4	99.5
143729aa-781b-4c53-a635-f16e2ee13197	0	1	0.92	3.3	0.015	0.9433	0.0147	0.0226	0.0044							fit_model_var_classes_outlier_class_110_6_12_15_0.1_25_400_9_1.0_1.0_balanced_with-noise-class_200.0_0.0_0.0_True_False_none_99_4__2_3_4_6	True	False	3	4	99.5
7dda41d2-889f-4ae2-b147-580ad207306a	0	0	0.99	1.7	0.9944	0.0003	0.0012	0.0034	0.0008							fit_model_var_classes_outlier_class_110_6_12_15_0.1_25_400_9_1.0_1.0_balanced_with-noise-class_200.0_0.0_0.0_True_False_none_99_4__2_3_4_6	True	True	3	4	99.5
efebdac8-8dc3-4ed9-9752-6f1e64fbeb83	0	0	0.98	1.66	0.9908	0.0008	0.0059	0.0022	0.0003							fit_model_var_classes_outlier_class_110_6_12_15_0.1_25_400_9_1.0_1.0_balanced_with-noise-class_200.0_0.0_0.0_True_False_none_99_4__2_3_4_6	True	True	3	4	99.5
c098d6bb-cb6b-4b87-aa64-c7dee5bc654b	0	0	0.98	3.09	0.9893	0.0007	0.0072	0.0016	0.0012							fit_model_var_classes_outlier_class_110_6_12_15_0.1_25_400_9_1.0_1.0_balanced_with-noise-class_200.0_0.0_0.0_True_False_none_99_4__2_3_4_6	True	True	3	4	99.5
0e87abf1-6b15-4960-8100-1587bf2c1dc9	0	0	0.99	1.96	0.9952	0.0007	0.0027	0.0009	0.0005							fit_model_var_classes_outlier_class_110_6_12_15_0.1_25_400_9_1.0_1.0_balanced_with-noise-class_200.0_0.0_0.0_True_False_none_99_4__2_3_4_6	True	True	3	4	99.5
6e32a653-9554-487f-8b2c-01d9a9760743	0	0	0.95	2.96	0.9743	0.002	0.0197	0.0018	0.0022							fit_model_var_classes_outlier_class_110_6_12_15_0.1_25_400_9_1.0_1.0_balanced_with-noise-class_200.0_0.0_0.0_True_False_none_99_4__2_3_4_6	True	True	3	4	99.5
26c3c4f5-d5ae-41e5-90b6-4f1872d7df56	0	0	0.95	1.34	0.9701	0.0056	0.0229	0.0011	0.0003							fit_model_var_classes_outlier_class_110_6_12_15_0.1_25_400_9_1.0_1.0_balanced_with-noise-class_200.0_0.0_0.0_True_False_none_99_4__2_3_4_6	True	True	3	4	99.5
903459e3-9fec-45c1-8e5a-68e52f0d9d66	0	0	1.0	0.11	0.9993	0.0001	0.0004	0.0001	0.0001							fit_model_var_classes_outlier_class_110_6_12_15_0.1_25_400_9_1.0_1.0_balanced_with-noise-class_200.0_0.0_0.0_True_False_none_99_4__2_3_4_6	True	True	3	4	99.5
07a6956a-aad1-4b47-9a0a-00001a13c170	0	0	0.93	2.46	0.9499	0.0213	0.0245	0.0039	0.0004							fit_model_var_classes_outlier_class_110_6_12_15_0.1_25_400_9_1.0_1.0_balanced_with-noise-class_200.0_0.0_0.0_True_False_none_99_4__2_3_4_6	True	True	3	4	99.5
da8dc745-58be-4bb3-b218-c6fc884ddc6d	0	0	1.0	1.29	0.9972	0.0004	0.0015	0.0009	0.0002							fit_model_var_classes_outlier_class_110_6_12_15_0.1_25_400_9_1.0_1.0_balanced_with-noise-class_200.0_0.0_0.0_True_False_none_99_4__2_3_4_6	True	True	3	4	99.5
9eaf5256-d4a9-4bff-9561-7512f20f3d5f	0	0	0.99	1.49	0.9949	0.0006	0.0037	0.0007	0.0001							fit_model_var_classes_outlier_class_110_6_12_15_0.1_25_400_9_1.0_1.0_balanced_with-noise-class_200.0_0.0_0.0_True_False_none_99_4__2_3_4_6	True	True	3	4	99.5
5a324c15-00aa-4dfa-8b4c-71952b0d8331	0	0	0.94	2.54	0.9632	0.0194	0.015	0.0017	0.0007							fit_model_var_classes_outlier_class_110_6_12_15_0.1_25_400_9_1.0_1.0_balanced_with-noise-class_200.0_0.0_0.0_True_False_none_99_4__2_3_4_6	True	True	3	4	99.5
e22516ca-7a3b-491b-af4d-f022328d7cf9	0	0	0.97	3.92	0.9763	0.0012	0.0099	0.0064	0.0061							fit_model_var_classes_outlier_class_110_6_12_15_0.1_25_400_9_1.0_1.0_balanced_with-noise-class_200.0_0.0_0.0_True_False_none_99_4__2_3_4_6	True	True	3	4	99.5
fc23f02f-5747-464a-808d-3fc7e51b6176	0	0	0.99	3.02	0.9925	0.0011	0.0038	0.0017	0.0009							fit_model_var_classes_outlier_class_110_6_12_15_0.1_25_400_9_1.0_1.0_balanced_with-noise-class_200.0_0.0_0.0_True_False_none_99_4__2_3_4_6	True	True	3	4	99.5
3a749989-bc8d-4fb2-992b-91c4794b94a8	0	0	0.96	3.51	0.9713	0.0056	0.0157	0.0051	0.0023							fit_model_var_classes_outlier_class_110_6_12_15_0.1_25_400_9_1.0_1.0_balanced_with-noise-class_200.0_0.0_0.0_True_False_none_99_4__2_3_4_6	True	True	3	4	99.5
4e75cdb7-6697-44a2-908e-6791f548f6f7	0	0	0.98	3.34	0.9858	0.0012	0.0066	0.0028	0.0036							fit_model_var_classes_outlier_class_110_6_12_15_0.1_25_400_9_1.0_1.0_balanced_with-noise-class_200.0_0.0_0.0_True_False_none_99_4__2_3_4_6	True	True	3	4	99.5
20047be7-ba9f-4242-a796-84ced558ab7a	0	0	0.99	1.57	0.9964	0.0016	0.0014	0.0005	0.0002							fit_model_var_classes_outlier_class_110_6_12_15_0.1_25_400_9_1.0_1.0_balanced_with-noise-class_200.0_0.0_0.0_True_False_none_99_4__2_3_4_6	True	True	3	4	99.5
e8fda3d9-497c-46cc-b2d4-6813882d1a78	0	0	0.99	1.38	0.9918	0.0006	0.0053	0.0019	0.0003							fit_model_var_classes_outlier_class_110_6_12_15_0.1_25_400_9_1.0_1.0_balanced_with-noise-class_200.0_0.0_0.0_True_False_none_99_4__2_3_4_6	True	True	3	4	99.5
b576fe8d-a482-4efd-969b-a737723b9eb4	0	0	0.99	2.69	0.9926	0.0007	0.0036	0.0021	0.001							fit_model_var_classes_outlier_class_110_6_12_15_0.1_25_400_9_1.0_1.0_balanced_with-noise-class_200.0_0.0_0.0_True_False_none_99_4__2_3_4_6	True	True	3	4	99.5
0f334e8a-1047-4030-bc3a-8508c0a45e11	0	0	1.0	1.43	0.9967	0.0003	0.0017	0.0006	0.0007							fit_model_var_classes_outlier_class_110_6_12_15_0.1_25_400_9_1.0_1.0_balanced_with-noise-class_200.0_0.0_0.0_True_False_none_99_4__2_3_4_6	True	True	3	4	99.5
88158c7e-47b1-461d-a786-a89185f370e4	0	0	1.0	0.75	0.9971	0.0007	0.0013	0.0008	0.0001							fit_model_var_classes_outlier_class_110_6_12_15_0.1_25_400_9_1.0_1.0_balanced_with-noise-class_200.0_0.0_0.0_True_False_none_99_4__2_3_4_6	True	True	3	4	99.5
691b8aad-f8d5-4959-9e5c-f1f128403473	0	0	0.99	0.59	0.9963	0.0003	0.0027	0.0003	0.0004							fit_model_var_classes_outlier_class_110_6_12_15_0.1_25_400_9_1.0_1.0_balanced_with-noise-class_200.0_0.0_0.0_True_False_none_99_4__2_3_4_6	True	True	3	4	99.5
fd756c85-553c-4a39-a952-03d7313dc827	0	0	1.0	0.98	0.9985	0.0003	0.0005	0.0006	0.0002							fit_model_var_classes_outlier_class_110_6_12_15_0.1_25_400_9_1.0_1.0_balanced_with-noise-class_200.0_0.0_0.0_True_False_none_99_4__2_3_4_6	True	True	3	4	99.5
971ebdd2-697e-4c31-ac48-c7972ccfc69a	0	0	0.8	6.15	0.8582	0.0066	0.0519	0.0243	0.059							fit_model_var_classes_outlier_class_110_6_12_15_0.1_25_400_9_1.0_1.0_balanced_with-noise-class_200.0_0.0_0.0_True_False_none_99_4__2_3_4_6	True	True	3	4	99.5
98a51241-043b-4c08-89ec-8d7fd5c14a56	0	0	0.94	3.98	0.959	0.0013	0.0174	0.0105	0.0117							fit_model_var_classes_outlier_class_110_6_12_15_0.1_25_400_9_1.0_1.0_balanced_with-noise-class_200.0_0.0_0.0_True_False_none_99_4__2_3_4_6	True	True	3	4	99.5
79815bc0-2b37-4b52-9b8e-bf889b1c340c	0	0	1.0	2.5	0.9988	0.0001	0.0007	0.0002	0.0003							fit_model_var_classes_outlier_class_110_6_12_15_0.1_25_400_9_1.0_1.0_balanced_with-noise-class_200.0_0.0_0.0_True_False_none_99_4__2_3_4_6	True	True	3	4	99.5
72861dd7-e4e3-4778-ab52-7f8ad354bf97	0	0	0.95	2.94	0.9692	0.0072	0.0158	0.0069	0.0009							fit_model_var_classes_outlier_class_110_6_12_15_0.1_25_400_9_1.0_1.0_balanced_with-noise-class_200.0_0.0_0.0_True_False_none_99_4__2_3_4_6	True	True	3	4	99.5
851c33da-6284-4ab8-9802-91631baa0f0a	0	0	0.99	2.53	0.9934	0.0011	0.0015	0.0037	0.0004							fit_model_var_classes_outlier_class_110_6_12_15_0.1_25_400_9_1.0_1.0_balanced_with-noise-class_200.0_0.0_0.0_True_False_none_99_4__2_3_4_6	True	True	3	4	99.5
2bfda00a-8d21-4daa-9a62-7e0ae2725037	0	0	0.95	2.44	0.9719	0.0012	0.0233	0.0019	0.0017							fit_model_var_classes_outlier_class_110_6_12_15_0.1_25_400_9_1.0_1.0_balanced_with-noise-class_200.0_0.0_0.0_True_False_none_99_4__2_3_4_6	True	True	3	4	99.5
cf1fc77b-15cd-48aa-9b19-027af818b0de	0	0	1.0	0.56	0.9987	0.0001	0.0007	0.0004	0.0001							fit_model_var_classes_outlier_class_110_6_12_15_0.1_25_400_9_1.0_1.0_balanced_with-noise-class_200.0_0.0_0.0_True_False_none_99_4__2_3_4_6	True	True	3	4	99.5
cb231715-57d3-4c0b-a72a-6f8163bbb9e9	0	0	0.99	2.37	0.9935	0.0006	0.0018	0.0034	0.0006							fit_model_var_classes_outlier_class_110_6_12_15_0.1_25_400_9_1.0_1.0_balanced_with-noise-class_200.0_0.0_0.0_True_False_none_99_4__2_3_4_6	True	True	3	4	99.5
9e501909-4d9c-4f60-9ba9-f692d4b6a61e	0	0	0.99	1.25	0.9955	0.001	0.0023	0.0007	0.0006							fit_model_var_classes_outlier_class_110_6_12_15_0.1_25_400_9_1.0_1.0_balanced_with-noise-class_200.0_0.0_0.0_True_False_none_99_4__2_3_4_6	True	True	3	4	99.5
99301783-dc06-4113-9e92-986a5cf5f436	0	0	0.99	3.3	0.9942	0.0014	0.0021	0.001	0.0013							fit_model_var_classes_outlier_class_110_6_12_15_0.1_25_400_9_1.0_1.0_balanced_with-noise-class_200.0_0.0_0.0_True_False_none_99_4__2_3_4_6	True	True	3	4	99.5
2a510269-8d1c-4919-abdc-09f108041719	0	0	0.99	2.36	0.9936	0.0006	0.0036	0.0018	0.0004							fit_model_var_classes_outlier_class_110_6_12_15_0.1_25_400_9_1.0_1.0_balanced_with-noise-class_200.0_0.0_0.0_True_False_none_99_4__2_3_4_6	True	True	3	4	99.5
84d6d800-fcc9-48e4-baa0-b36e7fc12e02	0	0	1.0	1.26	0.9991	0.0002	0.0003	0.0003	0.0001							fit_model_var_classes_outlier_class_110_6_12_15_0.1_25_400_9_1.0_1.0_balanced_with-noise-class_200.0_0.0_0.0_True_False_none_99_4__2_3_4_6	True	True	3	4	99.5
445457d2-5578-4214-ac51-8f3b745a45e3	0	0	0.86	2.29	0.929	0.0004	0.0658	0.0038	0.001							fit_model_var_classes_outlier_class_110_6_12_15_0.1_25_400_9_1.0_1.0_balanced_with-noise-class_200.0_0.0_0.0_True_False_none_99_4__2_3_4_6	True	True	3	4	99.5
b3dacdcb-882f-4e9f-8145-0fa614cee32b	0	0	0.92	4.48	0.949	0.0009	0.0157	0.0058	0.0286							fit_model_var_classes_outlier_class_110_6_12_15_0.1_25_400_9_1.0_1.0_balanced_with-noise-class_200.0_0.0_0.0_True_False_none_99_4__2_3_4_6	True	True	3	4	99.5
5b6c4beb-87d2-4692-b89d-10601775cb95	0	0	0.99	2.6	0.9965	0.0008	0.0018	0.0006	0.0003							fit_model_var_classes_outlier_class_110_6_12_15_0.1_25_400_9_1.0_1.0_balanced_with-noise-class_200.0_0.0_0.0_True_False_none_99_4__2_3_4_6	True	True	3	4	99.5
fce582e8-d8a0-4ee3-8e27-44b435c31d32	0	0	1.0	1.07	0.9968	0.001	0.0009	0.001	0.0003							fit_model_var_classes_outlier_class_110_6_12_15_0.1_25_400_9_1.0_1.0_balanced_with-noise-class_200.0_0.0_0.0_True_False_none_99_4__2_3_4_6	True	True	3	4	99.5
f0a9699d-bcb7-46ab-b96e-813a0e6c85fb	0	0	1.0	0.7	0.9993	0.0001	0.0002	0.0002	0.0001							fit_model_var_classes_outlier_class_110_6_12_15_0.1_25_400_9_1.0_1.0_balanced_with-noise-class_200.0_0.0_0.0_True_False_none_99_4__2_3_4_6	True	True	3	4	99.5
ec9211fd-8f65-40cd-bb22-0ea0816c8942	0	0	1.0	0.55	0.9989	0.0002	0.0006	0.0002	0.0001							fit_model_var_classes_outlier_class_110_6_12_15_0.1_25_400_9_1.0_1.0_balanced_with-noise-class_200.0_0.0_0.0_True_False_none_99_4__2_3_4_6	True	True	3	4	99.5
817054a9-d5d0-49bf-b6e7-aa71e77f30fc	0	0	0.99	2.18	0.9954	0.0011	0.0026	0.0007	0.0003							fit_model_var_classes_outlier_class_110_6_12_15_0.1_25_400_9_1.0_1.0_balanced_with-noise-class_200.0_0.0_0.0_True_False_none_99_4__2_3_4_6	True	True	3	4	99.5
f59876b8-f1a8-47e8-ad7d-f6b0e89b6773	0	0	1.0	1.07	0.9977	0.0006	0.0009	0.0007	0.0001							fit_model_var_classes_outlier_class_110_6_12_15_0.1_25_400_9_1.0_1.0_balanced_with-noise-class_200.0_0.0_0.0_True_False_none_99_4__2_3_4_6	True	True	3	4	99.5
b5e64835-5899-4336-84cf-3fc491b9306b	0	0	0.84	4.97	0.8952	0.0537	0.0293	0.0192	0.0026							fit_model_var_classes_outlier_class_110_6_12_15_0.1_25_400_9_1.0_1.0_balanced_with-noise-class_200.0_0.0_0.0_True_False_none_99_4__2_3_4_6	True	True	3	4	99.5
b1c10de0-a34f-49b2-9ea8-1db91f8e5042	0	0	1.0	0.94	0.9982	0.0002	0.0009	0.0006	0.0002							fit_model_var_classes_outlier_class_110_6_12_15_0.1_25_400_9_1.0_1.0_balanced_with-noise-class_200.0_0.0_0.0_True_False_none_99_4__2_3_4_6	True	True	3	4	99.5
bdc394ef-d45f-401e-88ae-58317f476a84	0	0	1.0	1.7	0.9977	0.0005	0.0006	0.001	0.0001							fit_model_var_classes_outlier_class_110_6_12_15_0.1_25_400_9_1.0_1.0_balanced_with-noise-class_200.0_0.0_0.0_True_False_none_99_4__2_3_4_6	True	True	3	4	99.5
a46c8be2-adf8-4258-b172-495ab3827da9	0	0	0.99	1.22	0.9957	0.0013	0.0016	0.0012	0.0003							fit_model_var_classes_outlier_class_110_6_12_15_0.1_25_400_9_1.0_1.0_balanced_with-noise-class_200.0_0.0_0.0_True_False_none_99_4__2_3_4_6	True	True	3	4	99.5
d03fd192-1e0c-415f-9a27-cf05feca984b	0	0	0.98	3.0	0.9841	0.0015	0.0074	0.0045	0.0025							fit_model_var_classes_outlier_class_110_6_12_15_0.1_25_400_9_1.0_1.0_balanced_with-noise-class_200.0_0.0_0.0_True_False_none_99_4__2_3_4_6	True	True	3	4	99.5
6ebecd54-fd60-4d9b-8b8f-d5f3d52f5800	0	0	0.99	0.7	0.995	0.0009	0.0022	0.0018	0.0001							fit_model_var_classes_outlier_class_110_6_12_15_0.1_25_400_9_1.0_1.0_balanced_with-noise-class_200.0_0.0_0.0_True_False_none_99_4__2_3_4_6	True	True	3	4	99.5
f4889a50-010e-464c-8090-4e2de68d7355	0	0	0.87	3.41	0.923	0.0071	0.0518	0.0141	0.004							fit_model_var_classes_outlier_class_110_6_12_15_0.1_25_400_9_1.0_1.0_balanced_with-noise-class_200.0_0.0_0.0_True_False_none_99_4__2_3_4_6	True	True	3	4	99.5
8f672fce-6b9d-411b-9101-04703abfad6c	0	0	1.0	1.77	0.9977	0.0006	0.0008	0.0007	0.0002							fit_model_var_classes_outlier_class_110_6_12_15_0.1_25_400_9_1.0_1.0_balanced_with-noise-class_200.0_0.0_0.0_True_False_none_99_4__2_3_4_6	True	True	3	4	99.5
7a4be8c2-427f-45d2-8d4d-e4699bb6525c	0	0	1.0	0.44	0.9989	0.0002	0.0005	0.0001	0.0002							fit_model_var_classes_outlier_class_110_6_12_15_0.1_25_400_9_1.0_1.0_balanced_with-noise-class_200.0_0.0_0.0_True_False_none_99_4__2_3_4_6	True	True	3	4	99.5
14f543e9-6779-482f-a3b1-ecb4b9d03120	0	0	0.99	2.24	0.9929	0.003	0.0033	0.0007	0.0002							fit_model_var_classes_outlier_class_110_6_12_15_0.1_25_400_9_1.0_1.0_balanced_with-noise-class_200.0_0.0_0.0_True_False_none_99_4__2_3_4_6	True	True	3	4	99.5
bf63a07c-df44-4294-b7f3-bac1b57229de	0	0	0.99	2.74	0.993	0.0011	0.002	0.0028	0.001							fit_model_var_classes_outlier_class_110_6_12_15_0.1_25_400_9_1.0_1.0_balanced_with-noise-class_200.0_0.0_0.0_True_False_none_99_4__2_3_4_6	True	True	3	4	99.5
039f3460-dc3a-42f5-90ad-2798f1003e24	0	0	1.0	2.35	0.9977	0.0003	0.001	0.0003	0.0007							fit_model_var_classes_outlier_class_110_6_12_15_0.1_25_400_9_1.0_1.0_balanced_with-noise-class_200.0_0.0_0.0_True_False_none_99_4__2_3_4_6	True	True	3	4	99.5
6f28388e-4613-4df6-9010-e881397eb8a7	0	0	1.0	2.21	0.9976	0.0008	0.0009	0.0004	0.0003							fit_model_var_classes_outlier_class_110_6_12_15_0.1_25_400_9_1.0_1.0_balanced_with-noise-class_200.0_0.0_0.0_True_False_none_99_4__2_3_4_6	True	True	3	4	99.5
b95942e7-dd64-4069-b00e-ad6c51f404fd	0	0	0.69	5.69	0.7812	0.0068	0.0665	0.0954	0.0501							fit_model_var_classes_outlier_class_110_6_12_15_0.1_25_400_9_1.0_1.0_balanced_with-noise-class_200.0_0.0_0.0_True_False_none_99_4__2_3_4_6	True	True	3	4	99.5
4af60457-e2f9-4321-a7c9-aac5b526a851	0	0	0.91	4.12	0.9386	0.0238	0.021	0.0061	0.0105							fit_model_var_classes_outlier_class_110_6_12_15_0.1_25_400_9_1.0_1.0_balanced_with-noise-class_200.0_0.0_0.0_True_False_none_99_4__2_3_4_6	True	True	3	4	99.5
cdd309bf-1858-4dd0-b503-58acdaeb4272	0	0	1.0	0.87	0.997	0.0004	0.0017	0.0008	0.0001							fit_model_var_classes_outlier_class_110_6_12_15_0.1_25_400_9_1.0_1.0_balanced_with-noise-class_200.0_0.0_0.0_True_False_none_99_4__2_3_4_6	True	True	3	4	99.5
b698c993-b96b-405e-8ae9-eeb1fa4694c1	0	0	0.97	6.2	0.975	0.0035	0.0079	0.006	0.0076							fit_model_var_classes_outlier_class_110_6_12_15_0.1_25_400_9_1.0_1.0_balanced_with-noise-class_200.0_0.0_0.0_True_False_none_99_4__2_3_4_6	True	True	3	4	99.5
572ff256-c1f4-4ebf-b627-597fd65a6125	0	0	1.0	0.77	0.9989	0.0001	0.0005	0.0004	0.0001							fit_model_var_classes_outlier_class_110_6_12_15_0.1_25_400_9_1.0_1.0_balanced_with-noise-class_200.0_0.0_0.0_True_False_none_99_4__2_3_4_6	True	True	3	4	99.5
0006216d-8f8c-4ddb-8dc0-833668832128	0	0	0.99	1.43	0.9924	0.0035	0.0028	0.001	0.0003							fit_model_var_classes_outlier_class_110_6_12_15_0.1_25_400_9_1.0_1.0_balanced_with-noise-class_200.0_0.0_0.0_True_False_none_99_4__2_3_4_6	True	True	3	4	99.5
3f5a009e-5f08-4b85-a876-e111353335de	0	0	0.98	2.84	0.9881	0.0005	0.0083	0.0021	0.001							fit_model_var_classes_outlier_class_110_6_12_15_0.1_25_400_9_1.0_1.0_balanced_with-noise-class_200.0_0.0_0.0_True_False_none_99_4__2_3_4_6	True	True	3	4	99.5
60ab6958-71c0-4ea9-a799-aa2f32616fe0	0	0	0.92	4.22	0.9405	0.0167	0.0242	0.0063	0.0122							fit_model_var_classes_outlier_class_110_6_12_15_0.1_25_400_9_1.0_1.0_balanced_with-noise-class_200.0_0.0_0.0_True_False_none_99_4__2_3_4_6	True	True	3	4	99.5
adf3ba71-0abe-4b7f-a72a-a1bcc46e2bba	0	0	1.0	1.62	0.9984	0.0001	0.0007	0.0003	0.0005							fit_model_var_classes_outlier_class_110_6_12_15_0.1_25_400_9_1.0_1.0_balanced_with-noise-class_200.0_0.0_0.0_True_False_none_99_4__2_3_4_6	True	True	3	4	99.5
cdc75c08-a28b-462a-b96b-ca3253532a86	0	0	0.99	1.34	0.996	0.0002	0.0021	0.0016	0.0002							fit_model_var_classes_outlier_class_110_6_12_15_0.1_25_400_9_1.0_1.0_balanced_with-noise-class_200.0_0.0_0.0_True_False_none_99_4__2_3_4_6	True	True	3	4	99.5
e6f39934-a330-45de-a7bb-fb5e3e45bf82	0	0	1.0	1.23	0.9967	0.0004	0.0016	0.0008	0.0005							fit_model_var_classes_outlier_class_110_6_12_15_0.1_25_400_9_1.0_1.0_balanced_with-noise-class_200.0_0.0_0.0_True_False_none_99_4__2_3_4_6	True	True	3	4	99.5
18202efd-ec3d-427c-8fbe-6b1dfdb822f8	0	0	0.9	2.99	0.9425	0.0027	0.0379	0.0142	0.0026							fit_model_var_classes_outlier_class_110_6_12_15_0.1_25_400_9_1.0_1.0_balanced_with-noise-class_200.0_0.0_0.0_True_False_none_99_4__2_3_4_6	True	True	3	4	99.5
e8580725-0f64-4aac-8f4c-f15e1cb57e37	0	0	0.99	1.62	0.9953	0.001	0.0015	0.0012	0.0009							fit_model_var_classes_outlier_class_110_6_12_15_0.1_25_400_9_1.0_1.0_balanced_with-noise-class_200.0_0.0_0.0_True_False_none_99_4__2_3_4_6	True	True	3	4	99.5
79a3d6c4-ac1c-4209-8690-da54a20580a2	0	0	1.0	3.39	0.9974	0.0006	0.0009	0.0003	0.0009							fit_model_var_classes_outlier_class_110_6_12_15_0.1_25_400_9_1.0_1.0_balanced_with-noise-class_200.0_0.0_0.0_True_False_none_99_4__2_3_4_6	True	True	3	4	99.5
40c10aaa-8626-4975-ba71-398368bf07a3	0	0	0.99	2.19	0.9918	0.0011	0.0054	0.0013	0.0004							fit_model_var_classes_outlier_class_110_6_12_15_0.1_25_400_9_1.0_1.0_balanced_with-noise-class_200.0_0.0_0.0_True_False_none_99_4__2_3_4_6	True	True	3	4	99.5
b9f4fbb3-5070-4e7f-914f-89b6410bd77d	0	0	0.98	2.21	0.9858	0.0017	0.0093	0.0026	0.0006							fit_model_var_classes_outlier_class_110_6_12_15_0.1_25_400_9_1.0_1.0_balanced_with-noise-class_200.0_0.0_0.0_True_False_none_99_4__2_3_4_6	True	True	3	4	99.5
6a97561e-4784-4073-9667-22091e5cb6f3	0	0	0.99	3.15	0.993	0.0008	0.0018	0.0019	0.0025							fit_model_var_classes_outlier_class_110_6_12_15_0.1_25_400_9_1.0_1.0_balanced_with-noise-class_200.0_0.0_0.0_True_False_none_99_4__2_3_4_6	True	True	3	4	99.5
30d040cf-4041-4fbb-b25f-ecd183025b5e	0	0	0.86	4.46	0.9238	0.0007	0.0075	0.0055	0.0625							fit_model_var_classes_outlier_class_110_6_12_15_0.1_25_400_9_1.0_1.0_balanced_with-noise-class_200.0_0.0_0.0_True_False_none_99_4__2_3_4_6	True	True	3	4	99.5
74d59db9-a1e9-42e6-8fde-08dd2fbe62b1	0	0	1.0	1.37	0.9974	0.0011	0.0008	0.0005	0.0001							fit_model_var_classes_outlier_class_110_6_12_15_0.1_25_400_9_1.0_1.0_balanced_with-noise-class_200.0_0.0_0.0_True_False_none_99_4__2_3_4_6	True	True	3	4	99.5
47cf6b42-498d-4eaa-a15a-208afdca75a9	0	0	0.99	2.34	0.9923	0.0035	0.002	0.0017	0.0006							fit_model_var_classes_outlier_class_110_6_12_15_0.1_25_400_9_1.0_1.0_balanced_with-noise-class_200.0_0.0_0.0_True_False_none_99_4__2_3_4_6	True	True	3	4	99.5
803e9290-b2ac-42e0-b66c-27c281d4f1d9	0	0	0.93	3.51	0.9555	0.0058	0.026	0.0114	0.0013							fit_model_var_classes_outlier_class_110_6_12_15_0.1_25_400_9_1.0_1.0_balanced_with-noise-class_200.0_0.0_0.0_True_False_none_99_4__2_3_4_6	True	True	3	4	99.5
a41ea16f-0491-4aa5-b988-3b4acbbcc8eb	0	0	0.96	4.07	0.9734	0.0023	0.0102	0.0081	0.006							fit_model_var_classes_outlier_class_110_6_12_15_0.1_25_400_9_1.0_1.0_balanced_with-noise-class_200.0_0.0_0.0_True_False_none_99_4__2_3_4_6	True	True	3	4	99.5
a1747370-51b2-4abe-a979-f1c0dd35fa05	0	0	0.94	7.4	0.9611	0.0033	0.0066	0.0056	0.0233							fit_model_var_classes_outlier_class_110_6_12_15_0.1_25_400_9_1.0_1.0_balanced_with-noise-class_200.0_0.0_0.0_True_False_none_99_4__2_3_4_6	True	True	3	4	99.5
edbf0b13-1211-4e90-acfd-8007a666fe3d	0	0	0.97	2.51	0.9833	0.0026	0.0102	0.0037	0.0002							fit_model_var_classes_outlier_class_110_6_12_15_0.1_25_400_9_1.0_1.0_balanced_with-noise-class_200.0_0.0_0.0_True_False_none_99_4__2_3_4_6	True	True	3	4	99.5
8b411ec7-986f-4d31-bf1b-38f3353aab74	0	0	1.0	2.1	0.9979	0.0006	0.001	0.0004	0.0001							fit_model_var_classes_outlier_class_110_6_12_15_0.1_25_400_9_1.0_1.0_balanced_with-noise-class_200.0_0.0_0.0_True_False_none_99_4__2_3_4_6	True	True	3	4	99.5
0a7b357f-8a8b-4a57-b76e-f415f7580ae9	0	0	0.97	2.27	0.9827	0.0013	0.0097	0.0029	0.0034							fit_model_var_classes_outlier_class_110_6_12_15_0.1_25_400_9_1.0_1.0_balanced_with-noise-class_200.0_0.0_0.0_True_False_none_99_4__2_3_4_6	True	True	3	4	99.5
ddab0b6d-947c-497e-b842-96883ff1212a	0	0	0.99	1.34	0.9942	0.0014	0.0033	0.0008	0.0002							fit_model_var_classes_outlier_class_110_6_12_15_0.1_25_400_9_1.0_1.0_balanced_with-noise-class_200.0_0.0_0.0_True_False_none_99_4__2_3_4_6	True	True	3	4	99.5
40a199b0-e08a-412d-9d68-1ef50ff3fd09	0	0	1.0	2.71	0.9967	0.0007	0.001	0.0013	0.0003							fit_model_var_classes_outlier_class_110_6_12_15_0.1_25_400_9_1.0_1.0_balanced_with-noise-class_200.0_0.0_0.0_True_False_none_99_4__2_3_4_6	True	True	3	4	99.5
fa877758-d953-4c6c-9e85-32cc3f9cb753	0	0	1.0	0.31	0.9977	0.0005	0.0012	0.0006	0.0001							fit_model_var_classes_outlier_class_110_6_12_15_0.1_25_400_9_1.0_1.0_balanced_with-noise-class_200.0_0.0_0.0_True_False_none_99_4__2_3_4_6	True	True	3	4	99.5
19b31d92-06a2-4a10-ab47-134c5228e120	0	0	0.99	1.87	0.995	0.0007	0.0031	0.0006	0.0006							fit_model_var_classes_outlier_class_110_6_12_15_0.1_25_400_9_1.0_1.0_balanced_with-noise-class_200.0_0.0_0.0_True_False_none_99_4__2_3_4_6	True	True	3	4	99.5
01213a96-b11f-476f-8cbe-b936a9568273	0	0	0.96	2.63	0.9768	0.0047	0.015	0.0026	0.0009							fit_model_var_classes_outlier_class_110_6_12_15_0.1_25_400_9_1.0_1.0_balanced_with-noise-class_200.0_0.0_0.0_True_False_none_99_4__2_3_4_6	True	True	3	4	99.5
321a8b75-72a3-473b-b753-57b52bd293c3	0	0	0.93	5.24	0.9497	0.0011	0.0172	0.0246	0.0075							fit_model_var_classes_outlier_class_110_6_12_15_0.1_25_400_9_1.0_1.0_balanced_with-noise-class_200.0_0.0_0.0_True_False_none_99_4__2_3_4_6	True	True	3	4	99.5
e43e7fae-7b5a-4bf1-8a50-b6d72111a113	0	0	1.0	0.48	0.9983	0.0001	0.0006	0.0007	0.0003							fit_model_var_classes_outlier_class_110_6_12_15_0.1_25_400_9_1.0_1.0_balanced_with-noise-class_200.0_0.0_0.0_True_False_none_99_4__2_3_4_6	True	True	3	4	99.5
51bff234-5383-4ac4-ab43-8a165414644a	0	0	1.0	0.82	0.9987	0.0001	0.0005	0.0005	0.0002							fit_model_var_classes_outlier_class_110_6_12_15_0.1_25_400_9_1.0_1.0_balanced_with-noise-class_200.0_0.0_0.0_True_False_none_99_4__2_3_4_6	True	True	3	4	99.5
7afc340d-e693-48f6-a736-2309cf5c20a7	0	0	0.99	2.28	0.9959	0.0002	0.0022	0.0006	0.001							fit_model_var_classes_outlier_class_110_6_12_15_0.1_25_400_9_1.0_1.0_balanced_with-noise-class_200.0_0.0_0.0_True_False_none_99_4__2_3_4_6	True	True	3	4	99.5
4a2c97e6-8779-4274-b3a1-2a26f790baf8	0	0	1.0	0.43	0.9992	0.0003	0.0003	0.0001	0.0001							fit_model_var_classes_outlier_class_110_6_12_15_0.1_25_400_9_1.0_1.0_balanced_with-noise-class_200.0_0.0_0.0_True_False_none_99_4__2_3_4_6	True	True	3	4	99.5
836cc9d2-3bad-4594-aec9-8e3457eb93fa	0	0	0.98	2.82	0.9838	0.0009	0.0065	0.0058	0.0031							fit_model_var_classes_outlier_class_110_6_12_15_0.1_25_400_9_1.0_1.0_balanced_with-noise-class_200.0_0.0_0.0_True_False_none_99_4__2_3_4_6	True	True	3	4	99.5
0b9eae50-dee4-47d2-95d3-b74ccb9c8cf1	0	0	1.0	0.71	0.9987	0.0002	0.0005	0.0004	0.0002							fit_model_var_classes_outlier_class_110_6_12_15_0.1_25_400_9_1.0_1.0_balanced_with-noise-class_200.0_0.0_0.0_True_False_none_99_4__2_3_4_6	True	True	3	4	99.5
d3ccf736-618e-4cc7-9d4b-93efcc8c462d	0	0	0.87	3.5	0.9141	0.018	0.0458	0.019	0.003							fit_model_var_classes_outlier_class_110_6_12_15_0.1_25_400_9_1.0_1.0_balanced_with-noise-class_200.0_0.0_0.0_True_False_none_99_4__2_3_4_6	True	True	3	4	99.5
aa6c8605-d2e5-4768-89d7-28cccb4ae7c9	0	0	0.4	11.68	0.536	0.1067	0.1364	0.1201	0.1009							fit_model_var_classes_outlier_class_110_6_12_15_0.1_25_400_9_1.0_1.0_balanced_with-noise-class_200.0_0.0_0.0_True_False_none_99_4__2_3_4_6	True	True	3	4	99.5
71f7cfd1-8531-4fa2-92b1-cbc5032c9edd	0	0	1.0	1.6	0.9982	0.0004	0.0009	0.0004	0.0002							fit_model_var_classes_outlier_class_110_6_12_15_0.1_25_400_9_1.0_1.0_balanced_with-noise-class_200.0_0.0_0.0_True_False_none_99_4__2_3_4_6	True	True	3	4	99.5
c6d129dd-cde3-48d0-8cba-4dd19e0b4dae	0	0	0.95	2.76	0.9707	0.001	0.0094	0.0179	0.001							fit_model_var_classes_outlier_class_110_6_12_15_0.1_25_400_9_1.0_1.0_balanced_with-noise-class_200.0_0.0_0.0_True_False_none_99_4__2_3_4_6	True	True	3	4	99.5
ec099ed1-ef9f-4ee9-9869-31cabf0520cf	0	0	0.74	3.92	0.8228	0.0852	0.0687	0.0156	0.0077							fit_model_var_classes_outlier_class_110_6_12_15_0.1_25_400_9_1.0_1.0_balanced_with-noise-class_200.0_0.0_0.0_True_False_none_99_4__2_3_4_6	True	True	3	4	99.5
e87f6691-c7a0-4e72-a6a5-46a2877c921f	0	0	0.99	2.14	0.9931	0.0011	0.0037	0.0016	0.0005							fit_model_var_classes_outlier_class_110_6_12_15_0.1_25_400_9_1.0_1.0_balanced_with-noise-class_200.0_0.0_0.0_True_False_none_99_4__2_3_4_6	True	True	3	4	99.5
420efb61-659a-4c02-a37d-d4da780127e7	0	0	0.99	2.59	0.9965	0.0003	0.0021	0.0004	0.0007							fit_model_var_classes_outlier_class_110_6_12_15_0.1_25_400_9_1.0_1.0_balanced_with-noise-class_200.0_0.0_0.0_True_False_none_99_4__2_3_4_6	True	True	3	4	99.5
ffa4c87e-46f9-44fe-8a37-874267d51b69	0	0	0.99	2.7	0.9895	0.0033	0.0035	0.0019	0.0018							fit_model_var_classes_outlier_class_110_6_12_15_0.1_25_400_9_1.0_1.0_balanced_with-noise-class_200.0_0.0_0.0_True_False_none_99_4__2_3_4_6	True	True	3	4	99.5
0d2062ce-97a9-4c5f-a16f-b4971585f5e9	0	0	0.99	1.39	0.9941	0.0021	0.0019	0.0016	0.0002							fit_model_var_classes_outlier_class_110_6_12_15_0.1_25_400_9_1.0_1.0_balanced_with-noise-class_200.0_0.0_0.0_True_False_none_99_4__2_3_4_6	True	True	3	4	99.5
0156529a-f192-4dd2-8949-fd9b4c5f62af	0	0	0.99	1.47	0.9921	0.0003	0.0027	0.0004	0.0045							fit_model_var_classes_outlier_class_110_6_12_15_0.1_25_400_9_1.0_1.0_balanced_with-noise-class_200.0_0.0_0.0_True_False_none_99_4__2_3_4_6	True	True	3	4	99.5
291b6a86-2c74-4cb4-8524-f9bc5e088418	0	0	1.0	1.18	0.9968	0.0009	0.0013	0.0007	0.0002							fit_model_var_classes_outlier_class_110_6_12_15_0.1_25_400_9_1.0_1.0_balanced_with-noise-class_200.0_0.0_0.0_True_False_none_99_4__2_3_4_6	True	True	3	4	99.5
9ea13208-eaf0-4f0f-9f31-f3d6757af3b2	0	0	1.0	1.12	0.9987	0.0002	0.0003	0.0005	0.0003							fit_model_var_classes_outlier_class_110_6_12_15_0.1_25_400_9_1.0_1.0_balanced_with-noise-class_200.0_0.0_0.0_True_False_none_99_4__2_3_4_6	True	True	3	4	99.5
9f5194ca-cb92-45a0-a8a6-1952b27fe1a2	0	0	0.99	1.06	0.9966	0.0002	0.0017	0.0012	0.0003							fit_model_var_classes_outlier_class_110_6_12_15_0.1_25_400_9_1.0_1.0_balanced_with-noise-class_200.0_0.0_0.0_True_False_none_99_4__2_3_4_6	True	True	3	4	99.5
a333c9f3-37cf-41ca-bce9-205ddc74e1c5	0	0	0.99	1.55	0.9935	0.0031	0.0012	0.0021	0.0001							fit_model_var_classes_outlier_class_110_6_12_15_0.1_25_400_9_1.0_1.0_balanced_with-noise-class_200.0_0.0_0.0_True_False_none_99_4__2_3_4_6	True	True	3	4	99.5
7cf31b93-235f-4283-88ca-738aeaa8b4cb	0	0	0.99	3.28	0.9927	0.0005	0.0017	0.0009	0.0042							fit_model_var_classes_outlier_class_110_6_12_15_0.1_25_400_9_1.0_1.0_balanced_with-noise-class_200.0_0.0_0.0_True_False_none_99_4__2_3_4_6	True	True	3	4	99.5
ce1be9da-add7-4d4d-ba1e-94bc191f6c13	0	0	0.99	2.92	0.9943	0.0006	0.0022	0.0008	0.002							fit_model_var_classes_outlier_class_110_6_12_15_0.1_25_400_9_1.0_1.0_balanced_with-noise-class_200.0_0.0_0.0_True_False_none_99_4__2_3_4_6	True	True	3	4	99.5
9cbc7818-9713-4db6-a246-60adb0aa21ce	0	0	0.97	1.91	0.984	0.0009	0.0113	0.0018	0.002							fit_model_var_classes_outlier_class_110_6_12_15_0.1_25_400_9_1.0_1.0_balanced_with-noise-class_200.0_0.0_0.0_True_False_none_99_4__2_3_4_6	True	True	3	4	99.5
f8ded3fd-f31b-434a-8359-ffb2b4212ab0	0	0	0.86	7.03	0.9056	0.012	0.024	0.0096	0.0488							fit_model_var_classes_outlier_class_110_6_12_15_0.1_25_400_9_1.0_1.0_balanced_with-noise-class_200.0_0.0_0.0_True_False_none_99_4__2_3_4_6	True	True	3	4	99.5
d271fc09-e893-42f0-811f-e63f6d3600a9	0	0	1.0	0.52	0.9989	0.0003	0.0004	0.0003	0.0001							fit_model_var_classes_outlier_class_110_6_12_15_0.1_25_400_9_1.0_1.0_balanced_with-noise-class_200.0_0.0_0.0_True_False_none_99_4__2_3_4_6	True	True	3	4	99.5
43e3953c-f883-4463-8040-1193dd1b1986	0	0	0.99	1.47	0.9962	0.0008	0.0017	0.0009	0.0004							fit_model_var_classes_outlier_class_110_6_12_15_0.1_25_400_9_1.0_1.0_balanced_with-noise-class_200.0_0.0_0.0_True_False_none_99_4__2_3_4_6	True	True	3	4	99.5
36e1636e-4925-4945-b323-f2b8efb19954	0	0	0.99	1.67	0.991	0.004	0.0034	0.0012	0.0004							fit_model_var_classes_outlier_class_110_6_12_15_0.1_25_400_9_1.0_1.0_balanced_with-noise-class_200.0_0.0_0.0_True_False_none_99_4__2_3_4_6	True	True	3	4	99.5
8d99ef7f-1820-40dc-a929-092c0519e881	0	0	0.45	3.98	0.7081	0.0104	0.2574	0.0195	0.0046							fit_model_var_classes_outlier_class_110_6_12_15_0.1_25_400_9_1.0_1.0_balanced_with-noise-class_200.0_0.0_0.0_True_False_none_99_4__2_3_4_6	True	True	3	4	99.5
2df2b5d3-7155-4e51-8b6d-a9e7fcb85c9d	0	0	0.66	3.41	0.8083	0.1449	0.0224	0.0231	0.0014							fit_model_var_classes_outlier_class_110_6_12_15_0.1_25_400_9_1.0_1.0_balanced_with-noise-class_200.0_0.0_0.0_True_False_none_99_4__2_3_4_6	True	True	3	4	99.5
d106a3c5-6d79-4ffb-aca6-d5e4f4a666ec	0	0	0.99	1.3	0.9949	0.0007	0.0018	0.0022	0.0004							fit_model_var_classes_outlier_class_110_6_12_15_0.1_25_400_9_1.0_1.0_balanced_with-noise-class_200.0_0.0_0.0_True_False_none_99_4__2_3_4_6	True	True	3	4	99.5
7d410c4d-5bf9-48d2-b628-7736463c6d2e	0	0	1.0	1.4	0.9978	0.0002	0.0009	0.0009	0.0002							fit_model_var_classes_outlier_class_110_6_12_15_0.1_25_400_9_1.0_1.0_balanced_with-noise-class_200.0_0.0_0.0_True_False_none_99_4__2_3_4_6	True	True	3	4	99.5
46c12319-d106-43ca-95d3-978c63ef5bb7	0	0	0.99	1.91	0.9933	0.0002	0.0015	0.0044	0.0006							fit_model_var_classes_outlier_class_110_6_12_15_0.1_25_400_9_1.0_1.0_balanced_with-noise-class_200.0_0.0_0.0_True_False_none_99_4__2_3_4_6	True	True	3	4	99.5
e7d7b8d8-bd59-4f8c-8383-d62ab6ca0325	0	0	0.99	1.47	0.9949	0.0018	0.0022	0.0004	0.0007							fit_model_var_classes_outlier_class_110_6_12_15_0.1_25_400_9_1.0_1.0_balanced_with-noise-class_200.0_0.0_0.0_True_False_none_99_4__2_3_4_6	True	True	3	4	99.5
c0e965cb-2889-405b-8408-48a65c44c4da	0	0	1.0	2.66	0.9983	0.0002	0.0002	0.0005	0.0008							fit_model_var_classes_outlier_class_110_6_12_15_0.1_25_400_9_1.0_1.0_balanced_with-noise-class_200.0_0.0_0.0_True_False_none_99_4__2_3_4_6	True	True	3	4	99.5
ddac4586-90a1-456c-b1d2-8c212b38f15d	0	0	1.0	0.32	0.9989	0.0	0.0003	0.0006	0.0002							fit_model_var_classes_outlier_class_110_6_12_15_0.1_25_400_9_1.0_1.0_balanced_with-noise-class_200.0_0.0_0.0_True_False_none_99_4__2_3_4_6	True	True	3	4	99.5
9c31b3d0-9dd1-405c-941d-986dd944ed6e	0	0	0.95	2.55	0.9652	0.0085	0.0139	0.0118	0.0006							fit_model_var_classes_outlier_class_110_6_12_15_0.1_25_400_9_1.0_1.0_balanced_with-noise-class_200.0_0.0_0.0_True_False_none_99_4__2_3_4_6	True	True	3	4	99.5
d9eefa47-c0f9-4a7e-b39f-3d54f1534bda	0	0	0.74	5.89	0.8595	0.0025	0.0161	0.0051	0.1167							fit_model_var_classes_outlier_class_110_6_12_15_0.1_25_400_9_1.0_1.0_balanced_with-noise-class_200.0_0.0_0.0_True_False_none_99_4__2_3_4_6	True	True	3	4	99.5
eb15e106-cb63-494d-a29c-d9dcd04fc0e1	0	0	1.0	0.4	0.999	0.0001	0.0004	0.0004	0.0001							fit_model_var_classes_outlier_class_110_6_12_15_0.1_25_400_9_1.0_1.0_balanced_with-noise-class_200.0_0.0_0.0_True_False_none_99_4__2_3_4_6	True	True	3	4	99.5
e835a0d4-a1c2-4d26-aeb8-367a4a5cb270	0	0	0.9	3.85	0.9382	0.0063	0.035	0.0114	0.0091							fit_model_var_classes_outlier_class_110_6_12_15_0.1_25_400_9_1.0_1.0_balanced_with-noise-class_200.0_0.0_0.0_True_False_none_99_4__2_3_4_6	True	True	3	4	99.5
a65d40fc-6a34-43ec-bfda-f87c2e4a2505	0	0	0.99	2.45	0.9961	0.0012	0.0012	0.0005	0.0009							fit_model_var_classes_outlier_class_110_6_12_15_0.1_25_400_9_1.0_1.0_balanced_with-noise-class_200.0_0.0_0.0_True_False_none_99_4__2_3_4_6	True	True	3	4	99.5
6a42a7c5-197d-4318-8526-87354a473511	0	0	0.97	3.75	0.9773	0.0019	0.0122	0.0073	0.0013							fit_model_var_classes_outlier_class_110_6_12_15_0.1_25_400_9_1.0_1.0_balanced_with-noise-class_200.0_0.0_0.0_True_False_none_99_4__2_3_4_6	True	True	3	4	99.5
7a362aa5-2d50-479f-bf1e-d2ce4a8b8d0d	0	0	0.99	2.17	0.9907	0.0036	0.0035	0.0019	0.0004							fit_model_var_classes_outlier_class_110_6_12_15_0.1_25_400_9_1.0_1.0_balanced_with-noise-class_200.0_0.0_0.0_True_False_none_99_4__2_3_4_6	True	True	3	4	99.5
080c1d96-89ea-44d7-b985-0abf53586f47	0	0	1.0	0.11	0.999	0.0002	0.0003	0.0005	0.0001							fit_model_var_classes_outlier_class_110_6_12_15_0.1_25_400_9_1.0_1.0_balanced_with-noise-class_200.0_0.0_0.0_True_False_none_99_4__2_3_4_6	True	True	3	4	99.5
728dfd67-a3da-420d-becd-a656791dc8b0	0	0	0.99	1.09	0.9941	0.0002	0.0042	0.0013	0.0002							fit_model_var_classes_outlier_class_110_6_12_15_0.1_25_400_9_1.0_1.0_balanced_with-noise-class_200.0_0.0_0.0_True_False_none_99_4__2_3_4_6	True	True	3	4	99.5
98c56a62-6623-44e7-876e-4aef9a6f0722	0	0	0.99	1.37	0.9938	0.0007	0.0032	0.0021	0.0002							fit_model_var_classes_outlier_class_110_6_12_15_0.1_25_400_9_1.0_1.0_balanced_with-noise-class_200.0_0.0_0.0_True_False_none_99_4__2_3_4_6	True	True	3	4	99.5
0302928a-12a4-4a86-a21f-4f8d54100b4a	0	0	0.89	4.32	0.9363	0.0004	0.0071	0.011	0.0452							fit_model_var_classes_outlier_class_110_6_12_15_0.1_25_400_9_1.0_1.0_balanced_with-noise-class_200.0_0.0_0.0_True_False_none_99_4__2_3_4_6	True	True	3	4	99.5
ee600f6d-d66a-4f19-82cb-d3c0a432b236	0	0	0.86	2.19	0.925	0.0051	0.0661	0.0022	0.0016							fit_model_var_classes_outlier_class_110_6_12_15_0.1_25_400_9_1.0_1.0_balanced_with-noise-class_200.0_0.0_0.0_True_False_none_99_4__2_3_4_6	True	True	3	4	99.5
ceebec1b-8a9a-4cfb-94ee-d30639e5dcfb	0	0	0.98	1.85	0.9873	0.0009	0.0085	0.0028	0.0005							fit_model_var_classes_outlier_class_110_6_12_15_0.1_25_400_9_1.0_1.0_balanced_with-noise-class_200.0_0.0_0.0_True_False_none_99_4__2_3_4_6	True	True	3	4	99.5
0b910453-9213-4b4b-8a54-03930d75a9cf	0	0	0.85	2.92	0.9067	0.0558	0.0243	0.0106	0.0027							fit_model_var_classes_outlier_class_110_6_12_15_0.1_25_400_9_1.0_1.0_balanced_with-noise-class_200.0_0.0_0.0_True_False_none_99_4__2_3_4_6	True	True	3	4	99.5
afaca28d-9ec3-4a6e-8780-11544838311d	0	0	0.97	2.06	0.9849	0.0011	0.0124	0.001	0.0006							fit_model_var_classes_outlier_class_110_6_12_15_0.1_25_400_9_1.0_1.0_balanced_with-noise-class_200.0_0.0_0.0_True_False_none_99_4__2_3_4_6	True	True	3	4	99.5
d1b79cce-7eef-42f4-9ee1-ded840f173f0	0	0	0.94	3.84	0.9605	0.0163	0.0101	0.0086	0.0045							fit_model_var_classes_outlier_class_110_6_12_15_0.1_25_400_9_1.0_1.0_balanced_with-noise-class_200.0_0.0_0.0_True_False_none_99_4__2_3_4_6	True	True	3	4	99.5
46bbf60d-96aa-4d8e-8578-4961771cc1a9	0	0	0.98	2.22	0.989	0.0005	0.0035	0.0057	0.0013							fit_model_var_classes_outlier_class_110_6_12_15_0.1_25_400_9_1.0_1.0_balanced_with-noise-class_200.0_0.0_0.0_True_False_none_99_4__2_3_4_6	True	True	3	4	99.5
c7e79433-673f-4cf7-9af4-8eb958c1796f	0	0	0.63	5.64	0.7736	0.0438	0.1448	0.0259	0.0119							fit_model_var_classes_outlier_class_110_6_12_15_0.1_25_400_9_1.0_1.0_balanced_with-noise-class_200.0_0.0_0.0_True_False_none_99_4__2_3_4_6	True	True	3	4	99.5
c666ff6a-280f-4639-82de-03181feefacc	0	0	1.0	0.83	0.9983	0.0003	0.0009	0.0003	0.0002							fit_model_var_classes_outlier_class_110_6_12_15_0.1_25_400_9_1.0_1.0_balanced_with-noise-class_200.0_0.0_0.0_True_False_none_99_4__2_3_4_6	True	True	3	4	99.5
0ad00fef-3b4d-49cf-98a2-bd5b7fd13413	0	0	0.99	1.06	0.9938	0.0021	0.0034	0.0005	0.0002							fit_model_var_classes_outlier_class_110_6_12_15_0.1_25_400_9_1.0_1.0_balanced_with-noise-class_200.0_0.0_0.0_True_False_none_99_4__2_3_4_6	True	True	3	4	99.5
a83a7d5b-2425-439a-bdee-c44a69461a3d	0	0	1.0	1.19	0.9971	0.0007	0.0016	0.0003	0.0002							fit_model_var_classes_outlier_class_110_6_12_15_0.1_25_400_9_1.0_1.0_balanced_with-noise-class_200.0_0.0_0.0_True_False_none_99_4__2_3_4_6	True	True	3	4	99.5
9ff78599-b5ba-4970-baba-a5a6cafb4ce9	0	0	0.99	1.9	0.996	0.0002	0.0025	0.001	0.0003							fit_model_var_classes_outlier_class_110_6_12_15_0.1_25_400_9_1.0_1.0_balanced_with-noise-class_200.0_0.0_0.0_True_False_none_99_4__2_3_4_6	True	True	3	4	99.5
5731d469-d877-49e6-bdc3-5ad07275fe95	0	0	1.0	0.99	0.9988	0.0002	0.0005	0.0003	0.0002							fit_model_var_classes_outlier_class_110_6_12_15_0.1_25_400_9_1.0_1.0_balanced_with-noise-class_200.0_0.0_0.0_True_False_none_99_4__2_3_4_6	True	True	3	4	99.5
6712545f-2131-4f1e-a375-8737fa73c5e4	0	0	0.99	1.17	0.9932	0.0003	0.0054	0.0007	0.0004							fit_model_var_classes_outlier_class_110_6_12_15_0.1_25_400_9_1.0_1.0_balanced_with-noise-class_200.0_0.0_0.0_True_False_none_99_4__2_3_4_6	True	True	3	4	99.5
1d5524a4-ae2b-414b-81ec-7c6161ca3875	0	0	0.72	2.81	0.8541	0.004	0.1335	0.0057	0.0027							fit_model_var_classes_outlier_class_110_6_12_15_0.1_25_400_9_1.0_1.0_balanced_with-noise-class_200.0_0.0_0.0_True_False_none_99_4__2_3_4_6	True	True	3	4	99.5
bc573b77-ccb2-41ed-8e4d-cbc22e2c1f1c	0	0	0.99	0.57	0.9947	0.0022	0.0017	0.0012	0.0001							fit_model_var_classes_outlier_class_110_6_12_15_0.1_25_400_9_1.0_1.0_balanced_with-noise-class_200.0_0.0_0.0_True_False_none_99_4__2_3_4_6	True	True	3	4	99.5
fefd12ee-1b86-4bc2-96f8-d5257f211f41	0	0	1.0	1.6	0.9981	0.0	0.0008	0.0007	0.0003							fit_model_var_classes_outlier_class_110_6_12_15_0.1_25_400_9_1.0_1.0_balanced_with-noise-class_200.0_0.0_0.0_True_False_none_99_4__2_3_4_6	True	True	3	4	99.5
d6a48aab-24cd-4bde-93f5-73283832799b	0	0	0.82	7.44	0.8733	0.0181	0.0491	0.0162	0.0433							fit_model_var_classes_outlier_class_110_6_12_15_0.1_25_400_9_1.0_1.0_balanced_with-noise-class_200.0_0.0_0.0_True_False_none_99_4__2_3_4_6	True	True	3	4	99.5
01e3ec8c-4cbf-4e9b-b64a-d38c20ea11fa	0	0	1.0	1.72	0.9986	0.0001	0.0004	0.0008	0.0001							fit_model_var_classes_outlier_class_110_6_12_15_0.1_25_400_9_1.0_1.0_balanced_with-noise-class_200.0_0.0_0.0_True_False_none_99_4__2_3_4_6	True	True	3	4	99.5
855a2272-60fa-44ca-a4f7-ac3ea718561d	0	0	0.98	4.44	0.9853	0.0012	0.0057	0.002	0.0058							fit_model_var_classes_outlier_class_110_6_12_15_0.1_25_400_9_1.0_1.0_balanced_with-noise-class_200.0_0.0_0.0_True_False_none_99_4__2_3_4_6	True	True	3	4	99.5
2bf5f248-0e24-4cfe-bc87-668a1ec5e3ba	0	0	1.0	1.11	0.9988	0.0001	0.0005	0.0002	0.0002							fit_model_var_classes_outlier_class_110_6_12_15_0.1_25_400_9_1.0_1.0_balanced_with-noise-class_200.0_0.0_0.0_True_False_none_99_4__2_3_4_6	True	True	3	4	99.5
8922b5a9-49ca-4a27-a1d6-9ad41acb4e80	0	0	0.97	3.44	0.9815	0.0011	0.0087	0.0034	0.0053							fit_model_var_classes_outlier_class_110_6_12_15_0.1_25_400_9_1.0_1.0_balanced_with-noise-class_200.0_0.0_0.0_True_False_none_99_4__2_3_4_6	True	True	3	4	99.5
381f7dfd-4bcb-4536-95ab-0eeff288e0c7	0	0	1.0	1.34	0.9991	0.0002	0.0004	0.0003	0.0001							fit_model_var_classes_outlier_class_110_6_12_15_0.1_25_400_9_1.0_1.0_balanced_with-noise-class_200.0_0.0_0.0_True_False_none_99_4__2_3_4_6	True	True	3	4	99.5
172ceb85-735e-46e9-8b32-2487f2132ace	0	0	1.0	1.88	0.9963	0.0008	0.0012	0.0011	0.0006							fit_model_var_classes_outlier_class_110_6_12_15_0.1_25_400_9_1.0_1.0_balanced_with-noise-class_200.0_0.0_0.0_True_False_none_99_4__2_3_4_6	True	True	3	4	99.5
37e3599e-495d-4cd8-91b9-d8f6ac9c0dda	0	0	0.98	3.43	0.9864	0.0025	0.0052	0.0038	0.002							fit_model_var_classes_outlier_class_110_6_12_15_0.1_25_400_9_1.0_1.0_balanced_with-noise-class_200.0_0.0_0.0_True_False_none_99_4__2_3_4_6	True	True	3	4	99.5
fb37581a-cc1e-4c54-b8b9-c52b685805e8	0	0	0.99	3.73	0.9927	0.0003	0.0022	0.0027	0.0022							fit_model_var_classes_outlier_class_110_6_12_15_0.1_25_400_9_1.0_1.0_balanced_with-noise-class_200.0_0.0_0.0_True_False_none_99_4__2_3_4_6	True	True	3	4	99.5
cc447f17-a5ae-4abc-a14a-0c4d5d9cf401	0	0	1.0	0.86	0.9975	0.0002	0.0014	0.0005	0.0003							fit_model_var_classes_outlier_class_110_6_12_15_0.1_25_400_9_1.0_1.0_balanced_with-noise-class_200.0_0.0_0.0_True_False_none_99_4__2_3_4_6	True	True	3	4	99.5
828f74e5-0cd9-4902-802c-13a20b3ac7bb	0	0	0.97	4.35	0.9801	0.0018	0.0101	0.0051	0.003							fit_model_var_classes_outlier_class_110_6_12_15_0.1_25_400_9_1.0_1.0_balanced_with-noise-class_200.0_0.0_0.0_True_False_none_99_4__2_3_4_6	True	True	3	4	99.5
1f9238f5-3f65-46d0-861a-4487b4bdcefe	0	0	0.9	4.36	0.9347	0.0034	0.0344	0.0248	0.0026							fit_model_var_classes_outlier_class_110_6_12_15_0.1_25_400_9_1.0_1.0_balanced_with-noise-class_200.0_0.0_0.0_True_False_none_99_4__2_3_4_6	True	True	3	4	99.5
941f415c-32e9-4309-bb0c-14e03e34e77f	0	0	1.0	1.68	0.9968	0.0003	0.0011	0.0012	0.0005							fit_model_var_classes_outlier_class_110_6_12_15_0.1_25_400_9_1.0_1.0_balanced_with-noise-class_200.0_0.0_0.0_True_False_none_99_4__2_3_4_6	True	True	3	4	99.5
42d6c7f8-9989-4d8f-b0fa-2ca2bf3a9c6d	0	0	0.87	4.35	0.9158	0.0032	0.0256	0.0442	0.0112							fit_model_var_classes_outlier_class_110_6_12_15_0.1_25_400_9_1.0_1.0_balanced_with-noise-class_200.0_0.0_0.0_True_False_none_99_4__2_3_4_6	True	True	3	4	99.5
61c27a43-5b9f-4d68-8e55-5de76ec19a22	0	0	0.98	2.32	0.9884	0.0009	0.0066	0.0037	0.0005							fit_model_var_classes_outlier_class_110_6_12_15_0.1_25_400_9_1.0_1.0_balanced_with-noise-class_200.0_0.0_0.0_True_False_none_99_4__2_3_4_6	True	True	3	4	99.5
4be8179a-d437-4743-83f0-44dd9e0b19d9	0	0	0.97	4.02	0.9816	0.001	0.005	0.0076	0.0048							fit_model_var_classes_outlier_class_110_6_12_15_0.1_25_400_9_1.0_1.0_balanced_with-noise-class_200.0_0.0_0.0_True_False_none_99_4__2_3_4_6	True	True	3	4	99.5
3f24cea0-e572-42c7-b1d3-b84d7362bfc0	0	0	0.94	2.11	0.9648	0.0057	0.0261	0.0028	0.0006							fit_model_var_classes_outlier_class_110_6_12_15_0.1_25_400_9_1.0_1.0_balanced_with-noise-class_200.0_0.0_0.0_True_False_none_99_4__2_3_4_6	True	True	3	4	99.5
eaae6879-6531-4b6b-8c2d-e5c191d71795	0	0	1.0	1.43	0.999	0.0002	0.0005	0.0003	0.0001							fit_model_var_classes_outlier_class_110_6_12_15_0.1_25_400_9_1.0_1.0_balanced_with-noise-class_200.0_0.0_0.0_True_False_none_99_4__2_3_4_6	True	True	3	4	99.5
6aa32e2f-4db4-4707-a627-5b942c87babd	0	0	1.0	1.11	0.998	0.0003	0.001	0.0003	0.0004							fit_model_var_classes_outlier_class_110_6_12_15_0.1_25_400_9_1.0_1.0_balanced_with-noise-class_200.0_0.0_0.0_True_False_none_99_4__2_3_4_6	True	True	3	4	99.5
9f1b605b-8937-44d7-8a0b-ccaa5a1704da	0	0	1.0	1.58	0.9991	0.0001	0.0003	0.0003	0.0002							fit_model_var_classes_outlier_class_110_6_12_15_0.1_25_400_9_1.0_1.0_balanced_with-noise-class_200.0_0.0_0.0_True_False_none_99_4__2_3_4_6	True	True	3	4	99.5
1c04eea1-23df-4995-b9c6-36f92213e92e	0	0	1.0	2.25	0.9979	0.0003	0.001	0.0003	0.0005							fit_model_var_classes_outlier_class_110_6_12_15_0.1_25_400_9_1.0_1.0_balanced_with-noise-class_200.0_0.0_0.0_True_False_none_99_4__2_3_4_6	True	True	3	4	99.5
d3f789a2-f949-49e7-9a69-18ef7397c746	0	0	1.0	1.27	0.9972	0.0006	0.0016	0.0005	0.0001							fit_model_var_classes_outlier_class_110_6_12_15_0.1_25_400_9_1.0_1.0_balanced_with-noise-class_200.0_0.0_0.0_True_False_none_99_4__2_3_4_6	True	True	3	4	99.5
2efc6e81-e306-4a8c-a29e-3993b50a32be	0	0	0.95	2.65	0.9685	0.0047	0.0225	0.0034	0.0009							fit_model_var_classes_outlier_class_110_6_12_15_0.1_25_400_9_1.0_1.0_balanced_with-noise-class_200.0_0.0_0.0_True_False_none_99_4__2_3_4_6	True	True	3	4	99.5
830a4fa6-0512-4313-a717-9149d2f654fe	0	0	1.0	1.06	0.9993	0.0001	0.0003	0.0001	0.0002							fit_model_var_classes_outlier_class_110_6_12_15_0.1_25_400_9_1.0_1.0_balanced_with-noise-class_200.0_0.0_0.0_True_False_none_99_4__2_3_4_6	True	True	3	4	99.5
fe98a2c9-89f8-4342-8efc-3225b7284b79	0	0	1.0	1.1	0.997	0.0006	0.0009	0.0011	0.0004							fit_model_var_classes_outlier_class_110_6_12_15_0.1_25_400_9_1.0_1.0_balanced_with-noise-class_200.0_0.0_0.0_True_False_none_99_4__2_3_4_6	True	True	3	4	99.5
57bb924c-4413-457d-86f4-fd283586903c	0	0	0.99	1.89	0.9958	0.0004	0.0016	0.0012	0.001							fit_model_var_classes_outlier_class_110_6_12_15_0.1_25_400_9_1.0_1.0_balanced_with-noise-class_200.0_0.0_0.0_True_False_none_99_4__2_3_4_6	True	True	3	4	99.5
397eb597-83ef-498d-9b08-7b047572289a	0	0	1.0	0.57	0.9984	0.0003	0.0007	0.0004	0.0002							fit_model_var_classes_outlier_class_110_6_12_15_0.1_25_400_9_1.0_1.0_balanced_with-noise-class_200.0_0.0_0.0_True_False_none_99_4__2_3_4_6	True	True	3	4	99.5
3f78e840-b20b-4286-9e3d-1bc636b3cb10	0	0	1.0	1.45	0.9973	0.0007	0.0007	0.001	0.0002							fit_model_var_classes_outlier_class_110_6_12_15_0.1_25_400_9_1.0_1.0_balanced_with-noise-class_200.0_0.0_0.0_True_False_none_99_4__2_3_4_6	True	True	3	4	99.5
c49f96ab-9d3a-4992-aa59-ffca612b9e91	0	0	0.99	2.15	0.9942	0.0009	0.0038	0.0008	0.0002							fit_model_var_classes_outlier_class_110_6_12_15_0.1_25_400_9_1.0_1.0_balanced_with-noise-class_200.0_0.0_0.0_True_False_none_99_4__2_3_4_6	True	True	3	4	99.5
9fa3842b-b6ae-47ab-a683-7cce26952090	0	0	1.0	0.86	0.9983	0.0001	0.0009	0.0005	0.0003							fit_model_var_classes_outlier_class_110_6_12_15_0.1_25_400_9_1.0_1.0_balanced_with-noise-class_200.0_0.0_0.0_True_False_none_99_4__2_3_4_6	True	True	3	4	99.5
101e41b4-aebd-4adb-9b8b-abf849154d36	0	0	1.0	0.43	0.9981	0.0003	0.0008	0.0006	0.0001							fit_model_var_classes_outlier_class_110_6_12_15_0.1_25_400_9_1.0_1.0_balanced_with-noise-class_200.0_0.0_0.0_True_False_none_99_4__2_3_4_6	True	True	3	4	99.5
c3c49b9e-0adc-4f35-bdea-d8550377b40f	0	0	0.64	8.31	0.7831	0.0246	0.0323	0.0146	0.1454							fit_model_var_classes_outlier_class_110_6_12_15_0.1_25_400_9_1.0_1.0_balanced_with-noise-class_200.0_0.0_0.0_True_False_none_99_4__2_3_4_6	True	True	3	4	99.5
8f729318-ed0b-4f09-9ad3-64f0d13592c4	0	0	0.99	4.41	0.9917	0.0004	0.0022	0.0012	0.0044							fit_model_var_classes_outlier_class_110_6_12_15_0.1_25_400_9_1.0_1.0_balanced_with-noise-class_200.0_0.0_0.0_True_False_none_99_4__2_3_4_6	True	True	3	4	99.5
76d95b55-d2fb-478c-a8a0-477f111b1b78	0	0	0.99	1.07	0.9959	0.0011	0.002	0.0007	0.0002							fit_model_var_classes_outlier_class_110_6_12_15_0.1_25_400_9_1.0_1.0_balanced_with-noise-class_200.0_0.0_0.0_True_False_none_99_4__2_3_4_6	True	True	3	4	99.5
6d1d7de2-9b2e-4ec3-af4b-fc72bb407ce5	0	0	0.99	2.01	0.994	0.0014	0.0038	0.0008	0.0001							fit_model_var_classes_outlier_class_110_6_12_15_0.1_25_400_9_1.0_1.0_balanced_with-noise-class_200.0_0.0_0.0_True_False_none_99_4__2_3_4_6	True	True	3	4	99.5
a7f01b8b-1182-424e-8a73-d5d15130805b	0	0	0.99	1.92	0.9918	0.0004	0.0017	0.0058	0.0004							fit_model_var_classes_outlier_class_110_6_12_15_0.1_25_400_9_1.0_1.0_balanced_with-noise-class_200.0_0.0_0.0_True_False_none_99_4__2_3_4_6	True	True	3	4	99.5
0a97723e-ee1d-48fb-a1ee-e6e195cbfeeb	0	0	0.97	2.09	0.9846	0.0028	0.0103	0.0014	0.0009							fit_model_var_classes_outlier_class_110_6_12_15_0.1_25_400_9_1.0_1.0_balanced_with-noise-class_200.0_0.0_0.0_True_False_none_99_4__2_3_4_6	True	True	3	4	99.5
2808a541-2b17-4f5e-bc7f-90765bd79072	0	0	0.93	5.2	0.9595	0.0008	0.0051	0.0006	0.0341							fit_model_var_classes_outlier_class_110_6_12_15_0.1_25_400_9_1.0_1.0_balanced_with-noise-class_200.0_0.0_0.0_True_False_none_99_4__2_3_4_6	True	True	3	4	99.5
621c8495-2d62-4d2c-b53f-b3bb342b6c7b	0	0	0.92	3.1	0.9533	0.0014	0.0338	0.0079	0.0036							fit_model_var_classes_outlier_class_110_6_12_15_0.1_25_400_9_1.0_1.0_balanced_with-noise-class_200.0_0.0_0.0_True_False_none_99_4__2_3_4_6	True	True	3	4	99.5
fb0a8b39-6886-4875-8771-fc48281272bf	0	0	0.96	5.57	0.9735	0.006	0.0097	0.0042	0.0066							fit_model_var_classes_outlier_class_110_6_12_15_0.1_25_400_9_1.0_1.0_balanced_with-noise-class_200.0_0.0_0.0_True_False_none_99_4__2_3_4_6	True	True	3	4	99.5
9f12b123-4af9-4bb9-8a29-7fb42d8cf7f8	0	0	1.0	2.24	0.9969	0.0003	0.0009	0.0009	0.0009							fit_model_var_classes_outlier_class_110_6_12_15_0.1_25_400_9_1.0_1.0_balanced_with-noise-class_200.0_0.0_0.0_True_False_none_99_4__2_3_4_6	True	True	3	4	99.5
4ed371ab-b253-427a-b28c-a525acf581fe	0	0	0.99	2.96	0.9934	0.0006	0.0026	0.001	0.0024							fit_model_var_classes_outlier_class_110_6_12_15_0.1_25_400_9_1.0_1.0_balanced_with-noise-class_200.0_0.0_0.0_True_False_none_99_4__2_3_4_6	True	True	3	4	99.5
1d09eaaf-8304-4818-83e1-6e1d1a598ec7	0	0	0.96	3.69	0.9778	0.0014	0.017	0.0021	0.0018							fit_model_var_classes_outlier_class_110_6_12_15_0.1_25_400_9_1.0_1.0_balanced_with-noise-class_200.0_0.0_0.0_True_False_none_99_4__2_3_4_6	True	True	3	4	99.5
f8ceaf59-19f8-4821-b8df-3ed094abfc39	0	0	1.0	1.3	0.9977	0.0002	0.001	0.0007	0.0004							fit_model_var_classes_outlier_class_110_6_12_15_0.1_25_400_9_1.0_1.0_balanced_with-noise-class_200.0_0.0_0.0_True_False_none_99_4__2_3_4_6	True	True	3	4	99.5
f06c6256-5325-4412-9750-e7a8c3f22cd5	0	0	1.0	0.42	0.999	0.0	0.0004	0.0004	0.0001							fit_model_var_classes_outlier_class_110_6_12_15_0.1_25_400_9_1.0_1.0_balanced_with-noise-class_200.0_0.0_0.0_True_False_none_99_4__2_3_4_6	True	True	3	4	99.5
2395667d-c4ee-44f2-bec4-f99b965c6877	0	0	0.96	2.95	0.9711	0.0022	0.0147	0.0107	0.0013							fit_model_var_classes_outlier_class_110_6_12_15_0.1_25_400_9_1.0_1.0_balanced_with-noise-class_200.0_0.0_0.0_True_False_none_99_4__2_3_4_6	True	True	3	4	99.5
cbd02a51-7724-4bab-aa2a-a38b39764261	0	0	1.0	2.77	0.9983	0.0002	0.0007	0.0005	0.0004							fit_model_var_classes_outlier_class_110_6_12_15_0.1_25_400_9_1.0_1.0_balanced_with-noise-class_200.0_0.0_0.0_True_False_none_99_4__2_3_4_6	True	True	3	4	99.5
bbd081d8-6db2-45d2-92de-928d8f9f54f7	0	0	0.93	1.91	0.9644	0.0032	0.0301	0.0014	0.0009							fit_model_var_classes_outlier_class_110_6_12_15_0.1_25_400_9_1.0_1.0_balanced_with-noise-class_200.0_0.0_0.0_True_False_none_99_4__2_3_4_6	True	True	3	4	99.5
9a709b10-2fce-4632-810d-c97f89ed8601	0	0	1.0	0.66	0.9991	0.0001	0.0003	0.0004	0.0001							fit_model_var_classes_outlier_class_110_6_12_15_0.1_25_400_9_1.0_1.0_balanced_with-noise-class_200.0_0.0_0.0_True_False_none_99_4__2_3_4_6	True	True	3	4	99.5
dffada6e-6e7f-4a4c-9b5a-3f7967721695	0	0	0.99	3.28	0.9955	0.0005	0.002	0.0008	0.0012							fit_model_var_classes_outlier_class_110_6_12_15_0.1_25_400_9_1.0_1.0_balanced_with-noise-class_200.0_0.0_0.0_True_False_none_99_4__2_3_4_6	True	True	3	4	99.5
9c3e8b28-f90b-4c31-a702-471b8f29550b	0	0	0.98	1.52	0.9913	0.0007	0.0068	0.0009	0.0003							fit_model_var_classes_outlier_class_110_6_12_15_0.1_25_400_9_1.0_1.0_balanced_with-noise-class_200.0_0.0_0.0_True_False_none_99_4__2_3_4_6	True	True	3	4	99.5
a3cbbf40-137e-4889-8e2f-92e123ce2516	0	0	0.99	3.27	0.9941	0.0009	0.0023	0.0017	0.001							fit_model_var_classes_outlier_class_110_6_12_15_0.1_25_400_9_1.0_1.0_balanced_with-noise-class_200.0_0.0_0.0_True_False_none_99_4__2_3_4_6	True	True	3	4	99.5
4357d0c6-7f1c-4f38-a79e-11b98fffc881	0	0	0.72	6.7	0.8516	0.0012	0.0093	0.005	0.1329							fit_model_var_classes_outlier_class_110_6_12_15_0.1_25_400_9_1.0_1.0_balanced_with-noise-class_200.0_0.0_0.0_True_False_none_99_4__2_3_4_6	True	True	3	4	99.5
63982349-6cdf-48d3-aa3a-742ec9e5d579	0	0	0.99	2.02	0.9902	0.0004	0.0036	0.0045	0.0013							fit_model_var_classes_outlier_class_110_6_12_15_0.1_25_400_9_1.0_1.0_balanced_with-noise-class_200.0_0.0_0.0_True_False_none_99_4__2_3_4_6	True	True	3	4	99.5
c1940639-334b-4cf5-9b00-74fbc8311bca	0	0	1.0	1.92	0.9982	0.0002	0.0007	0.0006	0.0002							fit_model_var_classes_outlier_class_110_6_12_15_0.1_25_400_9_1.0_1.0_balanced_with-noise-class_200.0_0.0_0.0_True_False_none_99_4__2_3_4_6	True	True	3	4	99.5
34fc01df-0cf2-4bff-85f6-be969e710e82	0	0	0.99	1.54	0.9947	0.0018	0.0028	0.0005	0.0002							fit_model_var_classes_outlier_class_110_6_12_15_0.1_25_400_9_1.0_1.0_balanced_with-noise-class_200.0_0.0_0.0_True_False_none_99_4__2_3_4_6	True	True	3	4	99.5
0ff1e59c-0e7d-4c0d-beb2-4d1301459765	0	0	0.99	0.99	0.9963	0.0002	0.0007	0.0026	0.0002							fit_model_var_classes_outlier_class_110_6_12_15_0.1_25_400_9_1.0_1.0_balanced_with-noise-class_200.0_0.0_0.0_True_False_none_99_4__2_3_4_6	True	True	3	4	99.5
e488a6c2-4831-4eed-9816-84c3aca1e8ce	0	0	1.0	1.4	0.9972	0.0005	0.0015	0.0007	0.0001							fit_model_var_classes_outlier_class_110_6_12_15_0.1_25_400_9_1.0_1.0_balanced_with-noise-class_200.0_0.0_0.0_True_False_none_99_4__2_3_4_6	True	True	3	4	99.5
19ed9f8c-7c23-4a3f-bc6b-a8b5a3aecd7c	0	0	1.0	0.76	0.9983	0.0002	0.0007	0.0007	0.0002							fit_model_var_classes_outlier_class_110_6_12_15_0.1_25_400_9_1.0_1.0_balanced_with-noise-class_200.0_0.0_0.0_True_False_none_99_4__2_3_4_6	True	True	3	4	99.5
08da1194-bd89-4c8e-a4d9-3d2c5f144967	0	0	1.0	0.71	0.9995	0.0002	0.0002	0.0001	0.0001							fit_model_var_classes_outlier_class_110_6_12_15_0.1_25_400_9_1.0_1.0_balanced_with-noise-class_200.0_0.0_0.0_True_False_none_99_4__2_3_4_6	True	True	3	4	99.5
e3f6555a-8386-402a-8df4-b4f9340e1b54	0	0	1.0	0.86	0.9983	0.0002	0.0007	0.0006	0.0001							fit_model_var_classes_outlier_class_110_6_12_15_0.1_25_400_9_1.0_1.0_balanced_with-noise-class_200.0_0.0_0.0_True_False_none_99_4__2_3_4_6	True	True	3	4	99.5
19325f2e-ee17-454e-bf8c-e9466fce2bdc	0	0	1.0	0.7	0.9993	0.0001	0.0002	0.0003	0.0001							fit_model_var_classes_outlier_class_110_6_12_15_0.1_25_400_9_1.0_1.0_balanced_with-noise-class_200.0_0.0_0.0_True_False_none_99_4__2_3_4_6	True	True	3	4	99.5
3566585c-aa82-4125-aaf8-1d6473641b0a	0	0	1.0	1.05	0.9979	0.0004	0.0008	0.0008	0.0002							fit_model_var_classes_outlier_class_110_6_12_15_0.1_25_400_9_1.0_1.0_balanced_with-noise-class_200.0_0.0_0.0_True_False_none_99_4__2_3_4_6	True	True	3	4	99.5
cb7812a8-c478-459c-918f-71996849e610	0	0	1.0	2.25	0.9975	0.0004	0.0011	0.0003	0.0008							fit_model_var_classes_outlier_class_110_6_12_15_0.1_25_400_9_1.0_1.0_balanced_with-noise-class_200.0_0.0_0.0_True_False_none_99_4__2_3_4_6	True	True	3	4	99.5
bc8f0c77-f80f-4376-8fd5-9ef5cf8a9bb4	0	0	1.0	1.62	0.9971	0.0008	0.001	0.0009	0.0002							fit_model_var_classes_outlier_class_110_6_12_15_0.1_25_400_9_1.0_1.0_balanced_with-noise-class_200.0_0.0_0.0_True_False_none_99_4__2_3_4_6	True	True	3	4	99.5
6b0edfc9-f5ab-4452-a429-b04c6297552c	0	0	0.99	0.71	0.9934	0.0047	0.0011	0.0006	0.0001							fit_model_var_classes_outlier_class_110_6_12_15_0.1_25_400_9_1.0_1.0_balanced_with-noise-class_200.0_0.0_0.0_True_False_none_99_4__2_3_4_6	True	True	3	4	99.5
761e5993-82e5-4931-a165-85624d6868cd	0	0	0.99	1.41	0.996	0.0009	0.0017	0.0013	0.0002							fit_model_var_classes_outlier_class_110_6_12_15_0.1_25_400_9_1.0_1.0_balanced_with-noise-class_200.0_0.0_0.0_True_False_none_99_4__2_3_4_6	True	True	3	4	99.5
ca96fdd8-d976-40ac-9988-82129f020572	0	0	0.97	5.12	0.9827	0.0025	0.0041	0.0083	0.0024							fit_model_var_classes_outlier_class_110_6_12_15_0.1_25_400_9_1.0_1.0_balanced_with-noise-class_200.0_0.0_0.0_True_False_none_99_4__2_3_4_6	True	True	3	4	99.5
ff9e3287-a7de-4bcf-9b5a-30f80e646336	0	0	0.97	4.58	0.9815	0.0032	0.0066	0.0018	0.0069							fit_model_var_classes_outlier_class_110_6_12_15_0.1_25_400_9_1.0_1.0_balanced_with-noise-class_200.0_0.0_0.0_True_False_none_99_4__2_3_4_6	True	True	3	4	99.5
ff5d9519-6c5e-4c42-9510-6a72d4e9ce94	0	0	1.0	1.9	0.9967	0.0004	0.0016	0.0011	0.0002							fit_model_var_classes_outlier_class_110_6_12_15_0.1_25_400_9_1.0_1.0_balanced_with-noise-class_200.0_0.0_0.0_True_False_none_99_4__2_3_4_6	True	True	3	4	99.5
8878f490-f9dd-44dd-8685-dccefec3dfb6	0	0	0.95	2.26	0.9682	0.0168	0.0097	0.0043	0.001							fit_model_var_classes_outlier_class_110_6_12_15_0.1_25_400_9_1.0_1.0_balanced_with-noise-class_200.0_0.0_0.0_True_False_none_99_4__2_3_4_6	True	True	3	4	99.5
903d2dd8-d8cb-42b7-9148-6d2f9b7eb3b1	0	0	1.0	0.85	0.9982	0.0001	0.0009	0.0002	0.0006							fit_model_var_classes_outlier_class_110_6_12_15_0.1_25_400_9_1.0_1.0_balanced_with-noise-class_200.0_0.0_0.0_True_False_none_99_4__2_3_4_6	True	True	3	4	99.5
e9703266-ec3c-4562-b9b4-39416617d87b	0	0	1.0	0.98	0.9976	0.0002	0.0013	0.0007	0.0002							fit_model_var_classes_outlier_class_110_6_12_15_0.1_25_400_9_1.0_1.0_balanced_with-noise-class_200.0_0.0_0.0_True_False_none_99_4__2_3_4_6	True	True	3	4	99.5
0d9a028e-b5e8-416a-9cf7-97b7074809c7	0	0	0.99	1.4	0.9937	0.0034	0.0018	0.0009	0.0002							fit_model_var_classes_outlier_class_110_6_12_15_0.1_25_400_9_1.0_1.0_balanced_with-noise-class_200.0_0.0_0.0_True_False_none_99_4__2_3_4_6	True	True	3	4	99.5
ba4713dd-ef2a-4e71-9b37-3e82212f767c	0	0	1.0	0.1	0.9988	0.0001	0.0005	0.0003	0.0002							fit_model_var_classes_outlier_class_110_6_12_15_0.1_25_400_9_1.0_1.0_balanced_with-noise-class_200.0_0.0_0.0_True_False_none_99_4__2_3_4_6	True	True	3	4	99.5
8dea00b7-044c-4a4e-a8c4-127afbe0f306	0	0	0.61	4.07	0.7942	0.0068	0.1815	0.0072	0.0104							fit_model_var_classes_outlier_class_110_6_12_15_0.1_25_400_9_1.0_1.0_balanced_with-noise-class_200.0_0.0_0.0_True_False_none_99_4__2_3_4_6	True	True	3	4	99.5
81e6556b-ee86-4283-8bb3-ead8ccde5a1f	0	0	0.99	1.97	0.9937	0.0002	0.0039	0.0016	0.0006							fit_model_var_classes_outlier_class_110_6_12_15_0.1_25_400_9_1.0_1.0_balanced_with-noise-class_200.0_0.0_0.0_True_False_none_99_4__2_3_4_6	True	True	3	4	99.5
0b360ef9-ad6c-47bb-a39f-bdcbf2d78020	0	0	0.99	1.05	0.9954	0.0004	0.0026	0.0014	0.0002							fit_model_var_classes_outlier_class_110_6_12_15_0.1_25_400_9_1.0_1.0_balanced_with-noise-class_200.0_0.0_0.0_True_False_none_99_4__2_3_4_6	True	True	3	4	99.5
06503081-115f-4cef-a9ae-87bb9a679c56	0	0	0.99	2.01	0.9968	0.0002	0.0019	0.0008	0.0003							fit_model_var_classes_outlier_class_110_6_12_15_0.1_25_400_9_1.0_1.0_balanced_with-noise-class_200.0_0.0_0.0_True_False_none_99_4__2_3_4_6	True	True	3	4	99.5
1c080efb-a378-4812-acc4-6dc0171db17f	0	0	0.99	1.46	0.9965	0.0003	0.0007	0.0022	0.0004							fit_model_var_classes_outlier_class_110_6_12_15_0.1_25_400_9_1.0_1.0_balanced_with-noise-class_200.0_0.0_0.0_True_False_none_99_4__2_3_4_6	True	True	3	4	99.5
2f31a983-72e4-46d4-b8a3-e3ac78bd6e1d	0	0	0.99	2.83	0.9945	0.0004	0.0013	0.0025	0.0014							fit_model_var_classes_outlier_class_110_6_12_15_0.1_25_400_9_1.0_1.0_balanced_with-noise-class_200.0_0.0_0.0_True_False_none_99_4__2_3_4_6	True	True	3	4	99.5
06d82ac8-aee1-4e3c-b747-35f281df9b8c	0	0	0.99	1.73	0.9931	0.0029	0.0016	0.0021	0.0002							fit_model_var_classes_outlier_class_110_6_12_15_0.1_25_400_9_1.0_1.0_balanced_with-noise-class_200.0_0.0_0.0_True_False_none_99_4__2_3_4_6	True	True	3	4	99.5
d0099641-b203-4b0c-a8e1-96a3ff2ec9ea	0	0	0.94	5.19	0.9599	0.006	0.0159	0.0063	0.012							fit_model_var_classes_outlier_class_110_6_12_15_0.1_25_400_9_1.0_1.0_balanced_with-noise-class_200.0_0.0_0.0_True_False_none_99_4__2_3_4_6	True	True	3	4	99.5
6e6b6217-9840-4b67-b3b4-c57bf163018a	0	0	0.99	2.73	0.9956	0.0007	0.0016	0.0008	0.0014							fit_model_var_classes_outlier_class_110_6_12_15_0.1_25_400_9_1.0_1.0_balanced_with-noise-class_200.0_0.0_0.0_True_False_none_99_4__2_3_4_6	True	True	3	4	99.5
0e7b47a4-2b3a-41a1-aaf2-7e52177317eb	0	0	0.75	3.92	0.8617	0.0083	0.1068	0.0218	0.0015							fit_model_var_classes_outlier_class_110_6_12_15_0.1_25_400_9_1.0_1.0_balanced_with-noise-class_200.0_0.0_0.0_True_False_none_99_4__2_3_4_6	True	True	3	4	99.5
df892f10-5c21-4e32-b60b-c8385807c67f	0	0	0.99	2.07	0.9905	0.0004	0.0033	0.0035	0.0024							fit_model_var_classes_outlier_class_110_6_12_15_0.1_25_400_9_1.0_1.0_balanced_with-noise-class_200.0_0.0_0.0_True_False_none_99_4__2_3_4_6	True	True	3	4	99.5
a26654b2-32a5-4f31-a63e-e5181803f006	0	0	0.99	2.29	0.9905	0.0031	0.0026	0.0034	0.0004							fit_model_var_classes_outlier_class_110_6_12_15_0.1_25_400_9_1.0_1.0_balanced_with-noise-class_200.0_0.0_0.0_True_False_none_99_4__2_3_4_6	True	True	3	4	99.5
505459f6-cc9e-4969-a706-bc689562c19d	0	0	1.0	1.18	0.9982	0.0004	0.0007	0.0006	0.0001							fit_model_var_classes_outlier_class_110_6_12_15_0.1_25_400_9_1.0_1.0_balanced_with-noise-class_200.0_0.0_0.0_True_False_none_99_4__2_3_4_6	True	True	3	4	99.5
74ebc2b8-0624-4a7e-9829-4b26850be70b	0	0	0.98	3.61	0.9855	0.0008	0.0052	0.0039	0.0047							fit_model_var_classes_outlier_class_110_6_12_15_0.1_25_400_9_1.0_1.0_balanced_with-noise-class_200.0_0.0_0.0_True_False_none_99_4__2_3_4_6	True	True	3	4	99.5
fee035bd-e123-43a9-a9da-ef801adb7937	0	0	0.98	2.81	0.9852	0.0014	0.0075	0.0035	0.0024							fit_model_var_classes_outlier_class_110_6_12_15_0.1_25_400_9_1.0_1.0_balanced_with-noise-class_200.0_0.0_0.0_True_False_none_99_4__2_3_4_6	True	True	3	4	99.5
4f6fdab4-99cf-45ab-9a77-0ecacca0b260	0	0	0.99	1.36	0.9963	0.0015	0.001	0.001	0.0002							fit_model_var_classes_outlier_class_110_6_12_15_0.1_25_400_9_1.0_1.0_balanced_with-noise-class_200.0_0.0_0.0_True_False_none_99_4__2_3_4_6	True	True	3	4	99.5
2c7e7517-d935-44a7-ad87-8f6d89b8accf	0	0	0.95	5.03	0.9652	0.0034	0.0145	0.0056	0.0114							fit_model_var_classes_outlier_class_110_6_12_15_0.1_25_400_9_1.0_1.0_balanced_with-noise-class_200.0_0.0_0.0_True_False_none_99_4__2_3_4_6	True	True	3	4	99.5
ec3e09bb-93fb-4b88-9015-acc74dcace68	0	0	1.0	1.46	0.9978	0.0004	0.001	0.0006	0.0001							fit_model_var_classes_outlier_class_110_6_12_15_0.1_25_400_9_1.0_1.0_balanced_with-noise-class_200.0_0.0_0.0_True_False_none_99_4__2_3_4_6	True	True	3	4	99.5
[truncated: 93,850 more rows]
